# Supplementary material for: Antibody responses and correlates of protection in the general population after two doses of the ChAdOx1 or BNT162b2 vaccines
Source: Nat Med. 2022 Feb 14;28(5):1072–82. doi: 10.1038/s41591-022-01721-6 (PMC9117148; doi:10.1038/s41591-022-01721-6)
Supplement: Supplementary file 3 — Source data for Supplementary Fig. 1 [file 41591_2022_1721_MOESM3_ESM.xlsx]

## Sheet: ChAdOx1
time	age_group	count	mean
-105	16-34	41	3.08418
-105	35-54	199	3.15075
-105	55-74	287	2.86423
-105	>75	37	2.74558
-98	16-34	315	3.05481
-98	35-54	1867	3.20861
-98	55-74	3600	2.81758
-98	>75	458	2.86126
-91	16-34	412	2.90622
-91	35-54	3031	3.17108
-91	55-74	5762	2.87364
-91	>75	898	2.69388
-84	16-34	351	4.19313
-84	35-54	3162	3.7496
-84	55-74	3385	3.08485
-84	>75	415	3.67446
-77	16-34	340	12.4361
-77	35-54	4097	5.53441
-77	55-74	2919	7.12871
-77	>75	380	4.45582
-70	16-34	332	38.2421
-70	35-54	3543	19.0048
-70	55-74	2731	21.6768
-70	>75	312	16.3635
-63	16-34	319	85.5593
-63	35-54	2870	43.9725
-63	55-74	2820	56.4493
-63	>75	303	47.8834
-56	16-34	342	104.732
-56	35-54	3332	70.6026
-56	55-74	3288	84.2939
-56	>75	337	64.124
-49	16-34	354	120.823
-49	35-54	3559	86.3808
-49	55-74	3619	92.802
-49	>75	361	68.9911
-42	16-34	361	125.441
-42	35-54	3713	99.0455
-42	55-74	3912	92.4916
-42	>75	337	80.9854
-35	16-34	417	126.78
-35	35-54	3816	99.302
-35	55-74	4215	91.4013
-35	>75	336	75.2425
-28	16-34	413	108.498
-28	35-54	4211	100.668
-28	55-74	4802	88.1802
-28	>75	423	68.2389
-21	16-34	448	114.052
-21	35-54	4406	90.45
-21	55-74	5134	83.2577
-21	>75	515	75.0025
-14	16-34	468	102.816
-14	35-54	4506	87.1224
-14	55-74	5427	79.6568
-14	>75	551	73.8518
-7	16-34	485	103.02
-7	35-54	4735	82.3696
-7	55-74	5503	78.8055
-7	>75	515	71.7731
0	16-34	484	100.662
0	35-54	5243	88.8983
0	55-74	6210	82.121
0	>75	666	66.4662
7	16-34	584	208.242
7	35-54	5414	182.949
7	55-74	6627	181.682
7	>75	758	161.893
14	16-34	575	201.198
14	35-54	5565	190.942
14	55-74	6873	202.26
14	>75	793	196.58
21	16-34	592	204.032
21	35-54	5571	183.847
21	55-74	7220	201.925
21	>75	800	204.426
28	16-34	562	183.289
28	35-54	5776	180.599
28	55-74	7794	189.529
28	>75	868	187.947
35	16-34	616	181.695
35	35-54	5670	170.704
35	55-74	7944	180.852
35	>75	869	178.22
42	16-34	569	177.283
42	35-54	5419	162.332
42	55-74	8182	171.616
42	>75	850	165.099
49	16-34	580	161.866
49	35-54	5136	151.61
49	55-74	8313	167.408
49	>75	860	159.402
56	16-34	509	152.995
56	35-54	4791	148.084
56	55-74	9146	154.46
56	>75	1039	152.352
63	16-34	534	143.519
63	35-54	4296	142.531
63	55-74	9139	143.837
63	>75	1045	143.54
70	16-34	497	140.675
70	35-54	3774	131.652
70	55-74	9184	137.822
70	>75	1132	136.859
77	16-34	439	126.392
77	35-54	3089	126.732
77	55-74	8613	133.298
77	>75	1070	126.586
84	16-34	345	113.539
84	35-54	2458	120.149
84	55-74	8053	124.576
84	>75	1214	123.208
91	16-34	285	113.812
91	35-54	1750	114.785
91	55-74	7128	116.967
91	>75	1183	117.553
98	16-34	199	124.736
98	35-54	1077	112.545
98	55-74	5845	112.741
98	>75	1225	112.195
105	16-34	169	110.722
105	35-54	724	111.581
105	55-74	4731	107.005
105	>75	1178	104.582
112	16-34	72	107.794
112	35-54	345	106.506
112	55-74	2829	102.542
112	>75	792	97.2456

## Sheet: BNT162b2
time	age_group	count	mean
-105	16-34	138	4.08926
-105	35-54	104	3.72163
-105	55-74	100	2.63967
-105	>75	69	3.28833
-98	16-34	478	3.48816
-98	35-54	624	3.11175
-98	55-74	1241	2.83282
-98	>75	452	3.24532
-91	16-34	923	3.5043
-91	35-54	1296	3.19263
-91	55-74	2812	2.85049
-91	>75	1356	3.1304
-84	16-34	1291	4.97107
-84	35-54	1223	3.55611
-84	55-74	1557	2.98446
-84	>75	543	3.13531
-77	16-34	3179	7.08024
-77	35-54	2135	6.16303
-77	55-74	1181	6.09445
-77	>75	475	6.28741
-70	16-34	3440	13.5444
-70	35-54	2170	17.7258
-70	55-74	1102	30.9814
-70	>75	397	26.1903
-63	16-34	1513	53.209
-63	35-54	1177	62.7269
-63	55-74	1054	82.1805
-63	>75	388	72.8257
-56	16-34	1569	90.3325
-56	35-54	1240	101.48
-56	55-74	1099	124.173
-56	>75	391	107.473
-49	16-34	1646	189.523
-49	35-54	1398	159.572
-49	55-74	1219	135.097
-49	>75	487	109.941
-42	16-34	1742	225.42
-42	35-54	1534	177.705
-42	55-74	1364	128.775
-42	>75	439	103.765
-35	16-34	1725	235.596
-35	35-54	1668	171.817
-35	55-74	1559	112.442
-35	>75	735	61.0018
-28	16-34	1653	235.116
-28	35-54	1702	170.665
-28	55-74	1735	111.072
-28	>75	528	71.3813
-21	16-34	1708	209.05
-21	35-54	1780	151.656
-21	55-74	1905	99.1651
-21	>75	578	77.0598
-14	16-34	1549	191.382
-14	35-54	1787	141.005
-14	55-74	1968	99.6822
-14	>75	545	76.509
-7	16-34	1460	179.554
-7	35-54	1890	129.346
-7	55-74	2149	92.5471
-7	>75	675	75.8922
0	16-34	1497	221.77
0	35-54	2051	176.882
0	55-74	2531	116.956
0	>75	825	91.9179
7	16-34	1394	405.987
7	35-54	2030	398.539
7	55-74	2697	389.493
7	>75	866	338.618
14	16-34	1120	406.88
14	35-54	2100	406.749
14	55-74	2648	409.003
14	>75	874	381.667
21	16-34	881	417.364
21	35-54	1945	411.974
21	55-74	2735	409.396
21	>75	887	391.535
28	16-34	751	411.122
28	35-54	1987	403.017
28	55-74	3076	400.122
28	>75	1046	375.271
35	16-34	572	410.432
35	35-54	1810	402.565
35	55-74	3209	390.777
35	>75	1025	368.267
42	16-34	469	410.406
42	35-54	1737	393.684
42	55-74	3364	381.372
42	>75	1001	366.463
49	16-34	430	400.474
49	35-54	1429	394.504
49	55-74	3541	370.108
49	>75	1031	349.166
56	16-34	418	396.675
56	35-54	1499	376.657
56	55-74	3730	353.428
56	>75	1149	337.967
63	16-34	393	399.534
63	35-54	1426	368.67
63	55-74	3975	346.158
63	>75	1184	320.768
70	16-34	422	381.884
70	35-54	1494	354.449
70	55-74	3817	335.691
70	>75	1234	311.664
77	16-34	384	370.119
77	35-54	1532	347.423
77	55-74	4019	321.677
77	>75	1304	295.354
84	16-34	420	359.088
84	35-54	1438	332.491
84	55-74	4157	310.078
84	>75	1434	286.287
91	16-34	377	366.982
91	35-54	1473	314.089
91	55-74	4304	294.421
91	>75	1434	266.028
98	16-34	383	356.484
98	35-54	1490	304.951
98	55-74	4185	282.221
98	>75	1417	261.524
105	16-34	332	346.542
105	35-54	1306	298.196
105	55-74	3720	265.837
105	>75	1411	251.872
112	16-34	304	331.137
112	35-54	1072	290.79
112	55-74	3203	251.737
112	>75	1510	236.944
119	16-34	317	323.292
119	35-54	963	278.526
119	55-74	2682	241.524
119	>75	1578	216.146
126	16-34	267	322.18
126	35-54	872	266.89
126	55-74	1968	239.363
126	>75	1354	206.701
133	16-34	226	303.472
133	35-54	839	258.694
133	55-74	1324	225.251
133	>75	1149	196.816
140	16-34	198	272.699
140	35-54	699	244.237
140	55-74	924	219.447
140	>75	867	181.091
