# Supplementary material for: Antibody responses and correlates of protection in the general population after two doses of the ChAdOx1 or BNT162b2 vaccines
Source: Nat Med. 2022 Feb 14;28(5):1072–82. doi: 10.1038/s41591-022-01721-6 (PMC9117148; doi:10.1038/s41591-022-01721-6)
Supplement: Supplementary file 4 — Source data for Supplementary Fig. 2 [file 41591_2022_1721_MOESM4_ESM.xlsx]

## Sheet: ChAdOX1
time	age_group	count	mean
-175	16-34	4	72.641
-175	35-54	27	82.046
-175	55-74	28	90.0962
-175	>75	2	1.84709
-168	16-34	16	57.6593
-168	35-54	96	78.5011
-168	55-74	144	74.8453
-168	>75	11	2.08076
-161	16-34	24	83.849
-161	35-54	159	90.7346
-161	55-74	191	81.8791
-161	>75	20	64.5941
-154	16-34	24	105.296
-154	35-54	235	77.1485
-154	55-74	232	79.8206
-154	>75	19	72.0049
-147	16-34	34	71.6157
-147	35-54	280	86.7821
-147	55-74	266	85.732
-147	>75	22	63.2498
-140	16-34	34	60.4792
-140	35-54	311	79.7573
-140	55-74	277	88.0152
-140	>75	29	62.2403
-133	16-34	39	81.8495
-133	35-54	331	88.7545
-133	55-74	306	88.9709
-133	>75	19	84.7966
-126	16-34	44	88.4946
-126	35-54	379	94.3229
-126	55-74	323	88.9173
-126	>75	29	84.4548
-119	16-34	41	98.0368
-119	35-54	359	86.7314
-119	55-74	342	103.416
-119	>75	24	82.9808
-112	16-34	42	71.8439
-112	35-54	395	99.1812
-112	55-74	382	104.818
-112	>75	24	113.819
-105	16-34	53	76.2586
-105	35-54	392	94.6679
-105	55-74	413	110.543
-105	>75	34	104.354
-98	16-34	52	88.8279
-98	35-54	477	91.999
-98	55-74	469	110.091
-98	>75	46	94.0261
-91	16-34	49	85.8765
-91	35-54	478	95.3235
-91	55-74	453	105.557
-91	>75	31	123.322
-84	16-34	62	104.302
-84	35-54	502	103.57
-84	55-74	493	117.265
-84	>75	46	125.744
-77	16-34	63	149.578
-77	35-54	472	121.052
-77	55-74	435	164.647
-77	>75	50	145.074
-70	16-34	63	254.546
-70	35-54	479	187.73
-70	55-74	496	248.738
-70	>75	48	150.087
-63	16-34	56	324.484
-63	35-54	489	247.101
-63	55-74	521	283.673
-63	>75	35	154.888
-56	16-34	71	358.617
-56	35-54	509	321.957
-56	55-74	541	321.69
-56	>75	65	218.051
-49	16-34	69	363.961
-49	35-54	524	337.657
-49	55-74	501	328.243
-49	>75	55	305.515
-42	16-34	69	382.255
-42	35-54	555	348.465
-42	55-74	554	340.694
-42	>75	58	282.515
-35	16-34	49	372.934
-35	35-54	547	327.626
-35	55-74	535	332.393
-35	>75	52	255.48
-28	16-34	67	349.883
-28	35-54	634	328.635
-28	55-74	555	316.784
-28	>75	56	295.333
-21	16-34	71	349.641
-21	35-54	619	320.405
-21	55-74	610	316.286
-21	>75	60	304.839
-14	16-34	75	346.125
-14	35-54	620	323.809
-14	55-74	619	315.841
-14	>75	57	274.103
-7	16-34	82	330.674
-7	35-54	656	307.397
-7	55-74	550	303.449
-7	>75	40	268.903
0	16-34	80	309.199
0	35-54	629	310.408
0	55-74	599	303.497
0	>75	57	259.253
7	16-34	76	340.207
7	35-54	635	331.826
7	55-74	634	337.291
7	>75	62	302.915
14	16-34	72	338.266
14	35-54	662	332.242
14	55-74	655	340.656
14	>75	56	321.38
21	16-34	81	333.997
21	35-54	663	317.637
21	55-74	606	340.228
21	>75	63	292.592
28	16-34	67	347.815
28	35-54	605	316.954
28	55-74	603	327.685
28	>75	55	345.188
35	16-34	62	304.67
35	35-54	579	303.615
35	55-74	649	334.863
35	>75	65	302.896
42	16-34	75	309.899
42	35-54	598	304.958
42	55-74	608	314.935
42	>75	60	312.176
49	16-34	69	298.903
49	35-54	529	298.049
49	55-74	601	303.606
49	>75	45	281.644
56	16-34	72	282.376
56	35-54	469	275.281
56	55-74	639	306.133
56	>75	42	304.774
63	16-34	52	272.059
63	35-54	435	288.323
63	55-74	649	292.387
63	>75	62	286.112
70	16-34	48	273.999
70	35-54	407	271.277
70	55-74	610	292.457
70	>75	55	274.89
77	16-34	56	247.159
77	35-54	364	263.817
77	55-74	531	277.896
77	>75	47	289.078
84	16-34	31	232.425
84	35-54	236	255.045
84	55-74	542	271.333
84	>75	43	273.931
91	16-34	28	203.211
91	35-54	183	245.2
91	55-74	423	268.828
91	>75	62	277.45
98	16-34	20	264.554
98	35-54	112	257.345
98	55-74	332	272.179
98	>75	48	262.874
105	16-34	20	171.25
105	35-54	82	268.205
105	55-74	252	266.518
105	>75	41	204.371

## Sheet: BNT162b2
time	age_group	count	mean
-175	16-34	8	48.8543
-175	35-54	4	59.9146
-175	55-74	10	88.1646
-168	16-34	26	119.186
-168	35-54	28	50.7876
-168	55-74	41	89.0705
-168	>75	14	129.912
-161	16-34	47	74.0751
-161	35-54	48	66.8236
-161	55-74	53	61.4277
-161	>75	18	53.663
-154	16-34	118	73.812
-154	35-54	95	77.7294
-154	55-74	79	84.8071
-154	>75	23	60.7018
-147	16-34	203	68.2419
-147	35-54	130	71.6563
-147	55-74	98	79.9666
-147	>75	25	80.3888
-140	16-34	238	69.466
-140	35-54	119	63.9214
-140	55-74	92	95.6789
-140	>75	28	39.9626
-133	16-34	258	69.555
-133	35-54	138	83.5912
-133	55-74	104	83.5006
-133	>75	23	88.0539
-126	16-34	287	68.8686
-126	35-54	156	79.8348
-126	55-74	117	115.631
-126	>75	30	90.6892
-119	16-34	271	68.8828
-119	35-54	186	76.2344
-119	55-74	116	89.3476
-119	>75	32	64.5489
-112	16-34	355	66.4804
-112	35-54	211	69.5518
-112	55-74	140	105.612
-112	>75	42	93.0109
-105	16-34	309	73.138
-105	35-54	204	87.2756
-105	55-74	157	94.8333
-105	>75	27	73.4409
-98	16-34	337	70.8718
-98	35-54	224	73.6242
-98	55-74	180	102.534
-98	>75	42	81.3321
-91	16-34	395	72.3217
-91	35-54	239	86.3923
-91	55-74	181	127.34
-91	>75	54	104.036
-84	16-34	369	75.1622
-84	35-54	243	78.8756
-84	55-74	181	114.987
-84	>75	32	106.553
-77	16-34	368	83.4798
-77	35-54	250	89.2971
-77	55-74	186	139.304
-77	>75	41	91.692
-70	16-34	379	122.826
-70	35-54	272	136.202
-70	55-74	201	203.592
-70	>75	54	125.042
-63	16-34	352	140.911
-63	35-54	278	187.212
-63	55-74	202	239.937
-63	>75	61	166.531
-56	16-34	330	247.37
-56	35-54	239	255.734
-56	55-74	206	308.356
-56	>75	56	226.097
-49	16-34	343	335.711
-49	35-54	242	308.414
-49	55-74	224	315.318
-49	>75	58	224.61
-42	16-34	354	359.363
-42	35-54	291	337.606
-42	55-74	212	330.929
-42	>75	67	254.334
-35	16-34	339	349.463
-35	35-54	285	341.532
-35	55-74	208	346.22
-35	>75	73	279.785
-28	16-34	346	348.777
-28	35-54	257	356.103
-28	55-74	214	331.669
-28	>75	66	290.806
-21	16-34	292	359.17
-21	35-54	285	334.662
-21	55-74	256	355.299
-21	>75	39	254.953
-14	16-34	299	344.725
-14	35-54	289	332.352
-14	55-74	213	338.839
-14	>75	70	262.6
-7	16-34	300	338.972
-7	35-54	271	331.294
-7	55-74	232	340.602
-7	>75	74	314.112
0	16-34	280	363.453
0	35-54	269	347.491
0	55-74	232	338.2
0	>75	69	274.507
7	16-34	212	417.615
7	35-54	283	429.48
7	55-74	251	424.866
7	>75	50	389.685
14	16-34	159	407.667
14	35-54	276	415.421
14	55-74	250	428.645
14	>75	62	416.843
21	16-34	148	415.066
21	35-54	263	418.932
21	55-74	228	428.761
21	>75	74	390.135
28	16-34	95	429.612
28	35-54	225	417.563
28	55-74	235	421.221
28	>75	70	411.147
35	16-34	94	420.204
35	35-54	211	421.625
35	55-74	249	412.731
35	>75	67	390.875
42	16-34	59	423.304
42	35-54	173	411.827
42	55-74	239	406.509
42	>75	57	417.15
49	16-34	60	431.828
49	35-54	176	411.383
49	55-74	237	410.702
49	>75	66	400.818
56	16-34	62	413.663
56	35-54	139	404.172
56	55-74	237	407.382
56	>75	60	381.344
63	16-34	61	406.19
63	35-54	161	392.984
63	55-74	252	391.283
63	>75	51	368.013
70	16-34	46	353.756
70	35-54	147	379.643
70	55-74	258	383.819
70	>75	52	394.021
77	16-34	49	375.709
77	35-54	125	378.646
77	55-74	242	388.524
77	>75	52	379.348
84	16-34	52	383.227
84	35-54	150	375.51
84	55-74	222	377.703
84	>75	52	341.718
91	16-34	51	354.689
91	35-54	132	381.326
91	55-74	234	368.553
91	>75	58	331.338
98	16-34	37	370.888
98	35-54	119	367.956
98	55-74	257	357.702
98	>75	52	313.771
105	16-34	40	363.218
105	35-54	111	365.05
105	55-74	233	373.652
105	>75	56	372.241
112	16-34	46	363.239
112	35-54	98	330.657
112	55-74	158	346.202
112	>75	49	328.516
119	16-34	36	340.335
119	35-54	84	331.888
119	55-74	136	356.425
119	>75	47	327.53
126	16-34	36	323.614
126	35-54	80	313.739
126	55-74	100	348.811
126	>75	44	303.932
133	16-34	16	376.291
133	35-54	35	323.754
133	55-74	53	340.783
133	>75	24	324.938
