# Supplementary material for: Antibody responses and correlates of protection in the general population after two doses of the ChAdOx1 or BNT162b2 vaccines
Source: Nat Med. 2022 Feb 14;28(5):1072–82. doi: 10.1038/s41591-022-01721-6 (PMC9117148; doi:10.1038/s41591-022-01721-6)
Supplement: Supplementary file 5 — Source data for Supplementary Fig. 3 [file 41591_2022_1721_MOESM5_ESM.xlsx]

## Sheet: ChAdOx1
time
28
46
79
104
57
93
90
116
22
50
72
102
79
56
83
111
45
104
30
61
89
114
47
75
42
72
99
43
77
27
60
91
90
118
28
56
84
35
85
24
85
41
45
72
83
109
36
64
97
23
67
97
43
50
79
113
21
48
79
105
29
115
37
57
92
115
89
70
100
26
54
32
65
92
60
91
114
22
71
27
58
74
66
42
70
39
90
49
102
36
31
55
84
45
80
29
23
52
81
112
89
36
64
92
63
22
50
77
106
58
87
38
55
48
77
107
69
99
32
67
95
69
95
46
75
113
70
80
107
40
67
30
58
38
22
58
115
40
62
61
116
33
30
55
36
63
61
27
52
95
44
70
45
72
102
62
94
50
78
56
94
33
64
32
83
83
30
86
38
91
44
97
39
66
22
47
75
103
96
51
79
22
50
77
105
31
61
87
78
38
66
94
26
52
56
62
89
74
21
49
77
105
36
31
26
51
79
34
62
93
59
88
118
91
58
88
116
88
25
56
86
31
100
31
64
58
42
67
39
79
104
23
51
86
50
79
53
37
21
77
105
42
61
92
45
47
78
82
65
91
119
84
112
86
109
39
44
51
55
97
37
69
38
36
65
93
76
33
34
63
89
75
103
47
75
22
65
94
22
47
23
49
79
24
53
81
109
82
32
65
93
37
51
24
55
74
25
83
33
62
117
22
79
41
27
84
112
24
52
54
66
65
94
25
52
82
51
26
61
88
37
65
92
57
87
112
56
39
96
25
54
83
115
27
34
61
97
54
84
112
52
32
24
52
79
53
78
61
38
67
96
38
91
119
38
63
48
76
30
60
32
59
101
73
102
50
85
111
61
64
36
34
29
55
82
23
52
80
42
67
40
67
52
43
68
96
60
112
48
80
106
46
75
102
46
74
46
72
44
73
101
68
102
86
79
35
21
77
23
31
63
54
110
75
25
56
50
72
100
109
81
108
40
68
29
63
117
25
58
82
25
55
49
79
106
66
97
48
72
66
29
25
89
61
93
80
86
43
70
96
53
81
107
63
29
85
38
59
87
36
67
21
49
78
36
56
97
25
39
22
58
28
59
87
58
87
117
41
68
100
54
87
23
48
84
35
28
56
80
91
111
71
22
46
74
102
33
63
91
29
57
85
112
49
79
30
56
85
69
96
72
25
53
52
86
109
65
90
22
52
80
108
32
72
43
75
100
65
96
57
85
26
53
82
110
34
67
95
44
79
42
29
32
57
95
48
29
100
49
80
68
101
80
108
43
71
39
73
101
89
117
21
56
84
59
87
45
102
23
52
81
109
36
94
32
59
116
89
22
54
111
23
72
99
42
23
49
77
78
57
32
63
85
109
39
67
29
90
74
42
70
31
88
47
75
85
21
43
74
22
75
34
23
51
42
102
40
63
61
117
44
74
101
21
47
73
101
60
116
25
59
81
50
78
42
64
101
37
71
97
82
40
71
32
84
46
73
57
41
66
25
53
79
52
85
111
77
72
100
44
75
96
78
106
61
92
35
63
30
54
82
59
101
35
61
91
29
53
54
87
49
87
40
47
75
71
97
70
99
45
39
46
39
32
62
88
49
74
103
28
78
75
21
50
78
106
49
75
117
23
37
76
31
37
24
81
36
64
92
64
91
72
100
56
62
97
47
76
105
45
62
91
33
99
28
86
23
53
49
35
61
92
38
63
94
48
45
73
101
48
60
25
58
45
102
27
33
23
46
34
68
56
98
38
74
107
44
73
33
30
84
66
95
27
49
77
105
49
36
92
30
28
55
94
34
59
87
76
97
47
73
86
109
42
73
102
43
71
105
40
93
30
29
59
57
88
116
49
79
66
95
53
83
108
40
66
22
51
40
75
103
49
60
91
118
48
65
89
29
60
88
116
45
71
46
75
57
27
84
68
98
63
28
57
85
25
81
58
73
104
72
54
111
81
50
55
70
61
95
33
58
86
117
44
72
71
91
53
82
110
46
76
99
58
56
84
28
59
58
86
114
28
58
49
75
43
75
102
105
26
85
67
96
21
73
101
47
79
111
51
79
93
23
50
80
108
21
51
36
84
38
68
94
39
91
119
65
97
56
91
63
92
44
72
51
82
46
75
104
23
49
79
21
77
53
37
64
95
28
58
51
79
107
27
29
86
38
100
39
62
42
70
105
24
89
31
66
91
48
105
81
107
64
33
23
51
107
40
60
115
43
71
49
80
58
115
96
77
29
57
85
113
48
77
62
33
61
29
66
94
22
51
79
44
48
79
41
62
90
118
24
87
32
70
95
35
54
59
88
115
61
118
74
30
57
62
92
21
103
63
82
70
98
36
65
90
52
80
21
50
76
56
87
82
111
28
81
66
94
89
33
64
89
48
85
48
79
103
47
72
34
62
27
61
92
56
90
117
23
49
77
28
55
106
21
23
54
82
43
74
24
56
41
73
36
84
113
42
70
42
32
60
88
58
87
115
37
63
45
81
22
50
62
88
37
92
46
74
65
92
62
87
115
74
105
39
67
111
56
84
109
29
58
86
31
64
23
87
41
29
113
74
64
92
61
91
113
49
81
114
21
48
70
98
37
64
68
97
65
95
58
86
38
66
96
31
39
46
74
47
57
115
27
60
84
33
61
58
88
31
86
27
26
55
83
110
97
55
37
42
41
69
96
46
74
49
77
64
25
53
85
47
76
32
68
24
54
96
40
71
42
71
99
52
80
109
68
22
59
59
89
99
37
95
49
77
25
60
85
49
61
90
32
59
86
58
86
38
39
70
96
46
106
94
73
45
70
99
77
108
45
73
30
47
76
103
23
25
56
40
60
114
67
99
105
38
59
22
50
78
110
23
53
80
29
60
81
34
82
29
58
86
92
38
39
67
100
31
60
89
117
79
45
75
70
24
58
60
89
110
64
56
31
61
89
25
56
82
27
58
84
95
75
103
42
71
105
56
84
25
57
55
29
64
87
28
83
22
51
77
35
22
47
42
75
101
72
32
24
52
80
49
80
108
76
23
54
78
57
106
51
78
30
56
119
27
44
73
100
29
118
47
75
103
53
84
109
37
67
68
118
118
76
37
64
91
52
85
110
34
59
36
67
23
27
57
85
79
114
62
90
118
98
43
22
84
49
78
64
90
89
21
49
79
47
75
26
40
30
65
101
70
24
22
52
87
113
56
45
107
75
52
81
109
69
98
52
78
106
39
98
45
83
111
21
36
26
59
84
41
72
61
118
58
60
94
24
43
73
100
56
81
112
42
70
69
100
46
82
109
32
61
46
74
41
66
78
103
44
69
34
39
71
30
57
88
68
94
103
43
33
53
24
33
65
43
62
118
30
58
52
86
111
82
113
51
81
111
105
74
48
79
38
64
24
54
81
48
77
105
41
69
54
82
55
84
67
92
118
42
56
87
114
81
40
67
26
57
82
100
64
108
88
97
28
78
108
58
86
52
28
89
25
50
21
73
61
85
84
33
64
92
23
53
81
110
32
53
91
58
88
59
35
62
45
43
73
43
73
32
59
87
115
32
59
87
115
65
90
47
61
89
117
51
41
63
23
52
83
45
71
27
60
85
25
23
22
51
78
106
46
70
108
57
88
54
78
38
65
45
73
34
68
36
72
23
55
45
71
69
102
76
38
68
97
39
97
42
38
44
68
29
57
36
67
95
22
82
24
23
30
65
70
111
35
61
49
77
53
112
51
76
41
97
61
80
60
96
67
96
42
72
100
31
60
60
30
55
83
113
54
60
88
116
49
72
103
25
38
95
23
54
86
113
37
68
71
99
56
24
52
80
72
41
72
100
39
93
88
60
89
21
48
74
53
27
33
54
83
55
83
109
30
26
54
41
69
27
32
47
76
42
79
102
49
29
92
39
43
100
91
56
91
119
33
66
89
66
39
67
93
27
56
27
64
58
86
45
74
23
43
47
75
29
60
89
23
48
76
110
24
51
36
92
64
93
119
59
92
117
40
83
94
50
24
57
78
44
37
64
108
44
67
27
36
66
92
46
29
88
77
49
113
46
28
56
84
60
93
117
47
73
73
103
48
77
105
66
105
26
57
85
91
117
76
42
67
25
56
29
57
28
53
38
24
55
26
55
83
48
73
62
68
97
32
31
60
88
21
51
79
107
42
70
40
65
59
88
116
75
39
69
94
31
63
91
50
66
96
54
83
111
62
31
59
22
50
77
24
111
71
38
64
44
71
99
53
36
22
50
77
105
41
68
76
105
43
22
79
76
108
56
114
30
58
87
28
56
84
61
95
60
89
31
89
51
79
75
52
30
61
88
73
104
81
99
21
49
82
36
64
48
76
68
97
61
39
65
92
39
68
96
30
23
104
47
43
68
74
26
76
34
63
91
76
116
34
63
94
47
75
26
62
57
114
79
60
25
52
23
52
38
64
92
21
26
61
57
86
113
73
101
58
92
118
29
86
21
49
31
60
87
65
99
37
63
61
90
53
81
88
116
39
68
94
45
99
29
60
88
24
52
78
28
55
40
75
36
47
52
66
94
64
56
85
114
31
91
75
[truncated: 189,141 more rows]

## Sheet: BNT162b2
time
36
55
88
115
30
66
103
129
38
98
126
69
95
121
56
84
144
57
114
105
77
64
27
55
83
23
79
94
40
87
53
84
110
72
26
81
112
23
56
82
129
96
69
97
125
97
44
73
102
58
86
117
142
61
117
45
74
102
22
51
73
103
132
26
55
81
75
100
54
83
112
65
92
120
106
133
80
141
30
55
83
119
57
110
91
116
52
92
117
69
96
30
61
89
117
61
89
116
29
54
87
115
68
97
124
63
93
120
88
119
141
93
123
38
62
91
120
84
110
141
31
63
91
23
63
87
66
97
125
105
132
101
51
31
65
89
119
143
91
120
147
21
49
77
106
134
34
62
93
116
141
21
114
83
111
138
61
93
119
45
67
97
47
75
103
131
24
81
109
118
118
30
92
44
66
95
49
46
103
110
98
107
36
76
109
48
70
73
101
50
49
91
119
65
90
118
145
49
104
101
46
77
105
44
71
34
63
91
48
75
104
44
74
99
65
137
81
112
138
40
101
129
47
79
106
62
91
119
147
119
44
70
98
68
95
125
83
111
55
78
113
100
127
127
40
70
98
21
48
77
102
130
125
59
87
53
83
110
67
96
86
63
124
54
24
80
114
47
82
112
96
127
43
117
141
106
40
76
101
106
41
69
97
49
78
108
140
24
47
79
102
81
111
50
101
27
60
89
116
25
95
36
133
51
36
65
93
33
64
92
138
74
105
132
99
21
78
105
54
81
107
45
75
107
122
31
60
88
58
117
98
26
21
49
79
107
114
91
119
148
94
43
72
99
41
68
132
27
67
96
63
92
114
88
117
146
47
74
99
23
51
79
107
30
55
83
33
22
50
80
112
141
26
54
83
110
42
70
86
114
134
78
106
65
120
143
42
73
101
35
93
67
83
36
64
92
22
91
121
64
96
124
40
70
50
81
111
26
55
83
111
59
92
118
49
54
86
38
68
99
125
43
69
97
95
128
68
98
125
68
88
119
30
60
112
56
117
83
105
128
79
104
58
85
115
130
25
58
86
29
107
56
84
112
77
105
32
91
147
43
35
28
56
84
112
59
86
117
147
45
108
62
119
65
97
122
92
46
43
71
99
76
107
95
45
73
101
69
104
134
65
105
32
63
91
81
109
32
34
24
54
82
109
68
101
68
128
43
62
124
80
126
37
28
81
59
87
115
47
106
28
56
84
27
41
33
102
48
78
100
127
27
47
77
105
42
69
98
33
64
90
75
104
72
97
66
105
122
36
78
102
42
120
34
90
50
73
101
129
80
137
66
92
124
74
103
132
121
68
97
39
71
121
82
138
47
78
105
59
116
89
129
33
117
26
108
136
113
40
80
108
136
54
82
110
47
103
51
80
108
34
61
101
123
73
121
147
27
22
47
43
84
45
76
102
55
83
111
127
67
123
27
35
119
141
67
97
119
134
127
54
61
121
75
56
95
97
124
53
84
110
45
73
94
124
57
86
114
57
36
95
131
28
63
53
23
50
81
56
39
68
98
77
105
90
46
83
45
77
133
63
91
119
59
116
148
36
64
92
52
81
116
102
70
116
144
93
119
30
84
110
42
100
76
104
66
101
126
123
71
102
130
61
54
78
104
30
58
86
114
23
91
23
55
97
120
41
21
50
78
106
104
52
80
111
29
90
132
68
28
82
119
32
114
96
55
81
107
33
60
87
55
83
113
86
114
85
121
147
67
96
60
91
119
34
62
91
62
91
119
62
107
63
88
67
95
123
64
88
122
101
27
82
107
69
103
131
29
27
56
85
76
114
139
97
130
42
43
71
86
114
27
52
77
105
53
84
30
58
119
67
54
85
111
40
136
25
78
111
63
33
39
67
38
64
95
123
46
71
135
28
99
45
73
21
39
67
95
123
44
76
112
46
111
60
75
103
131
58
92
68
100
29
48
114
78
107
135
141
36
67
95
123
71
101
140
34
92
31
65
96
125
74
44
68
102
132
119
146
49
79
107
60
88
116
22
76
133
107
141
33
39
49
53
82
28
55
80
111
136
70
24
128
26
39
68
83
117
47
103
59
84
112
138
28
36
65
93
121
38
67
97
96
26
53
80
141
36
57
116
45
118
123
33
65
90
111
146
99
125
37
105
53
27
49
117
72
112
75
106
134
39
27
83
140
30
62
91
120
38
60
87
118
97
27
85
67
105
90
118
24
28
56
85
113
50
75
122
51
79
113
45
74
105
32
60
90
101
21
81
140
23
38
73
133
42
98
34
63
91
122
66
95
41
99
73
26
83
112
41
101
68
103
129
21
79
109
41
32
61
89
101
129
53
33
73
105
96
125
55
117
47
77
133
75
104
48
127
89
117
30
87
113
92
127
30
89
117
67
71
99
21
50
29
55
110
60
89
75
97
31
59
87
21
57
96
121
33
43
72
100
80
108
45
68
96
124
95
125
28
106
61
92
42
87
116
33
58
90
27
59
36
65
93
72
100
42
143
33
57
87
117
33
50
73
102
128
38
84
114
146
45
70
101
37
125
68
95
23
47
76
132
27
84
116
34
115
147
30
59
89
22
50
78
106
134
29
53
87
112
140
55
81
110
35
120
39
37
67
96
124
75
104
112
138
77
41
70
95
31
58
87
114
28
56
85
25
60
32
57
85
113
35
60
25
51
80
111
139
77
111
140
95
126
58
86
114
31
31
133
23
29
111
135
58
87
66
93
121
28
74
109
134
57
84
111
56
66
96
127
104
132
51
81
108
29
57
85
90
86
142
63
120
43
72
102
85
114
103
145
66
97
124
32
64
26
53
80
108
138
81
110
139
60
117
73
135
67
92
24
49
80
105
60
89
50
78
46
63
98
121
113
27
57
84
113
92
124
43
38
84
116
30
125
34
59
85
125
51
82
109
27
55
84
114
119
129
66
94
35
30
55
83
119
45
108
21
48
77
102
130
45
70
129
72
100
132
80
136
41
72
98
113
141
24
106
22
47
107
47
78
106
140
66
95
123
40
68
96
124
37
65
128
55
48
44
103
61
100
125
81
110
137
124
61
98
124
35
79
106
128
46
71
99
130
88
116
33
67
55
78
113
58
87
115
46
75
103
29
53
80
115
36
65
73
104
129
76
107
46
61
88
116
73
101
97
94
68
60
88
36
67
92
42
108
99
75
104
58
116
79
23
79
73
107
49
78
108
106
42
65
92
120
30
25
80
109
23
78
104
37
65
93
22
49
116
138
84
24
52
80
108
89
72
145
76
104
132
103
128
88
86
114
70
124
56
84
112
61
49
81
142
27
43
73
71
34
63
92
68
107
133
33
90
116
55
76
105
133
23
46
74
102
30
23
80
110
80
136
64
93
120
116
29
34
56
112
33
130
24
54
82
109
34
89
120
133
33
49
72
102
33
55
83
111
43
69
98
124
41
74
43
102
88
42
73
101
61
89
74
135
76
118
143
54
112
21
86
143
28
63
120
111
127
104
83
35
63
90
120
74
132
64
94
89
118
27
56
84
114
142
40
53
84
112
44
74
75
106
137
45
74
102
90
119
44
102
135
103
129
47
75
105
30
62
90
59
115
30
62
90
35
67
95
38
70
76
104
130
24
110
63
90
119
56
87
113
99
137
67
94
94
30
48
80
110
32
70
95
53
111
31
60
116
84
113
143
24
54
85
111
31
70
38
66
94
35
63
95
82
50
80
108
123
73
101
132
43
101
128
51
107
101
74
115
143
72
103
99
127
22
41
69
97
52
83
50
78
106
38
95
115
28
67
113
92
36
69
100
134
61
89
26
52
82
107
87
122
80
110
137
34
80
110
140
104
132
70
125
107
53
82
110
57
99
71
101
128
67
95
120
35
74
29
58
86
114
51
80
107
46
75
57
88
32
101
45
92
40
69
122
21
56
86
127
57
62
118
34
68
93
35
94
123
47
34
62
90
117
99
42
70
97
126
76
85
69
146
89
118
65
131
27
54
42
68
95
120
107
134
126
45
74
102
130
41
64
123
84
126
33
84
107
58
89
108
125
25
90
118
47
74
101
76
123
47
69
95
122
84
109
53
82
49
36
77
105
33
61
89
41
21
96
39
101
40
71
99
121
144
44
100
62
90
117
62
93
56
84
112
72
100
128
53
51
81
57
35
86
141
81
66
96
129
38
66
96
144
46
94
120
38
73
97
41
66
94
122
51
82
107
67
96
54
85
111
46
74
37
91
51
145
62
114
64
48
74
103
45
105
62
101
132
35
41
67
107
131
64
90
122
142
38
66
94
37
90
118
24
77
105
58
68
97
122
89
118
62
92
122
101
88
116
56
142
62
98
123
106
44
75
96
124
24
73
99
130
69
97
34
63
96
126
58
87
115
88
116
55
91
71
74
134
41
69
74
52
76
48
76
106
88
117
145
66
98
124
88
122
47
74
40
66
73
112
131
56
142
41
101
136
63
97
43
35
90
80
111
97
28
141
119
21
68
99
130
67
54
83
104
38
92
44
72
103
131
26
51
81
110
138
72
79
114
147
58
114
59
82
138
33
80
109
82
29
66
113
69
97
[truncated: 118,729 more rows]
