# Supplementary material for: Antibody responses and correlates of protection in the general population after two doses of the ChAdOx1 or BNT162b2 vaccines
Source: Nat Med. 2022 Feb 14;28(5):1072–82. doi: 10.1038/s41591-022-01721-6 (PMC9117148; doi:10.1038/s41591-022-01721-6)
Supplement: Supplementary file 6 — Source data for Supplementary Fig. 4 [file 41591_2022_1721_MOESM6_ESM.xlsx]

## Sheet: a
vaccine_dayssince_dose1
66
92
119
163
188
176
185
216
99
171
200
238
153
181
209
65
116
138
166
191
219
247
152
180
135
162
86
114
148
180
127
197
199
227
105
133
161
196
165
197
77
122
185
214
135
168
202
157
184
211
73
101
132
154
188
213
124
155
181
211
220
238
175
198
224
177
205
235
130
157
183
169
192
223
46
69
96
125
160
51
79
125
150
181
85
113
146
175
214
159
187
75
129
152
180
153
181
180
210
157
117
146
174
202
230
122
132
135
164
195
221
113
141
169
197
225
121
149
177
205
99
166
194
222
99
84
143
171
113
142
172
199
227
168
200
170
173
89
64
187
212
240
86
117
173
191
220
100
127
155
142
170
198
97
155
99
135
192
222
157
184
212
169
194
225
61
89
117
145
125
153
183
66
102
129
157
71
128
108
137
224
128
171
197
228
142
174
131
158
214
104
132
161
191
221
224
250
171
197
70
99
128
156
185
173
200
226
83
114
143
160
186
192
136
163
192
147
168
216
116
143
123
151
179
160
187
110
140
166
196
195
142
170
198
226
111
138
170
169
203
228
132
160
188
218
247
108
133
161
192
165
193
223
132
163
191
222
164
212
198
191
125
155
188
103
206
71
100
133
160
243
138
116
156
181
182
213
100
128
163
216
127
156
191
49
139
105
161
189
217
101
173
208
241
78
113
166
216
86
161
189
217
159
197
189
217
97
186
90
114
172
114
147
173
202
78
105
134
132
57
86
116
113
142
170
198
226
186
215
124
150
180
119
147
175
85
128
186
97
94
123
151
179
207
104
196
170
224
134
153
182
110
139
167
194
223
122
150
181
104
130
156
94
123
151
179
211
73
104
132
160
43
74
118
141
169
156
196
97
124
154
182
210
84
115
143
91
116
147
109
127
155
182
210
163
188
219
191
221
116
173
201
234
105
134
163
195
218
105
142
125
161
186
217
161
189
218
64
119
148
121
156
161
191
86
117
141
172
107
160
188
218
118
143
171
97
125
153
181
58
84
112
142
168
107
134
176
202
175
102
193
223
106
132
159
128
156
144
172
117
144
169
202
93
122
122
150
178
206
190
215
154
180
207
157
184
172
195
174
202
230
145
176
203
93
121
150
178
210
178
211
183
236
261
134
160
187
216
129
154
183
138
163
191
149
177
203
231
188
214
246
145
173
139
165
194
225
126
150
178
80
109
139
168
151
178
206
47
87
114
141
125
149
177
174
189
170
198
223
194
192
114
141
167
200
160
186
216
237
193
92
120
148
91
115
143
100
125
153
182
211
110
138
170
196
149
200
116
125
154
183
210
138
99
130
165
190
42
67
95
123
151
230
95
126
154
182
163
193
220
131
163
186
161
115
115
151
70
98
126
151
182
209
236
126
154
165
193
144
172
200
134
165
192
190
80
115
145
175
95
107
133
162
192
90
149
103
131
161
188
170
193
226
166
194
128
156
184
212
102
158
112
144
169
196
119
145
176
204
157
213
62
97
124
171
199
76
107
136
105
171
199
227
122
157
183
125
153
151
207
129
157
186
211
68
97
143
47
81
103
178
126
187
217
93
131
162
190
108
141
174
203
238
184
212
152
176
208
153
181
186
214
83
118
146
171
158
186
217
172
228
135
189
217
87
114
144
171
200
190
218
243
92
117
147
216
101
150
177
228
72
100
127
141
196
97
128
150
174
202
148
178
196
160
120
148
177
169
197
110
129
47
72
100
122
153
132
154
184
122
180
164
222
63
96
119
147
160
188
216
158
185
213
117
143
171
203
218
126
148
176
126
154
182
170
197
231
153
179
67
95
126
154
161
191
121
148
179
118
172
97
129
162
188
216
132
158
188
149
177
208
138
159
193
184
220
175
68
96
124
152
120
148
176
156
182
210
133
163
202
120
155
166
54
82
110
138
180
183
116
144
172
94
71
99
130
123
180
221
127
153
181
143
172
230
155
180
151
183
127
155
183
212
206
83
115
79
110
136
133
125
153
184
43
72
129
99
141
169
206
171
104
161
186
173
202
139
175
167
197
153
182
209
153
181
161
202
126
154
183
80
111
140
139
170
203
118
149
184
215
48
76
104
132
130
158
185
74
131
159
192
149
178
203
226
96
129
182
207
129
162
187
61
91
125
153
176
217
159
183
210
212
128
157
199
161
216
171
199
227
120
176
204
166
200
107
106
105
132
171
199
154
137
165
193
158
136
162
194
184
214
149
178
207
237
154
188
216
74
105
136
158
188
130
158
99
129
186
168
196
124
154
182
157
213
162
187
215
89
119
147
177
128
156
183
152
180
208
165
192
221
129
157
185
142
198
226
128
156
184
216
89
122
148
180
126
155
183
93
118
146
176
202
230
86
136
164
192
174
224
73
76
99
130
155
108
165
94
132
178
136
189
174
198
227
110
138
169
194
225
119
147
177
154
182
212
154
177
205
233
109
140
168
93
124
146
71
99
129
162
113
145
170
198
235
212
242
135
163
190
169
197
224
102
154
182
155
187
221
100
127
157
185
210
160
199
148
174
204
156
184
212
247
175
199
229
69
128
149
203
75
159
185
152
181
208
125
155
184
178
213
166
142
173
202
106
136
164
106
163
191
219
156
55
83
113
139
138
163
196
68
96
126
152
207
243
74
102
132
154
134
169
195
223
75
101
146
190
214
244
143
168
196
184
213
100
128
156
184
212
121
157
187
219
94
121
149
177
151
176
220
203
229
113
141
169
197
225
219
247
116
144
172
71
99
128
156
194
132
163
190
84
124
152
180
208
195
225
87
125
150
180
130
161
189
217
187
155
182
210
197
226
112
139
170
139
167
195
170
198
226
49
200
236
168
199
136
161
189
158
186
130
66
92
126
149
164
193
187
215
243
164
194
82
115
150
180
235
170
201
228
113
138
165
198
143
168
154
185
168
196
226
92
121
152
176
205
149
125
156
183
169
196
227
126
154
182
210
50
78
109
136
165
221
49
78
105
124
152
180
112
143
200
162
155
208
152
178
187
93
121
149
181
207
92
120
103
131
159
189
212
163
191
219
88
117
143
171
83
153
183
106
131
155
184
113
139
168
196
233
123
151
180
146
177
205
171
199
227
146
177
205
92
120
148
161
186
216
134
162
190
126
76
137
54
79
101
136
132
157
213
173
200
231
154
182
155
177
205
80
107
123
151
178
208
141
170
174
201
229
165
193
220
151
187
141
171
201
226
63
88
116
116
172
125
153
181
96
124
158
148
176
209
125
154
182
137
161
188
86
112
140
175
85
151
187
138
163
190
135
104
133
161
188
217
199
228
53
78
111
133
163
85
118
175
118
146
173
201
230
133
161
87
115
147
173
129
158
214
136
168
193
132
174
200
228
155
182
211
149
177
204
158
187
215
137
165
164
203
154
212
74
105
140
165
193
59
136
86
169
202
227
96
107
134
161
220
163
192
147
173
201
124
208
236
201
230
174
200
228
129
154
183
211
239
180
205
236
122
150
181
153
209
118
144
54
82
112
136
76
104
222
178
231
43
100
183
120
141
168
111
138
165
138
159
186
194
68
99
128
156
183
207
123
151
184
211
83
195
61
123
153
180
174
101
135
160
165
221
105
133
161
189
111
141
169
198
124
150
179
132
158
187
166
200
185
133
167
160
187
102
134
163
188
128
151
193
160
186
91
148
108
134
166
101
126
161
159
185
213
151
182
134
126
157
185
213
131
155
186
118
145
92
193
221
129
156
163
190
219
69
101
127
154
216
116
145
172
203
70
109
163
148
176
204
161
186
214
178
195
221
141
168
163
188
216
105
130
159
185
81
105
136
162
146
173
101
154
77
103
133
161
192
190
219
168
196
224
201
229
101
183
211
155
211
165
200
194
85
113
141
182
136
123
182
163
98
128
158
187
173
199
213
179
217
162
190
219
119
138
166
198
164
189
219
156
184
215
114
116
146
175
202
232
47
76
107
146
189
97
133
55
131
136
161
189
98
129
154
197
239
78
106
137
164
171
195
223
79
107
151
178
206
145
176
201
229
72
91
119
147
178
200
176
202
235
117
147
175
204
137
164
192
127
96
127
155
183
82
115
140
175
85
118
143
178
169
174
202
144
170
194
225
139
167
120
147
174
199
188
216
112
140
169
169
194
222
101
132
163
186
186
214
244
157
187
212
245
126
157
182
212
144
187
134
161
154
182
211
119
147
175
131
159
161
196
168
194
221
86
118
171
171
198
118
145
173
136
161
189
202
184
213
138
224
201
104
126
154
184
213
111
143
105
133
194
58
83
111
116
148
173
202
52
162
110
141
169
197
128
156
185
213
242
81
109
137
173
204
178
171
198
225
183
179
150
176
150
176
129
157
185
213
129
157
185
213
158
159
187
219
140
168
129
160
186
153
104
169
197
56
87
115
126
150
180
205
243
102
130
161
155
182
210
133
189
217
155
211
148
173
203
98
128
93
195
100
132
156
184
66
95
124
150
181
137
166
89
117
145
175
208
82
111
135
163
117
148
58
81
172
143
171
201
87
175
81
103
159
104
74
106
141
150
85
112
138
92
126
[truncated: 258,125+ more rows]

## Sheet: b
vaccine_dayssince_dose1
165
192
220
91
119
207
242
199
228
164
190
218
152
238
193
221
234
111
139
167
195
103
129
162
225
186
209
132
158
205
145
204
226
173
201
229
205
152
181
209
164
195
220
249
222
211
239
153
181
209
143
173
202
230
139
165
195
177
213
158
187
215
243
165
193
223
196
224
249
132
132
160
196
159
187
215
193
230
169
194
78
136
163
190
167
194
225
130
163
191
220
173
200
228
189
211
251
200
228
255
137
166
195
218
180
211
239
131
155
183
153
181
208
124
154
206
71
44
72
103
66
101
226
258
139
163
193
217
244
202
229
258
131
159
188
216
246
217
249
181
208
164
190
217
115
144
150
208
236
265
121
104
161
189
232
169
153
249
140
169
198
117
174
154
180
211
222
252
62
93
117
154
187
213
116
138
193
127
155
183
214
203
234
170
198
225
251
280
103
155
181
209
148
176
232
141
200
140
168
196
149
178
206
144
169
201
183
241
170
196
224
140
204
235
158
65
221
131
160
188
216
244
66
222
96
109
135
166
194
221
118
171
201
227
133
156
191
218
198
237
68
96
92
120
150
178
196
224
106
135
160
188
164
192
220
55
86
113
159
186
214
179
208
235
107
174
231
107
159
187
105
161
195
160
190
216
211
118
154
179
207
90
119
147
175
203
103
126
158
181
216
193
231
121
144
172
228
137
166
193
160
66
92
219
138
166
203
225
181
208
237
186
203
72
97
50
108
133
228
117
155
182
213
128
155
181
209
237
124
154
186
208
237
49
90
138
166
194
171
196
224
115
208
123
153
181
209
209
144
171
199
146
205
247
54
82
185
211
241
162
184
194
223
59
87
121
144
169
201
131
159
187
243
131
159
187
215
63
96
139
175
204
231
258
132
161
188
216
140
168
197
197
226
244
184
213
164
192
220
248
282
150
178
206
112
60
88
81
109
137
165
194
195
172
200
229
144
200
158
188
214
94
123
151
163
189
220
179
207
107
137
168
194
222
119
145
173
201
182
206
237
170
197
225
198
224
252
136
188
216
163
229
239
171
228
56
84
177
233
262
162
192
221
59
86
164
195
221
104
204
158
186
214
182
142
168
199
222
250
46
100
127
112
112
140
168
196
156
187
217
94
123
151
211
195
224
171
196
237
169
118
146
174
202
172
200
228
138
206
120
148
176
204
186
216
244
189
216
138
166
194
179
207
238
61
88
119
81
109
137
88
238
266
138
166
193
246
174
233
178
231
95
121
154
176
214
107
160
168
196
227
228
264
103
131
159
187
215
78
69
98
125
53
78
106
148
170
197
226
254
84
115
96
123
153
181
209
147
176
201
65
93
223
251
281
145
171
199
107
135
166
222
185
202
230
155
179
122
152
180
88
115
143
171
199
136
164
192
220
179
207
235
167
199
223
178
207
234
229
257
179
234
173
197
225
210
238
135
166
161
182
210
196
224
46
77
103
150
175
203
231
259
215
105
210
211
239
170
158
186
214
131
159
187
215
157
185
213
140
194
220
247
131
126
180
160
156
182
86
112
132
160
188
216
235
200
60
88
222
250
174
196
224
181
136
225
164
200
228
168
194
224
128
156
186
208
236
264
190
218
62
87
114
159
186
214
62
86
118
170
184
133
164
184
217
65
95
69
97
125
143
173
199
179
214
158
188
156
184
212
217
246
117
145
173
211
165
200
236
175
205
223
256
184
212
174
202
187
215
152
177
205
173
198
230
171
199
230
195
105
129
155
185
118
174
197
104
133
161
189
218
156
187
215
207
232
175
206
106
134
160
197
239
123
46
75
104
202
79
187
214
91
190
216
242
169
196
226
165
193
226
143
172
200
159
187
215
184
166
195
223
168
196
227
160
194
222
250
53
80
111
183
211
202
229
260
178
206
241
61
88
122
88
121
104
133
162
188
217
180
205
233
207
236
90
119
147
175
204
190
215
127
152
180
208
235
161
187
220
163
189
217
240
147
180
202
230
261
145
174
199
105
131
162
190
123
148
179
60
84
113
149
74
99
127
145
181
218
149
212
88
117
144
170
201
193
221
57
79
165
196
177
205
233
81
109
72
97
123
120
164
115
146
174
202
231
175
214
249
114
172
200
228
173
202
229
84
179
209
143
177
207
244
223
249
156
184
212
143
52
78
113
183
211
244
118
218
242
269
125
46
169
161
110
135
166
191
219
196
238
143
174
202
97
177
230
187
212
57
90
116
141
195
222
250
49
56
85
112
90
121
140
168
196
224
121
151
176
81
114
141
236
166
193
221
213
249
144
169
197
226
117
147
175
203
232
201
228
53
78
213
189
223
157
184
112
139
96
125
220
179
207
263
67
93
119
111
160
190
219
179
206
235
136
165
194
60
92
119
103
133
161
189
217
182
214
190
80
109
60
93
127
75
100
134
162
196
224
116
145
176
106
162
190
138
168
196
221
249
63
91
79
106
145
172
234
126
157
182
109
138
166
197
226
70
168
90
119
147
177
135
166
194
158
227
179
205
97
155
185
211
46
75
100
129
218
243
272
140
168
199
89
201
229
256
202
230
259
250
154
210
173
102
194
221
134
161
190
217
163
189
218
248
197
222
258
197
225
169
81
110
152
85
114
185
213
162
218
121
153
175
211
112
140
168
196
47
79
102
164
189
218
122
151
179
209
116
185
213
75
131
159
187
223
202
232
99
128
156
212
174
205
192
226
59
142
174
201
81
121
161
105
134
162
190
171
201
167
197
225
82
113
149
178
204
236
60
94
115
191
223
251
147
178
206
234
236
171
199
227
46
79
124
153
182
209
167
199
223
53
83
134
57
82
116
145
175
199
99
127
155
183
211
152
122
156
181
209
237
158
187
214
144
175
231
108
138
167
195
181
210
214
246
147
172
203
136
165
192
227
103
131
160
188
216
138
190
133
161
189
217
144
175
145
176
204
185
214
195
248
164
192
223
65
95
61
86
206
240
46
71
102
70
108
152
179
207
164
192
223
54
84
184
209
240
206
234
150
141
171
202
228
258
209
160
187
216
114
142
170
205
172
205
150
180
206
186
211
156
184
212
240
180
208
65
95
173
200
229
125
152
180
210
243
61
180
209
236
160
173
59
87
115
113
167
203
226
124
155
180
211
162
218
193
71
96
122
174
197
225
161
192
45
72
101
215
242
104
134
161
190
218
194
222
247
65
71
95
123
218
247
227
160
215
216
274
166
193
229
56
109
138
156
59
87
115
63
116
172
200
62
90
91
122
148
94
106
135
160
188
216
244
177
209
236
127
156
184
212
240
148
174
202
83
52
80
125
130
158
221
177
205
233
139
167
195
223
251
90
118
153
209
97
186
213
242
228
174
200
228
166
188
122
147
175
206
231
174
202
105
139
192
133
156
191
218
170
198
226
44
72
104
151
179
206
130
157
192
220
69
97
143
186
91
118
174
199
227
161
186
212
165
193
223
184
215
58
164
191
150
203
211
229
55
181
208
231
154
184
210
65
118
100
156
187
212
183
210
239
149
179
206
155
168
196
224
61
89
89
144
173
201
71
95
98
153
179
214
100
154
182
213
124
213
258
101
56
98
190
221
38
68
94
123
164
192
220
205
240
71
100
103
186
214
165
190
218
155
55
83
111
157
183
214
80
105
118
147
176
206
178
204
139
112
169
195
225
176
204
232
152
180
208
156
186
169
197
227
251
171
198
230
235
104
132
160
188
217
226
136
164
191
244
109
164
195
223
243
148
178
212
111
137
166
192
220
71
100
154
185
212
153
181
209
213
119
150
178
206
77
107
131
222
160
57
84
112
242
147
45
156
183
217
97
124
220
65
196
224
222
236
208
213
150
177
207
243
145
74
195
217
98
126
157
185
213
147
182
213
240
152
180
208
198
150
181
214
252
142
172
198
226
52
80
88
66
139
139
125
153
181
209
146
174
230
146
171
199
181
207
235
129
157
185
213
105
225
138
165
194
221
170
196
224
177
207
233
261
172
230
184
270
69
97
124
154
184
154
179
207
188
232
88
60
88
117
206
234
262
68
93
123
51
77
105
54
81
112
192
222
250
97
127
158
184
229
122
150
178
206
113
141
173
198
226
156
184
212
229
185
213
248
180
170
144
172
203
59
89
116
68
97
122
200
227
167
202
51
189
225
58
86
51
79
110
85
116
144
172
200
136
167
192
46
148
176
204
153
181
209
112
188
213
78
103
136
190
53
81
109
204
165
193
222
133
163
188
217
146
191
221
179
186
202
232
116
138
193
222
250
213
243
284
159
187
215
60
84
108
133
175
228
57
102
177
204
227
147
147
122
172
197
228
81
104
76
158
185
216
154
180
82
137
105
133
164
192
222
167
192
143
196
221
250
196
221
160
145
173
201
81
109
143
168
65
98
111
139
167
96
124
150
187
229
119
147
116
144
171
200
228
221
194
221
177
234
144
171
196
221
211
238
162
190
193
222
250
142
165
198
166
194
222
213
240
193
151
178
207
199
227
144
170
197
225
181
158
186
213
154
182
225
83
73
45
75
97
204
104
148
176
164
238
268
178
209
128
162
190
[truncated: 146,132 more rows]
