# Supplementary material for: Antibody responses and correlates of protection in the general population after two doses of the ChAdOx1 or BNT162b2 vaccines
Source: Nat Med. 2022 Feb 14;28(5):1072–82. doi: 10.1038/s41591-022-01721-6 (PMC9117148; doi:10.1038/s41591-022-01721-6)
Supplement: Source Data Fig. 1 — Statistical Source Data [file 41591_2022_1721_MOESM7_ESM.xlsx]

## Sheet: Sheet1
time	age	dur	prediction	lci	uci	Group
-84	20	70	3.27912	3.00975	3.5726	pf
-83	20	70	3.31243	3.06206	3.58327	pf
-82	20	70	3.34387	3.07105	3.64093	pf
-81	20	70	3.35553	3.03682	3.70768	pf
-80	20	70	3.32947	2.96804	3.7349	pf
-79	20	70	3.2493	2.86924	3.6797	pf
-78	20	70	3.11292	2.74606	3.52878	pf
-77	20	70	2.94696	2.61372	3.32269	pf
-76	20	70	2.77879	2.4842	3.1083	pf
-75	20	70	2.63059	2.36613	2.92461	pf
-74	20	70	2.52008	2.26865	2.79937	pf
-73	20	70	2.46253	2.20604	2.74884	pf
-72	20	70	2.474	2.19914	2.78321	pf
-71	20	70	2.57581	2.27497	2.91642	pf
-70	20	70	2.80082	2.47054	3.17525	pf
-69	20	70	3.1885	2.82565	3.59795	pf
-68	20	70	3.78739	3.38351	4.23949	pf
-67	20	70	4.67666	4.21109	5.1937	pf
-66	20	70	5.98085	5.40838	6.61392	pf
-65	20	70	7.89245	7.12826	8.73857	pf
-64	20	70	10.7071	9.61681	11.921	pf
-63	20	70	14.8776	13.2754	16.6732	pf
-62	20	70	21.0953	18.7511	23.7325	pf
-61	20	70	30.3962	27.0583	34.146	pf
-60	20	70	44.156	39.5367	49.3151	pf
-59	20	70	64.0374	57.7352	71.0276	pf
-58	20	70	91.8084	83.1239	101.4	pf
-57	20	70	128.845	116.527	142.465	pf
-56	20	70	175.276	157.518	195.037	pf
-55	20	70	228.865	203.879	256.914	pf
-54	20	70	284.033	251.13	321.247	pf
-53	20	70	331.759	292.472	376.324	pf
-52	20	70	362.687	320.783	410.065	pf
-51	20	70	374.243	333.476	419.993	pf
-50	20	70	368.625	331.18	410.305	pf
-49	20	70	350.53	316.617	388.076	pf
-48	20	70	325.44	293.982	360.266	pf
-47	20	70	298.347	268.202	331.88	pf
-46	20	70	273.133	243.838	305.947	pf
-45	20	70	252.537	224.253	284.387	pf
-44	20	70	238.458	211.63	268.687	pf
-43	20	70	231.033	206.014	259.091	pf
-42	20	70	228.679	205.415	254.577	pf
-41	20	70	230.087	207.984	254.537	pf
-40	20	70	234.149	212.065	258.534	pf
-39	20	70	239.803	216.391	265.748	pf
-38	20	70	245.923	220.259	274.577	pf
-37	20	70	251.275	223.303	282.751	pf
-36	20	70	254.525	225.158	287.721	pf
-35	20	70	254.408	225.319	287.253	pf
-34	20	70	250.861	223.528	281.535	pf
-33	20	70	244.628	219.645	272.453	pf
-32	20	70	236.506	213.488	262.006	pf
-31	20	70	227.264	205.151	251.759	pf
-30	20	70	217.599	195.334	242.403	pf
-29	20	70	208.121	185.224	233.849	pf
-28	20	70	199.34	176.019	225.75	pf
-27	20	70	191.682	168.645	217.866	pf
-26	20	70	185.422	163.551	210.217	pf
-25	20	70	180.439	160.268	203.148	pf
-24	20	70	176.544	158.081	197.164	pf
-23	20	70	173.578	156.301	192.765	pf
-22	20	70	171.403	154.442	190.226	pf
-21	20	70	169.899	152.437	189.36	pf
-20	20	70	168.955	150.605	189.541	pf
-19	20	70	168.472	149.401	189.979	pf
-18	20	70	168.354	149.207	189.959	pf
-17	20	70	168.472	150.031	189.18	pf
-16	20	70	168.634	151.314	187.935	pf
-15	20	70	168.64	152.308	186.723	pf
-14	20	70	168.293	152.282	185.987	pf
-13	20	70	167.396	150.845	185.763	pf
-12	20	70	165.763	148.125	185.501	pf
-11	20	70	163.223	144.547	184.312	pf
-10	20	70	159.629	140.527	181.328	pf
-9	20	70	154.899	136.34	175.983	pf
-8	20	70	149.405	132.179	168.877	pf
-7	20	70	143.819	128.156	161.396	pf
-6	20	70	138.73	124.31	154.823	pf
-5	20	70	134.648	120.757	150.138	pf
-4	20	70	132.034	117.875	147.893	pf
-3	20	70	131.339	116.336	148.276	pf
-2	20	70	133.077	116.978	151.391	pf
-1	20	70	137.906	120.745	157.505	pf
0	20	70	146.594	128.599	167.108	pf
1	20	70	159.317	140.657	180.452	pf
2	20	70	176.048	156.631	197.871	pf
3	20	70	196.716	175.998	219.872	pf
4	20	70	221.056	197.957	246.85	pf
5	20	70	248.447	221.621	278.519	pf
6	20	70	277.746	246.182	313.356	pf
7	20	70	307.156	270.788	348.408	pf
8	20	70	334.184	294.283	379.495	pf
9	20	70	356.567	315.386	403.125	pf
10	20	70	373.831	333.245	419.36	pf
11	20	70	386.143	346.905	429.819	pf
12	20	70	394.02	355.49	436.726	pf
13	20	70	398.239	358.84	441.963	pf
14	20	70	399.745	358.057	446.287	pf
15	20	70	399.573	355.203	449.486	pf
16	20	70	398.787	352.527	451.118	pf
17	20	70	398.426	351.937	451.057	pf
18	20	70	398.917	353.786	449.805	pf
19	20	70	400.08	356.933	448.442	pf
20	20	70	401.71	359.999	448.253	pf
21	20	70	403.603	361.817	450.214	pf
22	20	70	405.549	361.97	454.375	pf
23	20	70	407.337	360.945	459.692	pf
24	20	70	408.75	359.708	464.479	pf
25	20	70	409.571	359.206	466.998	pf
26	20	70	409.617	359.994	466.081	pf
27	20	70	408.976	361.612	462.543	pf
28	20	70	407.852	362.98	458.271	pf
29	20	70	406.453	362.958	455.16	pf
30	20	70	404.983	360.927	454.417	pf
31	20	70	403.645	357.295	456.008	pf
32	20	70	402.638	353.312	458.85	pf
33	20	70	402.16	350.452	461.497	pf
34	20	70	402.409	350.006	462.66	pf
35	20	70	403.487	352.539	461.798	pf
36	20	70	405.202	357.098	459.785	pf
37	20	70	407.308	362.177	458.063	pf
38	20	70	409.558	366.146	458.117	pf
39	20	70	411.697	367.86	460.759	pf
40	20	70	413.468	367.302	465.436	pf
41	20	70	414.607	365.446	470.382	pf
42	20	70	414.852	363.524	473.427	pf
43	20	70	413.951	362.492	472.714	pf
44	20	70	411.907	362.434	468.133	pf
45	20	70	409.041	362.475	461.589	pf
46	20	70	405.69	361.464	455.328	pf
47	20	70	402.184	358.505	451.186	pf
48	20	70	398.842	353.634	449.83	pf
49	20	70	395.973	347.964	450.605	pf
50	20	70	393.877	343.089	452.182	pf
51	20	70	392.852	340.497	453.257	pf
52	20	70	393.163	341.217	453.016	pf
53	20	70	394.712	344.739	451.929	pf
54	20	70	397.203	349.555	451.345	pf
55	20	70	400.335	353.99	452.749	pf
56	20	70	403.806	356.739	457.082	pf
57	20	70	407.299	357.52	464.01	pf
58	20	70	410.491	357.084	471.886	pf
59	20	70	413.047	356.598	478.432	pf
60	20	70	414.626	357.113	481.403	pf
61	20	70	414.977	359.116	479.529	pf
62	20	70	414.189	361.881	474.056	pf
63	20	70	412.435	364.081	467.21	pf
64	20	70	409.896	364.232	461.284	pf
65	20	70	406.753	361.397	457.8	pf
66	20	70	403.184	355.96	456.673	pf
67	20	70	399.365	349.444	456.416	pf
68	20	70	395.464	343.62	455.13	pf
69	20	70	391.644	339.908	451.255	pf
70	20	70	387.967	338.609	444.519	pf
71	20	70	384.346	338.581	436.296	pf
72	20	70	380.685	338.271	428.417	pf
73	20	70	376.892	336.168	422.549	pf
74	20	70	372.879	331.556	419.351	pf
75	20	70	368.56	325.004	417.953	pf
76	20	70	363.858	317.856	416.517	pf
77	20	70	358.697	311.428	413.141	pf
78	20	70	353.029	306.585	406.509	pf
79	20	70	347.026	303.163	397.235	pf
80	20	70	341.006	300.248	387.296	pf
81	20	70	335.268	296.794	378.73	pf
82	20	70	330.093	292.112	373.013	pf
83	20	70	325.745	286.423	370.466	pf
84	20	70	322.477	280.833	370.296	pf
85	20	70	320.54	276.755	371.251	pf
86	20	70	320.191	275.466	372.178	pf
87	20	70	321.62	277.747	372.422	pf
88	20	70	324.59	282.916	372.401	pf
89	20	70	328.743	289.614	373.159	pf
90	20	70	333.718	296.238	375.94	pf
91	20	70	339.135	301.38	381.619	pf
92	20	70	344.593	304.551	389.898	pf
93	20	70	349.663	306.324	399.134	pf
94	20	70	353.896	307.705	407.02	pf
95	20	70	356.824	309.554	411.311	pf
96	20	70	358.209	312.11	411.116	pf
97	20	70	358.29	314.712	407.901	pf
98	20	70	357.378	316.308	403.781	pf
99	20	70	355.792	315.876	400.752	pf
100	20	70	353.849	313.099	399.901	pf
101	20	70	351.862	308.781	400.954	pf
102	20	70	350.138	304.421	402.72	pf
103	20	70	348.978	301.545	403.873	pf
104	20	70	348.663	301.309	403.46	pf
105	20	70	349.137	303.519	401.612	pf
106	20	70	350.042	306.75	399.444	pf
107	20	70	351.007	309.336	398.292	pf
108	20	70	351.66	309.877	399.076	pf
109	20	70	351.624	307.906	401.55	pf
110	20	70	350.527	303.991	404.187	pf
111	20	70	348.009	299.149	404.85	pf
112	20	70	343.735	294.264	401.523	pf
113	20	70	337.501	289.758	393.112	pf
114	20	70	329.719	285.225	381.155	pf
115	20	70	321.013	279.864	368.213	pf
116	20	70	311.965	273.005	356.484	pf
117	20	70	303.099	264.653	347.13	pf
118	20	70	294.886	255.734	340.033	pf
119	20	70	287.745	247.671	334.304	pf
120	20	70	282.059	241.782	329.044	pf
121	20	70	278.19	238.932	323.898	pf
122	20	70	276.335	238.807	319.761	pf
123	20	70	276.284	239.42	318.825	pf
124	20	70	277.793	239.187	322.63	pf
125	20	70	280.641	238.172	330.682	pf
126	20	70	284.62	237.763	340.71	pf
127	20	70	289.524	239.588	349.867	pf
128	20	70	295.14	244.912	355.67	pf
129	20	70	301.244	254.047	357.208	pf
130	20	70	307.579	263.818	358.599	pf
131	20	70	313.554	263.523	373.085	pf
132	20	70	318.167	250.399	404.276	pf
133	20	70	320.352	233.414	439.671	pf
-84	40	70	2.8226	2.68487	2.96739	pf
-83	40	70	2.86678	2.74044	2.99893	pf
-82	40	70	2.91867	2.78267	3.06132	pf
-81	40	70	2.96284	2.80324	3.13152	pf
-80	40	70	2.98296	2.79883	3.1792	pf
-79	40	70	2.96274	2.76479	3.17486	pf
-78	40	70	2.89576	2.70031	3.10536	pf
-77	40	70	2.79828	2.61699	2.99213	pf
-76	40	70	2.68905	2.526	2.86262	pf
-75	40	70	2.58468	2.43656	2.7418	pf
-74	40	70	2.49938	2.35777	2.64951	pf
-73	40	70	2.44568	2.30135	2.59907	pf
-72	40	70	2.43572	2.28247	2.59926	pf
-71	40	70	2.48334	2.31907	2.65924	pf
-70	40	70	2.60677	2.43277	2.7932	pf
-69	40	70	2.82553	2.64375	3.01981	pf
-68	40	70	3.16201	2.97131	3.36494	pf
-67	40	70	3.6522	3.44547	3.87133	pf
-66	40	70	4.35251	4.11267	4.60633	pf
-65	40	70	5.35033	5.04729	5.67157	pf
-64	40	70	6.78177	6.37229	7.21756	pf
-63	40	70	8.86112	8.29021	9.47136	pf
-62	40	70	11.9312	11.1339	12.7855	pf
-61	40	70	16.5362	15.4421	17.7079	pf
-60	40	70	23.4062	21.9342	24.9769	pf
-59	40	70	33.457	31.4967	35.5393	pf
-58	40	70	47.7554	45.12	50.5448	pf
-57	40	70	67.3054	63.6523	71.1682	pf
-56	40	70	92.6155	87.4092	98.132	pf
-55	40	70	123.038	115.678	130.865	pf
-54	40	70	156.036	146.182	166.555	pf
-53	40	70	186.794	174.765	199.651	pf
-52	40	70	209.637	196.516	223.635	pf
-51	40	70	222.226	209.195	236.069	pf
-50	40	70	224.837	212.646	237.726	pf
-49	40	70	219.386	208.146	231.232	pf
-48	40	70	208.613	197.963	219.837	pf
-47	40	70	195.341	184.875	206.4	pf
-46	40	70	182.006	171.579	193.067	pf
-45	40	70	170.508	160.237	181.437	pf
-44	40	70	162.27	152.411	172.768	pf
-43	40	70	157.608	148.386	167.403	pf
-42	40	70	155.71	147.185	164.73	pf
-41	40	70	155.869	147.881	164.289	pf
-40	40	70	157.473	149.64	165.715	pf
-39	40	70	159.939	151.777	168.539	pf
-38	40	70	162.669	153.819	172.028	pf
-37	40	70	165.029	155.432	175.218	pf
-36	40	70	166.348	156.291	177.053	pf
-35	40	70	166	156.039	176.596	pf
-34	40	70	163.929	154.578	173.847	pf
-33	40	70	160.467	151.957	169.454	pf
-32	40	70	155.965	148.206	164.129	pf
-31	40	70	150.768	143.419	158.494	pf
-30	40	70	145.201	137.874	152.917	pf
-29	40	70	139.552	132.034	147.497	pf
-28	40	70	134.073	126.406	142.205	pf
-27	40	70	128.978	121.406	137.022	pf
-26	40	70	124.428	117.278	132.013	pf
-25	40	70	120.468	113.94	127.371	pf
-24	40	70	117.118	111.211	123.339	pf
-23	40	70	114.395	108.911	120.155	pf
-22	40	70	112.323	106.939	117.977	pf
-21	40	70	110.929	105.342	116.811	pf
-20	40	70	110.25	104.307	116.531	pf
-19	40	70	110.333	104.067	116.978	pf
-18	40	70	111.242	104.843	118.032	pf
-17	40	70	112.917	106.636	119.568	pf
-16	40	70	115.058	109.054	121.391	pf
-15	40	70	117.322	111.601	123.335	pf
-14	40	70	119.341	113.732	125.226	pf
-13	40	70	120.723	114.955	126.78	pf
-12	40	70	121.065	114.935	127.523	pf
-11	40	70	119.984	113.491	126.848	pf
-10	40	70	117.148	110.526	124.168	pf
-9	40	70	112.372	106.01	119.115	pf
-8	40	70	106.185	100.407	112.296	pf
-7	40	70	99.5491	94.4553	104.918	pf
-6	40	70	93.2632	88.7514	98.0043	pf
-5	40	70	87.9455	83.7802	92.318	pf
-4	40	70	84.0777	79.9938	88.3702	pf
-3	40	70	82.0812	77.8733	86.5165	pf
-2	40	70	82.4204	77.9713	87.1233	pf
-1	40	70	85.7403	81.0053	90.7521	pf
0	40	70	92.9001	87.8808	98.2061	pf
1	40	70	104.315	99.0012	109.913	pf
2	40	70	120.348	114.655	126.323	pf
3	40	70	141.435	135.113	148.054	pf
4	40	70	167.869	160.425	175.658	pf
5	40	70	199.499	190.26	209.186	pf
6	40	70	235.358	223.712	247.611	pf
7	40	70	273.278	258.998	288.345	pf
8	40	70	309.625	293.157	327.018	pf
9	40	70	340.588	322.977	359.16	pf
10	40	70	364.803	347.039	383.476	pf
11	40	70	382.004	364.612	400.226	pf
12	40	70	392.65	375.515	410.568	pf
13	40	70	397.758	380.293	416.025	pf
14	40	70	398.706	380.34	417.959	pf
15	40	70	397.06	377.648	417.47	pf
16	40	70	394.434	374.352	415.593	pf
17	40	70	392.384	372.389	413.453	pf
18	40	70	391.567	372.365	411.759	pf
19	40	70	391.766	373.605	410.81	pf
20	40	70	392.736	375.304	410.978	pf
21	40	70	394.235	376.762	412.52	pf
22	40	70	396.021	377.652	415.283	pf
23	40	70	397.847	378.084	418.642	pf
24	40	70	399.463	378.384	421.716	pf
25	40	70	400.614	378.858	423.618	pf
26	40	70	401.078	379.652	423.713	pf
27	40	70	400.881	380.56	422.288	pf
28	40	70	400.161	381.138	420.134	pf
29	40	70	399.058	380.888	418.094	pf
30	40	70	397.71	379.506	416.788	pf
31	40	70	396.257	377.158	416.322	pf
32	40	70	394.835	374.449	416.329	pf
33	40	70	393.578	372.124	416.27	pf
34	40	70	392.621	370.843	415.677	pf
35	40	70	392.045	370.91	414.384	pf
36	40	70	391.788	371.894	412.746	pf
37	40	70	391.765	373.128	411.332	pf
38	40	70	391.888	373.926	410.712	pf
39	40	70	392.071	373.86	411.169	pf
40	40	70	392.229	372.989	412.461	pf
41	40	70	392.274	371.761	413.92	pf
42	40	70	392.122	370.712	414.769	pf
43	40	70	391.687	370.261	414.352	pf
44	40	70	390.938	370.41	412.603	pf
45	40	70	389.91	370.687	410.13	pf
46	40	70	388.645	370.48	407.7	pf
47	40	70	387.181	369.269	405.963	pf
48	40	70	385.56	366.94	405.124	pf
49	40	70	383.82	363.896	404.835	pf
50	40	70	382	360.789	404.457	pf
51	40	70	380.138	358.243	403.372	pf
52	40	70	378.271	356.673	401.177	pf
53	40	70	376.413	355.905	398.104	pf
54	40	70	374.57	355.375	394.802	pf
55	40	70	372.745	354.462	391.971	pf
56	40	70	370.943	352.718	390.11	pf
57	40	70	369.167	350.139	389.229	pf
58	40	70	367.422	347.167	388.858	pf
59	40	70	365.711	344.412	388.327	pf
60	40	70	364.039	342.418	387.025	pf
61	40	70	362.407	341.45	384.651	pf
62	40	70	360.813	341.17	381.588	pf
63	40	70	359.253	340.991	378.492	pf
64	40	70	357.721	340.3	376.035	pf
65	40	70	356.215	338.712	374.622	pf
66	40	70	354.73	336.335	374.131	pf
67	40	70	353.262	333.678	373.995	pf
68	40	70	351.806	331.357	373.518	pf
69	40	70	350.36	329.879	372.113	pf
70	40	70	348.903	329.339	369.629	pf
71	40	70	347.39	329.274	366.503	pf
72	40	70	345.774	329.046	363.352	pf
73	40	70	344.01	328.023	360.776	pf
74	40	70	342.054	325.863	359.048	pf
75	40	70	339.862	322.747	357.884	pf
76	40	70	337.393	319.206	356.616	pf
77	40	70	334.607	315.801	354.534	pf
78	40	70	331.475	312.927	351.123	pf
79	40	70	328.053	310.549	346.544	pf
80	40	70	324.46	308.297	341.471	pf
81	40	70	320.811	305.716	336.651	pf
82	40	70	317.214	302.455	332.693	pf
83	40	70	313.775	298.536	329.791	pf
84	40	70	310.595	294.408	327.671	pf
85	40	70	307.769	290.696	325.845	pf
86	40	70	305.393	287.969	323.87	pf
87	40	70	303.529	286.552	321.513	pf
88	40	70	302.11	286.139	318.974	pf
89	40	70	301.027	286.154	316.674	pf
90	40	70	300.176	285.987	315.069	pf
91	40	70	299.453	285.194	314.425	pf
92	40	70	298.758	283.729	314.583	pf
93	40	70	297.989	281.901	314.994	pf
94	40	70	297.047	280.132	314.983	pf
95	40	70	295.834	278.763	313.952	pf
96	40	70	294.311	277.889	311.704	pf
97	40	70	292.551	277.25	308.697	pf
98	40	70	290.64	276.449	305.559	pf
99	40	70	288.66	275.095	302.894	pf
100	40	70	286.695	273.023	301.051	pf
101	40	70	284.823	270.459	299.95	pf
102	40	70	283.122	267.908	299.201	pf
103	40	70	281.668	265.911	298.359	pf
104	40	70	280.53	264.883	297.102	pf
105	40	70	279.691	264.756	295.468	pf
106	40	70	279.052	265.031	293.815	pf
107	40	70	278.515	265.132	292.572	pf
108	40	70	277.982	264.597	292.043	pf
109	40	70	277.356	263.303	292.159	pf
110	40	70	276.541	261.483	292.465	pf
111	40	70	275.442	259.514	292.348	pf
112	40	70	273.968	257.716	291.245	pf
113	40	70	272.052	256.23	288.85	pf
114	40	70	269.777	254.844	285.585	pf
115	40	70	267.283	253.17	282.184	pf
116	40	70	264.707	250.881	279.294	pf
117	40	70	262.178	247.956	277.216	pf
118	40	70	259.823	244.76	275.813	pf
119	40	70	257.764	241.865	274.708	pf
120	40	70	256.119	239.81	273.537	pf
121	40	70	255.004	238.97	272.114	pf
122	40	70	254.462	239.23	270.664	pf
123	40	70	254.343	239.688	269.894	pf
124	40	70	254.469	239.496	270.378	pf
125	40	70	254.663	238.442	271.988	pf
126	40	70	254.748	236.958	273.875	pf
127	40	70	254.547	235.648	274.963	pf
128	40	70	253.885	234.948	274.347	pf
129	40	70	252.587	234.893	271.615	pf
130	40	70	250.499	234.453	267.644	pf
131	40	70	247.696	230.712	265.929	pf
132	40	70	244.503	222.931	268.163	pf
133	40	70	241.248	214.16	271.763	pf
-84	60	70	2.49839	2.37744	2.6255	pf
-83	60	70	2.51705	2.40818	2.63085	pf
-82	60	70	2.54914	2.43404	2.66969	pf
-81	60	70	2.58242	2.44826	2.72393	pf
-80	60	70	2.60408	2.44907	2.76889	pf
-79	60	70	2.60099	2.43329	2.78025	pf
-78	60	70	2.56646	2.3991	2.74549	pf
-77	60	70	2.50958	2.35201	2.6777	pf
-76	60	70	2.44167	2.29709	2.59535	pf
-75	60	70	2.37325	2.23855	2.51606	pf
-74	60	70	2.31377	2.18165	2.4539	pf
-73	60	70	2.27178	2.13484	2.41751	pf
-72	60	70	2.25545	2.10957	2.41142	pf
-71	60	70	2.27336	2.11848	2.43957	pf
-70	60	70	2.33566	2.17504	2.50813	pf
-69	60	70	2.45346	2.29082	2.62764	pf
-68	60	70	2.64026	2.47622	2.81517	pf
-67	60	70	2.91646	2.74663	3.0968	pf
-66	60	70	3.31325	3.12611	3.51159	pf
-65	60	70	3.87867	3.65467	4.11639	pf
-64	60	70	4.68799	4.40081	4.99391	pf
-63	60	70	5.86155	5.47979	6.2699	pf
-62	60	70	7.59631	7.08456	8.14502	pf
-61	60	70	10.213	9.5334	10.9411	pf
-60	60	70	14.1359	13.2446	15.0872	pf
-59	60	70	19.903	18.7391	21.1393	pf
-58	60	70	28.1663	26.624	29.798	pf
-57	60	70	39.5865	37.4659	41.8271	pf
-56	60	70	54.596	51.5751	57.7939	pf
-55	60	70	73.0068	68.7083	77.5742	pf
-54	60	70	93.5288	87.7082	99.7357	pf
-53	60	70	113.422	106.217	121.117	pf
-52	60	70	129.218	121.232	137.73	pf
-51	60	70	139.238	131.165	147.807	pf
-50	60	70	143.29	135.583	151.435	pf
-49	60	70	142.205	134.93	149.873	pf
-48	60	70	137.426	130.356	144.879	pf
-47	60	70	130.583	123.477	138.098	pf
-46	60	70	123.193	115.988	130.847	pf
-45	60	70	116.515	109.327	124.176	pf
-44	60	70	111.543	104.587	118.961	pf
-43	60	70	108.581	102.056	115.524	pf
-42	60	70	107.22	101.203	113.594	pf
-41	60	70	107.083	101.505	112.968	pf
-40	60	70	107.849	102.479	113.501	pf
-39	60	70	109.216	103.729	114.992	pf
-38	60	70	110.878	105.008	117.077	pf
-37	60	70	112.519	106.18	119.235	pf
-36	60	70	113.8	107.137	120.876	pf
-35	60	70	114.391	107.737	121.456	pf
-34	60	70	114.195	107.877	120.884	pf
-33	60	70	113.27	107.459	119.395	pf
-32	60	70	111.689	106.357	117.288	pf
-31	60	70	109.535	104.479	114.836	pf
-30	60	70	106.896	101.855	112.188	pf
-29	60	70	103.862	98.6739	109.323	pf
-28	60	70	100.52	95.2065	106.13	pf
-27	60	70	96.9549	91.6982	102.513	pf
-26	60	70	93.2668	88.322	98.4884	pf
-25	60	70	89.6346	85.1631	94.3409	pf
-24	60	70	86.2345	82.2482	90.4141	pf
-23	60	70	83.2165	79.5821	87.0167	pf
-22	60	70	80.7096	77.2014	84.3773	pf
-21	60	70	78.8306	75.2326	82.6008	pf
-20	60	70	77.6934	73.888	81.6947	pf
-19	60	70	77.4209	73.4095	81.6514	pf
-18	60	70	78.1576	74.0397	82.5045	pf
-17	60	70	79.9098	75.8247	84.2151	pf
-16	60	70	82.3928	78.4339	86.5516	pf
-15	60	70	85.2717	81.4463	89.2768	pf
-14	60	70	88.1686	84.377	92.1305	pf
-13	60	70	90.653	86.7239	94.7601	pf
-12	60	70	92.2522	88.047	96.6582	pf
-11	60	70	92.4834	88.0007	97.1944	pf
-10	60	70	90.9097	86.3186	95.745	pf
-9	60	70	87.2524	82.8486	91.8903	pf
-8	60	70	81.9965	78.0298	86.1649	pf
-7	60	70	76.0908	72.6467	79.6982	pf
-6	60	70	70.3272	67.3406	73.4464	pf
-5	60	70	65.2988	62.6069	68.1064	pf
-4	60	70	61.4345	58.8522	64.1301	pf
-3	60	70	59.0719	56.4549	61.8102	pf
-2	60	70	58.5526	55.8163	61.4231	pf
-1	60	70	60.3455	57.4516	63.3851	pf
0	60	70	65.0907	62.0277	68.3049	pf
1	60	70	73.1248	69.8741	76.5268	pf
2	60	70	84.815	81.3144	88.4663	pf
3	60	70	100.677	96.767	104.745	pf
4	60	70	121.235	116.602	126.053	pf
5	60	70	146.81	140.998	152.862	pf
6	60	70	177.215	169.76	184.997	pf
7	60	70	211.373	202.009	221.171	pf
8	60	70	246.945	235.821	258.594	pf
9	60	70	281.018	268.711	293.889	pf
10	60	70	312.009	299.123	325.449	pf
11	60	70	338.876	325.745	352.536	pf
12	60	70	360.993	347.502	375.009	pf
13	60	70	378.169	363.846	393.057	pf
14	60	70	390.612	375	406.874	pf
15	60	70	398.86	381.881	416.594	pf
16	60	70	403.696	385.77	422.455	pf
17	60	70	406.045	388	424.929	pf
18	60	70	406.554	389.224	424.657	pf
19	60	70	405.546	389.357	422.409	pf
20	60	70	403.343	388.203	419.073	pf
21	60	70	400.272	385.623	415.477	pf
22	60	70	396.66	381.77	412.13	pf
23	60	70	392.825	377.193	409.104	pf
24	60	70	389.073	372.66	406.209	pf
25	60	70	385.702	368.926	403.241	pf
26	60	70	382.964	366.54	400.124	pf
27	60	70	380.871	365.367	397.034	pf
28	60	70	379.335	364.914	394.325	pf
29	60	70	378.268	364.639	392.407	pf
30	60	70	377.588	364.104	391.572	pf
31	60	70	377.215	363.192	391.778	pf
32	60	70	377.067	362.134	392.615	pf
33	60	70	377.065	361.315	393.502	pf
34	60	70	377.131	361.084	393.892	pf
35	60	70	377.197	361.572	393.497	pf
36	60	70	377.226	362.488	392.562	pf
37	60	70	377.188	363.375	391.526	pf
38	60	70	377.054	363.76	390.835	pf
39	60	70	376.793	363.347	390.737	pf
40	60	70	376.376	362.202	391.105	pf
41	60	70	375.773	360.682	391.496	pf
42	60	70	374.955	359.216	391.383	pf
43	60	70	373.893	358.155	390.324	pf
44	60	70	372.574	357.528	388.252	pf
45	60	70	370.995	356.993	385.547	pf
46	60	70	369.16	356.102	382.698	pf
47	60	70	367.071	354.441	380.151	pf
48	60	70	364.73	351.848	378.084	pf
49	60	70	362.142	348.531	376.284	pf
50	60	70	359.309	344.92	374.297	pf
51	60	70	356.236	341.454	371.658	pf
52	60	70	352.934	338.435	368.053	pf
53	60	70	349.459	335.812	363.661	pf
54	60	70	345.895	333.291	358.975	pf
55	60	70	342.321	330.528	354.534	pf
56	60	70	338.813	327.27	350.763	pf
57	60	70	335.445	323.548	347.779	pf
58	60	70	332.287	319.705	345.364	pf
59	60	70	329.408	316.212	343.154	pf
60	60	70	326.873	313.499	340.817	pf
61	60	70	324.723	311.786	338.197	pf
62	60	70	322.912	310.823	335.471	pf
63	60	70	321.373	310.177	332.973	pf
64	60	70	320.042	309.395	331.055	pf
65	60	70	318.856	308.166	329.917	pf
66	60	70	317.755	306.49	329.435	pf
67	60	70	316.678	304.636	329.197	pf
68	60	70	315.566	302.94	328.718	pf
69	60	70	314.36	301.673	327.579	pf
70	60	70	313.028	300.873	325.674	pf
71	60	70	311.58	300.27	323.316	pf
72	60	70	310.03	299.5	320.931	pf
73	60	70	308.391	298.214	318.915	pf
74	60	70	306.676	296.269	317.449	pf
75	60	70	304.898	293.837	316.375	pf
76	60	70	303.069	291.29	315.324	pf
77	60	70	301.202	289.008	313.91	pf
78	60	70	299.308	287.265	311.855	pf
79	60	70	297.383	286.002	309.217	pf
80	60	70	295.414	284.9	306.316	pf
81	60	70	293.388	283.582	303.533	pf
82	60	70	291.292	281.729	301.179	pf
83	60	70	289.113	279.257	299.317	pf
84	60	70	286.84	276.372	297.704	pf
85	60	70	284.461	273.418	295.951	pf
86	60	70	281.966	270.711	293.689	pf
87	60	70	279.349	268.428	290.713	pf
88	60	70	276.63	266.434	287.216	pf
89	60	70	273.836	264.443	283.564	pf
90	60	70	270.995	262.149	280.139	pf
91	60	70	268.129	259.354	277.202	pf
92	60	70	265.265	256.113	274.744	pf
93	60	70	262.425	252.711	272.512	pf
94	60	70	259.631	249.491	270.183	pf
95	60	70	256.905	246.74	267.489	pf
96	60	70	254.262	244.541	264.369	pf
97	60	70	251.709	242.683	261.071	pf
98	60	70	249.252	240.87	257.925	pf
99	60	70	246.894	238.824	255.237	pf
100	60	70	244.642	236.428	253.142	pf
101	60	70	242.5	233.808	251.516	pf
102	60	70	240.473	231.244	250.07	pf
103	60	70	238.565	229.024	248.503	pf
104	60	70	236.78	227.352	246.599	pf
105	60	70	235.119	226.187	244.404	pf
106	60	70	233.579	225.266	242.2	pf
107	60	70	232.159	224.285	240.308	pf
108	60	70	230.855	223.018	238.967	pf
109	60	70	229.665	221.448	238.187	pf
110	60	70	228.588	219.777	237.751	pf
111	60	70	227.621	218.289	237.352	pf
112	60	70	226.763	217.228	236.718	pf
113	60	70	226.011	216.712	235.708	pf
114	60	70	225.343	216.545	234.498	pf
115	60	70	224.732	216.375	233.411	pf
116	60	70	224.152	215.888	232.733	pf
117	60	70	223.577	214.961	232.539	pf
118	60	70	222.981	213.728	232.636	pf
119	60	70	222.339	212.457	232.68	pf
120	60	70	221.624	211.4	232.342	pf
121	60	70	220.813	210.703	231.407	pf
122	60	70	219.883	210.238	229.97	pf
123	60	70	218.823	209.51	228.549	pf
124	60	70	217.622	208.097	227.583	pf
125	60	70	216.272	205.982	227.076	pf
126	60	70	214.762	203.528	226.615	pf
127	60	70	213.084	201.191	225.679	pf
128	60	70	211.23	199.314	223.858	pf
129	60	70	209.194	197.995	221.026	pf
130	60	70	206.973	196.734	217.745	pf
131	60	70	204.691	194	215.972	pf
132	60	70	202.604	189.338	216.799	pf
133	60	70	200.965	184.429	218.984	pf
-84	80	70	2.47549	2.27948	2.68836	pf
-83	80	70	2.43362	2.26479	2.61503	pf
-82	80	70	2.40652	2.23661	2.58934	pf
-81	80	70	2.38857	2.19664	2.59726	pf
-80	80	70	2.37443	2.15595	2.61504	pf
-79	80	70	2.35894	2.12301	2.6211	pf
-78	80	70	2.33895	2.10081	2.60408	pf
-77	80	70	2.31601	2.08676	2.57044	pf
-76	80	70	2.29237	2.07569	2.53168	pf
-75	80	70	2.2702	2.06193	2.4995	pf
-74	80	70	2.25156	2.04229	2.48226	pf
-73	80	70	2.23847	2.019	2.48179	pf
-72	80	70	2.23294	1.99917	2.49404	pf
-71	80	70	2.237	1.99148	2.51279	pf
-70	80	70	2.25299	2.00398	2.53295	pf
-69	80	70	2.28778	2.0439	2.56075	pf
-68	80	70	2.35398	2.11835	2.61582	pf
-67	80	70	2.46687	2.23523	2.72252	pf
-66	80	70	2.64646	2.40613	2.91081	pf
-65	80	70	2.92134	2.65203	3.218	pf
-64	80	70	3.33515	3.01185	3.69315	pf
-63	80	70	3.95809	3.55321	4.40911	pf
-62	80	70	4.90812	4.39145	5.48557	pf
-61	80	70	6.38298	5.72079	7.12182	pf
-60	80	70	8.63851	7.78832	9.58152	pf
-59	80	70	12.0036	10.901	13.2177	pf
-58	80	70	16.8954	15.4235	18.5078	pf
-57	80	70	23.7654	21.706	26.0203	pf
-56	80	70	32.9589	29.9691	36.247	pf
-55	80	70	44.4611	40.1421	49.2448	pf
-54	80	70	57.5573	51.6374	64.1558	pf
-53	80	70	70.5447	63.13	78.8303	pf
-52	80	70	81.1462	72.818	90.4268	pf
-51	80	70	88.1973	79.6334	97.6821	pf
-50	80	70	91.4845	83.1252	100.685	pf
-49	80	70	91.4675	83.3757	100.345	pf
-48	80	70	89.0298	81.0043	97.8503	pf
-47	80	70	85.2067	77.0517	94.2247	pf
-46	80	70	80.9849	72.6808	90.2378	pf
-45	80	70	77.2055	68.8975	86.5153	pf
-44	80	70	74.5554	66.4717	83.6222	pf
-43	80	70	73.2687	65.6123	81.8185	pf
-42	80	70	73.086	65.9361	81.0112	pf
-41	80	70	73.7666	67.0391	81.1692	pf
-40	80	70	75.0979	68.5319	82.2929	pf
-39	80	70	76.8725	70.1008	84.2984	pf
-38	80	70	78.872	71.5878	86.8974	pf
-37	80	70	80.8567	72.9659	89.6008	pf
-36	80	70	82.5626	74.239	91.8193	pf
-35	80	70	83.7217	75.3675	93.0019	pf
-34	80	70	84.2349	76.2456	93.0613	pf
-33	80	70	84.1249	76.6947	92.275	pf
-32	80	70	83.4304	76.4934	90.9964	pf
-31	80	70	82.2012	75.4715	89.531	pf
-30	80	70	80.4961	73.6447	87.985	pf
-29	80	70	78.3795	71.2412	86.2331	pf
-28	80	70	75.9186	68.5708	84.0539	pf
-27	80	70	73.1814	65.9007	81.2666	pf
-26	80	70	70.2562	63.397	77.8574	pf
-25	80	70	67.3135	61.091	74.1698	pf
-24	80	70	64.5226	58.946	70.6269	pf
-23	80	70	62.0257	56.9134	67.5973	pf
-22	80	70	59.943	54.9994	65.3311	pf
-21	80	70	58.3809	53.3297	63.9106	pf
-20	80	70	57.4414	52.1316	63.2921	pf
-19	80	70	57.2348	51.661	63.4099	pf
-18	80	70	57.8921	52.1678	64.2446	pf
-17	80	70	59.4293	53.7172	65.7488	pf
-16	80	70	61.6123	56.0239	67.7583	pf
-15	80	70	64.1616	58.706	70.1243	pf
-14	80	70	66.7543	61.3095	72.6827	pf
-13	80	70	69.0137	63.367	75.1635	pf
-12	80	70	70.5176	64.4995	77.0972	pf
-11	80	70	70.8308	64.4558	77.8364	pf
-10	80	70	69.5609	63.078	76.71	pf
-9	80	70	66.4649	60.2982	73.2623	pf
-8	80	70	61.9584	56.4631	67.9885	pf
-7	80	70	56.8499	52.1473	61.9765	pf
-6	80	70	51.8078	47.8081	56.1421	pf
-5	80	70	47.3163	43.796	51.1197	pf
-4	80	70	43.701	40.4088	47.2615	pf
-3	80	70	41.1862	37.931	44.7207	pf
-2	80	70	39.9673	36.6431	43.593	pf
-1	80	70	40.2963	36.8599	44.0531	pf
0	80	70	42.5125	38.953	46.3973	pf
1	80	70	46.7661	43.0579	50.7936	pf
2	80	70	53.2589	49.3158	57.5173	pf
3	80	70	62.3423	57.9548	67.0619	pf
4	80	70	74.4704	69.246	80.089	pf
5	80	70	90.1317	83.5116	97.2767	pf
6	80	70	109.735	101.12	119.085	pf
7	80	70	133.436	122.376	145.495	pf
8	80	70	160.895	147.319	175.722	pf
9	80	70	191.346	175.635	208.463	pf
10	80	70	224.147	206.798	242.952	pf
11	80	70	258.434	239.737	278.59	pf
12	80	70	293.048	272.781	314.821	pf
13	80	70	326.563	303.949	350.86	pf
14	80	70	357.358	331.521	385.21	pf
15	80	70	383.722	354.378	415.497	pf
16	80	70	403.994	371.89	438.869	pf
17	80	70	416.757	383.674	452.692	pf
18	80	70	421.817	389.721	456.555	pf
19	80	70	420.297	390.343	452.55	pf
20	80	70	413.691	385.919	443.46	pf
21	80	70	403.626	377.106	432.01	pf
22	80	70	391.707	365.178	420.164	pf
23	80	70	379.42	352.065	408.9	pf
24	80	70	368.088	339.879	398.637	pf
25	80	70	358.881	330.474	389.729	pf
26	80	70	352.718	325.149	382.625	pf
27	80	70	349.412	323.465	377.44	pf
28	80	70	348.361	324.223	374.296	pf
29	80	70	349.022	326.184	373.46	pf
30	80	70	350.879	328.254	375.063	pf
31	80	70	353.42	329.824	378.704	pf
32	80	70	356.124	330.867	383.31	pf
33	80	70	358.459	331.649	387.437	pf
34	80	70	359.876	332.393	389.631	pf
35	80	70	360.001	333.098	389.078	pf
36	80	70	358.982	333.465	386.451	pf
37	80	70	357.067	333.006	382.866	pf
38	80	70	354.509	331.246	379.406	pf
39	80	70	351.558	328.048	376.752	pf
40	80	70	348.457	323.85	374.933	pf
41	80	70	345.442	319.502	373.489	pf
42	80	70	342.743	315.922	371.84	pf
43	80	70	340.574	313.876	369.543	pf
44	80	70	338.98	313.455	366.584	pf
45	80	70	337.794	313.97	363.427	pf
46	80	70	336.839	314.559	360.697	pf
47	80	70	335.941	314.409	358.947	pf
48	80	70	334.928	313.073	358.307	pf
49	80	70	333.63	310.686	358.269	pf
50	80	70	331.881	307.759	357.894	pf
51	80	70	329.52	304.841	356.197	pf
52	80	70	326.412	302.285	352.465	pf
53	80	70	322.627	299.959	347.009	pf
54	80	70	318.344	297.387	340.778	pf
55	80	70	313.737	294.02	334.776	pf
56	80	70	308.972	289.517	329.735	pf
57	80	70	304.209	284.055	325.793	pf
58	80	70	299.595	278.299	322.521	pf
59	80	70	295.271	273.052	319.298	pf
60	80	70	291.369	269.003	315.593	pf
61	80	70	287.981	266.496	311.198	pf
62	80	70	285.079	265.134	306.524	pf
63	80	70	282.608	264.249	302.242	pf
64	80	70	280.517	263.137	299.044	pf
65	80	70	278.758	261.332	297.346	pf
66	80	70	277.286	258.9	296.977	pf
67	80	70	276.056	256.354	297.273	pf
68	80	70	275.026	254.307	297.434	pf
69	80	70	274.155	253.254	296.781	pf
70	80	70	273.388	253.275	295.099	pf
71	80	70	272.655	253.896	292.8	pf
72	80	70	271.881	254.476	290.476	pf
73	80	70	270.994	254.365	288.711	pf
74	80	70	269.924	253.174	287.783	pf
75	80	70	268.6	251.008	287.426	pf
76	80	70	266.955	248.348	286.956	pf
77	80	70	264.924	245.736	285.61	pf
78	80	70	262.452	243.568	282.801	pf
79	80	70	259.6	241.842	278.661	pf
80	80	70	256.499	240.228	273.872	pf
81	80	70	253.28	238.297	269.206	pf
82	80	70	250.069	235.682	265.334	pf
83	80	70	246.982	232.349	262.537	pf
84	80	70	244.134	228.712	260.596	pf
85	80	70	241.631	225.403	259.028	pf
86	80	70	239.578	223.013	257.375	pf
87	80	70	238.043	221.884	255.379	pf
88	80	70	236.923	221.708	253.182	pf
89	80	70	236.07	221.903	251.142	pf
90	80	70	235.339	221.84	249.659	pf
91	80	70	234.586	221.046	248.955	pf
92	80	70	233.669	219.429	248.834	pf
93	80	70	232.451	217.249	248.716	pf
94	80	70	230.795	214.872	247.897	pf
95	80	70	228.573	212.59	245.757	pf
96	80	70	225.759	210.494	242.132	pf
97	80	70	222.523	208.411	237.591	pf
98	80	70	219.048	206.058	232.857	pf
99	80	70	215.511	203.166	228.605	pf
100	80	70	212.075	199.689	225.23	pf
101	80	70	208.896	195.936	222.713	pf
102	80	70	206.12	192.452	220.759	pf
103	80	70	203.886	189.782	219.037	pf
104	80	70	202.321	188.348	217.329	pf
105	80	70	201.388	188.079	215.639	pf
106	80	70	200.913	188.472	214.174	pf
107	80	70	200.716	188.952	213.213	pf
108	80	70	200.625	189.013	212.95	pf
109	80	70	200.466	188.413	213.289	pf
110	80	70	200.066	187.238	213.772	pf
111	80	70	199.254	185.733	213.759	pf
112	80	70	197.865	184.119	212.638	pf
113	80	70	195.774	182.482	210.034	pf
114	80	70	193.072	180.681	206.313	pf
115	80	70	189.935	178.446	202.163	pf
116	80	70	186.529	175.538	198.208	pf
117	80	70	183.014	171.95	194.79	pf
118	80	70	179.539	168.009	191.859	pf
119	80	70	176.24	164.223	189.137	pf
120	80	70	173.246	161.062	186.353	pf
121	80	70	170.677	158.842	183.394	pf
122	80	70	168.581	157.462	180.486	pf
123	80	70	166.845	156.202	178.214	pf
124	80	70	165.336	154.437	177.003	pf
125	80	70	163.925	152.1	176.669	pf
126	80	70	162.49	149.589	176.502	pf
127	80	70	160.912	147.378	175.689	pf
128	80	70	159.079	145.769	173.603	pf
129	80	70	156.882	144.728	170.056	pf
130	80	70	154.234	143.299	166.002	pf
131	80	70	151.358	139.23	164.541	pf
132	80	70	148.799	132.761	166.775	pf
133	80	70	147.086	126.676	170.785	pf
-84	20	70	2.4023	2.04557	2.82124	az
-83	20	70	2.562	2.18536	3.00354	az
-82	20	70	2.68765	2.28432	3.16219	az
-81	20	70	2.77549	2.34459	3.28558	az
-80	20	70	2.82577	2.37088	3.36794	az
-79	20	70	2.84273	2.36941	3.4106	az
-78	20	70	2.83386	2.3475	3.42099	az
-77	20	70	2.80892	2.31338	3.41061	az
-76	20	70	2.77882	2.27593	3.39283	az
-75	20	70	2.75475	2.24431	3.38129	az
-74	20	70	2.74772	2.22772	3.38908	az
-73	20	70	2.7685	2.23531	3.42888	az
-72	20	70	2.8281	2.27637	3.51354	az
-71	20	70	2.93845	2.36092	3.65727	az
-70	20	70	3.1136	2.50049	3.87706	az
-69	20	70	3.37108	2.70927	4.19456	az
-68	20	70	3.73368	3.00546	4.63835	az
-67	20	70	4.23163	3.41295	5.24668	az
-66	20	70	4.90516	3.96331	6.07083	az
-65	20	70	5.8075	4.69821	7.17871	az
-64	20	70	7.00809	5.67223	8.65857	az
-63	20	70	8.59552	6.95582	10.6217	az
-62	20	70	10.6794	8.63787	13.2036	az
-61	20	70	13.3901	10.8267	16.5605	az
-60	20	70	16.8738	13.6479	20.8622	az
-59	20	70	21.2818	17.2371	26.2757	az
-58	20	70	26.7524	21.7247	32.9436	az
-57	20	70	33.3841	27.2129	40.9548	az
-56	20	70	41.2042	33.7432	50.3151	az
-55	20	70	50.137	41.2624	60.9204	az
-54	20	70	59.9802	49.5949	72.5403	az
-53	20	70	70.3996	58.4345	84.8147	az
-52	20	70	80.9474	67.3668	97.2657	az
-51	20	70	91.107	75.922	109.329	az
-50	20	70	100.356	83.6453	120.406	az
-49	20	70	108.238	90.1629	129.937	az
-48	20	70	114.419	95.2273	137.479	az
-47	20	70	118.728	98.7319	142.774	az
-46	20	70	121.163	100.701	145.784	az
-45	20	70	121.875	101.263	146.683	az
-44	20	70	121.125	100.622	145.806	az
-43	20	70	119.241	99.0225	143.588	az
-42	20	70	116.57	96.7289	140.481	az
-41	20	70	113.444	94.0054	136.902	az
-40	20	70	110.155	91.1	133.195	az
-39	20	70	106.941	88.2326	129.616	az
-38	20	70	103.987	85.5849	126.346	az
-37	20	70	101.424	83.2944	123.5	az
-36	20	70	99.3383	81.4535	121.15	az
-35	20	70	97.7776	80.1121	119.338	az
-34	20	70	96.7594	79.2827	118.088	az
-33	20	70	96.2766	78.9466	117.411	az
-32	20	70	96.3017	79.0604	117.303	az
-31	20	70	96.7899	79.5626	117.747	az
-30	20	70	97.6808	80.381	118.704	az
-29	20	70	98.8999	81.4391	120.104	az
-28	20	70	100.359	82.6618	121.846	az
-27	20	70	101.961	83.9779	123.794	az
-26	20	70	103.596	85.3196	125.787	az
-25	20	70	105.152	86.6197	127.65	az
-24	20	70	106.518	87.8079	129.215	az
-23	20	70	107.587	88.8093	130.335	az
-22	20	70	108.266	89.5444	130.902	az
-21	20	70	108.482	89.9342	130.856	az
-20	20	70	108.189	89.9084	130.185	az
-19	20	70	107.366	89.4165	128.919	az
-18	20	70	106.029	88.4395	127.116	az
-17	20	70	104.219	86.9977	124.85	az
-16	20	70	102.008	85.1525	122.199	az
-15	20	70	99.4852	82.9991	119.246	az
-14	20	70	96.7571	80.6532	116.077	az
-13	20	70	93.9365	78.2355	112.788	az
-12	20	70	91.1369	75.8591	109.492	az
-11	20	70	88.4674	73.6209	106.308	az
-10	20	70	86.0283	71.5986	103.366	az
-9	20	70	83.9096	69.8528	100.795	az
-8	20	70	82.1898	68.4312	98.7147	az
-7	20	70	80.9369	67.3748	97.229	az
-6	20	70	80.2096	66.7239	96.4209	az
-5	20	70	80.0592	66.5223	96.3509	az
-4	20	70	80.5317	66.8189	97.0586	az
-3	20	70	81.6687	67.6671	98.5675	az
-2	20	70	83.5083	69.1211	100.89	az
-1	20	70	86.0846	71.2325	104.034	az
0	20	70	89.4263	74.0442	108.004	az
1	20	70	93.5531	77.5851	112.807	az
2	20	70	98.4717	81.8627	118.45	az
3	20	70	104.17	86.8561	124.936	az
4	20	70	110.611	92.5093	132.255	az
5	20	70	117.725	98.7292	140.377	az
6	20	70	125.406	105.387	149.227	az
7	20	70	133.505	112.328	158.674	az
8	20	70	141.833	119.378	168.512	az
9	20	70	150.166	126.358	178.459	az
10	20	70	158.252	133.087	188.175	az
11	20	70	165.83	139.388	197.288	az
12	20	70	172.648	145.088	205.443	az
13	20	70	178.483	150.025	212.339	az
14	20	70	183.163	154.055	217.771	az
15	20	70	186.579	157.063	221.641	az
16	20	70	188.695	158.981	223.964	az
17	20	70	189.551	159.8	224.841	az
18	20	70	189.25	159.581	224.435	az
19	20	70	187.951	158.454	222.939	az
20	20	70	185.85	156.605	220.558	az
21	20	70	183.16	154.248	217.49	az
22	20	70	180.094	151.606	213.935	az
23	20	70	176.855	148.879	210.087	az
24	20	70	173.62	146.23	206.14	az
25	20	70	170.537	143.776	202.28	az
26	20	70	167.722	141.589	198.68	az
27	20	70	165.256	139.702	195.485	az
28	20	70	163.187	138.119	192.806	az
29	20	70	161.536	136.83	190.703	az
30	20	70	160.294	135.818	189.181	az
31	20	70	159.431	135.067	188.191	az
32	20	70	158.899	134.562	187.637	az
33	20	70	158.632	134.284	187.394	az
34	20	70	158.553	134.2	187.324	az
35	20	70	158.578	134.26	187.301	az
36	20	70	158.623	134.392	187.222	az
37	20	70	158.602	134.504	187.018	az
38	20	70	158.44	134.491	186.654	az
39	20	70	158.072	134.25	186.122	az
40	20	70	157.448	133.696	185.421	az
41	20	70	156.537	132.779	184.546	az
42	20	70	155.326	131.496	183.475	az
43	20	70	153.822	129.886	182.168	az
44	20	70	152.047	128.023	180.579	az
45	20	70	150.04	125.996	178.672	az
46	20	70	147.85	123.893	176.439	az
47	20	70	145.532	121.787	173.906	az
48	20	70	143.143	119.728	171.138	az
49	20	70	140.741	117.744	168.229	az
50	20	70	138.377	115.846	165.292	az
51	20	70	136.098	114.028	162.44	az
52	20	70	133.942	112.287	159.771	az
53	20	70	131.935	110.624	157.352	az
54	20	70	130.099	109.05	155.211	az
55	20	70	128.443	107.589	153.339	az
56	20	70	126.97	106.272	151.701	az
57	20	70	125.676	105.124	150.247	az
58	20	70	124.549	104.16	148.93	az
59	20	70	123.575	103.378	147.717	az
60	20	70	122.734	102.758	146.594	az
61	20	70	122.006	102.26	145.564	az
62	20	70	121.368	101.837	144.645	az
63	20	70	120.799	101.44	143.852	az
64	20	70	120.276	101.029	143.19	az
65	20	70	119.779	100.584	142.637	az
66	20	70	119.291	100.106	142.152	az
67	20	70	118.794	99.6123	141.669	az
68	20	70	118.275	99.1275	141.122	az
69	20	70	117.724	98.6729	140.453	az
70	20	70	117.13	98.2557	139.629	az
71	20	70	116.487	97.8632	138.654	az
72	20	70	115.79	97.4607	137.567	az
73	20	70	115.037	96.9974	136.432	az
74	20	70	114.227	96.4167	135.328	az
75	20	70	113.362	95.674	134.32	az
76	20	70	112.444	94.752	133.439	az
77	20	70	111.478	93.6706	132.672	az
78	20	70	110.473	92.4827	131.963	az
79	20	70	109.437	91.2605	131.233	az
80	20	70	108.381	90.0767	130.405	az
81	20	70	107.319	88.989	129.425	az
82	20	70	106.266	88.0301	128.279	az
83	20	70	105.237	87.2023	127.003	az
84	20	70	104.25	86.4788	125.674	az
85	20	70	103.321	85.8101	124.405	az
86	20	70	102.465	85.1373	123.32	az
87	20	70	101.697	84.4115	122.523	az
88	20	70	101.029	83.6135	122.071	az
89	20	70	100.467	82.7643	121.957	az
90	20	70	100.018	81.9203	122.113	az
91	20	70	99.6785	81.1562	122.428	az
92	20	70	99.4429	80.5434	122.777	az
93	20	70	99.2983	80.1325	123.048	az
94	20	70	99.2257	79.9415	123.162	az
95	20	70	99.2	79.9495	123.086	az
96	20	70	99.1902	80.0948	122.838	az
97	20	70	99.1605	80.2784	122.484	az
98	20	70	99.0714	80.377	122.114	az
99	20	70	98.8815	80.2665	121.814	az
100	20	70	98.5497	79.8543	121.622	az
101	20	70	98.0373	79.1062	121.499	az
102	20	70	97.311	78.0534	121.32	az
103	20	70	96.3451	76.7755	120.903	az
104	20	70	95.1233	75.371	120.052	az
105	20	70	93.6404	73.9294	118.607	az
106	20	70	91.9031	72.5112	116.481	az
107	20	70	89.9293	71.1359	113.688	az
108	20	70	87.7471	69.7731	110.351	az
109	20	70	85.3927	68.3381	106.703	az
110	20	70	82.9078	66.6944	103.063	az
111	20	70	80.3367	64.6788	99.7852	az
112	20	70	77.723	62.1618	97.1798	az
113	20	70	75.1071	59.1227	95.413	az
114	20	70	72.5234	55.6726	94.4746	az
115	20	70	69.9987	51.9983	94.2304	az
116	20	70	67.5506	48.2825	94.5082	az
-84	40	70	2.81883	2.67477	2.97064	az
-83	40	70	3.09152	2.93384	3.25768	az
-82	40	70	3.31344	3.13301	3.50426	az
-81	40	70	3.46795	3.26349	3.68522	az
-80	40	70	3.5463	3.32265	3.78501	az
-79	40	70	3.54924	3.31425	3.8009	az
-78	40	70	3.4865	3.24829	3.74218	az
-77	40	70	3.37444	3.1396	3.62686	az
-76	40	70	3.23285	3.00554	3.47734	az
-75	40	70	3.08176	2.86373	3.31637	az
-74	40	70	2.93929	2.73033	3.16424	az
-73	40	70	2.82062	2.61916	3.03757	az
-72	40	70	2.73806	2.54172	2.94957	az
-71	40	70	2.702	2.50787	2.91117	az
-70	40	70	2.72225	2.52697	2.93261	az
-69	40	70	2.80964	2.6093	3.02535	az
-68	40	70	2.97787	2.76775	3.20395	az
-67	40	70	3.24544	3.01958	3.48819	az
-66	40	70	3.63781	3.38844	3.90553	az
-65	40	70	4.18995	3.90672	4.49372	az
-64	40	70	4.94913	4.61809	5.30389	az
-63	40	70	5.9777	5.58023	6.40349	az
-62	40	70	7.35558	6.86722	7.87867	az
-61	40	70	9.18114	8.57074	9.83501	az
-60	40	70	11.5694	10.7987	12.395	az
-59	40	70	14.6453	13.6696	15.6906	az
-58	40	70	18.5308	17.3002	19.8489	az
-57	40	70	23.3246	21.7868	24.9709	az
-56	40	70	29.0755	27.1788	31.1046	az
-55	40	70	35.7544	33.4504	38.217	az
-54	40	70	43.23	40.4764	46.1709	az
-53	40	70	51.2596	48.0222	54.7152	az
-52	40	70	59.4993	55.7559	63.4942	az
-51	40	70	67.5381	63.2838	72.0784	az
-50	40	70	74.9492	70.2043	80.0148	az
-49	40	70	81.3501	76.1658	86.8873	az
-48	40	70	86.4545	80.9136	92.3748	az
-47	40	70	90.1061	84.3164	96.2934	az
-46	40	70	92.2874	86.3683	98.6122	az
-45	40	70	93.1045	87.171	99.4419	az
-44	40	70	92.7555	86.9032	99.0019	az
-43	40	70	91.492	85.7873	97.5761	az
-42	40	70	89.5823	84.0593	95.4681	az
-41	40	70	87.2817	81.946	92.9647	az
-40	40	70	84.8137	79.6509	90.3112	az
-39	40	70	82.3604	77.3459	87.7001	az
-38	40	70	80.06	75.1678	85.2705	az
-37	40	70	78.0098	73.2188	83.1144	az
-36	40	70	76.2722	71.5675	81.2862	az
-35	40	70	74.8805	70.2529	79.813	az
-34	40	70	73.8451	69.288	78.7019	az
-33	40	70	73.1584	68.6652	77.9458	az
-32	40	70	72.7991	68.3593	77.5273	az
-31	40	70	72.7346	68.3328	77.42	az
-30	40	70	72.9233	68.5385	77.5885	az
-29	40	70	73.316	68.9239	77.9878	az
-28	40	70	73.8572	69.434	78.5622	az
-27	40	70	74.4866	70.0134	79.2457	az
-26	40	70	75.1402	70.6075	79.9639	az
-25	40	70	75.7524	71.1627	80.6381	az
-24	40	70	76.2586	71.6266	81.19	az
-23	40	70	76.5978	71.9481	81.548	az
-22	40	70	76.7162	72.0787	81.6521	az
-21	40	70	76.57	71.9751	81.4581	az
-20	40	70	76.1287	71.6029	80.9406	az
-19	40	70	75.3778	70.9398	80.0933	az
-18	40	70	74.3197	69.9805	78.928	az
-17	40	70	72.9749	68.7385	77.4724	az
-16	40	70	71.3801	67.2474	75.7669	az
-15	40	70	69.587	65.5586	73.8631	az
-14	40	70	67.6585	63.7371	71.8211	az
-13	40	70	65.6651	61.8559	69.7088	az
-12	40	70	63.6811	59.9901	67.5992	az
-11	40	70	61.7813	58.2124	65.5692	az
-10	40	70	60.0378	56.59	63.6956	az
-9	40	70	58.5179	55.1835	62.0538	az
-8	40	70	57.2838	54.047	60.7145	az
-7	40	70	56.3921	53.2295	59.7427	az
-6	40	70	55.8948	52.7767	59.1972	az
-5	40	70	55.8405	52.7333	59.1308	az
-4	40	70	56.2759	53.1446	59.5915	az
-3	40	70	57.2469	54.0574	60.6246	az
-2	40	70	58.7999	55.5196	62.2739	az
-1	40	70	60.9813	57.58	64.5835	az
0	40	70	63.8366	60.2852	67.5973	az
1	40	70	67.408	63.6768	71.3577	az
2	40	70	71.7293	67.7861	75.9017	az
3	40	70	76.8205	72.6278	81.2552	az
4	40	70	82.6797	78.193	87.4237	az
5	40	70	89.2737	84.442	94.3819	az
6	40	70	96.5296	91.298	102.061	az
7	40	70	104.327	98.6434	110.337	az
8	40	70	112.492	106.318	119.025	az
9	40	70	120.804	114.12	127.88	az
10	40	70	128.999	121.816	136.606	az
11	40	70	136.789	129.15	144.88	az
12	40	70	143.884	135.859	152.384	az
13	40	70	150.021	141.699	158.833	az
14	40	70	154.989	146.463	164.011	az
15	40	70	158.652	150.009	167.793	az
16	40	70	160.96	152.267	170.151	az
17	40	70	161.955	153.256	171.149	az
18	40	70	161.758	153.079	170.929	az
19	40	70	160.552	151.911	169.685	az
20	40	70	158.562	149.975	167.641	az
21	40	70	156.03	147.519	165.032	az
22	40	70	153.192	144.786	162.087	az
23	40	70	150.265	141.993	159.02	az
24	40	70	147.432	139.319	156.017	az
25	40	70	144.838	136.899	153.237	az
26	40	70	142.587	134.821	150.801	az
27	40	70	140.744	133.13	148.793	az
28	40	70	139.336	131.838	147.26	az
29	40	70	138.357	130.927	146.208	az
30	40	70	137.773	130.361	145.606	az
31	40	70	137.524	130.088	145.386	az
32	40	70	137.533	130.043	145.454	az
33	40	70	137.705	130.153	145.694	az
34	40	70	137.94	130.337	145.986	az
35	40	70	138.135	130.507	146.209	az
36	40	70	138.194	130.575	146.258	az
37	40	70	138.035	130.459	146.051	az
38	40	70	137.593	130.085	145.535	az
39	40	70	136.83	129.401	144.685	az
40	40	70	135.734	128.384	143.505	az
41	40	70	134.321	127.04	142.02	az
42	40	70	132.633	125.407	140.275	az
43	40	70	130.731	123.553	138.325	az
44	40	70	128.69	121.564	136.234	az
45	40	70	126.594	119.532	134.074	az
46	40	70	124.527	117.547	131.922	az
47	40	70	122.566	115.686	129.855	az
48	40	70	120.779	114.011	127.949	az
49	40	70	119.22	112.561	126.272	az
50	40	70	117.925	111.358	124.878	az
51	40	70	116.913	110.407	123.803	az
52	40	70	116.187	109.698	123.061	az
53	40	70	115.731	109.213	122.638	az
54	40	70	115.512	108.927	122.494	az
55	40	70	115.483	108.809	122.567	az
56	40	70	115.585	108.817	122.775	az
57	40	70	115.75	108.901	123.031	az
58	40	70	115.904	109.001	123.243	az
59	40	70	115.971	109.05	123.332	az
60	40	70	115.883	108.976	123.227	az
61	40	70	115.577	108.707	122.88	az
62	40	70	115.007	108.182	122.261	az
63	40	70	114.144	107.359	121.357	az
64	40	70	112.98	106.22	120.17	az
65	40	70	111.528	104.779	118.712	az
66	40	70	109.819	103.075	117.004	az
67	40	70	107.902	101.173	115.079	az
68	40	70	105.838	99.1476	112.981	az
69	40	70	103.696	97.0787	110.764	az
70	40	70	101.546	95.0393	108.497	az
71	40	70	99.4556	93.0916	106.255	az
72	40	70	97.4885	91.2844	104.114	az
73	40	70	95.6978	89.6522	102.151	az
74	40	70	94.1264	88.2177	100.431	az
75	40	70	92.8054	86.9954	99.0035	az
76	40	70	91.7541	85.9954	97.8984	az
77	40	70	90.9799	85.2259	97.1223	az
78	40	70	90.4789	84.693	96.6602	az
79	40	70	90.2371	84.3983	96.4798	az
80	40	70	90.2304	84.3351	96.5378	az
81	40	70	90.4265	84.4844	96.7864	az
82	40	70	90.7854	84.8127	97.1786	az
83	40	70	91.2614	85.2711	97.6725	az
84	40	70	91.8048	85.7971	98.2332	az
85	40	70	92.3637	86.3192	98.8315	az
86	40	70	92.8868	86.7658	99.4395	az
87	40	70	93.3253	87.0752	100.024	az
88	40	70	93.6363	87.2052	100.542	az
89	40	70	93.7841	87.1377	100.937	az
90	40	70	93.7428	86.8762	101.152	az
91	40	70	93.497	86.4394	101.131	az
92	40	70	93.0425	85.8526	100.835	az
93	40	70	92.3859	85.1413	100.247	az
94	40	70	91.5433	84.3252	99.3794	az
95	40	70	90.5391	83.4151	98.2714	az
96	40	70	89.4033	82.4128	96.9867	az
97	40	70	88.17	81.3133	95.605	az
98	40	70	86.8748	80.1113	94.2092	az
99	40	70	85.5527	78.8119	92.8701	az
100	40	70	84.2369	77.4384	91.6322	az
101	40	70	82.957	76.0355	90.5086	az
102	40	70	81.7387	74.6621	89.4859	az
103	40	70	80.6025	73.3808	88.535	az
104	40	70	79.5643	72.2459	87.624	az
105	40	70	78.6346	71.2964	86.7281	az
106	40	70	77.8193	70.5507	85.8369	az
107	40	70	77.1196	70.0028	84.9598	az
108	40	70	76.5323	69.619	84.132	az
109	40	70	76.0505	69.3343	83.4174	az
110	40	70	75.6641	69.0539	82.9071	az
111	40	70	75.36	68.6687	82.7034	az
112	40	70	75.1233	68.088	82.8855	az
113	40	70	74.9377	67.2735	83.4751	az
114	40	70	74.7871	66.244	84.432	az
115	40	70	74.6567	65.0505	85.6813	az
116	40	70	74.5345	63.749	87.1447	az
-84	60	70	2.4191	2.32082	2.52155	az
-83	60	70	2.64582	2.53802	2.75819	az
-82	60	70	2.83928	2.71451	2.96977	az
-81	60	70	2.98389	2.84056	3.13445	az
-80	60	70	3.06891	2.91008	3.23641	az
-79	60	70	3.09055	2.9218	3.26904	az
-78	60	70	3.05257	2.88011	3.23537	az
-77	60	70	2.96536	2.79456	3.14659	az
-76	60	70	2.84364	2.6783	3.01919	az
-75	60	70	2.70392	2.54604	2.8716	az
-74	60	70	2.56214	2.41216	2.72146	az
-73	60	70	2.43221	2.28947	2.58385	az
-72	60	70	2.32545	2.18863	2.47082	az
-71	60	70	2.25091	2.11831	2.39181	az
-70	60	70	2.21618	2.08585	2.35466	az
-69	60	70	2.22857	2.09831	2.36692	az
-68	60	70	2.29638	2.16366	2.43724	az
-67	60	70	2.43037	2.29214	2.57693	az
-66	60	70	2.64532	2.49776	2.8016	az
-65	60	70	2.96185	2.79996	3.13309	az
-64	60	70	3.40847	3.22565	3.60164	az
-63	60	70	4.02404	3.81143	4.24851	az
-62	60	70	4.86037	4.60616	5.1286	az
-61	60	70	5.98451	5.67326	6.31284	az
-60	60	70	7.48032	7.09229	7.88957	az
-59	60	70	9.44766	8.95852	9.9635	az
-58	60	70	11.998	11.3789	12.6509	az
-57	60	70	15.2446	14.4625	16.0689	az
-56	60	70	19.2856	18.305	20.3188	az
-55	60	70	24.1816	22.9656	25.4619	az
-54	60	70	29.9282	28.4406	31.4937	az
-53	60	70	36.4323	34.6397	38.3178	az
-52	60	70	43.4968	41.3713	45.7316	az
-51	60	70	50.8238	48.3473	53.4273	az
-50	60	70	58.0397	55.2093	61.0153	az
-49	60	70	64.7401	61.5734	68.0697	az
-48	60	70	70.5465	67.085	74.1865	az
-47	60	70	75.1606	71.4684	79.0437	az
-46	60	70	78.4046	74.5611	82.4462	az
-45	60	70	80.2364	76.3265	84.3465	az
-44	60	70	80.7416	76.8437	84.8373	az
-43	60	70	80.1054	76.2816	84.1209	az
-42	60	70	78.5744	74.8659	82.4666	az
-41	60	70	76.4181	72.8448	80.1668	az
-40	60	70	73.8973	70.4619	77.5003	az
-39	60	70	71.2421	67.9366	74.7086	az
-38	60	70	68.6409	65.4524	71.9847	az
-37	60	70	66.2371	63.1526	69.4723	az
-36	60	70	64.1329	61.1409	67.2713	az
-35	60	70	62.3944	59.4854	65.4457	az
-34	60	70	61.0591	58.2242	64.0319	az
-33	60	70	60.1419	57.3716	63.046	az
-32	60	70	59.6408	56.9228	62.4886	az
-31	60	70	59.54	56.8586	62.3479	az
-30	60	70	59.8125	57.148	62.6012	az
-29	60	70	60.4209	57.7507	63.2145	az
-28	60	70	61.318	58.6187	64.1417	az
-27	60	70	62.4466	59.6969	65.323	az
-26	60	70	63.7396	60.9239	66.6854	az
-25	60	70	65.1206	62.2317	68.1435	az
-24	60	70	66.506	63.5465	69.6033	az
-23	60	70	67.8077	64.7894	70.9667	az
-22	60	70	68.9379	65.8797	72.138	az
-21	60	70	69.8139	66.7387	73.0307	az
-20	60	70	70.3646	67.2955	73.5738	az
-19	60	70	70.5367	67.4932	73.7175	az
-18	60	70	70.2989	67.2955	73.4364	az
-17	60	70	69.6458	66.6915	72.7309	az
-16	60	70	68.5981	65.6987	71.6255	az
-15	60	70	67.2015	64.3614	70.167	az
-14	60	70	65.5225	62.7472	68.4205	az
-13	60	70	63.6425	60.9394	66.4655	az
-12	60	70	61.6522	59.0297	64.3911	az
-11	60	70	59.6444	57.1103	62.291	az
-10	60	70	57.7099	55.2685	60.2592	az
-9	60	70	55.9326	53.5833	58.385	az
-8	60	70	54.3882	52.124	56.7507	az
-7	60	70	53.1429	50.9504	55.4299	az
-6	60	70	52.2551	50.1149	54.4867	az
-5	60	70	51.7763	49.665	53.9773	az
-4	60	70	51.7537	49.6457	53.9512	az
-3	60	70	52.2327	50.1018	54.4542	az
-2	60	70	53.2588	51.0797	55.5308	az
-1	60	70	54.879	52.6281	57.2262	az
0	60	70	57.1428	54.7979	59.5881	az
1	60	70	60.1011	57.6407	62.6665	az
2	60	70	63.8044	61.2066	66.5124	az
3	60	70	68.2987	65.5394	71.1742	az
4	60	70	73.6201	70.6714	76.6918	az
5	60	70	79.7866	76.6159	83.0885	az
6	60	70	86.789	83.3588	90.3604	az
7	60	70	94.5811	90.8512	98.4642	az
8	60	70	103.07	99.0013	107.306	az
9	60	70	112.109	107.67	116.731	az
10	60	70	121.495	116.667	126.522	az
11	60	70	130.973	125.758	136.405	az
12	60	70	140.25	134.668	146.062	az
13	60	70	149.007	143.1	155.158	az
14	60	70	156.934	150.756	163.365	az
15	60	70	163.751	157.363	170.398	az
16	60	70	169.237	162.699	176.038	az
17	60	70	173.25	166.614	180.152	az
18	60	70	175.741	169.047	182.699	az
19	60	70	176.747	170.033	183.726	az
20	60	70	176.392	169.691	183.357	az
21	60	70	174.86	168.208	181.775	az
22	60	70	172.379	165.815	179.203	az
23	60	70	169.196	162.76	175.886	az
24	60	70	165.555	159.283	172.073	az
25	60	70	161.684	155.604	168.002	az
26	60	70	157.782	151.906	163.885	az
27	60	70	154.012	148.337	159.904	az
28	60	70	150.501	145.006	156.204	az
29	60	70	147.34	141.992	152.889	az
30	60	70	144.585	139.344	150.024	az
31	60	70	142.267	137.092	147.637	az
32	60	70	140.39	135.249	145.726	az
33	60	70	138.938	133.809	144.263	az
34	60	70	137.881	132.756	143.203	az
35	60	70	137.175	132.056	142.492	az
36	60	70	136.768	131.664	142.069	az
37	60	70	136.601	131.524	141.875	az
38	60	70	136.614	131.571	141.851	az
39	60	70	136.745	131.737	141.942	az
40	60	70	136.932	131.954	142.098	az
41	60	70	137.12	132.158	142.269	az
42	60	70	137.26	132.296	142.409	az
43	60	70	137.306	132.329	142.471	az
44	60	70	137.226	132.228	142.412	az
45	60	70	136.992	131.979	142.195	az
46	60	70	136.586	131.574	141.789	az
47	60	70	135.999	131.011	141.177	az
48	60	70	135.228	130.29	140.353	az
49	60	70	134.276	129.411	139.324	az
50	60	70	133.153	128.375	138.108	az
51	60	70	131.869	127.182	136.73	az
52	60	70	130.442	125.837	135.215	az
53	60	70	128.887	124.35	133.59	az
54	60	70	127.225	122.738	131.875	az
55	60	70	125.475	121.028	130.086	az
56	60	70	123.66	119.248	128.236	az
57	60	70	121.802	117.431	126.336	az
58	60	70	119.924	115.609	124.401	az
59	60	70	118.051	113.808	122.452	az
60	60	70	116.206	112.05	120.515	az
61	60	70	114.413	110.354	118.621	az
62	60	70	112.697	108.733	116.806	az
63	60	70	111.08	107.197	115.103	az
64	60	70	109.582	105.761	113.542	az
65	60	70	108.223	104.437	112.146	az
66	60	70	107.016	103.245	110.926	az
67	60	70	105.974	102.202	109.885	az
68	60	70	105.101	101.325	109.018	az
69	60	70	104.4	100.626	108.315	az
70	60	70	103.865	100.106	107.764	az
71	60	70	103.486	99.7578	107.353	az
72	60	70	103.246	99.5618	107.067	az
73	60	70	103.124	99.4873	106.893	az
74	60	70	103.09	99.4955	106.815	az
75	60	70	103.114	99.543	106.814	az
76	60	70	103.159	99.5863	106.86	az
77	60	70	103.188	99.5873	106.918	az
78	60	70	103.162	99.5152	106.942	az
79	60	70	103.045	99.3469	106.881	az
80	60	70	102.806	99.0656	106.687	az
81	60	70	102.417	98.6578	106.32	az
82	60	70	101.861	98.1119	105.753	az
83	60	70	101.127	97.4175	104.978	az
84	60	70	100.217	96.5656	104.005	az
85	60	70	99.1379	95.5506	102.86	az
86	60	70	97.9099	94.3732	101.579	az
87	60	70	96.5583	93.0449	100.204	az
88	60	70	95.1148	91.5912	98.774	az
89	60	70	93.6144	90.0514	97.3184	az
90	60	70	92.0936	88.4753	95.8598	az
91	60	70	90.588	86.9154	94.4157	az
92	60	70	89.1306	85.4201	93.0023	az
93	60	70	87.7506	84.0281	91.638	az
94	60	70	86.4718	82.765	90.3447	az
95	60	70	85.3123	81.6416	89.148	az
96	60	70	84.2841	80.6552	88.0762	az
97	60	70	83.3933	79.7917	87.1575	az
98	60	70	82.6404	79.0311	86.4146	az
99	60	70	82.0209	78.3547	85.8586	az
100	60	70	81.5257	77.7513	85.4834	az
101	60	70	81.1427	77.2201	85.2646	az
102	60	70	80.8571	76.7685	85.1636	az
103	60	70	80.6527	76.4069	85.1345	az
104	60	70	80.5129	76.1446	85.1317	az
105	60	70	80.4214	75.985	85.1168	az
106	60	70	80.3635	75.9235	85.0631	az
107	60	70	80.3264	75.9443	84.9612	az
108	60	70	80.2997	76.0179	84.8228	az
109	60	70	80.276	76.0973	84.6841	az
110	60	70	80.2501	76.1196	84.6048	az
111	60	70	80.2195	76.0151	84.6565	az
112	60	70	80.1836	75.7302	84.8989	az
113	60	70	80.1429	75.2495	85.3546	az
114	60	70	80.099	74.5969	86.007	az
115	60	70	80.0532	73.8164	86.8169	az
116	60	70	80.0068	72.9526	87.743	az
-84	80	70	2.56264	2.3207	2.8298	az
-83	80	70	2.66501	2.41607	2.9396	az
-82	80	70	2.73162	2.46766	3.02381	az
-81	80	70	2.75641	2.47664	3.06778	az
-80	80	70	2.7379	2.44661	3.06387	az
-79	80	70	2.67939	2.383	3.01265	az
-78	80	70	2.58829	2.29298	2.92164	az
-77	80	70	2.47473	2.1851	2.80274	az
-76	80	70	2.34992	2.06856	2.66955	az
-75	80	70	2.22476	1.95243	2.53508	az
-74	80	70	2.10881	1.84492	2.41045	az
-73	80	70	2.00989	1.75299	2.30444	az
-72	80	70	1.93413	1.68218	2.22381	az
-71	80	70	1.8864	1.63692	2.1739	az
-70	80	70	1.87095	1.62094	2.15951	az
-69	80	70	1.89207	1.63792	2.18566	az
-68	80	70	1.95484	1.69207	2.25843	az
-67	80	70	2.0658	1.78879	2.38571	az
-66	80	70	2.23367	1.93531	2.57802	az
-65	80	70	2.47005	2.1413	2.84928	az
-64	80	70	2.7902	2.41958	3.21758	az
-63	80	70	3.21369	2.78687	3.70588	az
-62	80	70	3.76511	3.26447	4.34252	az
-61	80	70	4.47442	3.87886	5.16142	az
-60	80	70	5.37702	4.66191	6.20182	az
-59	80	70	6.51307	5.65048	7.50735	az
-58	80	70	7.92605	6.88515	9.12432	az
-57	80	70	9.6601	8.40758	11.0992	az
-56	80	70	11.7563	10.2566	13.4754	az
-55	80	70	14.248	12.4627	16.2891	az
-54	80	70	17.1554	15.0425	19.5651	az
-53	80	70	20.4802	17.9932	23.311	az
-52	80	70	24.2012	21.289	27.5117	az
-51	80	70	28.2712	24.8811	32.1233	az
-50	80	70	32.6168	28.6998	37.0684	az
-49	80	70	37.14	32.6589	42.236	az
-48	80	70	41.7228	36.6595	47.4854	az
-47	80	70	46.234	40.5948	52.6566	az
-46	80	70	50.5372	44.353	57.5837	az
-45	80	70	54.4996	47.8217	62.11	az
-44	80	70	58.0008	50.8931	66.1011	az
-43	80	70	60.9408	53.4712	69.4537	az
-42	80	70	63.2463	55.4808	72.0987	az
-41	80	70	64.8755	56.8761	73.9999	az
-40	80	70	65.8201	57.6478	75.1509	az
-39	80	70	66.1051	57.8247	75.5713	az
-38	80	70	65.786	57.4699	75.3055	az
-37	80	70	64.9437	56.672	74.4227	az
-36	80	70	63.6776	55.5339	73.0156	az
-35	80	70	62.0987	54.1623	71.1981	az
-34	80	70	60.3211	52.6584	69.0988	az
-33	80	70	58.4559	51.113	66.8537	az
-32	80	70	56.6052	49.6027	64.5963	az
-31	80	70	54.8587	48.1905	62.4496	az
-30	80	70	53.2911	46.9266	60.5189	az
-29	80	70	51.9621	45.8513	58.8873	az
-28	80	70	50.916	44.9977	57.6128	az
-27	80	70	50.1835	44.3932	56.729	az
-26	80	70	49.782	44.0599	56.2472	az
-25	80	70	49.7167	44.013	56.1596	az
-24	80	70	49.981	44.2587	56.4432	az
-23	80	70	50.5554	44.7905	57.0623	az
-22	80	70	51.4069	45.5868	57.9701	az
-21	80	70	52.4876	46.608	59.1089	az
-20	80	70	53.7339	47.7952	60.4105	az
-19	80	70	55.0666	49.0702	61.7957	az
-18	80	70	56.3928	50.3388	63.1748	az
-17	80	70	57.6105	51.4976	64.449	az
-16	80	70	58.6156	52.4437	65.5139	az
-15	80	70	59.3115	53.0866	66.2664	az
-14	80	70	59.6194	53.3588	66.6147	az
-13	80	70	59.4887	53.2236	66.4912	az
-12	80	70	58.9039	52.6788	65.8647	az
-11	80	70	57.8885	51.7553	64.7485	az
-10	80	70	56.5026	50.5129	63.2024	az
-9	80	70	54.8363	49.0331	61.3264	az
-8	80	70	53.0006	47.4114	59.2486	az
-7	80	70	51.1155	45.7497	57.1107	az
-6	80	70	49.3008	44.1495	55.0533	az
-5	80	70	47.6682	42.7073	53.2053	az
-4	80	70	46.3171	41.5123	51.6782	az
-3	80	70	45.3344	40.6448	50.5651	az
-2	80	70	44.7954	40.1775	49.9441	az
-1	80	70	44.7682	40.1774	49.8834	az
0	80	70	45.3173	40.7083	50.448	az
1	80	70	46.5082	41.8339	51.7047	az
2	80	70	48.4102	43.6198	53.7267	az
3	80	70	51.0981	46.1341	56.5962	az
4	80	70	54.6509	49.4461	60.4035	az
5	80	70	59.148	53.6224	65.243	az
6	80	70	64.6615	58.7202	71.2039	az
7	80	70	71.2439	64.7778	78.3553	az
8	80	70	78.9127	71.8037	86.7254	az
9	80	70	87.632	79.7623	96.2781	az
10	80	70	97.294	88.5598	106.89	az
11	80	70	107.705	98.0307	118.333	az
12	80	70	118.578	107.93	130.276	az
13	80	70	129.543	117.936	142.293	az
14	80	70	140.169	127.661	153.902	az
15	80	70	150	136.687	164.61	az
16	80	70	158.609	144.604	173.97	az
17	80	70	165.641	151.065	181.624	az
18	80	70	170.859	155.828	187.341	az
19	80	70	174.167	158.792	191.032	az
20	80	70	175.613	160.007	192.741	az
21	80	70	175.37	159.654	192.634	az
22	80	70	173.709	158.009	190.97	az
23	80	70	170.955	155.398	188.069	az
24	80	70	167.449	152.151	184.284	az
25	80	70	163.517	148.571	179.966	az
26	80	70	159.445	144.908	175.439	az
27	80	70	155.466	141.358	170.983	az
28	80	70	151.757	138.056	166.817	az
29	80	70	148.435	135.091	163.096	az
30	80	70	145.568	132.513	159.909	az
31	80	70	143.18	130.341	157.283	az
32	80	70	141.258	128.573	155.194	az
33	80	70	139.762	127.188	153.578	az
34	80	70	138.63	126.151	152.344	az
35	80	70	137.79	125.407	151.394	az
36	80	70	137.159	124.893	150.629	az
37	80	70	136.656	124.53	149.963	az
38	80	70	136.207	124.238	149.33	az
39	80	70	135.747	123.935	148.686	az
40	80	70	135.227	123.551	148.005	az
41	80	70	134.613	123.039	147.277	az
42	80	70	133.894	122.376	146.497	az
43	80	70	133.072	121.569	145.664	az
44	80	70	132.167	120.655	144.777	az
45	80	70	131.207	119.686	143.838	az
46	80	70	130.23	118.72	142.855	az
47	80	70	129.272	117.814	141.845	az
48	80	70	128.369	117.008	140.833	az
49	80	70	127.548	116.324	139.855	az
50	80	70	126.827	115.766	138.944	az
51	80	70	126.21	115.315	138.134	az
52	80	70	125.69	114.941	137.444	az
53	80	70	125.245	114.605	136.873	az
54	80	70	124.842	114.265	136.397	az
55	80	70	124.437	113.886	135.964	az
56	80	70	123.98	113.437	135.503	az
57	80	70	123.419	112.892	134.928	az
58	80	70	122.704	112.228	134.158	az
59	80	70	121.791	111.422	133.125	az
60	80	70	120.648	110.449	131.789	az
61	80	70	119.257	109.285	130.139	az
62	80	70	117.619	107.912	128.199	az
63	80	70	115.751	106.321	126.017	az
64	80	70	113.687	104.519	123.66	az
65	80	70	111.478	102.534	121.202	az
66	80	70	109.181	100.417	118.71	az
67	80	70	106.864	98.2417	116.243	az
68	80	70	104.593	96.0897	113.849	az
69	80	70	102.433	94.0448	111.57	az
70	80	70	100.442	92.1806	109.443	az
71	80	70	98.6675	90.5533	107.509	az
72	80	70	97.1478	89.1978	105.806	az
73	80	70	95.9072	88.1272	104.374	az
74	80	70	94.9577	87.3347	103.246	az
75	80	70	94.2981	86.7982	102.446	az
76	80	70	93.9148	86.4862	101.981	az
77	80	70	93.782	86.3642	101.837	az
78	80	70	93.8631	86.3998	101.971	az
79	80	70	94.1117	86.5637	102.318	az
80	80	70	94.4737	86.8282	102.792	az
81	80	70	94.8893	87.1621	103.301	az
82	80	70	95.2961	87.5276	103.754	az
83	80	70	95.6324	87.8772	104.072	az
84	80	70	95.841	88.1541	104.198	az
85	80	70	95.8726	88.2947	104.101	az
86	80	70	95.6892	88.2353	103.773	az
87	80	70	95.2664	87.9208	103.226	az
88	80	70	94.5951	87.3175	102.479	az
89	80	70	93.6813	86.4226	101.55	az
90	80	70	92.545	85.2673	100.444	az
91	80	70	91.2181	83.911	99.1616	az
92	80	70	89.7411	82.4283	97.7026	az
93	80	70	88.1598	80.8952	96.0768	az
94	80	70	86.5218	79.3773	94.3094	az
95	80	70	84.8736	77.9232	92.444	az
96	80	70	83.2576	76.5604	90.5406	az
97	80	70	81.7105	75.2955	88.672	az
98	80	70	80.2622	74.1174	86.9165	az
99	80	70	78.9355	73.005	85.3477	az
100	80	70	77.7455	71.9394	84.0202	az
101	80	70	76.7008	70.917	82.9564	az
102	80	70	75.8039	69.9557	82.1409	az
103	80	70	75.0521	69.091	81.5275	az
104	80	70	74.4386	68.3633	81.0538	az
105	80	70	73.9535	67.8067	80.6574	az
106	80	70	73.5846	67.4406	80.2883	az
107	80	70	73.3186	67.2645	79.9176	az
108	80	70	73.1413	67.2534	79.5448	az
109	80	70	73.0389	67.3533	79.2044	az
110	80	70	72.9977	67.4772	78.9699	az
111	80	70	73.005	67.5112	78.9459	az
112	80	70	73.0491	67.3441	79.2375	az
113	80	70	73.1196	66.9133	79.9014	az
114	80	70	73.2071	66.2283	80.9213	az
115	80	70	73.3042	65.3462	82.2313	az
116	80	70	73.4051	64.3338	83.7555	az
-160	20	70	39.7083	27.3058	57.744	pf_p
-159	20	70	40.4146	28.4445	57.4218	pf_p
-158	20	70	41.0752	29.4629	57.2642	pf_p
-157	20	70	41.6757	30.3428	57.2414	pf_p
-156	20	70	42.2016	31.0799	57.303	pf_p
-155	20	70	42.6388	31.6812	57.3865	pf_p
-154	20	70	42.9747	32.1574	57.4308	pf_p
-153	20	70	43.1986	32.5174	57.3883	pf_p
-152	20	70	43.3024	32.7637	57.231	pf_p
-151	20	70	43.2816	32.8931	56.9511	pf_p
-150	20	70	43.1351	32.8995	56.5551	pf_p
-149	20	70	42.8656	32.7795	56.0552	pf_p
-148	20	70	42.4798	32.5366	55.4616	pf_p
-147	20	70	41.9874	32.1831	54.7784	pf_p
-146	20	70	41.4011	31.7392	54.0043	pf_p
-145	20	70	40.7359	31.2288	53.1373	pf_p
-144	20	70	40.0079	30.6751	52.1802	pf_p
-143	20	70	39.2339	30.0967	51.1452	pf_p
-142	20	70	38.4308	29.506	50.055	pf_p
-141	20	70	37.6143	28.9095	48.9403	pf_p
-140	20	70	36.7994	28.3099	47.8346	pf_p
-139	20	70	35.999	27.7095	46.7683	pf_p
-138	20	70	35.2245	27.1128	45.7631	pf_p
-137	20	70	34.4855	26.5283	44.8295	pf_p
-136	20	70	33.7897	25.9681	43.9672	pf_p
-135	20	70	33.1432	25.446	43.1688	pf_p
-134	20	70	32.551	24.9752	42.4248	pf_p
-133	20	70	32.0166	24.5652	41.7282	pf_p
-132	20	70	31.5428	24.2207	41.0784	pf_p
-131	20	70	31.1319	23.9413	40.4821	pf_p
-130	20	70	30.7857	23.7222	39.9523	pf_p
-129	20	70	30.5057	23.5562	39.5055	pf_p
-128	20	70	30.2934	23.4356	39.1578	pf_p
-127	20	70	30.1501	23.3555	38.9213	pf_p
-126	20	70	30.077	23.3145	38.8012	pf_p
-125	20	70	30.0754	23.3155	38.7951	pf_p
-124	20	70	30.1458	23.3649	38.8945	pf_p
-123	20	70	30.2883	23.4701	39.0873	pf_p
-122	20	70	30.5024	23.6375	39.361	pf_p
-121	20	70	30.7861	23.8704	39.7055	pf_p
-120	20	70	31.1362	24.1676	40.1141	pf_p
-119	20	70	31.5476	24.5235	40.5835	pf_p
-118	20	70	32.0131	24.928	41.1118	pf_p
-117	20	70	32.5232	25.3681	41.6964	pf_p
-116	20	70	33.0663	25.8294	42.3308	pf_p
-115	20	70	33.6281	26.2969	43.003	pf_p
-114	20	70	34.1925	26.7567	43.6946	pf_p
-113	20	70	34.7418	27.1954	44.3824	pf_p
-112	20	70	35.2577	27.5997	45.0405	pf_p
-111	20	70	35.7221	27.9567	45.6443	pf_p
-110	20	70	36.1182	28.2531	46.1729	pf_p
-109	20	70	36.4321	28.4763	46.6107	pf_p
-108	20	70	36.6537	28.6165	46.9482	pf_p
-107	20	70	36.7776	28.6686	47.1802	pf_p
-106	20	70	36.8039	28.634	47.3048	pf_p
-105	20	70	36.7383	28.5216	47.3222	pf_p
-104	20	70	36.5921	28.3472	47.2352	pf_p
-103	20	70	36.381	28.1312	47.0501	pf_p
-102	20	70	36.1243	27.8964	46.7789	pf_p
-101	20	70	35.8437	27.6651	46.4402	pf_p
-100	20	70	35.5619	27.4569	46.0594	pf_p
-99	20	70	35.301	27.2874	45.6679	pf_p
-98	20	70	35.0814	27.168	45.2998	pf_p
-97	20	70	34.9211	27.1062	44.989	pf_p
-96	20	70	34.8343	27.1064	44.7653	pf_p
-95	20	70	34.8315	27.1715	44.6509	pf_p
-94	20	70	34.9186	27.303	44.6584	pf_p
-93	20	70	35.0971	27.5015	44.7904	pf_p
-92	20	70	35.3636	27.7662	45.0399	pf_p
-91	20	70	35.7106	28.0936	45.3927	pf_p
-90	20	70	36.1261	28.4766	45.8304	pf_p
-89	20	70	36.595	28.9037	46.333	pf_p
-88	20	70	37.0997	29.3591	46.8813	pf_p
-87	20	70	37.6214	29.8236	47.4581	pf_p
-86	20	70	38.1418	30.2775	48.0488	pf_p
-85	20	70	38.6451	30.7035	48.6409	pf_p
-84	20	70	39.1197	31.0895	49.224	pf_p
-83	20	70	39.5603	31.4319	49.7906	pf_p
-82	20	70	39.9693	31.7361	50.3385	pf_p
-81	20	70	40.358	32.0162	50.8733	pf_p
-80	20	70	40.7471	32.2942	51.4124	pf_p
-79	20	70	41.1664	32.5976	51.9878	pf_p
-78	20	70	41.655	32.9584	52.6465	pf_p
-77	20	70	42.2599	33.4121	53.4507	pf_p
-76	20	70	43.0358	33.9984	54.4755	pf_p
-75	20	70	44.0444	34.7614	55.8063	pf_p
-74	20	70	45.3547	35.7519	57.5369	pf_p
-73	20	70	47.0434	37.0281	59.7676	pf_p
-72	20	70	49.1955	38.6573	62.6064	pf_p
-71	20	70	51.9061	40.7166	66.1708	pf_p
-70	20	70	55.2816	43.2927	70.5907	pf_p
-69	20	70	59.4407	46.4821	76.0119	pf_p
-68	20	70	64.5148	50.39	82.599	pf_p
-67	20	70	70.6469	55.1276	90.5351	pf_p
-66	20	70	77.9883	60.8102	100.019	pf_p
-65	20	70	86.6923	67.5519	111.256	pf_p
-64	20	70	96.9041	75.46	124.442	pf_p
-63	20	70	108.747	84.6272	139.741	pf_p
-62	20	70	122.304	95.1212	157.256	pf_p
-61	20	70	137.598	106.972	176.993	pf_p
-60	20	70	154.57	120.156	198.84	pf_p
-59	20	70	173.058	134.581	222.537	pf_p
-58	20	70	192.791	150.066	247.68	pf_p
-57	20	70	213.382	166.336	273.735	pf_p
-56	20	70	234.347	183.019	300.07	pf_p
-55	20	70	255.128	199.66	326.005	pf_p
-54	20	70	275.139	215.759	350.861	pf_p
-53	20	70	293.814	230.815	374.009	pf_p
-52	20	70	310.654	244.382	394.898	pf_p
-51	20	70	325.272	256.122	413.092	pf_p
-50	20	70	337.419	265.831	428.286	pf_p
-49	20	70	346.998	273.45	440.327	pf_p
-48	20	70	354.056	279.047	449.226	pf_p
-47	20	70	358.762	282.782	455.157	pf_p
-46	20	70	361.379	284.868	458.44	pf_p
-45	20	70	362.228	285.547	459.503	pf_p
-44	20	70	361.655	285.059	458.832	pf_p
-43	20	70	359.998	283.639	456.914	pf_p
-42	20	70	357.573	281.51	454.188	pf_p
-41	20	70	354.654	278.885	451.009	pf_p
-40	20	70	351.466	275.96	447.631	pf_p
-39	20	70	348.184	272.912	444.218	pf_p
-38	20	70	344.939	269.89	440.856	pf_p
-37	20	70	341.817	267.007	437.587	pf_p
-36	20	70	338.873	264.335	434.428	pf_p
-35	20	70	336.133	261.91	431.391	pf_p
-34	20	70	333.609	259.734	428.494	pf_p
-33	20	70	331.298	257.795	425.758	pf_p
-32	20	70	329.196	256.07	423.203	pf_p
-31	20	70	327.296	254.542	420.844	pf_p
-30	20	70	325.597	253.205	418.686	pf_p
-29	20	70	324.103	252.065	416.727	pf_p
-28	20	70	322.821	251.136	414.967	pf_p
-27	20	70	321.765	250.433	413.415	pf_p
-26	20	70	320.953	249.964	412.102	pf_p
-25	20	70	320.402	249.726	411.082	pf_p
-24	20	70	320.129	249.698	410.426	pf_p
-23	20	70	320.145	249.853	410.212	pf_p
-22	20	70	320.455	250.158	410.506	pf_p
-21	20	70	321.057	250.585	411.347	pf_p
-20	20	70	321.938	251.119	412.73	pf_p
-19	20	70	323.078	251.753	414.61	pf_p
-18	20	70	324.444	252.49	416.903	pf_p
-17	20	70	326.001	253.334	419.511	pf_p
-16	20	70	327.704	254.276	422.336	pf_p
-15	20	70	329.509	255.292	425.303	pf_p
-14	20	70	331.373	256.342	428.365	pf_p
-13	20	70	333.254	257.375	431.505	pf_p
-12	20	70	335.123	258.341	434.726	pf_p
-11	20	70	336.956	259.203	438.033	pf_p
-10	20	70	338.744	259.953	441.417	pf_p
-9	20	70	340.491	260.615	444.848	pf_p
-8	20	70	342.214	261.246	448.275	pf_p
-7	20	70	343.941	261.923	451.641	pf_p
-6	20	70	345.71	262.73	454.899	pf_p
-5	20	70	347.568	263.743	458.036	pf_p
-4	20	70	349.562	265.013	461.085	pf_p
-3	20	70	351.739	266.565	464.128	pf_p
-2	20	70	354.144	268.395	467.288	pf_p
-1	20	70	356.809	270.471	470.708	pf_p
0	20	70	359.76	272.752	474.525	pf_p
1	20	70	363.005	275.191	478.842	pf_p
2	20	70	366.539	277.75	483.712	pf_p
3	20	70	370.339	280.401	489.123	pf_p
4	20	70	374.366	283.127	495.007	pf_p
5	20	70	378.567	285.908	501.256	pf_p
6	20	70	382.877	288.719	507.742	pf_p
7	20	70	387.219	291.517	514.338	pf_p
8	20	70	391.512	294.243	520.935	pf_p
9	20	70	395.674	296.826	527.441	pf_p
10	20	70	399.627	299.193	533.775	pf_p
11	20	70	403.299	301.281	539.863	pf_p
12	20	70	406.633	303.051	545.62	pf_p
13	20	70	409.586	304.491	550.954	pf_p
14	20	70	412.133	305.617	555.772	pf_p
15	20	70	414.267	306.462	559.995	pf_p
16	20	70	416.001	307.069	563.577	pf_p
17	20	70	417.362	307.476	566.519	pf_p
18	20	70	418.391	307.713	568.878	pf_p
19	20	70	419.14	307.8	570.756	pf_p
20	20	70	419.666	307.749	572.283	pf_p
21	20	70	420.027	307.574	573.593	pf_p
22	20	70	420.28	307.3	574.798	pf_p
23	20	70	420.478	306.963	575.969	pf_p
24	20	70	420.663	306.614	577.133	pf_p
25	20	70	420.87	306.308	578.28	pf_p
26	20	70	421.124	306.095	579.382	pf_p
27	20	70	421.439	306.01	580.409	pf_p
28	20	70	421.817	306.063	581.351	pf_p
29	20	70	422.255	306.24	582.222	pf_p
30	20	70	422.742	306.507	583.056	pf_p
31	20	70	423.261	306.819	583.893	pf_p
32	20	70	423.794	307.134	584.764	pf_p
33	20	70	424.321	307.423	585.668	pf_p
34	20	70	424.823	307.676	586.574	pf_p
35	20	70	425.286	307.902	587.42	pf_p
36	20	70	425.696	308.119	588.138	pf_p
37	20	70	426.044	308.344	588.671	pf_p
38	20	70	426.325	308.58	589	pf_p
39	20	70	426.538	308.806	589.154	pf_p
40	20	70	426.682	308.984	589.212	pf_p
41	20	70	426.758	309.061	589.276	pf_p
42	20	70	426.767	308.983	589.45	pf_p
43	20	70	426.708	308.714	589.801	pf_p
44	20	70	426.576	308.244	590.335	pf_p
45	20	70	426.364	307.598	590.987	pf_p
46	20	70	426.058	306.824	591.628	pf_p
47	20	70	425.641	305.983	592.093	pf_p
48	20	70	425.092	305.132	592.212	pf_p
49	20	70	424.383	304.304	591.846	pf_p
50	20	70	423.487	303.503	590.905	pf_p
51	20	70	422.373	302.699	589.363	pf_p
52	20	70	421.012	301.838	587.239	pf_p
53	20	70	419.376	300.856	584.585	pf_p
54	20	70	417.44	299.689	581.458	pf_p
55	20	70	415.187	298.289	577.896	pf_p
56	20	70	412.604	296.633	573.916	pf_p
57	20	70	409.689	294.715	569.515	pf_p
58	20	70	406.445	292.548	564.685	pf_p
59	20	70	402.888	290.145	559.439	pf_p
60	20	70	399.039	287.515	553.821	pf_p
61	20	70	394.929	284.658	547.918	pf_p
62	20	70	390.598	281.569	541.845	pf_p
63	20	70	386.089	278.247	535.728	pf_p
64	20	70	381.453	274.707	529.678	pf_p
65	20	70	376.741	270.985	523.77	pf_p
66	20	70	372.009	267.145	518.034	pf_p
67	20	70	367.311	263.274	512.462	pf_p
68	20	70	362.703	259.461	507.027	pf_p
69	20	70	358.237	255.793	501.71	pf_p
70	20	70	353.962	252.334	496.521	pf_p
71	20	70	349.923	249.122	491.511	pf_p
72	20	70	346.161	246.168	486.769	pf_p
73	20	70	342.71	243.468	482.406	pf_p
74	20	70	339.6	241.007	478.526	pf_p
75	20	70	336.854	238.783	475.204	pf_p
76	20	70	334.487	236.804	472.464	pf_p
77	20	70	332.508	235.1	470.277	pf_p
78	20	70	330.92	233.709	468.567	pf_p
79	20	70	329.717	232.672	467.24	pf_p
80	20	70	328.886	232.012	466.209	pf_p
81	20	70	328.409	231.729	465.424	pf_p
82	20	70	328.257	231.786	464.881	pf_p
83	20	70	328.399	232.115	464.623	pf_p
84	20	70	328.797	232.629	464.722	pf_p
85	20	70	329.408	233.23	465.246	pf_p
86	20	70	330.184	233.836	466.231	pf_p
87	20	70	331.077	234.39	467.649	pf_p
88	20	70	332.037	234.869	469.406	pf_p
89	20	70	333.015	235.28	471.348	pf_p
90	20	70	333.963	235.646	473.301	pf_p
91	20	70	334.839	235.986	475.1	pf_p
92	20	70	335.604	236.303	476.634	pf_p
93	20	70	336.227	236.574	477.857	pf_p
94	20	70	336.684	236.754	478.792	pf_p
95	20	70	336.959	236.787	479.507	pf_p
96	20	70	337.042	236.623	480.079	pf_p
97	20	70	336.934	236.236	480.556	pf_p
98	20	70	336.639	235.637	480.934	pf_p
99	20	70	336.17	234.872	481.156	pf_p
100	20	70	335.541	234.008	481.127	pf_p
101	20	70	334.771	233.117	480.753	pf_p
102	20	70	333.881	232.251	479.982	pf_p
103	20	70	332.89	231.431	478.828	pf_p
104	20	70	331.819	230.644	477.377	pf_p
105	20	70	330.685	229.843	475.771	pf_p
106	20	70	329.503	228.975	474.167	pf_p
107	20	70	328.286	227.998	472.687	pf_p
108	20	70	327.044	226.903	471.38	pf_p
109	20	70	325.783	225.721	470.202	pf_p
110	20	70	324.508	224.518	469.028	pf_p
111	20	70	323.223	223.377	467.699	pf_p
112	20	70	321.931	222.366	466.076	pf_p
113	20	70	320.635	221.517	464.101	pf_p
114	20	70	319.336	220.808	461.83	pf_p
115	20	70	318.04	220.159	459.437	pf_p
116	20	70	316.75	219.453	457.185	pf_p
117	20	70	315.474	218.564	455.353	pf_p
118	20	70	314.219	217.398	454.161	pf_p
119	20	70	312.993	215.923	453.702	pf_p
120	20	70	311.804	214.184	453.918	pf_p
121	20	70	310.662	212.285	454.628	pf_p
122	20	70	309.573	210.346	455.608	pf_p
123	20	70	308.543	208.447	456.704	pf_p
124	20	70	307.576	206.587	457.933	pf_p
125	20	70	306.674	204.648	459.563	pf_p
126	20	70	305.834	202.397	462.134	pf_p
127	20	70	305.054	199.522	466.404	pf_p
128	20	70	304.326	195.711	473.221	pf_p
129	20	70	303.642	190.745	483.359	pf_p
130	20	70	302.992	184.581	497.366	pf_p
131	20	70	302.366	177.356	515.488	pf_p
132	20	70	301.753	169.341	537.702	pf_p
133	20	70	301.147	160.851	563.81	pf_p
-160	40	70	26.566	20.3474	34.6851	pf_p
-159	40	70	26.4747	20.5577	34.0948	pf_p
-158	40	70	26.3869	20.7018	33.6331	pf_p
-157	40	70	26.3051	20.7882	33.2862	pf_p
-156	40	70	26.2331	20.8352	33.0295	pf_p
-155	40	70	26.1752	20.8656	32.8358	pf_p
-154	40	70	26.1362	20.9001	32.6842	pf_p
-153	40	70	26.1217	20.9531	32.5654	pf_p
-152	40	70	26.1373	21.0312	32.4829	pf_p
-151	40	70	26.1883	21.1343	32.4509	pf_p
-150	40	70	26.2799	21.258	32.4883	pf_p
-149	40	70	26.4164	21.3977	32.6121	pf_p
-148	40	70	26.6008	21.552	32.8324	pf_p
-147	40	70	26.8351	21.7242	33.1484	pf_p
-146	40	70	27.1192	21.9216	33.549	pf_p
-145	40	70	27.4511	22.1532	34.0162	pf_p
-144	40	70	27.827	22.4256	34.5293	pf_p
-143	40	70	28.2404	22.7409	35.0698	pf_p
-142	40	70	28.6829	23.0943	35.6237	pf_p
-141	40	70	29.1438	23.4745	36.1823	pf_p
-140	40	70	29.611	23.8648	36.7406	pf_p
-139	40	70	30.0709	24.2466	37.2943	pf_p
-138	40	70	30.5099	24.6025	37.8357	pf_p
-137	40	70	30.9145	24.9196	38.3514	pf_p
-136	40	70	31.2727	25.1915	38.8218	pf_p
-135	40	70	31.575	25.4179	39.2236	pf_p
-134	40	70	31.8152	25.6028	39.5351	pf_p
-133	40	70	31.9908	25.752	39.7412	pf_p
-132	40	70	32.1037	25.8708	39.8384	pf_p
[truncated: 1,941 more rows]
