# Supplementary material for: Antibody responses and correlates of protection in the general population after two doses of the ChAdOx1 or BNT162b2 vaccines
Source: Nat Med. 2022 Feb 14;28(5):1072–82. doi: 10.1038/s41591-022-01721-6 (PMC9117148; doi:10.1038/s41591-022-01721-6)
Supplement: Source Data Fig. 2 — Statistical Source Data [file 41591_2022_1721_MOESM8_ESM.xlsx]

## Sheet: a
time	group	pred	lc	uc
21	40	153.904	151.449	156.392
21	60	159.439	156.979	161.854
21	80	165.156	161.89	168.353
22	40	152.635	150.225	155.084
22	60	158.102	155.689	160.485
22	80	163.747	160.54	166.895
23	40	151.288	148.904	153.692
23	60	156.68	154.317	159.029
23	80	162.251	159.095	165.352
24	40	150.038	147.688	152.399
24	60	155.364	153.045	157.68
24	80	160.872	157.755	163.929
25	40	148.802	146.489	151.122
25	60	154.062	151.785	156.338
25	80	159.5	156.435	162.496
26	40	147.576	145.299	149.848
26	60	152.77	150.532	155.007
26	80	158.138	155.115	161.082
27	40	146.272	144.031	148.505
27	60	151.397	149.201	153.604
27	80	156.702	153.72	159.571
28	40	145.062	142.862	147.265
28	60	150.128	147.97	152.3
28	80	155.362	152.424	158.199
29	40	143.862	141.701	146.046
29	60	148.87	146.743	151.011
29	80	154.034	151.147	156.842
30	40	142.592	140.464	144.729
30	60	147.531	145.439	149.639
30	80	152.624	149.796	155.391
31	40	141.417	139.33	143.521
31	60	146.294	144.224	148.371
31	80	151.324	148.532	154.053
32	40	140.253	138.197	142.327
32	60	145.067	143.034	147.113
32	80	150.034	147.283	152.716
33	40	139.094	137.078	141.126
33	60	143.85	141.844	145.868
33	80	148.755	146.044	151.403
34	40	137.865	135.876	139.868
34	60	142.559	140.584	144.544
34	80	147.395	144.732	150.001
35	40	136.728	134.766	138.701
35	60	141.361	139.398	143.32
35	80	146.142	143.53	148.71
36	40	135.6	133.669	137.546
36	60	140.175	138.239	142.103
36	80	144.894	142.324	147.436
37	40	134.401	132.501	136.321
37	60	138.916	137.007	140.807
37	80	143.575	141.049	146.077
38	40	133.291	131.415	135.189
38	60	137.752	135.867	139.621
38	80	142.352	139.859	144.825
39	40	132.19	130.339	134.068
39	60	136.593	134.733	138.441
39	80	141.141	138.679	143.584
40	40	131.099	129.277	132.951
40	60	135.448	133.622	137.265
40	80	139.936	137.518	142.353
41	40	129.942	128.157	131.767
41	60	134.233	132.433	136.024
41	80	138.655	136.275	141.031
42	40	128.871	127.104	130.675
42	60	133.108	131.331	134.87
42	80	137.475	135.133	139.813
43	40	127.809	126.067	129.582
43	60	131.991	130.232	133.725
43	80	136.302	133.99	138.616
44	40	126.68	124.966	128.439
44	60	130.807	129.076	132.513
44	80	135.058	132.776	137.342
45	40	125.637	123.933	127.368
45	60	129.707	128.004	131.399
45	80	133.903	131.658	136.162
46	40	124.598	122.928	126.31
46	60	128.62	126.945	130.297
46	80	132.762	130.552	134.987
47	40	123.569	121.922	125.266
47	60	127.543	125.89	129.198
47	80	131.631	129.451	133.828
48	40	122.475	120.853	124.155
48	60	126.398	124.772	128.032
48	80	130.427	128.269	132.603
49	40	121.463	119.862	123.128
49	60	125.337	123.725	126.952
49	80	129.312	127.188	131.466
50	40	120.464	118.877	122.113
50	60	124.286	122.691	125.88
50	80	128.213	126.105	130.333
51	40	119.399	117.829	121.029
51	60	123.168	121.592	124.741
51	80	127.043	124.972	129.138
52	40	118.414	116.865	120.03
52	60	122.137	120.581	123.689
52	80	125.961	123.913	128.032
53	40	117.436	115.902	119.038
53	60	121.111	119.572	122.651
53	80	124.889	122.854	126.946
54	40	116.467	114.948	118.062
54	60	120.095	118.576	121.621
54	80	123.823	121.816	125.857
55	40	115.437	113.939	117.016
55	60	119.017	117.516	120.525
55	80	122.692	120.709	124.697
56	40	114.485	113.007	116.056
56	60	118.016	116.529	119.509
56	80	121.65	119.685	123.635
57	40	113.541	112.082	115.096
57	60	117.027	115.557	118.496
57	80	120.619	118.661	122.574
58	40	112.538	111.096	114.084
58	60	115.977	114.52	117.428
58	80	119.519	117.579	121.455
59	40	111.609	110.182	113.136
59	60	115.004	113.557	116.443
59	80	118.498	116.579	120.417
60	40	110.689	109.268	112.203
60	60	114.038	112.598	115.472
60	80	117.487	115.585	119.387
61	40	109.773	108.366	111.278
61	60	113.084	111.655	114.502
61	80	116.486	114.597	118.371
62	40	108.803	107.41	110.298
62	60	112.066	110.647	113.479
62	80	115.423	113.548	117.295
63	40	107.905	106.522	109.389
63	60	111.125	109.718	112.527
63	80	114.436	112.577	116.291
64	40	107.017	105.644	108.485
64	60	110.194	108.789	111.582
64	80	113.461	111.621	115.296
65	40	106.072	104.71	107.534
65	60	109.205	107.812	110.581
65	80	112.425	110.61	114.249
66	40	105.198	103.834	106.654
66	60	108.289	106.911	109.655
66	80	111.468	109.663	113.274
67	40	104.329	102.973	105.775
67	60	107.38	106.014	108.743
67	80	110.516	108.728	112.31
68	40	103.467	102.121	104.904
68	60	106.482	105.128	107.832
68	80	109.576	107.801	111.351
69	40	102.551	101.203	103.98
69	60	105.527	104.178	106.863
69	80	108.573	106.806	110.331
70	40	101.706	100.361	103.133
70	60	104.642	103.299	105.969
70	80	107.65	105.895	109.397
71	40	100.867	99.5247	102.289
71	60	103.764	102.426	105.086
71	80	106.735	104.987	108.471
72	40	99.975	98.6398	101.389
72	60	102.832	101.503	104.146
72	80	105.762	104.022	107.485
73	40	99.1498	97.8195	100.563
73	60	101.969	100.647	103.281
73	80	104.86	103.134	106.572
74	40	98.3311	97.005	99.735
74	60	101.114	99.7928	102.415
74	80	103.969	102.251	105.663
75	40	97.5183	96.1993	98.9177
75	60	100.265	98.9477	101.558
75	80	103.082	101.38	104.763
76	40	96.6553	95.3414	98.0522
76	60	99.3634	98.0497	100.65
76	80	102.14	100.452	103.815
77	40	95.8564	94.546	97.2527
77	60	98.5309	97.2201	99.8195
77	80	101.267	99.5952	102.937
78	40	95.0646	93.7542	96.4558
78	60	97.7038	96.3998	98.9827
78	80	100.403	98.7429	102.062
79	40	94.2235	92.9175	95.6098
79	60	96.8243	95.5278	98.0964
79	80	99.4847	97.8313	101.139
80	40	93.4449	92.1448	94.8322
80	60	96.0111	94.7235	97.2773
80	80	98.6357	96.9945	100.277
81	40	92.6742	91.3693	94.0566
81	60	95.2063	93.9213	96.469
81	80	97.7935	96.1587	99.4267
82	40	91.9079	90.6038	93.2858
82	60	94.4075	93.1241	95.6677
82	80	96.9589	95.3325	98.5861
83	40	91.0966	89.7971	92.4679
83	60	93.5611	92.2803	94.8147
83	80	96.0716	94.4461	97.6846
84	40	90.345	89.0444	91.7217
84	60	92.7761	91.5002	94.0304
84	80	95.2543	93.6338	96.8607
85	40	89.5993	88.2991	90.9786
85	60	91.9975	90.7194	93.2516
85	80	94.4411	92.8317	96.055
86	40	88.8085	87.5122	90.1875
86	60	91.1705	89.8933	92.4211
86	80	93.5788	91.9745	95.1812
87	40	88.0745	86.7785	89.4506
87	60	90.4075	89.1337	91.6504
87	80	92.7824	91.1789	94.3679
88	40	87.3484	86.0516	88.7193
88	60	89.6503	88.3803	90.886
88	80	91.9906	90.3894	93.5783
89	40	86.6293	85.3287	87.9921
89	60	88.8987	87.6356	90.131
89	80	91.2078	89.6115	92.7872
90	40	85.8648	84.5663	87.2221
90	60	88.1012	86.8411	89.3334
90	80	90.3768	88.7792	91.949
91	40	85.1582	83.8566	86.5173
91	60	87.3645	86.1044	88.5896
91	80	89.606	88.0163	91.1713
92	40	84.4555	83.154	85.8148
92	60	86.6307	85.3808	87.8525
92	80	88.8434	87.2598	90.4111
93	40	83.7088	82.4091	85.0671
93	60	85.8522	84.6032	87.0711
93	80	88.0314	86.4514	89.5985
94	40	83.0174	81.7194	84.3761
94	60	85.1326	83.8901	86.3442
94	80	87.283	85.7028	88.8465
95	40	82.3325	81.0292	83.693
95	60	84.4202	83.1794	85.6324
95	80	86.5372	84.9675	88.1024
96	40	81.6539	80.3528	83.0097
96	60	83.7119	82.472	84.9227
96	80	85.7998	84.2358	87.3608
97	40	80.9327	79.6243	82.2854
97	60	82.9587	81.7229	84.1701
97	80	85.017	83.4459	86.5704
98	40	80.2651	78.9558	81.6174
98	60	82.2633	81.0276	83.4716
98	80	84.2925	82.723	85.8361
99	40	79.6022	78.2986	80.954
99	60	81.5737	80.3377	82.7814
99	80	83.5755	81.9999	85.1114
100	40	78.8983	77.5954	80.2449
100	60	80.8395	79.6085	82.0488
100	80	82.8104	81.2415	84.3464
101	40	78.2481	76.9455	79.5984
101	60	80.1609	78.9312	81.3673
101	80	82.1042	80.5334	83.6391
102	40	77.6033	76.2961	78.9526
102	60	79.4866	78.2576	80.6948
102	80	81.404	79.8325	82.9366
103	40	76.9641	75.6518	78.3155
103	60	78.8207	77.5832	80.0251
103	80	80.7099	79.1346	82.2355
104	40	76.2829	74.9747	77.6324
104	60	78.1147	76.8798	79.3153
104	80	79.9713	78.4003	81.4976
105	40	75.6539	74.3437	77.0054
105	60	77.4588	76.2299	78.6565
105	80	79.2924	77.7172	80.8203
106	40	75.0285	73.7199	76.378
106	60	76.8092	75.5812	78.0032
106	80	78.6167	77.0442	80.1399
107	40	74.366	73.0528	75.7103
107	60	76.1173	74.89	77.3136
107	80	77.9023	76.3311	79.4239
108	40	73.7536	72.438	75.0948
108	60	75.4791	74.2535	76.6762
108	80	77.2372	75.6737	78.753
109	40	73.1445	71.8313	74.4882
109	60	74.8459	73.6189	76.045
109	80	76.5795	75.0222	78.0921
110	40	72.5403	71.2297	73.89
110	60	74.2178	72.9958	75.4133
110	80	75.9271	74.3754	77.439
111	40	71.9013	70.5867	73.253
111	60	73.5514	72.329	74.7455
111	80	75.234	73.6941	76.7484
112	40	71.3088	69.9951	72.6637
112	60	72.9344	71.7151	74.1251
112	80	74.5923	73.0541	76.1053
113	40	70.7181	69.4048	72.0782
113	60	72.3226	71.0984	73.5158
113	80	73.9592	72.4235	75.4724
114	40	70.0949	68.7761	71.447
114	60	71.6731	70.4517	72.8657
114	80	73.2847	71.7527	74.7962
115	40	69.5157	68.1934	70.8655
115	60	71.0714	69.8491	72.2631
115	80	72.6579	71.1352	74.1704
116	40	68.9431	67.6193	70.2901
116	60	70.4759	69.2511	71.6661
116	80	72.038	70.519	73.5511
117	40	68.3732	67.051	69.7221
117	60	69.8854	68.6584	71.0727
117	80	71.4243	69.9083	72.934
118	40	67.7677	66.4483	69.1208
118	60	69.2587	68.0331	70.4473
118	80	70.7737	69.257	72.2806
119	40	67.2101	65.8881	68.5621
119	60	68.6776	67.4534	69.8653
119	80	70.1712	68.659	71.6764

## Sheet: b
time	group	pred	lc	uc
21	8	159.439	156.979	161.854
21	9	165.333	163.419	167.258
21	10	171.442	169.819	173.025
21	11	177.769	176.085	179.433
21	12	184.33	182.189	186.462
22	8	158.102	155.689	160.485
22	9	163.937	162.051	165.833
22	10	169.989	168.393	171.548
22	11	176.257	174.595	177.893
22	12	182.758	180.647	184.846
23	8	156.68	154.317	159.029
23	9	162.457	160.606	164.317
23	10	168.447	166.871	169.979
23	11	174.65	173.013	176.256
23	12	181.085	179.002	183.139
24	8	155.364	153.045	157.68
24	9	161.087	159.265	162.919
24	10	167.019	165.471	168.531
24	11	173.164	171.554	174.741
24	12	179.536	177.481	181.565
25	8	154.062	151.785	156.338
25	9	159.728	157.935	161.532
25	10	165.602	164.085	167.098
25	11	171.693	170.104	173.233
25	12	178.001	175.975	180.004
26	8	152.77	150.532	155.007
26	9	158.382	156.616	160.158
26	10	164.2	162.708	165.675
26	11	170.231	168.665	171.754
26	12	176.479	174.483	178.442
27	8	151.397	149.201	153.604
27	9	156.954	155.218	158.698
27	10	162.711	161.239	164.161
27	11	168.681	167.138	170.183
27	12	174.861	172.902	176.791
28	8	150.128	147.97	152.3
28	9	155.633	153.922	157.349
28	10	161.333	159.885	162.759
28	11	167.247	165.725	168.72
28	12	173.366	171.436	175.263
29	8	148.87	146.743	151.011
29	9	154.321	152.64	156.012
29	10	159.965	158.536	161.368
29	11	165.823	164.321	167.271
29	12	171.884	169.982	173.745
30	8	147.531	145.439	149.639
30	9	152.927	151.275	154.591
30	10	158.514	157.113	159.895
30	11	164.311	162.837	165.73
30	12	170.306	168.435	172.133
31	8	146.294	144.224	148.371
31	9	151.638	150.007	153.272
31	10	157.171	155.795	158.537
31	11	162.913	161.467	164.311
31	12	168.847	167.011	170.653
32	8	145.067	143.034	147.113
32	9	150.36	148.748	151.963
32	10	155.84	154.487	157.186
32	11	161.524	160.099	162.903
32	12	167.406	165.591	169.183
33	8	143.85	141.844	145.868
33	9	149.093	147.506	150.673
33	10	154.52	153.184	155.844
33	11	160.15	158.744	161.51
33	12	165.976	164.178	167.722
34	8	142.559	140.584	144.544
34	9	147.747	146.179	149.303
34	10	153.117	151.799	154.425
34	11	158.691	157.314	160.023
34	12	164.455	162.68	166.168
35	8	141.361	139.398	143.32
35	9	146.501	144.95	148.038
35	10	151.818	150.527	153.108
35	11	157.341	155.985	158.653
35	12	163.047	161.297	164.741
36	8	140.175	138.239	142.103
36	9	145.268	143.733	146.783
36	10	150.531	149.261	151.803
36	11	156.002	154.66	157.299
36	12	161.655	159.93	163.332
37	8	138.916	137.007	140.807
37	9	143.957	142.447	145.44
37	10	149.166	147.911	150.422
37	11	154.58	153.258	155.859
37	12	160.174	158.478	161.83
38	8	137.752	135.867	139.621
38	9	142.744	141.249	144.211
38	10	147.903	146.662	149.137
38	11	153.265	151.96	154.524
38	12	158.807	157.13	160.434
39	8	136.593	134.733	138.441
39	9	141.541	140.071	142.983
39	10	146.65	145.421	147.871
39	11	151.962	150.671	153.201
39	12	157.45	155.796	159.051
40	8	135.448	133.622	137.265
40	9	140.35	138.893	141.768
40	10	145.405	144.195	146.611
40	11	150.667	149.396	151.887
40	12	156.105	154.47	157.676
41	8	134.233	132.433	136.024
41	9	139.084	137.641	140.48
41	10	144.087	142.888	145.275
41	11	149.293	148.04	150.499
41	12	154.676	153.061	156.223
42	8	133.108	131.331	134.87
42	9	137.911	136.484	139.292
42	10	142.868	141.684	144.038
42	11	148.024	146.782	149.208
42	12	153.355	151.761	154.884
43	8	131.991	130.232	133.725
43	9	136.748	135.338	138.112
43	10	141.66	140.483	142.814
43	11	146.762	145.539	147.937
43	12	152.042	150.467	153.555
44	8	130.807	129.076	132.513
44	9	135.512	134.117	136.857
44	10	140.377	139.218	141.513
44	11	145.426	144.214	146.579
44	12	150.649	149.092	152.14
45	8	129.707	128.004	131.399
45	9	134.369	132.994	135.701
45	10	139.187	138.037	140.308
45	11	144.187	142.99	145.327
45	12	149.361	147.818	150.835
46	8	128.62	126.945	130.297
46	9	133.238	131.878	134.548
46	10	138.01	136.871	139.117
46	11	142.958	141.775	144.089
46	12	148.085	146.564	149.538
47	8	127.543	125.89	129.198
47	9	132.116	130.769	133.418
47	10	136.839	135.719	137.935
47	11	141.743	140.571	142.857
47	12	146.815	145.316	148.257
48	8	126.398	124.772	128.032
48	9	130.925	129.595	132.206
48	10	135.597	134.484	136.678
48	11	140.449	139.293	141.549
48	12	145.471	143.993	146.888
49	8	125.337	123.725	126.952
49	9	129.819	128.507	131.09
49	10	134.449	133.352	135.516
49	11	139.255	138.114	140.343
49	12	144.229	142.766	145.626
50	8	124.286	122.691	125.88
50	9	128.725	127.427	129.986
50	10	133.311	132.223	134.36
50	11	138.07	136.941	139.148
50	12	142.994	141.556	144.374
51	8	123.168	121.592	124.741
51	9	127.563	126.279	128.809
51	10	132.1	131.028	133.132
51	11	136.813	135.699	137.876
51	12	141.683	140.264	143.047
52	8	122.137	120.581	123.689
52	9	126.488	125.218	127.721
52	10	130.981	129.919	131.998
52	11	135.649	134.55	136.697
52	12	140.471	139.064	141.822
53	8	121.111	119.572	122.651
53	9	125.419	124.167	126.636
53	10	129.871	128.818	130.877
53	11	134.495	133.406	135.528
53	12	139.27	137.877	140.604
54	8	120.095	118.576	121.621
54	9	124.362	123.125	125.563
54	10	128.771	127.723	129.77
54	11	133.349	132.274	134.37
54	12	138.08	136.701	139.401
55	8	119.017	117.516	120.525
55	9	123.238	122.022	124.43
55	10	127.602	126.567	128.591
55	11	132.132	131.069	133.144
55	12	136.814	135.451	138.119
56	8	118.016	116.529	119.509
56	9	122.197	120.995	123.385
56	10	126.521	125.494	127.498
56	11	131.007	129.955	132.013
56	12	135.642	134.297	136.934
57	8	117.027	115.557	118.496
57	9	121.167	119.979	122.348
57	10	125.449	124.426	126.419
57	11	129.891	128.851	130.886
57	12	134.48	133.153	135.764
58	8	115.977	114.52	117.428
58	9	120.072	118.894	121.243
58	10	124.309	123.302	125.271
58	11	128.706	127.676	129.696
58	12	133.249	131.929	134.514
59	8	115.004	113.557	116.443
59	9	119.06	117.89	120.225
59	10	123.257	122.264	124.207
59	11	127.61	126.589	128.593
59	12	132.108	130.804	133.369
60	8	114.038	112.598	115.472
60	9	118.054	116.896	119.215
60	10	122.213	121.23	123.155
60	11	126.525	125.508	127.497
60	12	130.977	129.688	132.228
61	8	113.084	111.655	114.502
61	9	117.06	115.91	118.203
61	10	121.177	120.203	122.113
61	11	125.447	124.439	126.407
61	12	129.858	128.574	131.1
62	8	112.066	110.647	113.479
62	9	116.003	114.864	117.133
62	10	120.079	119.11	121.008
62	11	124.305	123.302	125.253
62	12	128.669	127.4	129.9
63	8	111.125	109.718	112.527
63	9	115.024	113.899	116.14
63	10	119.062	118.104	119.987
63	11	123.246	122.25	124.187
63	12	127.569	126.311	128.789
64	8	110.194	108.789	111.582
64	9	114.054	112.937	115.16
64	10	118.053	117.101	118.972
64	11	122.198	121.211	123.131
64	12	126.478	125.227	127.691
65	8	109.205	107.812	110.581
65	9	113.025	111.915	114.121
65	10	116.983	116.035	117.891
65	11	121.083	120.105	122.005
65	12	125.319	124.078	126.527
66	8	108.289	106.911	109.655
66	9	112.073	110.968	113.158
66	10	115.991	115.05	116.889
66	11	120.051	119.081	120.967
66	12	124.246	123.019	125.447
67	8	107.38	106.014	108.743
67	9	111.129	110.03	112.206
67	10	115.008	114.075	115.9
67	11	119.029	118.067	119.94
67	12	123.184	121.966	124.379
68	8	106.482	105.128	107.832
68	9	110.192	109.098	111.26
68	10	114.034	113.114	114.914
68	11	118.015	117.06	118.922
68	12	122.13	120.916	123.314
69	8	105.527	104.178	106.863
69	9	109.196	108.108	110.26
69	10	112.998	112.086	113.871
69	11	116.939	115.991	117.841
69	12	121.009	119.805	122.181
70	8	104.642	103.299	105.969
70	9	108.274	107.189	109.333
70	10	112.042	111.136	112.913
70	11	115.944	115.003	116.839
70	12	119.973	118.775	121.145
71	8	103.764	102.426	105.086
71	9	107.364	106.288	108.412
71	10	111.092	110.19	111.956
71	11	114.957	114.02	115.848
71	12	118.947	117.752	120.115
72	8	102.832	101.503	104.146
72	9	106.391	105.321	107.432
72	10	110.085	109.188	110.937
72	11	113.908	112.977	114.796
72	12	117.858	116.674	119.01
73	8	101.969	100.647	103.281
73	9	105.494	104.432	106.532
73	10	109.153	108.259	110.003
73	11	112.937	112.013	113.825
73	12	116.848	115.671	117.997
74	8	101.114	99.7928	102.415
74	9	104.606	103.549	105.628
74	10	108.228	107.34	109.07
74	11	111.977	111.056	112.86
74	12	115.849	114.68	116.99
75	8	100.265	98.9477	101.558
75	9	103.725	102.674	104.741
75	10	107.311	106.43	108.148
75	11	111.022	110.108	111.903
75	12	114.859	113.693	115.995
76	8	99.3634	98.0497	100.65
76	9	102.789	101.739	103.797
76	10	106.337	105.459	107.172
76	11	110.008	109.1	110.887
76	12	113.806	112.646	114.936
77	8	98.5309	97.2201	99.8195
77	9	101.922	100.877	102.922
77	10	105.437	104.563	106.268
77	11	109.072	108.168	109.941
77	12	112.831	111.673	113.963
78	8	97.7038	96.3998	98.9827
78	9	101.064	100.023	102.06
78	10	104.543	103.672	105.371
78	11	108.143	107.247	109.008
78	12	111.864	110.71	112.995
79	8	96.8243	95.5278	98.0964
79	9	100.15	99.1174	101.144
79	10	103.593	102.734	104.418
79	11	107.158	106.265	108.018
79	12	110.839	109.688	111.969
80	8	96.0111	94.7235	97.2773
80	9	99.3051	98.2777	100.297
80	10	102.716	101.862	103.536
80	11	106.245	105.356	107.101
80	12	109.89	108.743	111.018
81	8	95.2063	93.9213	96.469
81	9	98.4703	97.4442	99.4573
81	10	101.846	100.996	102.662
81	11	105.341	104.455	106.196
81	12	108.949	107.808	110.074
82	8	94.4075	93.1241	95.6677
82	9	97.6394	96.6208	98.6285
82	10	100.983	100.138	101.796
82	11	104.444	103.561	105.295
82	12	108.016	106.878	109.139
83	8	93.5611	92.2803	94.8147
83	9	96.7584	95.7403	97.7467
83	10	100.067	99.2232	100.876
83	11	103.492	102.61	104.338
83	12	107.024	105.896	108.148
84	8	92.7761	91.5002	94.0304
84	9	95.943	94.9293	96.9295
84	10	99.2199	98.3773	100.027
84	11	102.611	101.735	103.457
84	12	106.109	104.985	107.231
85	8	91.9975	90.7194	93.2516
85	9	95.1366	94.1274	96.1189
85	10	98.3811	97.5388	99.1861
85	11	101.738	100.864	102.581
85	12	105.201	104.076	106.322
86	8	91.1705	89.8933	92.4211
86	9	94.2787	93.2685	95.2564
86	10	97.4885	96.6496	98.2899
86	11	100.81	99.942	101.651
86	12	104.239	103.113	105.354
87	8	90.4075	89.1337	91.6504
87	9	93.4835	92.4687	94.459
87	10	96.6638	95.8256	97.4638
87	11	99.9517	99.0861	100.795
87	12	103.346	102.225	104.458
88	8	89.6503	88.3803	90.886
88	9	92.6964	91.6877	93.6685
88	10	95.8454	95.009	96.6426
88	11	99.102	98.2401	99.9415
88	12	102.462	101.345	103.575
89	8	88.8987	87.6356	90.131
89	9	91.9166	90.9086	92.8879
89	10	95.0333	94.2003	95.8268
89	11	98.2565	97.3997	99.0932
89	12	101.586	100.474	102.697
90	8	88.1012	86.8411	89.3334
90	9	91.0872	90.0801	92.0574
90	10	94.1704	93.3406	94.9623
90	11	97.361	96.5078	98.1947
90	12	100.656	99.5485	101.759
91	8	87.3645	86.1044	88.5896
91	9	90.3193	89.309	91.2871
91	10	93.3721	92.5441	94.1643
91	11	96.5311	95.6819	97.3635
91	12	99.7957	98.6888	100.896
92	8	86.6307	85.3808	87.8525
92	9	89.5574	88.5546	90.5205
92	10	92.5832	91.7577	93.3725
92	11	95.7092	94.8622	96.5443
92	12	98.9438	97.8359	100.043
93	8	85.8522	84.6032	87.0711
93	9	88.7476	87.7507	89.7069
93	10	91.7427	90.9192	92.5301
93	11	94.8368	93.9919	95.6724
93	12	98.0359	96.9317	99.1364
94	8	85.1326	83.8901	86.3442
94	9	88.001	87.0067	88.9556
94	10	90.9664	90.1484	91.7514
94	11	94.0293	93.1871	94.8643
94	12	97.1974	96.0914	98.2949
95	8	84.4202	83.1794	85.6324
95	9	87.2614	86.2661	88.2102
95	10	90.1972	89.3781	90.9799
95	11	93.2281	92.3879	94.0674
95	12	96.3667	95.2629	97.462
96	8	83.7119	82.472	84.9227
96	9	86.5261	85.5313	87.4764
96	10	89.4333	88.6165	90.2137
96	11	92.4342	91.5972	93.2726
96	12	95.5419	94.4434	96.6324
97	8	82.9587	81.7229	84.1701
97	9	85.7444	84.7508	86.6909
97	10	88.6221	87.807	89.4008
97	11	91.5918	90.7595	92.431
97	12	94.6664	93.5713	95.7502
98	8	82.2633	81.0276	83.4716
98	9	85.0196	84.0305	85.966
98	10	87.8719	87.0592	88.6496
98	11	90.8125	89.9822	91.6531
98	12	93.8561	92.764	94.9337
99	8	81.5737	80.3377	82.7814
99	9	84.3036	83.3142	85.2498
99	10	87.1265	86.3158	87.9041
99	11	90.0404	89.2113	90.8764
99	12	93.0551	91.9636	94.1314
100	8	80.8395	79.6085	82.0488
100	9	83.5429	82.5563	84.4894
100	10	86.3353	85.524	87.1131
100	11	89.2196	88.3879	90.0517
100	12	92.2039	91.1138	93.2783
101	8	80.1609	78.9312	81.3673
101	9	82.8377	81.8574	83.7805
101	10	85.6049	84.795	86.3785
101	11	88.4613	87.6307	89.2931
101	12	91.4159	90.3276	92.4918
102	8	79.4866	78.2576	80.6948
102	9	82.1394	81.1591	83.0791
102	10	84.8801	84.07	85.6535
102	11	87.7078	86.8798	88.5394
102	12	90.6332	89.5496	91.711
103	8	78.8207	77.5832	80.0251
103	9	81.4463	80.4657	82.3848
103	10	84.1616	83.3539	84.933
103	11	86.9606	86.1315	87.7916
103	12	89.8582	88.7748	90.9354
104	8	78.1147	76.8798	79.3153
104	9	80.7096	79.7336	81.6502
104	10	83.3986	82.5931	84.1722
104	11	86.1675	85.3412	86.9997
104	12	89.0348	87.9527	90.1106
105	8	77.4588	76.2299	78.6565
105	9	80.0303	79.0556	80.9718
105	10	82.6924	81.8862	83.4643
105	11	85.4347	84.6096	86.2666
105	12	88.2714	87.1946	89.3492
106	8	76.8092	75.5812	78.0032
106	9	79.3549	78.3836	80.293
106	10	81.9924	81.1862	82.7646
106	11	84.7091	83.8836	85.5371
106	12	87.5168	86.4439	88.5931
107	8	76.1173	74.89	77.3136
107	9	78.6385	77.6702	79.5736
107	10	81.2476	80.4433	82.0195
107	11	83.9365	83.1128	84.7654
107	12	86.7148	85.645	87.7909
108	8	75.4791	74.2535	76.6762
108	9	77.9762	77.0107	78.9104
108	10	80.5597	79.7568	81.3298
108	11	83.2216	82.3965	84.0487
108	12	85.973	84.9061	87.0489
109	8	74.8459	73.6189	76.045
109	9	77.3191	76.3559	78.2539
109	10	79.878	79.0785	80.6462
109	11	82.5132	81.6921	83.3388
109	12	85.236	84.1734	86.31
110	8	74.2178	72.9958	75.4133
110	9	76.6671	75.7032	77.6057
110	10	79.2007	78.4057	79.9706
110	11	81.8109	80.9944	82.6356
110	12	84.5067	83.4449	85.5822
111	8	73.5514	72.329	74.7455
111	9	75.9755	75.0103	76.9173
111	10	78.4817	77.6892	79.2524
111	11	81.0664	80.2501	81.8883
111	12	83.7319	82.6704	84.8048
112	8	72.9344	71.7151	74.1251
112	9	75.336	74.3723	76.2772
112	10	77.8174	77.0231	78.5904
112	11	80.3769	79.5604	81.1949
112	12	83.0167	81.9546	84.0893
113	8	72.3226	71.0984	73.5158
113	9	74.7011	73.7388	75.6418
113	10	77.158	76.3638	77.9288
113	11	79.693	78.8794	80.5089
113	12	82.3067	81.2451	83.3799
114	8	71.6731	70.4517	72.8657
114	9	74.0269	73.0655	74.967
114	10	76.4578	75.6672	77.2296
114	11	78.9666	78.153	79.7826
114	12	81.5517	80.4934	82.627
115	8	71.0714	69.8491	72.2631
115	9	73.4027	72.4409	74.3422
115	10	75.8104	75.0219	76.579
115	11	78.2941	77.4821	79.1064
115	12	80.8554	79.798	81.9286
116	8	70.4759	69.2511	71.6661
116	9	72.7847	71.8225	73.7228
116	10	75.1676	74.3811	75.9368
116	11	77.6275	76.8147	78.4378
116	12	80.1637	79.1066	81.2324
117	8	69.8854	68.6584	71.0727
117	9	72.1719	71.207	73.1061
117	10	74.5317	73.7442	75.3007
117	11	76.9675	76.1569	77.7781
117	12	79.4782	78.4221	80.5474
118	8	69.2587	68.0331	70.4473
118	9	71.5205	70.555	72.451
118	10	73.8551	73.0703	74.6259
118	11	76.2651	75.4569	77.0775
118	12	78.75	77.6913	79.8177
119	8	68.6776	67.4534	69.8653
119	9	70.9175	69.9547	71.8486
119	10	73.2306	72.4438	73.9991
119	11	75.6152	74.8115	76.4248
119	12	78.0763	77.0189	79.1411

## Sheet: c
time	group	pred	lc	uc
21	0	156.657	154.311	158.996
21	1	371.308	362.36	380.788
22	0	155.351	153.05	157.666
22	1	368.645	359.803	377.983
23	0	153.963	151.708	156.245
23	1	365.807	357.132	375.008
24	0	152.68	150.46	154.931
24	1	363.19	354.615	372.238
25	0	151.411	149.229	153.621
25	1	360.579	352.137	369.489
26	0	150.152	148.009	152.33
26	1	357.993	349.665	366.761
27	0	148.814	146.707	150.953
27	1	355.226	347.027	363.841
28	0	147.576	145.504	149.683
28	1	352.681	344.6	361.171
29	0	146.35	144.31	148.423
29	1	350.148	342.168	358.496
30	0	145.048	143.043	147.087
30	1	347.438	339.623	355.679
31	0	143.839	141.86	145.854
31	1	344.942	337.245	353.07
32	0	142.644	140.692	144.63
32	1	342.465	334.87	350.47
33	0	141.458	139.545	143.414
33	1	340.025	332.511	347.908
34	0	140.197	138.312	142.129
34	1	337.417	330.033	345.152
35	0	139.03	137.175	140.929
35	1	335.004	327.7	342.569
36	0	137.874	136.052	139.74
36	1	332.598	325.404	340.03
37	0	136.646	134.845	138.486
37	1	330.035	322.941	337.357
38	0	135.507	133.732	137.325
38	1	327.67	320.658	334.878
39	0	134.379	132.635	136.17
39	1	325.325	318.376	332.418
40	0	133.263	131.546	135.028
40	1	322.984	316.087	329.994
41	0	132.074	130.387	133.814
41	1	320.49	313.702	327.406
42	0	130.973	129.313	132.686
42	1	318.18	311.471	324.988
43	0	129.883	128.248	131.574
43	1	315.905	309.27	322.613
44	0	128.726	127.112	130.394
44	1	313.478	306.924	320.109
45	0	127.654	126.061	129.301
45	1	311.231	304.761	317.774
46	0	126.592	125.024	128.222
46	1	308.998	302.6	315.459
47	0	125.538	123.992	127.147
47	1	306.778	300.436	313.169
48	0	124.421	122.888	125.998
48	1	304.429	298.131	310.722
49	0	123.387	121.872	124.944
49	1	302.24	296.001	308.476
50	0	122.359	120.862	123.898
50	1	300.079	293.876	306.226
51	0	121.268	119.797	122.789
51	1	297.76	291.664	303.856
52	0	120.259	118.801	121.775
52	1	295.626	289.58	301.656
53	0	119.257	117.807	120.761
53	1	293.502	287.492	299.462
54	0	118.265	116.83	119.757
54	1	291.384	285.457	297.289
55	0	117.212	115.794	118.68
55	1	289.147	283.27	295.001
56	0	116.236	114.823	117.697
56	1	287.065	281.235	292.869
57	0	115.267	113.868	116.723
57	1	284.994	279.228	290.768
58	0	114.24	112.856	115.68
58	1	282.789	277.065	288.542
59	0	113.289	111.916	114.716
59	1	280.766	275.071	286.47
60	0	112.347	110.981	113.762
60	1	278.751	273.091	284.419
61	0	111.413	110.063	112.815
61	1	276.748	271.125	282.375
62	0	110.42	109.077	111.809
62	1	274.617	269.061	280.214
63	0	109.501	108.167	110.878
63	1	272.637	267.134	278.219
64	0	108.59	107.267	109.959
64	1	270.69	265.218	276.206
65	0	107.625	106.306	108.981
65	1	268.608	263.164	274.065
66	0	106.727	105.417	108.086
66	1	266.682	261.285	272.1
67	0	105.839	104.536	107.193
67	1	264.773	259.407	270.164
68	0	104.957	103.664	106.302
68	1	262.881	257.518	268.227
69	0	104.023	102.734	105.356
69	1	260.866	255.525	266.17
70	0	103.159	101.875	104.48
70	1	259.001	253.682	264.265
71	0	102.302	101.023	103.619
71	1	257.142	251.863	262.374
72	0	101.39	100.115	102.703
72	1	255.161	249.889	260.387
73	0	100.548	99.2774	101.851
73	1	253.329	248.074	258.522
74	0	99.712	98.4478	101.013
74	1	251.51	246.277	256.671
75	0	98.8821	97.6189	100.181
75	1	249.692	244.48	254.861
76	0	98.0008	96.7399	99.2953
76	1	247.77	242.565	252.93
77	0	97.1862	95.925	98.4789
77	1	245.993	240.802	251.127
78	0	96.3774	95.1175	97.6645
78	1	244.218	239.044	249.326
79	0	95.52	94.2624	96.7977
79	1	242.342	237.173	247.434
80	0	94.7234	93.473	95.9989
80	1	240.596	235.445	245.693
81	0	93.937	92.6866	95.2101
81	1	238.868	233.739	243.934
82	0	93.1556	91.9096	94.4239
82	1	237.151	232.025	242.192
83	0	92.3261	91.0782	93.5878
83	1	235.325	230.203	240.351
84	0	91.5583	90.3118	92.8179
84	1	233.632	228.523	238.658
85	0	90.7958	89.553	92.0523
85	1	231.951	226.867	236.971
86	0	89.9868	88.7444	91.2372
86	1	230.155	225.087	235.196
87	0	89.2391	87.997	90.4873
87	1	228.499	223.444	233.536
88	0	88.4954	87.2557	89.7472
88	1	226.85	221.809	231.896
89	0	87.7561	86.5215	89.0079
89	1	225.22	220.19	230.263
90	0	86.9728	85.737	88.2263
90	1	223.495	218.461	228.523
91	0	86.2493	85.0155	87.5053
91	1	221.88	216.85	226.913
92	0	85.5307	84.2982	86.7878
92	1	220.285	215.268	225.343
93	0	84.7687	83.5415	86.0233
93	1	218.587	213.573	223.626
94	0	84.0648	82.8344	85.3215
94	1	217.018	212.011	222.05
95	0	83.3659	82.1337	84.6163
95	1	215.457	210.444	220.494
96	0	82.6714	81.4401	83.9193
96	1	213.906	208.905	218.952
97	0	81.9359	80.7079	83.1857
97	1	212.261	207.235	217.315
98	0	81.2549	80.029	82.4974
98	1	210.744	205.715	215.792
99	0	80.58	79.3533	81.8154
99	1	209.237	204.21	214.3
100	0	79.8619	78.6345	81.0975
100	1	207.632	202.589	212.7
101	0	79.1974	77.9687	80.4301
101	1	206.136	201.077	211.215
102	0	78.5373	77.3084	79.7681
102	1	204.655	199.596	209.74
103	0	77.8836	76.6536	79.1118
103	1	203.187	198.13	208.279
104	0	77.1893	75.9548	78.4172
104	1	201.62	196.553	206.732
105	0	76.5486	75.3134	77.7791
105	1	200.171	195.092	205.29
106	0	75.9121	74.6784	77.138
106	1	198.733	193.639	203.861
107	0	75.2356	74.0039	76.4586
107	1	197.211	192.102	202.352
108	0	74.6103	73.3791	75.8336
108	1	195.789	190.693	200.956
109	0	73.9884	72.7597	75.2118
109	1	194.383	189.275	199.554
110	0	73.373	72.1445	74.5967
110	1	192.985	187.886	198.178
111	0	72.7187	71.4933	73.9413
111	1	191.491	186.398	196.711
112	0	72.1146	70.8904	73.3354
112	1	190.116	185.021	195.36
113	0	71.5143	70.2911	72.7382
113	1	188.752	183.646	193.993
114	0	70.877	69.651	72.1027
114	1	187.302	182.188	192.54
115	0	70.2886	69.0618	71.5155
115	1	185.956	180.822	191.211
116	0	69.7031	68.4755	70.9354
116	1	184.62	179.486	189.872
117	0	69.123	67.8938	70.3555
117	1	183.294	178.137	188.56
118	0	68.5054	67.2754	69.7385
118	1	181.885	176.714	187.151
119	0	67.9362	66.7058	69.1734
119	1	180.576	175.4	185.859

## Sheet: d
time	group	pred	lc	uc
21	80	1347.82	1289.99	1410.7
21	40	1146.66	1106.4	1189.12
21	60	975.247	941.826	1010.43
21	80	829.59	794.506	865.608
22	80	1330.11	1273.57	1391.47
22	40	1131.63	1092.24	1173.14
22	60	962.506	929.648	996.908
22	80	818.769	784.371	853.999
23	80	1311.46	1256.24	1371.56
23	40	1115.73	1077.15	1156.16
23	60	949.031	916.915	982.646
23	80	807.328	773.597	841.817
24	80	1294.28	1240.33	1353.06
24	40	1101.19	1063.33	1140.7
24	60	936.626	905.124	969.486
24	80	796.794	763.736	830.521
25	80	1277.33	1224.51	1334.57
25	40	1086.77	1049.56	1125.34
25	60	924.388	893.567	956.511
25	80	786.416	754.032	819.291
26	80	1260.56	1208.92	1316.51
26	40	1072.6	1036.15	1110.18
26	60	912.312	882.192	943.737
26	80	776.173	744.452	808.247
27	80	1242.82	1192.35	1297.23
27	40	1057.56	1021.87	1094.16
27	60	899.555	870.193	930.226
27	80	765.362	734.322	796.611
28	80	1226.53	1177.04	1280.01
28	40	1043.71	1008.93	1079.49
28	60	887.787	858.989	917.799
28	80	755.376	725.13	785.988
29	80	1210.42	1162.08	1262.72
29	40	1030.07	996.1	1064.96
29	60	876.198	848.071	905.562
29	80	745.501	715.972	775.515
30	80	1193.42	1146.27	1244.53
30	40	1015.61	982.43	1049.64
30	60	863.865	836.492	892.629
30	80	735.068	706.302	764.448
31	80	1177.7	1131.65	1227.71
31	40	1002.25	969.872	1035.59
31	60	852.569	825.781	880.695
31	80	725.479	697.402	754.251
32	80	1162.19	1117.16	1210.97
32	40	989.083	957.445	1021.81
32	60	841.397	815.255	868.834
32	80	716.031	688.624	744.197
33	80	1147	1102.89	1194.58
33	40	976.11	945.19	1008.1
33	60	830.39	804.815	857.365
33	80	706.704	679.889	734.237
34	80	1130.86	1087.8	1177.36
34	40	962.39	932.195	993.706
34	60	818.736	793.801	845.003
34	80	696.82	670.672	723.719
35	80	1115.97	1073.99	1161.42
35	40	949.782	920.353	980.37
35	60	808.041	783.667	833.766
35	80	687.717	662.243	713.957
36	80	1101.33	1060.32	1145.87
36	40	937.347	908.533	967.224
36	60	797.453	773.628	822.676
36	80	678.759	653.797	704.367
37	80	1085.82	1045.84	1129.38
37	40	924.165	895.944	953.32
37	60	786.283	763.059	810.876
37	80	669.25	644.931	694.322
38	80	1071.54	1032.45	1114.19
38	40	912.037	884.47	940.518
38	60	775.993	753.28	800.05
38	80	660.527	636.672	685.075
39	80	1057.52	1019.22	1099.15
39	40	900.066	873.124	927.877
39	60	765.855	743.616	789.318
39	80	651.889	628.538	675.86
40	80	1043.59	1006.22	1084.12
40	40	888.242	861.935	915.427
40	60	755.854	734.092	778.787
40	80	643.368	620.591	666.815
41	80	1028.87	992.352	1068.44
41	40	875.763	850.11	902.295
41	60	745.246	724.023	767.548
41	80	634.397	612.194	657.294
42	80	1015.35	979.669	1053.93
42	40	864.279	839.275	890.217
42	60	735.526	714.715	757.307
42	80	626.119	604.37	648.54
43	80	1002.05	967.166	1039.72
43	40	853.002	828.541	878.352
43	60	725.931	705.526	747.176
43	80	617.938	596.73	639.868
44	80	987.952	953.82	1024.7
44	40	841.017	817.195	865.753
44	60	715.752	695.897	736.42
44	80	609.296	588.538	630.726
45	80	974.967	941.573	1010.97
45	40	830.008	806.649	854.144
45	60	706.418	686.979	726.545
45	80	601.323	580.998	622.275
46	80	962.168	929.641	997.29
46	40	819.121	796.238	842.762
46	60	697.15	678.156	716.882
46	80	593.468	573.58	613.908
47	80	949.569	917.733	983.804
47	40	808.385	786.104	831.4
47	60	688.033	669.467	707.314
47	80	585.729	566.27	605.733
48	80	936.256	905.163	969.683
48	40	797.067	775.282	819.547
48	60	678.395	660.269	697.185
48	80	577.511	558.549	597.049
49	80	923.926	893.528	956.729
49	40	786.615	765.37	808.633
49	60	669.507	651.792	687.868
49	80	569.984	551.48	589.018
50	80	911.78	882.032	943.833
50	40	776.344	755.584	797.857
50	60	660.746	643.47	678.696
50	80	562.544	544.442	581.141
51	80	898.939	869.925	930.252
51	40	765.443	745.169	786.437
51	60	651.51	634.593	669.021
51	80	554.68	537.027	572.871
52	80	887.159	858.802	917.845
52	40	755.413	735.606	775.928
52	60	642.969	626.427	660.092
52	80	547.44	530.158	565.252
53	80	875.481	847.754	905.451
53	40	745.533	726.076	765.465
53	60	634.558	618.313	651.282
53	80	540.299	523.449	557.837
54	80	863.996	836.991	893.446
54	40	735.773	716.598	755.313
54	60	626.226	610.357	642.587
54	80	533.255	516.756	550.369
55	80	851.851	825.468	880.609
55	40	725.473	706.769	744.564
55	60	617.47	602.054	633.378
55	80	525.776	509.709	542.476
56	80	840.669	814.878	868.753
56	40	715.957	697.62	734.573
56	60	609.394	594.333	624.967
56	80	518.93	503.172	535.227
57	80	829.644	804.35	857.095
57	40	706.581	688.577	724.76
57	60	601.435	586.689	616.656
57	80	512.157	496.747	528.071
58	80	817.991	793.198	844.896
58	40	696.634	679.045	714.413
58	60	593.011	578.613	607.902
58	80	504.993	489.949	520.554
59	80	807.272	782.983	833.692
59	40	687.498	670.263	704.947
59	60	585.269	571.162	599.787
59	80	498.383	483.667	513.65
60	80	796.667	772.862	822.409
60	40	678.476	661.655	695.592
60	60	577.633	563.835	591.889
60	80	491.865	477.515	506.827
61	80	786.177	762.884	811.338
61	40	669.59	653.134	686.357
61	60	570.07	556.588	584.011
61	80	485.458	471.417	500.083
62	80	775.13	752.383	799.722
62	40	660.208	644.113	676.669
62	60	562.093	548.945	575.726
62	80	478.671	464.97	492.853
63	80	764.937	742.665	788.979
63	40	651.564	635.828	667.753
63	60	554.747	541.869	568.143
63	80	472.428	458.988	486.364
64	80	754.906	733.12	778.365
64	40	643.022	627.617	658.946
64	60	547.507	534.865	560.624
64	80	466.261	453.086	479.858
65	80	744.265	723.007	767.205
65	40	634.001	618.936	649.643
65	60	539.843	527.473	552.701
65	80	459.725	446.837	472.958
66	80	734.509	713.709	756.839
66	40	625.693	610.92	641.01
66	60	532.78	520.656	545.378
66	80	453.706	441.09	466.68
67	80	724.861	704.414	746.659
67	40	617.485	603.035	632.522
67	60	525.815	513.92	538.169
67	80	447.795	435.45	460.509
68	80	715.372	695.383	736.696
68	40	609.404	595.244	624.119
68	60	518.943	507.202	531.076
68	80	441.946	429.861	454.361
69	80	705.313	685.754	726.319
69	40	600.832	586.987	615.264
69	60	511.681	500.211	523.537
69	80	435.793	423.929	447.923
70	80	696.027	676.929	716.68
70	40	592.972	579.41	607.115
70	60	505.004	493.791	516.608
70	80	430.12	418.484	442.007
71	80	686.887	668.106	707.135
71	40	585.197	571.856	599.103
71	60	498.39	487.39	509.784
71	80	424.496	413.128	436.172
72	80	677.249	658.826	697.148
72	40	576.998	563.918	590.591
72	60	491.427	480.656	502.574
72	80	418.573	407.439	429.976
73	80	668.352	650.285	687.933
73	40	569.424	556.612	582.784
73	60	484.997	474.433	495.936
73	80	413.108	402.21	424.259
74	80	659.552	641.777	678.829
74	40	561.946	549.386	575.081
74	60	478.641	468.33	489.393
74	80	407.71	397.049	418.671
75	80	650.894	633.426	669.791
75	40	554.553	542.204	567.401
75	60	472.374	462.261	482.982
75	80	402.387	391.943	413.11
76	80	641.737	624.552	660.25
76	40	546.759	534.681	559.373
76	60	465.759	455.852	476.19
76	80	396.768	386.526	407.302
77	80	633.304	616.374	651.532
77	40	539.589	527.682	551.996
77	60	459.657	449.951	469.912
77	80	391.587	381.532	401.927
78	80	624.97	608.361	643.044
78	40	532.519	520.877	544.699
78	60	453.646	444.034	463.732
78	80	386.461	376.617	396.613
79	80	616.183	599.842	633.917
79	40	525.045	513.625	537.029
79	60	447.296	437.895	457.188
79	80	381.052	371.425	391.011
80	80	608.088	591.97	625.53
80	40	518.128	506.937	529.945
80	60	441.44	432.166	451.216
80	80	376.075	366.605	385.85
81	80	600.114	584.308	617.215
81	40	511.336	500.306	522.957
81	60	435.674	426.539	445.213
81	80	371.167	361.864	380.754
82	80	592.257	576.678	609.062
82	40	504.633	493.69	516.081
82	60	429.979	420.973	439.378
82	80	366.318	357.157	375.73
83	80	583.928	568.539	600.408
83	40	497.552	486.827	508.811
83	60	423.958	415.108	433.14
83	80	361.193	352.177	370.416
84	80	576.281	561.095	592.514
84	40	491.032	480.492	502.064
84	60	418.403	409.758	427.429
84	80	356.482	347.634	365.527
85	80	568.707	553.754	584.769
85	40	484.587	474.222	495.486
85	60	412.934	404.425	421.819
85	80	351.818	343.086	360.706
86	80	560.701	545.994	576.684
86	40	477.78	467.561	488.492
86	60	407.135	398.781	415.883
86	80	346.914	338.291	355.643
87	80	553.335	538.825	569.107
87	40	471.526	461.444	482.07
87	60	401.804	393.561	410.423
87	80	342.395	333.926	350.987
88	80	546.072	531.695	561.693
88	40	465.34	455.36	475.741
88	60	396.549	388.414	405.04
88	80	337.939	329.582	346.344
89	80	538.935	524.712	554.343
89	40	459.239	449.407	469.513
89	60	391.373	383.329	399.749
89	80	333.538	325.339	341.766
90	80	531.331	517.362	546.573
90	40	452.787	443.089	462.93
90	60	385.884	377.955	394.157
90	80	328.863	320.851	337.003
91	80	524.345	510.547	539.385
91	40	446.859	437.286	456.887
91	60	380.838	372.995	388.988
91	80	324.582	316.671	332.63
92	80	517.455	503.772	532.376
92	40	441.003	431.517	450.977
92	60	375.861	368.131	383.865
92	80	320.343	312.581	328.257
93	80	510.178	496.684	524.9
93	40	434.79	425.415	444.641
93	60	370.603	362.989	378.461
93	80	315.872	308.218	323.681
94	80	503.491	490.137	518.051
94	40	429.072	419.855	438.869
94	60	365.754	358.212	373.524
94	80	311.746	304.199	319.413
95	80	496.867	483.649	511.299
95	40	423.456	414.327	433.144
95	60	360.978	353.526	368.653
95	80	307.683	300.193	315.236
96	80	490.35	477.219	504.696
96	40	417.905	408.865	427.503
96	60	356.26	348.909	363.851
96	80	303.673	296.268	311.161
97	80	483.454	470.442	497.7
97	40	412.031	403.108	421.506
97	60	351.275	344.015	358.768
97	80	299.44	292.077	306.837
98	80	477.109	464.155	491.241
98	40	406.624	397.781	416.059
98	60	346.681	339.493	354.068
98	80	295.53	288.259	302.848
99	80	470.857	457.953	484.915
99	40	401.296	392.48	410.695
99	60	342.155	335.012	349.457
99	80	291.67	284.531	298.894
100	80	464.246	451.42	478.2
100	40	395.645	386.915	405.024
100	60	337.359	330.285	344.596
100	80	287.588	280.539	294.721
101	80	458.13	445.432	472.087
101	40	390.466	381.8	399.767
101	60	332.95	325.947	340.114
101	80	283.817	276.839	290.874
102	80	452.123	439.559	466.026
102	40	385.345	376.734	394.585
102	60	328.579	321.668	335.704
102	80	280.093	273.197	287.067
103	80	446.159	433.703	460.001
103	40	380.281	371.769	389.488
103	60	324.276	317.406	331.344
103	80	276.429	269.579	283.317
104	80	439.884	427.497	453.592
104	40	374.947	366.507	384.075
104	60	319.734	312.916	326.703
104	80	272.552	265.796	279.426
105	80	434.104	421.725	447.713
105	40	370.014	361.64	379.098
105	60	315.558	308.818	322.49
105	80	268.998	262.3	275.842
106	80	428.39	416.143	441.915
106	40	365.178	356.831	374.165
106	60	311.433	304.773	318.283
106	80	265.491	258.878	272.297
107	80	422.367	410.265	435.779
107	40	360.044	351.813	368.987
107	60	307.072	300.495	313.861
107	80	261.773	255.235	268.514
108	80	416.815	404.748	430.096
108	40	355.323	347.137	364.22
108	60	303.055	296.533	309.778
108	80	258.355	251.879	265.032
109	80	411.355	399.374	424.493
109	40	350.675	342.543	359.497
109	60	299.082	292.611	305.772
109	80	254.983	248.569	261.603
110	80	405.957	394.026	419.021
110	40	346.093	338.02	354.831
110	60	295.169	288.751	301.815
110	80	251.659	245.271	258.202
111	80	400.259	388.414	413.292
111	40	341.23	333.248	349.933
111	60	291.046	284.701	297.656
111	80	248.138	241.804	254.624
112	80	394.979	383.238	407.975
112	40	336.755	328.802	345.404
112	60	287.233	280.938	293.838
112	80	244.906	238.624	251.328
113	80	389.8	378.129	402.681
113	40	332.346	324.436	340.945
113	60	283.483	277.199	290.046
113	80	241.709	235.452	248.107
114	80	384.335	372.721	397.126
114	40	327.679	319.836	336.223
114	60	279.503	273.265	286.036
114	80	238.337	232.113	244.693
115	80	379.272	367.725	392.017
115	40	323.384	315.618	331.902
115	60	275.843	269.644	282.356
115	80	235.233	229.008	241.561
116	80	374.307	362.804	386.976
116	40	319.133	311.389	327.612
116	60	272.225	266.04	278.739
116	80	232.16	225.971	238.429
117	80	369.4	357.93	381.996
117	40	314.958	307.229	323.361
117	60	268.663	262.503	275.156
117	80	229.129	222.998	235.328
118	80	364.185	352.782	376.741
118	40	310.537	302.858	318.885
118	60	264.903	258.779	271.338
118	80	225.934	219.857	232.05
119	80	359.396	347.991	371.914
119	40	306.475	298.829	314.782
119	60	261.438	255.345	267.812
119	80	222.972	216.942	229.096
120	80	354.676	343.283	367.145
120	40	302.451	294.859	310.694
120	60	258.018	251.961	264.365
120	80	220.063	214.061	226.175
121	80	349.697	338.335	362.084
121	40	298.193	290.652	306.435
121	60	254.4	248.375	260.755
121	80	216.982	211.037	223.059
122	80	345.116	333.77	357.448
122	40	294.285	286.743	302.485
122	60	251.066	245.079	257.396
122	80	214.155	208.202	220.199
123	80	340.571	329.274	352.83
123	40	290.436	282.898	298.569
123	60	247.785	241.824	254.069
123	80	211.354	205.451	217.399
124	80	336.115	324.83	348.327
124	40	286.637	279.13	294.72
124	60	244.542	238.612	250.786
124	80	208.6	202.718	214.616
125	80	331.392	320.145	343.519
125	40	282.607	275.143	290.652
125	60	241.106	235.224	247.337
125	80	205.682	199.838	211.668
126	80	327.027	315.861	339.11
126	40	278.916	271.491	286.923
126	60	237.958	232.101	244.149
126	80	202.998	197.169	208.954
127	80	322.756	311.591	334.781
127	40	275.272	267.89	283.233
127	60	234.837	229.014	241.014
127	80	200.34	194.537	206.269
128	80	318.218	307.078	330.197
128	40	271.413	264.041	279.334
128	60	231.549	225.757	237.687
128	80	197.528	191.762	203.427
129	80	314.028	302.926	325.985
129	40	267.86	260.514	275.746
129	60	228.511	222.736	234.64
129	80	194.953	189.206	200.81
130	80	309.903	298.832	321.783
130	40	264.346	257.035	272.23
130	60	225.525	219.768	231.61
130	80	192.414	186.684	198.226
131	80	305.821	294.794	317.664
131	40	260.877	253.597	268.734
131	60	222.583	216.863	228.66
131	80	189.896	184.219	195.687
132	80	301.516	290.543	313.341
132	40	257.21	249.94	265.021
132	60	219.465	213.76	225.534
132	80	187.238	181.566	193.011
133	80	297.568	286.607	309.298
133	40	253.845	246.607	261.6
133	60	216.595	210.922	222.657
133	80	184.79	179.149	190.558
134	80	293.648	282.716	305.331
134	40	250.52	243.304	258.203
134	60	213.759	208.106	219.787
134	80	182.377	176.784	188.109
135	80	289.504	278.614	301.191
135	40	246.999	239.809	254.672
135	60	210.763	205.147	216.784
135	80	179.834	174.251	185.552
136	80	285.691	274.821	297.341
136	40	243.753	236.626	251.419
136	60	208.003	202.409	214.012
136	80	177.483	171.915	183.198
137	80	281.934	271.109	293.542
137	40	240.57	233.452	248.208
137	60	205.284	199.723	211.233
137	80	175.164	169.608	180.823
138	80	278.239	267.457	289.834
138	40	237.415	230.349	245.022
138	60	202.607	197.057	208.54
138	80	172.886	167.342	178.517
139	80	274.321	263.597	285.9
139	40	234.087	227.014	241.675
139	60	199.767	194.247	205.671
139	80	170.473	164.942	176.076
140	80	270.724	260.026	282.265
140	40	231.021	223.978	238.561
140	60	197.154	191.65	203.013
140	80	168.244	162.747	173.835
141	80	267.162	256.477	278.692
141	40	227.994	220.966	235.513
141	60	194.576	189.086	200.451
141	80	166.049	160.572	171.636
142	80	263.403	252.735	274.895
142	40	224.795	217.779	232.307
142	60	191.85	186.385	197.7
142	80	163.731	158.258	169.296
143	80	259.938	249.316	271.393
143	40	221.841	214.875	229.353
143	60	189.342	183.889	195.159
143	80	161.6	156.134	167.093
144	80	256.527	245.952	267.968
144	40	218.93	212.007	226.434
144	60	186.865	181.444	192.663
144	80	159.488	154.021	164.949
145	80	253.162	242.648	264.529
145	40	216.063	209.181	223.536
145	60	184.422	179.048	190.191
145	80	157.404	151.965	162.849
146	80	249.602	239.161	260.929
146	40	213.03	206.184	220.476
146	60	181.837	176.47	187.588
146	80	155.198	149.803	160.65
147	80	246.323	235.907	257.597
147	40	210.229	203.413	217.653
147	60	179.462	174.107	185.178
147	80	153.172	147.815	158.615
148	80	243.087	232.729	254.299
148	40	207.474	200.682	214.871
148	60	177.115	171.772	182.827
148	80	151.163	145.847	156.606
149	80	239.665	229.365	250.826
149	40	204.569	197.782	211.914
149	60	174.639	169.332	180.343
149	80	149.049	143.761	154.496

## Sheet: e
time	group	pred	lc	uc
21	8	975.247	941.826	1010.43
21	9	987.711	961.175	1015.28
21	10	1000.33	977.517	1023.31
21	11	1013.24	988.756	1037.28
21	12	1026.25	996.186	1056.96
22	8	962.506	929.648	996.908
22	9	974.844	948.952	1001.8
22	10	987.404	965.096	1009.9
22	11	1000.23	976.365	1023.75
22	12	1013.16	983.744	1043.18
23	8	949.031	916.915	982.646
23	9	961.295	935.98	987.549
23	10	973.717	951.939	995.718
23	11	986.472	963.168	1009.44
23	12	999.318	970.56	1028.63
24	8	936.626	905.124	969.486
24	9	948.797	924.066	974.435
24	10	961.136	939.88	982.602
24	11	973.791	950.983	996.285
24	12	986.55	958.382	1015.18
25	8	924.388	893.567	956.511
25	9	936.483	912.264	961.602
25	10	948.694	927.921	969.692
25	11	961.27	938.954	983.315
25	12	973.944	946.343	1001.89
26	8	912.312	882.192	943.737
26	9	924.293	900.628	948.806
26	10	936.431	916.109	956.958
26	11	948.928	927.021	970.457
26	12	961.508	934.554	988.8
27	8	899.555	870.193	930.226
27	9	911.438	888.29	935.38
27	10	923.457	903.584	943.372
27	11	935.839	914.383	956.878
27	12	948.35	922.043	974.914
28	8	887.787	858.989	917.799
28	9	899.615	876.94	922.948
28	10	911.514	892.05	930.982
28	11	923.799	902.872	944.393
28	12	936.228	910.538	962.209
29	8	876.198	848.071	905.562
29	9	887.926	865.732	910.766
29	10	899.72	880.726	918.808
29	11	911.924	891.437	932.055
29	12	924.257	899.141	949.655
30	8	863.865	836.492	892.629
30	9	875.563	853.903	897.815
30	10	887.301	868.705	905.864
30	11	899.399	879.35	918.99
30	12	911.611	887.054	936.389
31	8	852.569	825.781	880.695
31	9	864.195	842.997	885.916
31	10	875.851	857.696	893.936
31	11	887.83	868.282	907
31	12	899.941	875.909	924.154
32	8	841.397	815.255	868.834
32	9	852.945	832.185	874.181
32	10	864.517	846.787	882.211
32	11	876.441	857.288	895.136
32	12	888.435	864.887	912.129
33	8	830.39	804.815	857.365
33	9	841.869	821.507	862.622
33	10	853.35	835.986	870.655
33	11	865.201	846.453	883.461
33	12	877.052	854.117	900.196
34	8	818.736	793.801	845.003
34	9	830.141	810.25	850.392
34	10	841.528	824.617	858.443
34	11	853.303	835.021	871.078
34	12	865.022	842.661	887.612
35	8	808.041	783.667	833.766
35	9	819.329	799.916	839.141
35	10	830.659	814.055	847.193
35	11	842.336	824.46	859.713
35	12	853.96	832.043	876.008
36	8	797.453	773.628	822.676
36	9	808.665	789.758	827.994
36	10	819.918	803.73	836.115
36	11	831.506	814.018	848.444
36	12	843.087	821.6	864.593
37	8	786.283	763.059	810.876
37	9	797.43	778.895	816.339
37	10	808.578	792.762	824.384
37	11	820.08	803.01	836.59
37	12	831.582	810.562	852.523
38	8	775.993	753.28	800.05
38	9	787.072	768.98	805.528
38	10	798.107	782.657	813.576
38	11	809.537	792.844	825.634
38	12	820.934	800.443	841.407
39	8	765.855	743.616	789.318
39	9	776.802	759.106	794.853
39	10	787.792	772.694	802.93
39	11	799.143	782.852	814.85
39	12	810.426	790.417	830.39
40	8	755.854	734.092	778.787
40	9	766.714	749.356	784.314
40	10	777.598	762.847	792.431
40	11	788.869	772.937	804.15
40	12	800.074	780.566	819.566
41	8	745.246	724.023	767.548
41	9	756.042	739.115	773.206
41	10	766.822	752.519	781.27
41	11	777.995	762.521	792.93
41	12	789.148	770.153	808.146
42	8	735.526	714.715	757.307
42	9	746.217	729.635	762.961
42	10	756.906	742.894	771.041
42	11	768.002	752.911	782.584
42	12	779.049	760.469	797.634
43	8	725.931	705.526	747.176
43	9	736.501	720.341	752.87
43	10	747.143	733.47	760.926
43	11	758.14	743.397	772.426
43	12	769.114	750.957	787.282
44	8	715.752	695.897	736.42
44	9	726.222	710.398	742.195
44	10	736.83	723.465	750.248
44	11	747.709	733.312	761.659
44	12	758.602	740.851	776.416
45	8	706.418	686.979	726.545
45	9	716.769	701.253	732.425
45	10	727.309	714.275	740.398
45	11	738.08	724.013	751.738
45	12	748.918	731.546	766.368
46	8	697.15	678.156	716.882
46	9	707.481	692.241	722.716
46	10	717.92	705.133	730.693
46	11	728.579	714.829	741.956
46	12	739.334	722.323	756.363
47	8	688.033	669.467	707.314
47	9	698.277	683.396	713.18
47	10	708.632	696.105	721.13
47	11	719.213	705.743	732.311
47	12	729.874	713.26	746.57
48	8	678.395	660.269	697.185
48	9	688.527	674.026	703.066
48	10	698.81	686.626	710.979
48	11	709.304	696.215	722.083
48	12	719.901	703.614	736.186
49	8	669.507	651.792	687.868
49	9	679.566	665.4	693.802
49	10	689.787	677.829	701.622
49	11	700.195	687.39	712.667
49	12	710.718	694.784	726.571
50	8	660.746	643.47	678.696
50	9	670.741	656.927	684.602
50	10	680.873	669.216	692.444
50	11	691.169	678.702	703.382
50	12	701.637	686.037	717.116
51	8	651.51	634.593	669.021
51	9	661.393	647.969	674.91
51	10	671.456	660.101	682.779
51	11	681.657	669.489	693.556
51	12	692.043	676.79	707.164
52	8	642.969	626.427	660.092
52	9	652.804	639.669	666.069
52	10	662.78	651.712	673.876
52	11	672.903	661.04	684.547
52	12	683.21	668.27	697.999
53	8	634.558	618.313	651.282
53	9	644.298	631.516	657.333
53	10	654.202	643.358	665.065
53	11	664.267	652.662	675.666
53	12	674.462	659.852	688.98
54	8	626.226	610.357	642.587
54	9	635.923	623.471	648.63
54	10	645.742	635.113	656.4
54	11	655.728	644.363	666.875
54	12	665.829	651.581	680.047
55	8	617.47	602.054	633.378
55	9	627.033	614.835	639.509
55	10	636.81	626.436	647.217
55	11	646.702	635.597	657.593
55	12	656.726	642.838	670.623
56	8	609.394	594.333	624.967
56	9	618.898	606.973	631.123
56	10	628.578	618.462	638.763
56	11	638.382	627.545	649.025
56	12	648.371	634.757	661.959
57	8	601.435	586.689	616.656
57	9	610.847	599.152	622.799
57	10	620.454	610.569	630.441
57	11	630.185	619.577	640.555
57	12	640.093	626.684	653.408
58	8	593.011	578.613	607.902
58	9	602.322	590.946	613.967
58	10	611.856	602.178	621.608
58	11	621.514	611.17	631.66
58	12	631.321	618.245	644.319
59	8	585.269	571.162	599.787
59	9	594.494	583.407	605.899
59	10	603.941	594.457	613.479
59	11	613.53	603.467	623.445
59	12	623.239	610.451	635.891
60	8	577.633	563.835	591.889
60	9	586.777	575.954	597.935
60	10	596.125	586.832	605.465
60	11	605.662	595.797	615.34
60	12	615.245	602.765	627.691
61	8	570.07	556.588	584.011
61	9	579.165	568.554	590.078
61	10	588.428	579.359	597.554
61	11	597.869	588.209	607.364
61	12	607.372	595.211	619.574
62	8	562.093	548.945	575.726
62	9	571.096	560.772	581.765
62	10	580.279	571.429	589.187
62	11	589.621	580.216	598.925
62	12	599.056	587.19	610.993
63	8	554.747	541.869	568.143
63	9	563.673	553.579	574.145
63	10	572.785	564.131	581.467
63	11	582.04	572.859	591.146
63	12	591.384	579.763	603.058
64	8	547.507	534.865	560.624
64	9	556.339	546.373	566.609
64	10	565.385	556.873	573.887
64	11	574.56	565.597	583.464
64	12	583.834	572.504	595.232
65	8	539.843	527.473	552.701
65	9	548.585	538.836	558.615
65	10	557.549	549.288	565.87
65	11	566.656	557.962	575.354
65	12	575.835	564.775	587.018
66	8	532.78	520.656	545.378
66	9	541.465	531.907	551.293
66	10	550.339	542.286	558.487
66	11	559.373	550.898	567.882
66	12	568.497	557.678	579.416
67	8	525.815	513.92	538.169
67	9	534.424	525.069	544.096
67	10	543.218	535.32	551.189
67	11	552.19	543.917	560.499
67	12	561.198	550.616	571.928
68	8	518.943	507.202	531.076
68	9	527.492	518.365	536.968
68	10	536.199	528.49	543.982
68	11	545.09	536.999	553.22
68	12	554.043	543.672	564.531
69	8	511.681	500.211	523.537
69	9	520.143	511.226	529.407
69	10	528.769	521.25	536.375
69	11	537.575	529.682	545.537
69	12	546.465	536.33	556.763
70	8	505.004	493.791	516.608
70	9	513.376	504.68	522.449
70	10	521.934	514.602	529.408
70	11	530.666	522.947	538.463
70	12	539.486	529.584	549.572
71	8	498.39	487.39	509.784
71	9	506.697	498.165	515.644
71	10	515.186	507.998	522.504
71	11	523.851	516.313	531.49
71	12	532.608	522.905	542.456
72	8	491.427	480.656	502.574
72	9	499.641	491.302	508.373
72	10	508.043	501.022	515.218
72	11	516.63	509.31	524.114
72	12	525.333	515.842	534.94
73	8	484.997	474.433	495.936
73	9	493.143	484.942	501.715
73	10	501.47	494.617	508.505
73	11	509.976	502.833	517.311
73	12	518.615	509.322	528.048
74	8	478.641	468.33	489.393
74	9	486.734	478.676	495.146
74	10	494.98	488.254	501.884
74	11	503.414	496.408	510.602
74	12	511.987	502.839	521.273
75	8	472.374	462.261	482.982
75	9	480.401	472.436	488.649
75	10	488.586	481.978	495.333
75	11	496.946	490.025	503.976
75	12	505.449	496.504	514.551
76	8	465.759	455.852	476.19
76	9	473.721	465.905	481.784
76	10	481.817	475.356	488.439
76	11	490.107	483.353	496.977
76	12	498.536	489.751	507.404
77	8	459.657	449.951	469.912
77	9	467.564	459.92	475.464
77	10	475.6	469.25	482.067
77	11	483.805	477.2	490.543
77	12	492.179	483.529	500.905
78	8	453.646	444.034	463.732
78	9	461.497	453.954	469.233
78	10	469.445	463.234	475.792
78	11	477.582	471.094	484.212
78	12	485.885	477.42	494.473
79	8	447.296	437.895	457.188
79	9	455.071	447.708	462.65
79	10	462.942	456.872	469.18
79	11	471.012	464.614	477.498
79	12	479.224	470.93	487.661
80	8	441.44	432.166	451.216
80	9	449.157	441.932	456.595
80	10	456.953	451	463.08
80	11	464.963	458.667	471.333
80	12	473.11	464.958	481.388
81	8	435.674	426.539	445.213
81	9	443.312	436.205	450.621
81	10	451.035	445.194	457.074
81	11	458.99	452.785	465.245
81	12	467.061	459.068	475.196
82	8	429.979	420.973	439.378
82	9	437.553	430.516	444.772
82	10	445.208	439.448	451.138
82	11	453.085	447.007	459.223
82	12	461.084	453.224	469.105
83	8	423.958	415.108	433.14
83	9	431.458	424.55	438.56
83	10	439.036	433.416	444.837
83	11	446.839	440.891	452.895
83	12	454.777	447.049	462.624
84	8	418.403	409.758	427.429
84	9	425.856	419.033	432.791
84	10	433.368	427.83	439.06
84	11	441.097	435.223	446.997
84	12	448.972	441.357	456.693
85	8	412.934	404.425	421.819
85	9	420.32	413.606	427.16
85	10	427.768	422.308	433.363
85	11	435.426	429.661	441.27
85	12	443.227	435.756	450.856
86	8	407.135	398.781	415.883
86	9	414.474	407.834	421.189
86	10	421.853	416.477	427.333
86	11	429.436	423.778	435.231
86	12	437.167	429.844	444.701
87	8	401.804	393.561	410.423
87	9	409.07	402.53	415.675
87	10	416.398	411.101	421.807
87	11	423.932	418.356	429.62
87	12	431.583	424.348	438.999
88	8	396.549	388.414	405.04
88	9	403.752	397.317	410.265
88	10	411.022	405.805	416.336
88	11	418.479	413.002	424.104
88	12	426.057	418.949	433.362
89	8	391.373	383.329	399.749
89	9	398.501	392.171	404.885
89	10	405.698	400.587	410.93
89	11	413.094	407.723	418.637
89	12	420.616	413.612	427.857
90	8	385.884	377.955	394.157
90	9	392.952	386.735	399.247
90	10	400.084	395.069	405.228
90	11	407.405	402.117	412.88
90	12	414.862	407.919	421.999
91	8	380.838	372.995	388.988
91	9	387.848	381.696	394.056
91	10	394.913	389.954	400.007
91	11	402.165	396.952	407.554
91	12	409.569	402.749	416.605
92	8	375.861	368.131	383.865
92	9	382.805	376.733	388.917
92	10	389.801	384.894	394.834
92	11	396.998	391.841	402.306
92	12	404.337	397.61	411.29
93	8	370.603	362.989	378.461
93	9	377.466	371.485	383.513
93	10	384.413	379.585	389.365
93	11	391.541	386.451	396.749
93	12	398.802	392.168	405.668
94	8	365.754	358.212	373.524
94	9	372.553	366.643	378.534
94	10	379.454	374.68	384.346
94	11	386.505	381.457	391.652
94	12	393.706	387.172	400.493
95	8	360.978	353.526	368.653
95	9	367.705	361.857	373.619
95	10	374.556	369.834	379.361
95	11	381.532	376.548	386.619
95	12	388.665	382.232	395.391
96	8	356.26	348.909	363.851
96	9	362.926	357.157	368.777
96	10	369.713	365.046	374.463
96	11	376.625	371.718	381.664
96	12	383.702	377.347	390.344
97	8	351.275	344.015	358.768
97	9	357.877	352.197	363.647
97	10	364.601	359.991	369.314
97	11	371.44	366.592	376.418
97	12	378.47	372.174	384.989
98	8	346.681	339.493	354.068
98	9	353.223	347.606	358.921
98	10	359.887	355.363	364.547
98	11	366.664	361.882	371.592
98	12	373.644	367.39	380.118
99	8	342.155	335.012	349.457
99	9	348.632	343.083	354.276
99	10	355.245	350.785	359.845
99	11	361.958	357.22	366.827
99	12	368.868	362.702	375.279
100	8	337.359	330.285	344.596
100	9	343.772	338.294	349.36
100	10	350.325	345.933	354.895
100	11	356.981	352.314	361.793
100	12	363.824	357.731	370.149
101	8	332.95	325.947	340.114
101	9	339.313	333.892	344.836
101	10	345.796	341.439	350.325
101	11	352.407	347.791	357.162
101	12	359.176	353.172	365.439
102	8	328.579	321.668	335.704
102	9	334.905	329.53	340.367
102	10	341.331	337.014	345.799
102	11	347.882	343.3	352.587
102	12	354.591	348.615	360.817
103	8	324.276	317.406	331.344
103	9	330.553	325.236	335.99
103	10	336.91	332.647	341.358
103	11	343.417	338.866	348.071
103	12	350.053	344.133	356.226
104	8	319.734	312.916	326.703
104	9	325.955	320.696	331.338
104	10	332.242	328.037	336.653
104	11	338.685	334.159	343.308
104	12	345.26	339.385	351.393
105	8	315.558	308.818	322.49
105	9	321.72	316.51	327.064
105	10	327.95	323.785	332.299
105	11	334.325	329.842	338.922
105	12	340.85	335.02	346.946
106	8	311.433	304.773	318.283
106	9	317.526	312.385	322.835
106	10	323.71	319.578	328.03
106	11	330.025	325.582	334.581
106	12	336.495	330.704	342.544
107	8	307.072	300.495	313.861
107	9	313.105	308.035	318.36
107	10	319.234	315.126	323.486
107	11	325.483	321.084	329.987
107	12	331.889	326.147	337.901
108	8	303.055	296.533	309.778
108	9	309.033	304.02	314.242
108	10	315.106	311.032	319.339
108	11	321.297	316.924	325.758
108	12	327.654	321.96	333.647
109	8	299.082	292.611	305.772
109	9	305.01	300.037	310.188
109	10	311.036	307	315.21
109	11	317.168	312.825	321.609
109	12	323.466	317.824	329.418
110	8	295.169	288.751	301.815
110	9	301.034	296.113	306.179
110	10	307.009	303.022	311.165
110	11	313.096	308.777	317.5
110	12	319.327	313.723	325.254
111	8	291.046	284.701	297.656
111	9	296.839	291.96	301.946
111	10	302.76	298.792	306.882
111	11	308.791	304.501	313.169
111	12	314.953	309.4	320.843
112	8	287.233	280.938	293.838
112	9	292.979	288.161	298.053
112	10	298.85	294.897	302.949
112	11	304.816	300.571	309.167
112	12	310.92	305.428	316.769
113	8	283.483	277.199	290.046
113	9	289.172	284.387	294.203
113	10	294.986	291.045	299.061
113	11	300.9	296.705	305.26
113	12	306.952	301.488	312.765
114	8	279.503	273.265	286.036
114	9	285.141	280.405	290.142
114	10	290.909	286.968	294.934
114	11	296.762	292.583	301.102
114	12	302.748	297.323	308.502
115	8	275.843	269.644	282.356
115	9	281.435	276.742	286.425
115	10	287.143	283.223	291.155
115	11	292.95	288.796	297.256
115	12	298.899	293.467	304.591
116	8	272.225	266.04	278.739
116	9	277.771	273.12	282.738
116	10	283.431	279.54	287.431
116	11	289.182	285.06	293.456
116	12	295.071	289.679	300.758
117	8	268.663	262.503	275.156
117	9	274.159	269.541	279.117
117	10	279.771	275.904	283.733
117	11	285.464	281.37	289.701
117	12	291.304	285.933	296.957
118	8	264.903	258.779	271.338
118	9	270.345	265.753	275.278
118	10	275.897	272.055	279.845
118	11	281.535	277.473	285.736
118	12	287.324	281.976	292.954
119	8	261.438	255.345	267.812
119	9	266.832	262.262	271.763
119	10	272.329	268.513	276.253
119	11	277.913	273.883	282.1
119	12	283.651	278.325	289.253
120	8	258.018	251.961	264.365
120	9	263.36	258.84	268.256
120	10	268.812	265.01	272.725
120	11	274.345	270.323	278.511
120	12	280.031	274.721	285.603
121	8	254.4	248.375	260.755
121	9	259.695	255.193	264.537
121	10	265.085	261.301	269.002
121	11	270.565	266.555	274.713
121	12	276.197	270.923	281.744
122	8	251.066	245.079	257.396
122	9	256.316	251.844	261.144
122	10	261.666	257.884	265.546
122	11	267.093	263.099	271.217
122	12	272.673	267.408	278.206
123	8	247.785	241.824	254.069
123	9	252.993	248.534	257.792
123	10	258.281	254.528	262.135
123	11	263.66	259.68	267.768
123	12	269.182	263.929	274.707
124	8	244.542	238.612	250.786
124	9	249.708	245.256	254.481
124	10	254.944	251.215	258.796
124	11	260.267	256.332	264.359
124	12	265.732	260.493	271.254
125	8	241.106	235.224	247.337
125	9	246.227	241.791	250.993
125	10	251.417	247.703	255.248
125	11	256.685	252.77	260.764
125	12	262.093	256.879	267.599
126	8	237.958	232.101	244.149
126	9	243.026	238.597	247.742
126	10	248.166	244.46	251.991
126	11	253.386	249.49	257.456
126	12	258.743	253.542	264.237
127	8	234.837	229.014	241.014
127	9	239.86	235.441	244.547
127	10	244.955	241.265	248.767
127	11	250.134	246.246	254.19
127	12	255.446	250.249	260.903
128	8	231.549	225.757	237.687
128	9	236.523	232.132	241.177
128	10	241.559	237.888	245.369
128	11	246.699	242.816	250.745
128	12	251.941	246.787	257.377
129	8	228.511	222.736	234.64
129	9	233.449	229.083	238.089
129	10	238.438	234.791	242.229
129	11	243.526	239.634	247.567
129	12	248.721	243.579	254.14
130	8	225.525	219.768	231.61
130	9	230.412	226.064	235.027
130	10	235.351	231.719	239.148
130	11	240.397	236.531	244.416
130	12	245.547	240.421	250.937
131	8	222.583	216.863	228.66
131	9	227.423	223.084	232.024
131	10	232.308	228.679	236.098
131	11	237.307	233.45	241.321
131	12	242.412	237.291	247.763
132	8	219.465	213.76	225.534
132	9	224.257	219.953	228.835
132	10	229.1	225.495	232.864
132	11	234.048	230.189	238.038
132	12	239.099	233.98	244.409
133	8	216.595	210.922	222.657
133	9	221.333	217.047	225.908
133	10	226.143	222.55	229.893
133	11	231.042	227.187	235.007
133	12	236.043	230.956	241.333
134	8	213.759	208.106	219.787
134	9	218.457	214.168	223.01
134	10	223.218	219.646	226.962
134	11	228.067	224.231	232.029
134	12	233.029	227.957	238.313
135	8	210.763	205.147	216.784
135	9	215.408	211.146	219.943
135	10	220.129	216.576	223.856
135	11	224.924	221.108	228.879
135	12	229.838	224.79	235.111
136	8	208.003	202.409	214.012
136	9	212.61	208.356	217.121
136	10	217.284	213.726	221.016
136	11	222.032	218.224	225.977
136	12	226.897	221.863	232.165
137	8	205.284	199.723	211.233
137	9	209.846	205.605	214.342
137	10	214.475	210.92	218.186
137	11	219.175	215.371	223.113
137	12	224	218.973	229.252
138	8	202.607	197.057	208.54
138	9	207.12	202.899	211.605
138	10	211.702	208.159	215.397
138	11	216.357	212.577	220.284
138	12	221.135	216.112	226.376
139	8	199.767	194.247	205.671
139	9	204.239	200.031	208.706
139	10	208.769	205.245	212.45
139	11	213.378	209.62	217.308
139	12	218.108	213.113	223.326
140	8	197.154	191.65	203.013
140	9	201.586	197.4	206.029
140	10	206.075	202.562	209.744
140	11	210.635	206.892	214.559
140	12	215.323	210.33	220.529
141	8	194.576	189.086	200.451
141	9	198.963	194.798	203.396
141	10	203.411	199.905	207.067
141	11	207.933	204.192	211.848
141	12	212.572	207.601	217.771
142	8	191.85	186.385	197.7
142	9	196.192	192.032	200.626
142	10	200.594	197.09	204.237
142	11	205.068	201.365	208.973
142	12	209.665	204.73	214.84
143	8	189.342	183.889	195.159
143	9	193.639	189.499	198.059
143	10	198.002	194.498	201.65
143	11	202.438	198.742	206.32
143	12	206.99	202.05	212.154
144	8	186.865	181.444	192.663
144	9	191.124	186.977	195.529
144	10	195.446	191.946	199.068
144	11	199.836	196.159	203.704
144	12	204.356	199.398	209.495
145	8	184.422	179.048	190.191
145	9	188.637	184.511	193.041
145	10	192.916	189.441	196.535
145	11	197.273	193.589	201.116
145	12	201.745	196.809	206.869
146	8	181.837	176.47	187.588
146	9	186.009	181.892	190.405
146	10	190.244	186.779	193.86
146	11	194.563	190.892	198.392
146	12	198.988	194.054	204.096
147	8	179.462	174.107	185.178
147	9	183.592	179.487	187.976
147	10	187.781	184.339	191.384
147	11	192.064	188.397	195.882
147	12	196.442	191.533	201.548
148	8	177.115	171.772	182.827
148	9	181.204	177.118	185.578
148	10	185.35	181.923	188.941
148	11	189.595	185.93	193.4
148	12	193.931	189.009	199.014
149	8	174.639	169.332	180.343
149	9	178.683	174.603	183.046
149	10	182.779	179.364	186.365
149	11	186.982	183.322	190.774
149	12	191.275	186.367	196.34
43	3	622.163	588.209	661.01
44	3	614.312	581.19	652.298
45	3	607.115	574.619	644.143
46	3	599.932	568.133	636.134
47	3	592.867	561.707	628.19
48	3	585.395	554.849	619.742
49	3	578.529	548.579	612.109
50	3	571.682	542.422	604.378
51	3	564.506	535.881	596.387
52	3	557.856	529.815	589.032
53	3	551.253	523.88	581.77
54	3	544.75	517.964	574.627
55	3	537.85	511.718	566.958
56	3	531.502	505.947	559.94
57	3	525.256	500.23	553.02
58	3	518.625	494.138	545.75
59	3	512.508	488.504	539.007
60	3	506.492	482.987	532.327
61	3	500.517	477.489	525.864
62	3	494.19	471.641	518.899
63	3	488.359	466.29	512.421
64	3	482.582	460.975	506.075
65	3	476.49	455.361	499.43
66	3	470.869	450.194	493.25
67	3	465.313	445.104	487.286
68	3	459.824	440.108	481.251
69	3	454.029	434.613	474.944
70	3	448.689	429.676	469.123
71	3	443.407	424.814	463.484
72	3	437.803	419.559	457.409
73	3	432.652	414.784	451.69
74	3	427.553	410.047	446.188
75	3	422.519	405.381	440.675
76	3	417.184	400.425	434.858
77	3	412.264	395.865	429.562
78	3	407.418	391.37	424.317
79	3	402.299	386.628	418.741
80	3	397.519	382.289	413.702
81	3	392.809	377.899	408.586
82	3	388.203	373.566	403.73
83	3	383.305	368.989	398.494
84	3	378.791	364.723	393.623
85	3	374.309	360.559	388.912
86	3	369.564	356.086	383.838
87	3	365.22	351.991	379.233
88	3	360.908	347.931	374.621
89	3	356.655	343.93	370.166
90	3	352.149	339.713	365.373
91	3	347.997	335.777	360.994
92	3	343.897	331.823	356.667
93	3	339.562	327.703	352.043
94	3	335.578	323.912	347.851
95	3	331.625	320.116	343.65
96	3	327.693	316.376	339.535
97	3	323.564	312.397	335.267
98	3	319.759	308.722	331.227
99	3	315.975	305.046	327.309
100	3	312.001	301.241	323.189
101	3	308.318	297.709	319.379
102	3	304.678	294.199	315.637
103	3	301.072	290.797	311.891
104	3	297.251	287.159	307.936
105	3	293.755	283.768	304.289
106	3	290.305	280.439	300.63
107	3	286.636	276.905	296.8
108	3	283.235	273.562	293.286
109	3	279.887	270.311	289.831
110	3	276.586	267.154	286.385
111	3	273.115	263.774	282.825
112	3	269.904	260.69	279.588
113	3	266.725	257.594	276.347
114	3	263.371	254.321	272.928
115	3	260.25	251.266	269.732
116	3	257.184	248.248	266.525
117	3	254.147	245.32	263.384
118	3	250.92	242.165	260.047
119	3	247.963	239.293	256.999
120	3	245.049	236.432	254.022
121	3	241.952	233.407	250.902
122	3	239.104	230.617	248.017
123	3	236.282	227.864	245.143
124	3	233.496	225.126	242.309
125	3	230.547	222.209	239.31
126	3	227.831	219.566	236.58
127	3	225.143	216.905	233.861
128	3	222.288	214.106	230.945
129	3	219.661	211.505	228.331
130	3	217.068	208.943	225.727
131	3	214.505	206.42	223.15
132	3	211.798	203.769	220.394
133	3	209.301	201.315	217.841
134	3	206.827	198.869	215.363
135	3	204.204	196.272	212.735
136	3	201.8	193.889	210.303
137	3	199.408	191.515	207.941
138	3	197.07	189.172	205.592
139	3	194.571	186.693	203.093
140	3	192.283	184.391	200.784
141	3	190.022	182.126	198.511
142	3	187.638	179.718	196.067
143	3	185.425	177.525	193.833
144	3	183.228	175.35	191.652
145	3	181.056	173.207	189.465
146	3	178.774	170.945	187.183
147	3	176.664	168.842	185.066
148	3	174.577	166.77	182.966
149	3	172.38	164.564	180.787

## Sheet: f
time	group	pred	lc	uc
21	0	975.247	941.826	1010.43
21	1	1287.08	1213.2	1368.3
22	0	962.506	929.648	996.908
22	1	1273.17	1201.14	1352.77
23	0	949.031	916.915	982.646
23	1	1258.39	1188.07	1336.43
24	0	936.626	905.124	969.486
24	1	1244.86	1175.88	1321.63
25	0	924.388	893.567	956.511
25	1	1231.54	1163.68	1306.58
26	0	912.312	882.192	943.737
26	1	1218.25	1151.81	1292.23
27	0	899.555	870.193	930.226
27	1	1204.22	1139.13	1276.25
28	0	887.787	858.989	917.799
28	1	1191.29	1127.46	1262.09
29	0	876.198	848.071	905.562
29	1	1178.5	1115.98	1247.79
30	0	863.865	836.492	892.629
30	1	1164.94	1103.81	1232.57
31	0	852.569	825.781	880.695
31	1	1152.44	1092.55	1218.57
32	0	841.397	815.255	868.834
32	1	1140.05	1081.37	1204.94
33	0	830.39	804.815	857.365
33	1	1127.86	1070.24	1191.5
34	0	818.736	793.801	845.003
34	1	1114.85	1058.44	1177.21
35	0	808.041	783.667	833.766
35	1	1102.94	1047.44	1163.98
36	0	797.453	773.628	822.676
36	1	1091	1036.71	1150.84
37	0	786.283	763.059	810.876
37	1	1078.4	1025.51	1136.83
38	0	775.993	753.28	800.05
38	1	1066.73	1014.99	1123.87
39	0	765.855	743.616	789.318
39	1	1055.23	1004.49	1111.26
40	0	755.854	734.092	778.787
40	1	1043.91	994.103	1098.74
41	0	745.246	724.023	767.548
41	1	1031.89	983.161	1085.42
42	0	735.526	714.715	757.307
42	1	1020.78	973.009	1073.05
43	0	725.931	705.526	747.176
43	1	1009.79	962.878	1061.15
44	0	715.752	695.897	736.42
44	1	998.197	952.158	1048.4
45	0	706.418	686.979	726.545
45	1	987.461	942.322	1036.54
46	0	697.15	678.156	716.882
46	1	976.806	932.587	1024.92
47	0	688.033	669.467	707.314
47	1	966.261	922.934	1013.46
48	0	678.395	660.269	697.185
48	1	955.124	912.766	1001.16
49	0	669.507	651.792	687.868
49	1	944.845	903.359	989.857
50	0	660.746	643.47	678.696
50	1	934.73	894.211	978.81
51	0	651.51	634.593	669.021
51	1	924.021	884.248	967.177
52	0	642.969	626.427	660.092
52	1	914.059	875.056	956.273
53	0	634.558	618.313	651.282
53	1	904.186	866.006	945.695
54	0	626.226	610.357	642.587
54	1	894.384	857.064	935.174
55	0	617.47	602.054	633.378
55	1	884.098	847.47	923.887
56	0	609.394	594.333	624.967
56	1	874.592	838.604	913.526
57	0	601.435	586.689	616.656
57	1	865.149	829.924	903.283
58	0	593.011	578.613	607.902
58	1	855.169	820.573	892.38
59	0	585.269	571.162	599.787
59	1	845.985	811.94	882.282
60	0	577.633	563.835	591.889
60	1	836.891	803.395	872.332
61	0	570.07	556.588	584.011
61	1	827.88	794.922	862.618
62	0	562.093	548.945	575.726
62	1	818.36	785.986	852.515
63	0	554.747	541.869	568.143
63	1	809.561	777.831	842.97
64	0	547.507	534.865	560.624
64	1	800.879	769.72	833.77
65	0	539.843	527.473	552.701
65	1	791.592	760.97	823.911
66	0	532.78	520.656	545.378
66	1	783.088	753.079	814.798
67	0	525.815	513.92	538.169
67	1	774.668	745.18	805.947
68	0	518.943	507.202	531.076
68	1	766.356	737.346	797.01
69	0	511.681	500.211	523.537
69	1	757.523	729.082	787.544
70	0	505.004	493.791	516.608
70	1	749.345	721.398	778.993
71	0	498.39	487.39	509.784
71	1	741.296	713.76	770.399
72	0	491.427	480.656	502.574
72	1	732.702	705.697	761.334
73	0	484.997	474.433	495.936
73	1	724.835	698.286	753.023
74	0	478.641	468.33	489.393
74	1	717.026	690.986	744.916
75	0	472.374	462.261	482.982
75	1	709.273	683.718	736.766
76	0	465.759	455.852	476.19
76	1	701.053	675.914	728.297
77	0	459.657	449.951	469.912
77	1	693.504	668.789	720.612
78	0	453.646	444.034	463.732
78	1	686.014	661.577	712.78
79	0	447.296	437.895	457.188
79	1	678.122	654.133	704.569
80	0	441.44	432.166	451.216
80	1	670.795	647.18	696.887
81	0	435.674	426.539	445.213
81	1	663.607	640.248	689.233
82	0	429.979	420.973	439.378
82	1	656.501	633.334	681.722
83	0	423.958	415.108	433.14
83	1	648.916	626.047	673.697
84	0	418.403	409.758	427.429
84	1	641.927	619.366	666.383
85	0	412.934	404.425	421.819
85	1	635.052	612.814	659.091
86	0	407.135	398.781	415.883
86	1	627.732	605.771	651.477
87	0	401.804	393.561	410.423
87	1	620.961	599.2	644.349
88	0	396.549	388.414	405.04
88	1	614.32	592.775	637.319
89	0	391.373	383.329	399.749
89	1	607.711	586.328	630.487
90	0	385.884	377.955	394.157
90	1	600.671	579.57	623.19
91	0	380.838	372.995	388.988
91	1	594.2	573.404	616.519
92	0	375.861	368.131	383.865
92	1	587.774	567.268	609.856
93	0	370.603	362.989	378.461
93	1	581.019	560.763	602.87
94	0	365.754	358.212	373.524
94	1	574.752	554.695	596.468
95	0	360.978	353.526	368.653
95	1	568.568	548.702	590.012
96	0	356.26	348.909	363.851
96	1	562.429	542.701	583.648
97	0	351.275	344.015	358.768
97	1	555.945	536.288	577.078
98	0	346.681	339.493	354.068
98	1	549.985	530.398	570.97
99	0	342.155	335.012	349.457
99	1	544.021	524.539	564.924
100	0	337.359	330.285	344.596
100	1	537.764	518.339	558.466
101	0	332.95	325.947	340.114
101	1	531.98	512.701	552.563
102	0	328.579	321.668	335.704
102	1	526.255	507.011	546.658
103	0	324.276	317.406	331.344
103	1	520.604	501.475	540.884
104	0	319.734	312.916	326.703
104	1	514.615	495.562	534.872
105	0	315.558	308.818	322.49
105	1	509.091	490.094	529.218
106	0	311.433	304.773	318.283
106	1	503.568	484.651	523.621
107	0	307.072	300.495	313.861
107	1	497.763	478.978	517.684
108	0	303.055	296.533	309.778
108	1	492.383	473.695	512.229
109	0	299.082	292.611	305.772
109	1	487.054	468.429	506.803
110	0	295.169	288.751	301.815
110	1	481.79	463.19	501.524
111	0	291.046	284.701	297.656
111	1	476.211	457.675	495.861
112	0	287.233	280.938	293.838
112	1	471.111	452.611	490.649
113	0	283.483	277.199	290.046
113	1	466.011	447.59	485.537
114	0	279.503	273.265	286.036
114	1	460.653	442.3	480.003
115	0	275.843	269.644	282.356
115	1	455.707	437.403	475.052
116	0	272.225	266.04	278.739
116	1	450.778	432.593	470.109
117	0	268.663	262.503	275.156
117	1	445.905	427.802	465.17
118	0	264.903	258.779	271.338
118	1	440.776	422.654	460.024
119	0	261.438	255.345	267.812
119	1	436.009	417.919	455.257
120	0	258.018	251.961	264.365
120	1	431.326	413.319	450.43
121	0	254.4	248.375	260.755
121	1	426.338	408.384	445.417
122	0	251.066	245.079	257.396
122	1	421.761	403.878	440.769
123	0	247.785	241.824	254.069
123	1	417.234	399.335	436.281
124	0	244.542	238.612	250.786
124	1	412.759	394.88	431.721
125	0	241.106	235.224	247.337
125	1	408.047	390.212	426.927
126	0	237.958	232.101	244.149
126	1	403.675	385.896	422.515
127	0	234.837	229.014	241.014
127	1	399.316	381.565	418.205
128	0	231.549	225.757	237.687
128	1	394.702	377.039	413.634
129	0	228.511	222.736	234.64
129	1	390.463	372.84	409.34
130	0	225.525	219.768	231.61
130	1	386.295	368.655	405.091
131	0	222.583	216.863	228.66
131	1	382.132	364.566	401.038
132	0	219.465	213.76	225.534
132	1	377.721	360.179	396.621
133	0	216.595	210.922	222.657
133	1	373.629	356.14	392.635
134	0	213.759	208.106	219.787
134	1	369.577	352.175	388.521
135	0	210.763	205.147	216.784
135	1	365.302	347.882	384.195
136	0	208.003	202.409	214.012
136	1	361.377	343.96	380.186
137	0	205.284	199.723	211.233
137	1	357.489	340.114	376.375
138	0	202.607	197.057	208.54
138	1	353.624	336.302	372.507
139	0	199.767	194.247	205.671
139	1	349.531	332.195	368.364
140	0	197.154	191.65	203.013
140	1	345.77	328.502	364.567
141	0	194.576	189.086	200.451
141	1	342.056	324.815	360.768
142	0	191.85	186.385	197.7
142	1	338.108	320.961	356.764
143	0	189.342	183.889	195.159
143	1	334.457	317.299	353.115
144	0	186.865	181.444	192.663
144	1	330.855	313.677	349.489
145	0	184.422	179.048	190.191
145	1	327.288	310.132	345.931
146	0	181.837	176.47	187.588
146	1	323.526	306.377	342.14
147	0	179.462	174.107	185.178
147	1	320.064	302.895	338.635
148	0	177.115	171.772	182.827
148	1	316.596	299.407	335.189
149	0	174.639	169.332	180.343
149	1	312.951	295.786	331.5
