# Supplementary material for: Antibody responses and correlates of protection in the general population after two doses of the ChAdOx1 or BNT162b2 vaccines
Source: Nat Med. 2022 Feb 14;28(5):1072–82. doi: 10.1038/s41591-022-01721-6 (PMC9117148; doi:10.1038/s41591-022-01721-6)
Supplement: Source Data Fig. 3 — Statistical Source Data [file 41591_2022_1721_MOESM9_ESM.xlsx]

## Sheet: Fig3
panel	group	var	estimate	lci	uci
Peak	ChAdOx1	age	3	2	4
Peak	ChAdOx1	sex	-5	-7	-3
Peak	ChAdOx1	ethnicity	41	36	47
Peak	ChAdOx1	LTHC	-5	-7	-3
Peak	ChAdOx1	HCW	10	2	19
Peak	ChAdOx1	deprivation	-1	-1	-1
Peak	ChAdOx1	dosing interval	6	5	7
Peak	ChAdOx1	prior infection	219	210	227
Peak	BNT162b2	age	-76	-84	-68
Peak	BNT162b2	sex	-140	-164	-117
Peak	BNT162b2	ethnicity	141	78	208
Peak	BNT162b2	LTHC	-79	-104	-55
Peak	BNT162b2	HCW	287	221	358
Peak	BNT162b2	deprivation	5	0	10
Peak	BNT162b2	3 week	-163	-227	-95
Peak	BNT162b2	dosing interval	12	1	23
Peak	BNT162b2	prior infection	312	248	381
Peak	Natural infection	age	10	7	13
Peak	Natural infection	sex	3	-4	10
Peak	Natural infection	ethnicity	46	31	63
Peak	Natural infection	LTHC	7	-1	16
Half-life	ChAdOx1	age	-1	-1	0
Half-life	ChAdOx1	sex	0	-1	2
Half-life	ChAdOx1	ethnicity	-8	-11	-5
Half-life	ChAdOx1	LTHC	-2	-4	-1
Half-life	ChAdOx1	HCW	0	-6	6
Half-life	ChAdOx1	deprivation	1	0	1
Half-life	ChAdOx1	dosing interval	0	-1	0
Half-life	ChAdOx1	prior infection	13	9	17
Half-life	BNT162b2	age	0	0	0
Half-life	BNT162b2	sex	-1	-2	1
Half-life	BNT162b2	ethnicity	0	-3	2
Half-life	BNT162b2	LTHC	-1	-2	0
Half-life	BNT162b2	HCW	-5	-6	-3
Half-life	BNT162b2	deprivation	0	0	0
Half-life	BNT162b2	3 week	6	2	10
Half-life	BNT162b2	dosing interval	0	0	1
Half-life	BNT162b2	prior infection	11	8	15
Half-life	Natural infection	age	-8	-36	23
Half-life	Natural infection	sex	-77	-178	-23
Half-life	Natural infection	ethnicity	-75	-181	-1
Half-life	Natural infection	LTHC	10	-93	162
