# Supplementary material for: Antibody responses and correlates of protection in the general population after two doses of the ChAdOx1 or BNT162b2 vaccines
Source: Nat Med. 2022 Feb 14;28(5):1072–82. doi: 10.1038/s41591-022-01721-6 (PMC9117148; doi:10.1038/s41591-022-01721-6)
Supplement: Source Data Fig. 4 — Statistical Source Data [file 41591_2022_1721_MOESM10_ESM.xlsx]

## Sheet: a
assay_round	or	ll	ul	group	VE	VE_ll	VE_ul
3	0.981439	0.967606	0.995471	Unvaccinated	1.85605	0.452883	3.23944
4	0.961021	0.932588	0.990321	Unvaccinated	3.89793	0.967947	6.74123
5	0.941018	0.899018	0.984981	Unvaccinated	5.89815	1.50186	10.0982
6	0.921421	0.866912	0.979357	Unvaccinated	7.85789	2.06427	13.3088
7	0.90222	0.836238	0.973407	Unvaccinated	9.77802	2.65926	16.3762
8	0.88341	0.806927	0.967142	Unvaccinated	11.659	3.28577	19.3073
9	0.86499	0.778898	0.960598	Unvaccinated	13.501	3.9402	22.1102
10	0.846961	0.752082	0.95381	Unvaccinated	15.3039	4.61896	24.7918
11	0.829325	0.726421	0.946807	Unvaccinated	17.0675	5.31926	27.3579
12	0.812084	0.701864	0.939613	Unvaccinated	18.7916	6.0387	29.8136
13	0.795238	0.678361	0.932251	Unvaccinated	20.4762	6.77487	32.1639
14	0.778784	0.655861	0.924745	Unvaccinated	22.1216	7.52553	34.4139
15	0.762718	0.634317	0.917109	Unvaccinated	23.7282	8.28908	36.5683
16	0.747033	0.613687	0.909354	Unvaccinated	25.2967	9.06463	38.6313
17	0.731722	0.593929	0.901485	Unvaccinated	26.8278	9.85154	40.6071
18	0.716778	0.575002	0.89351	Unvaccinated	28.3222	10.649	42.4998
19	0.70219	0.556866	0.885439	Unvaccinated	29.781	11.4561	44.3134
20	0.687951	0.539479	0.877284	Unvaccinated	31.2049	12.2716	46.0521
21	0.674052	0.522805	0.869054	Unvaccinated	32.5948	13.0946	47.7195
22	0.660484	0.506809	0.860757	Unvaccinated	33.9516	13.9243	49.3191
23	0.647239	0.491458	0.852399	Unvaccinated	35.2761	14.7601	50.8542
24	0.634307	0.476719	0.843988	Unvaccinated	36.5693	15.6012	52.3281
25	0.621679	0.462562	0.83553	Unvaccinated	37.8321	16.447	53.7438
26	0.609346	0.44896	0.827027	Unvaccinated	39.0654	17.2973	55.104
27	0.597298	0.435886	0.818483	Unvaccinated	40.2702	18.1517	56.4114
28	0.585527	0.423314	0.8099	Unvaccinated	41.4473	19.01	57.6686
29	0.574025	0.411221	0.801284	Unvaccinated	42.5975	19.8716	58.8779
30	0.562784	0.399584	0.792641	Unvaccinated	43.7216	20.7359	60.0416
31	0.551799	0.388381	0.783977	Unvaccinated	44.8201	21.6023	61.1619
32	0.541061	0.377593	0.775298	Unvaccinated	45.8939	22.4702	62.2407
33	0.530566	0.367201	0.766611	Unvaccinated	46.9434	23.3389	63.2799
34	0.520307	0.357187	0.757921	Unvaccinated	47.9693	24.2079	64.2813
35	0.510279	0.347534	0.749235	Unvaccinated	48.9721	25.0765	65.2466
36	0.500476	0.338227	0.740556	Unvaccinated	49.9524	25.9444	66.1773
37	0.490893	0.329251	0.73189	Unvaccinated	50.9107	26.811	67.0749
38	0.481524	0.320593	0.723241	Unvaccinated	51.8476	27.6759	67.9407
39	0.472366	0.312237	0.714616	Unvaccinated	52.7634	28.5384	68.7763
40	0.463414	0.304174	0.70602	Unvaccinated	53.6586	29.398	69.5826
41	0.454665	0.29639	0.697461	Unvaccinated	54.5335	30.2539	70.361
42	0.446115	0.288874	0.688945	Unvaccinated	55.3885	31.1055	71.1126
43	0.437761	0.281617	0.680479	Unvaccinated	56.2239	31.9521	71.8383
44	0.429599	0.274608	0.672068	Unvaccinated	57.0401	32.7932	72.5392
45	0.421627	0.267838	0.663718	Unvaccinated	57.8373	33.6282	73.2162
46	0.413839	0.261297	0.655434	Unvaccinated	58.6161	34.4566	73.8703
47	0.406234	0.254977	0.647219	Unvaccinated	59.3766	35.2781	74.5023
48	0.398807	0.248869	0.639078	Unvaccinated	60.1193	36.0922	75.1131
49	0.391553	0.242965	0.631014	Unvaccinated	60.8447	36.8986	75.7035
50	0.384471	0.237256	0.62303	Unvaccinated	61.5529	37.697	76.2744
51	0.377555	0.231736	0.615129	Unvaccinated	62.2445	38.4871	76.8264
52	0.370802	0.226396	0.607316	Unvaccinated	62.9198	39.2684	77.3604
53	0.364208	0.22123	0.599591	Unvaccinated	63.5792	40.0409	77.877
54	0.35777	0.21623	0.591958	Unvaccinated	64.223	40.8042	78.377
55	0.351484	0.211391	0.584418	Unvaccinated	64.8516	41.5582	78.8609
56	0.345347	0.206707	0.576974	Unvaccinated	65.4653	42.3026	79.3293
57	0.339354	0.20217	0.569626	Unvaccinated	66.0646	43.0374	79.783
58	0.333504	0.197777	0.562375	Unvaccinated	66.6496	43.7625	80.2223
59	0.327792	0.193521	0.555224	Unvaccinated	67.2208	44.4776	80.6479
60	0.322215	0.189397	0.548173	Unvaccinated	67.7785	45.1827	81.0603
61	0.31677	0.185401	0.541223	Unvaccinated	68.323	45.8777	81.4599
62	0.311455	0.181527	0.534377	Unvaccinated	68.8545	46.5623	81.8473
63	0.306265	0.177772	0.527634	Unvaccinated	69.3735	47.2366	82.2228
64	0.301198	0.174129	0.520995	Unvaccinated	69.8802	47.9005	82.5871
65	0.296252	0.170596	0.514462	Unvaccinated	70.3748	48.5538	82.9404
66	0.291423	0.167169	0.508033	Unvaccinated	70.8577	49.1967	83.2831
67	0.286708	0.163842	0.50171	Unvaccinated	71.3292	49.829	83.6158
68	0.282105	0.160614	0.495492	Unvaccinated	71.7895	50.4508	83.9386
69	0.27761	0.15748	0.48938	Unvaccinated	72.239	51.062	84.252
70	0.273223	0.154437	0.483373	Unvaccinated	72.6777	51.6627	84.5563
71	0.268939	0.151482	0.477471	Unvaccinated	73.1061	52.2529	84.8518
72	0.264757	0.148611	0.471676	Unvaccinated	73.5243	52.8324	85.1389
73	0.260674	0.145822	0.465985	Unvaccinated	73.9326	53.4015	85.4178
74	0.256688	0.143112	0.460399	Unvaccinated	74.3312	53.9601	85.6888
75	0.252795	0.140477	0.454918	Unvaccinated	74.7205	54.5082	85.9523
76	0.248994	0.137915	0.449538	Unvaccinated	75.1006	55.0462	86.2085
77	0.245282	0.135424	0.44426	Unvaccinated	75.4718	55.574	86.4576
78	0.241656	0.133	0.439082	Unvaccinated	75.8344	56.0918	86.7
79	0.238114	0.130641	0.434001	Unvaccinated	76.1886	56.5999	86.9359
80	0.234653	0.128344	0.429017	Unvaccinated	76.5347	57.0983	87.1656
81	0.231271	0.126108	0.424129	Unvaccinated	76.8729	57.5871	87.3892
82	0.227965	0.12393	0.419334	Unvaccinated	77.2035	58.0666	87.607
83	0.224734	0.121808	0.41463	Unvaccinated	77.5266	58.537	87.8192
84	0.221574	0.119739	0.410016	Unvaccinated	77.8426	58.9984	88.0261
85	0.218484	0.117722	0.40549	Unvaccinated	78.1516	59.451	88.2278
86	0.215461	0.115754	0.40105	Unvaccinated	78.4539	59.895	88.4246
87	0.212502	0.113834	0.396693	Unvaccinated	78.7498	60.3307	88.6166
88	0.209607	0.11196	0.392418	Unvaccinated	79.0393	60.7582	88.804
89	0.206773	0.11013	0.388222	Unvaccinated	79.3227	61.1778	88.987
90	0.203997	0.108343	0.384104	Unvaccinated	79.6003	61.5896	89.1657
91	0.201279	0.106596	0.380062	Unvaccinated	79.8721	61.9938	89.3404
92	0.198615	0.104889	0.376094	Unvaccinated	80.1385	62.3906	89.5111
93	0.196006	0.10322	0.372199	Unvaccinated	80.3994	62.7801	89.678
94	0.193448	0.101588	0.368375	Unvaccinated	80.6552	63.1625	89.8412
95	0.190941	0.0999907	0.36462	Unvaccinated	80.9059	63.538	90.0009
96	0.188484	0.0984281	0.360934	Unvaccinated	81.1516	63.9066	90.1572
97	0.186074	0.0968988	0.357314	Unvaccinated	81.3926	64.2686	90.3101
98	0.18371	0.0954018	0.353761	Unvaccinated	81.629	64.6239	90.4598
99	0.181393	0.0939361	0.350273	Unvaccinated	81.8607	64.9727	90.6064
100	0.17912	0.092501	0.346849	Unvaccinated	82.088	65.3151	90.7499
101	0.176891	0.0910955	0.34349	Unvaccinated	82.3109	65.651	90.8905
102	0.174705	0.089719	0.340194	Unvaccinated	82.5295	65.9806	91.0281
103	0.172561	0.0883706	0.336961	Unvaccinated	82.7439	66.3039	91.1629
104	0.170459	0.0870498	0.33379	Unvaccinated	82.9541	66.621	91.295
105	0.168398	0.0857557	0.330681	Unvaccinated	83.1602	66.9319	91.4244
106	0.166376	0.0844876	0.327633	Unvaccinated	83.3624	67.2367	91.5512
107	0.164393	0.083245	0.324645	Unvaccinated	83.5607	67.5355	91.6755
108	0.162448	0.0820272	0.321716	Unvaccinated	83.7552	67.8284	91.7973
109	0.160541	0.0808336	0.318845	Unvaccinated	83.9459	68.1155	91.9166
110	0.15867	0.0796636	0.316032	Unvaccinated	84.133	68.3968	92.0336
111	0.156836	0.0785168	0.313277	Unvaccinated	84.3164	68.6723	92.1483
112	0.155037	0.0773925	0.310578	Unvaccinated	84.4963	68.9422	92.2608
113	0.153272	0.0762903	0.307934	Unvaccinated	84.6728	69.2066	92.371
114	0.151542	0.0752096	0.305347	Unvaccinated	84.8458	69.4653	92.479
115	0.149845	0.07415	0.302813	Unvaccinated	85.0155	69.7187	92.585
116	0.148181	0.073111	0.300334	Unvaccinated	85.1819	69.9666	92.6889
117	0.146549	0.0720922	0.297907	Unvaccinated	85.3451	70.2093	92.7908
118	0.144949	0.071093	0.295532	Unvaccinated	85.5051	70.4468	92.8907
119	0.14338	0.0701131	0.293209	Unvaccinated	85.662	70.6791	92.9887
120	0.141841	0.0691522	0.290937	Unvaccinated	85.8159	70.9063	93.0848
121	0.140333	0.0682099	0.288715	Unvaccinated	85.9667	71.1285	93.179
122	0.138854	0.0672858	0.286544	Unvaccinated	86.1146	71.3456	93.2714
123	0.137404	0.0663798	0.284423	Unvaccinated	86.2596	71.5577	93.362
124	0.135984	0.0654913	0.282351	Unvaccinated	86.4016	71.7649	93.4509
125	0.134592	0.0646203	0.280329	Unvaccinated	86.5408	71.9671	93.538
126	0.133228	0.0637664	0.278356	Unvaccinated	86.6772	72.1644	93.6234
127	0.131892	0.0629293	0.276431	Unvaccinated	86.8108	72.3569	93.7071
128	0.130584	0.0621088	0.274555	Unvaccinated	86.9416	72.5445	93.7891
129	0.129304	0.0613046	0.272728	Unvaccinated	87.0696	72.7272	93.8695
130	0.12805	0.0605166	0.270948	Unvaccinated	87.195	72.9052	93.9483
131	0.126823	0.0597444	0.269217	Unvaccinated	87.3177	73.0783	94.0256
132	0.125623	0.0589879	0.267533	Unvaccinated	87.4377	73.2467	94.1012
133	0.124449	0.0582467	0.265896	Unvaccinated	87.5551	73.4104	94.1753
134	0.123301	0.0575208	0.264307	Unvaccinated	87.6699	73.5693	94.2479
135	0.122178	0.0568097	0.262765	Unvaccinated	87.7822	73.7235	94.319
136	0.121081	0.0561132	0.261268	Unvaccinated	87.8919	73.8732	94.3887
137	0.120008	0.0554311	0.259817	Unvaccinated	87.9992	74.0183	94.4569
138	0.11896	0.0547631	0.258411	Unvaccinated	88.104	74.1589	94.5237
139	0.117935	0.0541089	0.25705	Unvaccinated	88.2065	74.295	94.5891
140	0.116934	0.0534684	0.255733	Unvaccinated	88.3066	74.4267	94.6532
141	0.115957	0.0528411	0.254459	Unvaccinated	88.4043	74.5541	94.7159
142	0.115002	0.0522271	0.253229	Unvaccinated	88.4998	74.6771	94.7773
143	0.11407	0.0516259	0.252042	Unvaccinated	88.593	74.7958	94.8374
144	0.11316	0.0510374	0.250898	Unvaccinated	88.684	74.9102	94.8963
145	0.112272	0.0504614	0.249795	Unvaccinated	88.7728	75.0205	94.9539
146	0.111406	0.0498975	0.248735	Unvaccinated	88.8594	75.1265	95.0103
147	0.11056	0.0493455	0.247715	Unvaccinated	88.944	75.2285	95.0654
148	0.109736	0.0488053	0.246735	Unvaccinated	89.0264	75.3265	95.1195
149	0.108932	0.0482765	0.245796	Unvaccinated	89.1068	75.4204	95.1724
150	0.108148	0.0477589	0.244895	Unvaccinated	89.1852	75.5105	95.2241
151	0.107383	0.0472524	0.244033	Unvaccinated	89.2617	75.5967	95.2748
152	0.106638	0.0467567	0.24321	Unvaccinated	89.3362	75.679	95.3243
153	0.105912	0.0462717	0.242424	Unvaccinated	89.4088	75.7576	95.3728
154	0.105205	0.0457972	0.241677	Unvaccinated	89.4795	75.8323	95.4203
155	0.104517	0.0453331	0.240967	Unvaccinated	89.5483	75.9033	95.4667
156	0.103847	0.0448793	0.240295	Unvaccinated	89.6153	75.9705	95.5121
157	0.103196	0.0444357	0.23966	Unvaccinated	89.6804	76.034	95.5564
158	0.102563	0.044002	0.239062	Unvaccinated	89.7437	76.0938	95.5998
159	0.101948	0.0435782	0.238502	Unvaccinated	89.8052	76.1498	95.6422
160	0.101351	0.0431642	0.237978	Unvaccinated	89.8649	76.2022	95.6836
161	0.100772	0.0427598	0.237491	Unvaccinated	89.9228	76.2509	95.724
162	0.100211	0.0423649	0.23704	Unvaccinated	89.9789	76.296	95.7635
163	0.0996664	0.0419794	0.236626	Unvaccinated	90.0334	76.3374	95.8021
164	0.0991395	0.0416032	0.236248	Unvaccinated	90.086	76.3752	95.8397
165	0.0986298	0.0412361	0.235906	Unvaccinated	90.137	76.4094	95.8764
166	0.0981369	0.040878	0.2356	Unvaccinated	90.1863	76.44	95.9122
167	0.0976607	0.0405288	0.235329	Unvaccinated	90.2339	76.4671	95.9471
168	0.0972011	0.0401884	0.235094	Unvaccinated	90.2799	76.4906	95.9812
169	0.0967579	0.0398567	0.234894	Unvaccinated	90.3242	76.5106	96.0143
170	0.0963309	0.0395334	0.234729	Unvaccinated	90.3669	76.5271	96.0467
171	0.0959199	0.0392186	0.234599	Unvaccinated	90.408	76.5401	96.0781
172	0.0955248	0.038912	0.234503	Unvaccinated	90.4475	76.5497	96.1088
173	0.0951456	0.0386137	0.234442	Unvaccinated	90.4854	76.5558	96.1386
174	0.0947819	0.0383234	0.234416	Unvaccinated	90.5218	76.5584	96.1677
175	0.0944337	0.0380412	0.234423	Unvaccinated	90.5566	76.5577	96.1959
176	0.0941008	0.0377667	0.234465	Unvaccinated	90.5899	76.5535	96.2233
177	0.0937831	0.0375001	0.23454	Unvaccinated	90.6217	76.546	96.25
178	0.0934803	0.0372411	0.234649	Unvaccinated	90.652	76.5351	96.2759
179	0.0931923	0.0369896	0.23479	Unvaccinated	90.6808	76.521	96.301
180	0.092919	0.0367455	0.234966	Unvaccinated	90.7081	76.5034	96.3254
181	0.0926602	0.0365088	0.235173	Unvaccinated	90.734	76.4827	96.3491
182	0.0924158	0.0362794	0.235414	Unvaccinated	90.7584	76.4586	96.3721
183	0.0921858	0.0360571	0.235688	Unvaccinated	90.7814	76.4312	96.3943
184	0.0919699	0.0358418	0.235994	Unvaccinated	90.803	76.4006	96.4158
185	0.0917681	0.0356336	0.236333	Unvaccinated	90.8232	76.3667	96.4366
186	0.0915802	0.0354322	0.236704	Unvaccinated	90.842	76.3296	96.4568
187	0.0914062	0.0352376	0.237107	Unvaccinated	90.8594	76.2893	96.4762
188	0.0912458	0.0350498	0.237542	Unvaccinated	90.8754	76.2458	96.495
189	0.0910989	0.0348685	0.238009	Unvaccinated	90.8901	76.1991	96.5131
190	0.0909655	0.0346938	0.238507	Unvaccinated	90.9035	76.1493	96.5306
191	0.0908454	0.0345255	0.239037	Unvaccinated	90.9155	76.0963	96.5474
192	0.0907387	0.0343636	0.239599	Unvaccinated	90.9261	76.0401	96.5636
193	0.0906451	0.0342081	0.240193	Unvaccinated	90.9355	75.9807	96.5792
194	0.0905646	0.0340587	0.240818	Unvaccinated	90.9435	75.9182	96.5941
195	0.0904972	0.0339156	0.241474	Unvaccinated	90.9503	75.8526	96.6084
196	0.0904427	0.0337785	0.242162	Unvaccinated	90.9557	75.7838	96.6221
197	0.090401	0.0336475	0.242881	Unvaccinated	90.9599	75.7119	96.6352
198	0.090372	0.0335224	0.243631	Unvaccinated	90.9628	75.6369	96.6478
199	0.0903556	0.0334032	0.244411	Unvaccinated	90.9644	75.5589	96.6597
200	0.0903518	0.0332899	0.245223	Unvaccinated	90.9648	75.4777	96.671
201	0.0903604	0.0331823	0.246065	Unvaccinated	90.964	75.3935	96.6818
202	0.0903815	0.0330804	0.246938	Unvaccinated	90.9619	75.3062	96.692
203	0.0904149	0.0329842	0.247842	Unvaccinated	90.9585	75.2158	96.7016
204	0.0904605	0.0328935	0.248776	Unvaccinated	90.9539	75.1224	96.7106
205	0.0905185	0.0328085	0.24974	Unvaccinated	90.9482	75.026	96.7192
206	0.0905885	0.0327289	0.250735	Unvaccinated	90.9412	74.9265	96.7271
207	0.0906706	0.0326547	0.25176	Unvaccinated	90.9329	74.824	96.7345
208	0.0907647	0.032586	0.252815	Unvaccinated	90.9235	74.7185	96.7414
209	0.0908707	0.0325226	0.2539	Unvaccinated	90.9129	74.61	96.7477
210	0.0909885	0.0324645	0.255014	Unvaccinated	90.9012	74.4986	96.7536
211	0.091118	0.0324116	0.256158	Unvaccinated	90.8882	74.3842	96.7588
212	0.0912594	0.0323639	0.257332	Unvaccinated	90.8741	74.2668	96.7636
213	0.0914124	0.0323215	0.258535	Unvaccinated	90.8588	74.1465	96.7679
214	0.091577	0.0322841	0.259767	Unvaccinated	90.8423	74.0233	96.7716
215	0.0917532	0.0322519	0.261028	Unvaccinated	90.8247	73.8972	96.7748
216	0.091941	0.0322247	0.262319	Unvaccinated	90.8059	73.7681	96.7775
217	0.0921402	0.0322025	0.263638	Unvaccinated	90.786	73.6362	96.7797
218	0.0923507	0.0321853	0.264986	Unvaccinated	90.7649	73.5014	96.7815
219	0.0925726	0.0321731	0.266362	Unvaccinated	90.7427	73.3638	96.7827
220	0.0928057	0.0321658	0.267766	Unvaccinated	90.7194	73.2234	96.7834
221	0.09305	0.0321634	0.269198	Unvaccinated	90.695	73.0802	96.7837
222	0.0933054	0.0321658	0.270657	Unvaccinated	90.6695	72.9343	96.7834
223	0.093572	0.032173	0.272145	Unvaccinated	90.6428	72.7855	96.7827
224	0.0938496	0.0321851	0.273659	Unvaccinated	90.615	72.6341	96.7815
225	0.0941383	0.032202	0.275201	Unvaccinated	90.5862	72.4799	96.7798
226	0.0944379	0.0322236	0.27677	Unvaccinated	90.5562	72.323	96.7776
227	0.0947483	0.0322499	0.278365	Unvaccinated	90.5252	72.1635	96.775
228	0.0950696	0.032281	0.279986	Unvaccinated	90.493	72.0014	96.7719
229	0.0954015	0.0323167	0.281633	Unvaccinated	90.4598	71.8367	96.7683
230	0.0957441	0.0323571	0.283305	Unvaccinated	90.4256	71.6695	96.7643
231	0.0960973	0.0324021	0.285003	Unvaccinated	90.3903	71.4997	96.7598
232	0.096461	0.0324518	0.286725	Unvaccinated	90.3539	71.3275	96.7548
233	0.0968352	0.032506	0.288471	Unvaccinated	90.3165	71.1529	96.7494
234	0.0972197	0.0325649	0.290241	Unvaccinated	90.278	70.9759	96.7435
235	0.0976147	0.0326283	0.292035	Unvaccinated	90.2385	70.7965	96.7372
236	0.0980199	0.0326963	0.293852	Unvaccinated	90.198	70.6148	96.7304
237	0.0984352	0.0327689	0.295692	Unvaccinated	90.1565	70.4308	96.7231
238	0.0988605	0.0328459	0.297553	Unvaccinated	90.1139	70.2447	96.7154
239	0.0992958	0.0329275	0.299435	Unvaccinated	90.0704	70.0565	96.7073
240	0.0997408	0.0330135	0.301338	Unvaccinated	90.0259	69.8662	96.6987
241	0.100196	0.033104	0.303262	Unvaccinated	89.9804	69.6738	96.6896
242	0.10066	0.0331989	0.305204	Unvaccinated	89.934	69.4796	96.6801
243	0.101134	0.0332984	0.307167	Unvaccinated	89.8866	69.2833	96.6702
244	0.101618	0.0334024	0.309148	Unvaccinated	89.8382	69.0852	96.6598
245	0.102112	0.0335109	0.311149	Unvaccinated	89.7888	68.8851	96.6489
246	0.102616	0.0336241	0.313168	Unvaccinated	89.7384	68.6832	96.6376
247	0.103129	0.033742	0.315206	Unvaccinated	89.6871	68.4794	96.6258
248	0.103653	0.0338645	0.317263	Unvaccinated	89.6347	68.2737	96.6135
249	0.104187	0.0339919	0.319338	Unvaccinated	89.5813	68.0662	96.6008
250	0.104731	0.0341242	0.321432	Unvaccinated	89.5269	67.8568	96.5876
251	0.105286	0.0342613	0.323544	Unvaccinated	89.4714	67.6456	96.5739
252	0.105851	0.0344034	0.325675	Unvaccinated	89.4149	67.4325	96.5597
253	0.106426	0.0345506	0.327824	Unvaccinated	89.3574	67.2176	96.5449
254	0.107012	0.0347028	0.329991	Unvaccinated	89.2988	67.0009	96.5297
255	0.107609	0.0348602	0.332176	Unvaccinated	89.2391	66.7824	96.514
256	0.108217	0.0350228	0.334379	Unvaccinated	89.1783	66.5621	96.4977
257	0.108836	0.0351907	0.336599	Unvaccinated	89.1164	66.3401	96.4809
258	0.109465	0.035364	0.338837	Unvaccinated	89.0535	66.1163	96.4636
259	0.110106	0.0355426	0.341093	Unvaccinated	88.9894	65.8907	96.4457
260	0.110758	0.0357267	0.343365	Unvaccinated	88.9242	65.6635	96.4273
61	0.365504	0.287163	0.465216	No prior infection, BNT162b2	63.4496	53.4784	71.2837
62	0.365157	0.286937	0.4647	No prior infection, BNT162b2	63.4843	53.53	71.3063
63	0.36481	0.28671	0.464184	No prior infection, BNT162b2	63.519	53.5816	71.329
64	0.364464	0.286483	0.46367	No prior infection, BNT162b2	63.5536	53.633	71.3517
65	0.364117	0.286257	0.463156	No prior infection, BNT162b2	63.5883	53.6844	71.3743
66	0.363772	0.286031	0.462642	No prior infection, BNT162b2	63.6228	53.7358	71.3969
67	0.363426	0.285804	0.462129	No prior infection, BNT162b2	63.6574	53.7871	71.4196
68	0.363081	0.285578	0.461617	No prior infection, BNT162b2	63.6919	53.8383	71.4422
69	0.362736	0.285352	0.461106	No prior infection, BNT162b2	63.7264	53.8894	71.4648
70	0.362392	0.285126	0.460596	No prior infection, BNT162b2	63.7608	53.9404	71.4874
71	0.362048	0.2849	0.460086	No prior infection, BNT162b2	63.7952	53.9914	71.51
72	0.361704	0.284674	0.459577	No prior infection, BNT162b2	63.8296	54.0423	71.5326
73	0.36136	0.284448	0.459068	No prior infection, BNT162b2	63.864	54.0932	71.5552
74	0.361017	0.284223	0.45856	No prior infection, BNT162b2	63.8983	54.144	71.5777
75	0.360674	0.283997	0.458053	No prior infection, BNT162b2	63.9326	54.1947	71.6003
76	0.360332	0.283772	0.457547	No prior infection, BNT162b2	63.9668	54.2453	71.6228
77	0.35999	0.283546	0.457041	No prior infection, BNT162b2	64.001	54.2959	71.6454
78	0.359648	0.283321	0.456536	No prior infection, BNT162b2	64.0352	54.3464	71.6679
79	0.359306	0.283096	0.456032	No prior infection, BNT162b2	64.0694	54.3968	71.6904
80	0.358965	0.282871	0.455529	No prior infection, BNT162b2	64.1035	54.4471	71.7129
81	0.358624	0.282646	0.455026	No prior infection, BNT162b2	64.1376	54.4974	71.7354
82	0.358283	0.282421	0.454524	No prior infection, BNT162b2	64.1717	54.5476	71.7579
83	0.357943	0.282196	0.454022	No prior infection, BNT162b2	64.2057	54.5978	71.7804
84	0.357603	0.281971	0.453522	No prior infection, BNT162b2	64.2397	54.6478	71.8029
85	0.357264	0.281747	0.453021	No prior infection, BNT162b2	64.2736	54.6979	71.8253
86	0.356924	0.281522	0.452522	No prior infection, BNT162b2	64.3076	54.7478	71.8478
87	0.356585	0.281298	0.452023	No prior infection, BNT162b2	64.3415	54.7977	71.8702
88	0.356247	0.281073	0.451526	No prior infection, BNT162b2	64.3753	54.8474	71.8927
89	0.355909	0.280849	0.451028	No prior infection, BNT162b2	64.4091	54.8972	71.9151
90	0.355571	0.280625	0.450532	No prior infection, BNT162b2	64.4429	54.9468	71.9375
91	0.355233	0.280401	0.450036	No prior infection, BNT162b2	64.4767	54.9964	71.9599
92	0.354896	0.280177	0.449541	No prior infection, BNT162b2	64.5104	55.0459	71.9823
93	0.354559	0.279953	0.449046	No prior infection, BNT162b2	64.5441	55.0954	72.0047
94	0.354222	0.279729	0.448552	No prior infection, BNT162b2	64.5778	55.1448	72.0271
95	0.353885	0.279505	0.448059	No prior infection, BNT162b2	64.6115	55.1941	72.0495
96	0.353549	0.279282	0.447567	No prior infection, BNT162b2	64.6451	55.2433	72.0718
97	0.353214	0.279058	0.447075	No prior infection, BNT162b2	64.6786	55.2925	72.0942
98	0.352878	0.278835	0.446584	No prior infection, BNT162b2	64.7122	55.3416	72.1165
99	0.352543	0.278611	0.446093	No prior infection, BNT162b2	64.7457	55.3907	72.1389
100	0.352208	0.278388	0.445604	No prior infection, BNT162b2	64.7792	55.4396	72.1612
101	0.351874	0.278165	0.445115	No prior infection, BNT162b2	64.8126	55.4885	72.1835
102	0.35154	0.277942	0.444626	No prior infection, BNT162b2	64.846	55.5374	72.2058
103	0.351206	0.277719	0.444139	No prior infection, BNT162b2	64.8794	55.5861	72.2281
104	0.350872	0.277496	0.443652	No prior infection, BNT162b2	64.9128	55.6348	72.2504
105	0.350539	0.277273	0.443165	No prior infection, BNT162b2	64.9461	55.6835	72.2727
106	0.350206	0.27705	0.44268	No prior infection, BNT162b2	64.9794	55.732	72.295
107	0.349874	0.276827	0.442195	No prior infection, BNT162b2	65.0126	55.7805	72.3173
108	0.349541	0.276605	0.44171	No prior infection, BNT162b2	65.0459	55.829	72.3395
109	0.349209	0.276382	0.441227	No prior infection, BNT162b2	65.0791	55.8773	72.3618
110	0.348878	0.27616	0.440744	No prior infection, BNT162b2	65.1122	55.9256	72.384
111	0.348546	0.275937	0.440262	No prior infection, BNT162b2	65.1454	55.9738	72.4063
112	0.348215	0.275715	0.43978	No prior infection, BNT162b2	65.1785	56.022	72.4285
113	0.347885	0.275493	0.439299	No prior infection, BNT162b2	65.2115	56.0701	72.4507
114	0.347554	0.275271	0.438819	No prior infection, BNT162b2	65.2446	56.1181	72.4729
115	0.347224	0.275049	0.438339	No prior infection, BNT162b2	65.2776	56.1661	72.4951
116	0.346895	0.274827	0.43786	No prior infection, BNT162b2	65.3105	56.214	72.5173
117	0.346565	0.274605	0.437382	No prior infection, BNT162b2	65.3435	56.2618	72.5395
118	0.346236	0.274384	0.436905	No prior infection, BNT162b2	65.3764	56.3095	72.5616
119	0.345907	0.274162	0.436428	No prior infection, BNT162b2	65.4093	56.3572	72.5838
120	0.345579	0.27394	0.435951	No prior infection, BNT162b2	65.4421	56.4049	72.606
121	0.345251	0.273719	0.435476	No prior infection, BNT162b2	65.4749	56.4524	72.6281
122	0.344923	0.273498	0.435001	No prior infection, BNT162b2	65.5077	56.4999	72.6502
123	0.344595	0.273276	0.434527	No prior infection, BNT162b2	65.5405	56.5473	72.6724
124	0.344268	0.273055	0.434053	No prior infection, BNT162b2	65.5732	56.5947	72.6945
125	0.343941	0.272834	0.43358	No prior infection, BNT162b2	65.6059	56.642	72.7166
126	0.343614	0.272613	0.433108	No prior infection, BNT162b2	65.6386	56.6892	72.7387
127	0.343288	0.272392	0.432636	No prior infection, BNT162b2	65.6712	56.7364	72.7608
128	0.342962	0.272171	0.432166	No prior infection, BNT162b2	65.7038	56.7834	72.7829
129	0.342636	0.27195	0.431695	No prior infection, BNT162b2	65.7364	56.8305	72.805
130	0.342311	0.27173	0.431226	No prior infection, BNT162b2	65.7689	56.8774	72.827
131	0.341986	0.271509	0.430757	No prior infection, BNT162b2	65.8014	56.9243	72.8491
132	0.341661	0.271289	0.430289	No prior infection, BNT162b2	65.8339	56.9711	72.8711
133	0.341337	0.271068	0.429821	No prior infection, BNT162b2	65.8663	57.0179	72.8932
134	0.341013	0.270848	0.429354	No prior infection, BNT162b2	65.8987	57.0646	72.9152
135	0.340689	0.270628	0.428888	No prior infection, BNT162b2	65.9311	57.1112	72.9372
136	0.340365	0.270407	0.428422	No prior infection, BNT162b2	65.9635	57.1578	72.9593
137	0.340042	0.270187	0.427957	No prior infection, BNT162b2	65.9958	57.2043	72.9813
138	0.339719	0.269967	0.427493	No prior infection, BNT162b2	66.0281	57.2507	73.0033
139	0.339396	0.269747	0.427029	No prior infection, BNT162b2	66.0604	57.2971	73.0253
140	0.339074	0.269528	0.426566	No prior infection, BNT162b2	66.0926	57.3434	73.0472
141	0.338752	0.269308	0.426103	No prior infection, BNT162b2	66.1248	57.3897	73.0692
142	0.33843	0.269088	0.425642	No prior infection, BNT162b2	66.157	57.4358	73.0912
143	0.338109	0.268869	0.425181	No prior infection, BNT162b2	66.1891	57.4819	73.1131
144	0.337788	0.268649	0.42472	No prior infection, BNT162b2	66.2212	57.528	73.1351
145	0.337467	0.26843	0.42426	No prior infection, BNT162b2	66.2533	57.574	73.157
146	0.337147	0.26821	0.423801	No prior infection, BNT162b2	66.2853	57.6199	73.179
147	0.336827	0.267991	0.423343	No prior infection, BNT162b2	66.3173	57.6657	73.2009
148	0.336507	0.267772	0.422885	No prior infection, BNT162b2	66.3493	57.7115	73.2228
149	0.336187	0.267553	0.422428	No prior infection, BNT162b2	66.3813	57.7572	73.2447
150	0.335868	0.267334	0.421971	No prior infection, BNT162b2	66.4132	57.8029	73.2666
151	0.335549	0.267115	0.421515	No prior infection, BNT162b2	66.4451	57.8485	73.2885
152	0.33523	0.266896	0.42106	No prior infection, BNT162b2	66.477	57.894	73.3104
153	0.334912	0.266678	0.420605	No prior infection, BNT162b2	66.5088	57.9395	73.3322
154	0.334594	0.266459	0.420151	No prior infection, BNT162b2	66.5406	57.9849	73.3541
155	0.334276	0.26624	0.419698	No prior infection, BNT162b2	66.5724	58.0302	73.376
156	0.333959	0.266022	0.419245	No prior infection, BNT162b2	66.6041	58.0755	73.3978
157	0.333642	0.265804	0.418793	No prior infection, BNT162b2	66.6358	58.1207	73.4196
158	0.333325	0.265585	0.418342	No prior infection, BNT162b2	66.6675	58.1658	73.4415
159	0.333008	0.265367	0.417891	No prior infection, BNT162b2	66.6992	58.2109	73.4633
160	0.332692	0.265149	0.417441	No prior infection, BNT162b2	66.7308	58.2559	73.4851
161	0.332376	0.264931	0.416991	No prior infection, BNT162b2	66.7624	58.3009	73.5069
162	0.33206	0.264713	0.416542	No prior infection, BNT162b2	66.794	58.3458	73.5287
163	0.331745	0.264495	0.416094	No prior infection, BNT162b2	66.8255	58.3906	73.5505
164	0.33143	0.264277	0.415646	No prior infection, BNT162b2	66.857	58.4354	73.5723
165	0.331115	0.264059	0.415199	No prior infection, BNT162b2	66.8885	58.4801	73.5941
166	0.330801	0.263842	0.414753	No prior infection, BNT162b2	66.9199	58.5247	73.6158
167	0.330487	0.263624	0.414307	No prior infection, BNT162b2	66.9513	58.5693	73.6376
168	0.330173	0.263407	0.413862	No prior infection, BNT162b2	66.9827	58.6138	73.6593
169	0.329859	0.263189	0.413418	No prior infection, BNT162b2	67.0141	58.6582	73.6811
170	0.329546	0.262972	0.412974	No prior infection, BNT162b2	67.0454	58.7026	73.7028
171	0.329233	0.262755	0.412531	No prior infection, BNT162b2	67.0767	58.7469	73.7245
172	0.32892	0.262538	0.412088	No prior infection, BNT162b2	67.108	58.7912	73.7462
173	0.328608	0.262321	0.411646	No prior infection, BNT162b2	67.1392	58.8354	73.7679
174	0.328296	0.262104	0.411205	No prior infection, BNT162b2	67.1704	58.8795	73.7896
175	0.327984	0.261887	0.410764	No prior infection, BNT162b2	67.2016	58.9236	73.8113
176	0.327673	0.26167	0.410324	No prior infection, BNT162b2	67.2327	58.9676	73.833
177	0.327362	0.261453	0.409885	No prior infection, BNT162b2	67.2638	59.0115	73.8547
178	0.327051	0.261237	0.409446	No prior infection, BNT162b2	67.2949	59.0554	73.8763
179	0.32674	0.26102	0.409007	No prior infection, BNT162b2	67.326	59.0993	73.898
180	0.32643	0.260804	0.40857	No prior infection, BNT162b2	67.357	59.143	73.9196
181	0.32612	0.260587	0.408133	No prior infection, BNT162b2	67.388	59.1867	73.9413
182	0.32581	0.260371	0.407697	No prior infection, BNT162b2	67.419	59.2303	73.9629
183	0.325501	0.260155	0.407261	No prior infection, BNT162b2	67.4499	59.2739	73.9845
184	0.325192	0.259939	0.406826	No prior infection, BNT162b2	67.4808	59.3174	74.0061
185	0.324883	0.259723	0.406391	No prior infection, BNT162b2	67.5117	59.3609	74.0277
186	0.324574	0.259507	0.405957	No prior infection, BNT162b2	67.5426	59.4043	74.0493
187	0.324266	0.259291	0.405524	No prior infection, BNT162b2	67.5734	59.4476	74.0709
188	0.323958	0.259075	0.405091	No prior infection, BNT162b2	67.6042	59.4909	74.0925
189	0.323651	0.258859	0.404659	No prior infection, BNT162b2	67.6349	59.5341	74.1141
190	0.323343	0.258644	0.404228	No prior infection, BNT162b2	67.6657	59.5772	74.1356
191	0.323036	0.258428	0.403797	No prior infection, BNT162b2	67.6964	59.6203	74.1572
192	0.32273	0.258212	0.403367	No prior infection, BNT162b2	67.727	59.6633	74.1788
193	0.322423	0.257997	0.402937	No prior infection, BNT162b2	67.7577	59.7063	74.2003
194	0.322117	0.257782	0.402508	No prior infection, BNT162b2	67.7883	59.7492	74.2218
195	0.321811	0.257566	0.40208	No prior infection, BNT162b2	67.8189	59.792	74.2434
196	0.321505	0.257351	0.401652	No prior infection, BNT162b2	67.8495	59.8348	74.2649
197	0.3212	0.257136	0.401225	No prior infection, BNT162b2	67.88	59.8775	74.2864
198	0.320895	0.256921	0.400799	No prior infection, BNT162b2	67.9105	59.9201	74.3079
199	0.32059	0.256706	0.400373	No prior infection, BNT162b2	67.941	59.9627	74.3294
200	0.320286	0.256492	0.399947	No prior infection, BNT162b2	67.9714	60.0053	74.3508
201	0.319982	0.256277	0.399523	No prior infection, BNT162b2	68.0018	60.0477	74.3723
202	0.319678	0.256062	0.399098	No prior infection, BNT162b2	68.0322	60.0902	74.3938
203	0.319374	0.255848	0.398675	No prior infection, BNT162b2	68.0626	60.1325	74.4152
204	0.319071	0.255633	0.398252	No prior infection, BNT162b2	68.0929	60.1748	74.4367
205	0.318768	0.255419	0.39783	No prior infection, BNT162b2	68.1232	60.217	74.4581
206	0.318465	0.255204	0.397408	No prior infection, BNT162b2	68.1535	60.2592	74.4796
207	0.318163	0.25499	0.396987	No prior infection, BNT162b2	68.1837	60.3013	74.501
208	0.317861	0.254776	0.396566	No prior infection, BNT162b2	68.2139	60.3434	74.5224
209	0.317559	0.254562	0.396147	No prior infection, BNT162b2	68.2441	60.3853	74.5438
210	0.317257	0.254348	0.395727	No prior infection, BNT162b2	68.2743	60.4273	74.5652
211	0.316956	0.254134	0.395309	No prior infection, BNT162b2	68.3044	60.4691	74.5866
212	0.316655	0.25392	0.39489	No prior infection, BNT162b2	68.3345	60.511	74.608
213	0.316355	0.253706	0.394473	No prior infection, BNT162b2	68.3645	60.5527	74.6294
214	0.316054	0.253492	0.394056	No prior infection, BNT162b2	68.3946	60.5944	74.6508
215	0.315754	0.253279	0.39364	No prior infection, BNT162b2	68.4246	60.636	74.6721
216	0.315454	0.253065	0.393224	No prior infection, BNT162b2	68.4546	60.6776	74.6935
217	0.315155	0.252852	0.392809	No prior infection, BNT162b2	68.4845	60.7191	74.7148
218	0.314855	0.252638	0.392394	No prior infection, BNT162b2	68.5145	60.7606	74.7362
219	0.314556	0.252425	0.39198	No prior infection, BNT162b2	68.5444	60.802	74.7575
220	0.314258	0.252212	0.391567	No prior infection, BNT162b2	68.5742	60.8433	74.7788
221	0.313959	0.251999	0.391154	No prior infection, BNT162b2	68.6041	60.8846	74.8001
222	0.313661	0.251786	0.390742	No prior infection, BNT162b2	68.6339	60.9258	74.8214
223	0.313363	0.251573	0.39033	No prior infection, BNT162b2	68.6637	60.967	74.8427
224	0.313066	0.25136	0.389919	No prior infection, BNT162b2	68.6934	61.0081	74.864
225	0.312768	0.251147	0.389509	No prior infection, BNT162b2	68.7232	61.0491	74.8853
226	0.312471	0.250934	0.389099	No prior infection, BNT162b2	68.7529	61.0901	74.9066
227	0.312175	0.250722	0.38869	No prior infection, BNT162b2	68.7825	61.131	74.9278
228	0.311878	0.250509	0.388281	No prior infection, BNT162b2	68.8122	61.1719	74.9491
229	0.311582	0.250297	0.387873	No prior infection, BNT162b2	68.8418	61.2127	74.9703
230	0.311286	0.250084	0.387466	No prior infection, BNT162b2	68.8714	61.2534	74.9916
231	0.310991	0.249872	0.387059	No prior infection, BNT162b2	68.9009	61.2941	75.0128
232	0.310695	0.24966	0.386653	No prior infection, BNT162b2	68.9305	61.3347	75.034
233	0.3104	0.249447	0.386247	No prior infection, BNT162b2	68.96	61.3753	75.0553
234	0.310106	0.249235	0.385842	No prior infection, BNT162b2	68.9894	61.4158	75.0765
235	0.309811	0.249023	0.385437	No prior infection, BNT162b2	69.0189	61.4563	75.0977
236	0.309517	0.248811	0.385033	No prior infection, BNT162b2	69.0483	61.4967	75.1189
237	0.309223	0.2486	0.38463	No prior infection, BNT162b2	69.0777	61.537	75.14
238	0.308929	0.248388	0.384227	No prior infection, BNT162b2	69.1071	61.5773	75.1612
239	0.308636	0.248176	0.383825	No prior infection, BNT162b2	69.1364	61.6175	75.1824
240	0.308343	0.247965	0.383423	No prior infection, BNT162b2	69.1657	61.6577	75.2035
241	0.30805	0.247753	0.383022	No prior infection, BNT162b2	69.195	61.6978	75.2247
242	0.307758	0.247542	0.382621	No prior infection, BNT162b2	69.2242	61.7379	75.2458
243	0.307465	0.24733	0.382221	No prior infection, BNT162b2	69.2535	61.7779	75.267
244	0.307173	0.247119	0.381822	No prior infection, BNT162b2	69.2827	61.8178	75.2881
245	0.306882	0.246908	0.381423	No prior infection, BNT162b2	69.3118	61.8577	75.3092
246	0.30659	0.246697	0.381025	No prior infection, BNT162b2	69.341	61.8975	75.3303
247	0.306299	0.246486	0.380627	No prior infection, BNT162b2	69.3701	61.9373	75.3514
248	0.306008	0.246275	0.38023	No prior infection, BNT162b2	69.3992	61.977	75.3725
249	0.305718	0.246064	0.379834	No prior infection, BNT162b2	69.4282	62.0166	75.3936
250	0.305427	0.245853	0.379438	No prior infection, BNT162b2	69.4573	62.0562	75.4147
251	0.305137	0.245642	0.379043	No prior infection, BNT162b2	69.4863	62.0957	75.4358
252	0.304848	0.245432	0.378648	No prior infection, BNT162b2	69.5152	62.1352	75.4568
253	0.304558	0.245221	0.378253	No prior infection, BNT162b2	69.5442	62.1747	75.4779
254	0.304269	0.24501	0.37786	No prior infection, BNT162b2	69.5731	62.214	75.499
255	0.30398	0.2448	0.377467	No prior infection, BNT162b2	69.602	62.2533	75.52
256	0.303691	0.24459	0.377074	No prior infection, BNT162b2	69.6309	62.2926	75.541
257	0.303403	0.244379	0.376682	No prior infection, BNT162b2	69.6597	62.3318	75.5621
258	0.303115	0.244169	0.376291	No prior infection, BNT162b2	69.6885	62.3709	75.5831
259	0.302827	0.243959	0.3759	No prior infection, BNT162b2	69.7173	62.41	75.6041
260	0.30254	0.243749	0.37551	No prior infection, BNT162b2	69.746	62.449	75.6251
261	0.302252	0.243539	0.37512	No prior infection, BNT162b2	69.7748	62.488	75.6461
262	0.301965	0.243329	0.374731	No prior infection, BNT162b2	69.8035	62.5269	75.6671
263	0.301679	0.24312	0.374342	No prior infection, BNT162b2	69.8321	62.5658	75.688
264	0.301392	0.24291	0.373954	No prior infection, BNT162b2	69.8608	62.6046	75.709
265	0.301106	0.2427	0.373567	No prior infection, BNT162b2	69.8894	62.6433	75.73
266	0.30082	0.242491	0.37318	No prior infection, BNT162b2	69.918	62.682	75.7509
267	0.300534	0.242281	0.372793	No prior infection, BNT162b2	69.9466	62.7207	75.7719
268	0.300249	0.242072	0.372408	No prior infection, BNT162b2	69.9751	62.7592	75.7928
269	0.299964	0.241863	0.372022	No prior infection, BNT162b2	70.0036	62.7978	75.8137
270	0.299679	0.241653	0.371638	No prior infection, BNT162b2	70.0321	62.8362	75.8347
271	0.299394	0.241444	0.371253	No prior infection, BNT162b2	70.0606	62.8747	75.8556
272	0.29911	0.241235	0.37087	No prior infection, BNT162b2	70.089	62.913	75.8765
273	0.298826	0.241026	0.370487	No prior infection, BNT162b2	70.1174	62.9513	75.8974
274	0.298542	0.240817	0.370104	No prior infection, BNT162b2	70.1458	62.9896	75.9183
275	0.298259	0.240609	0.369722	No prior infection, BNT162b2	70.1741	63.0278	75.9391
276	0.297976	0.2404	0.369341	No prior infection, BNT162b2	70.2024	63.0659	75.96
277	0.297693	0.240191	0.36896	No prior infection, BNT162b2	70.2307	63.104	75.9809
278	0.29741	0.239983	0.36858	No prior infection, BNT162b2	70.259	63.142	76.0017
279	0.297128	0.239774	0.3682	No prior infection, BNT162b2	70.2872	63.18	76.0226
280	0.296845	0.239566	0.367821	No prior infection, BNT162b2	70.3155	63.2179	76.0434
281	0.296564	0.239357	0.367442	No prior infection, BNT162b2	70.3436	63.2558	76.0643
282	0.296282	0.239149	0.367064	No prior infection, BNT162b2	70.3718	63.2936	76.0851
283	0.296001	0.238941	0.366687	No prior infection, BNT162b2	70.3999	63.3313	76.1059
284	0.29572	0.238733	0.36631	No prior infection, BNT162b2	70.428	63.369	76.1267
285	0.295439	0.238525	0.365933	No prior infection, BNT162b2	70.4561	63.4067	76.1475
286	0.295158	0.238317	0.365557	No prior infection, BNT162b2	70.4842	63.4443	76.1683
287	0.294878	0.238109	0.365182	No prior infection, BNT162b2	70.5122	63.4818	76.1891
288	0.294598	0.237901	0.364807	No prior infection, BNT162b2	70.5402	63.5193	76.2099
289	0.294318	0.237693	0.364433	No prior infection, BNT162b2	70.5682	63.5567	76.2307
290	0.294039	0.237486	0.364059	No prior infection, BNT162b2	70.5961	63.5941	76.2514
291	0.29376	0.237278	0.363686	No prior infection, BNT162b2	70.624	63.6314	76.2722
292	0.293481	0.237071	0.363313	No prior infection, BNT162b2	70.6519	63.6687	76.2929
293	0.293202	0.236863	0.362941	No prior infection, BNT162b2	70.6798	63.7059	76.3137
294	0.292924	0.236656	0.36257	No prior infection, BNT162b2	70.7076	63.743	76.3344
295	0.292645	0.236449	0.362198	No prior infection, BNT162b2	70.7355	63.7802	76.3551
296	0.292368	0.236242	0.361828	No prior infection, BNT162b2	70.7632	63.8172	76.3758
297	0.29209	0.236034	0.361458	No prior infection, BNT162b2	70.791	63.8542	76.3966
298	0.291813	0.235827	0.361089	No prior infection, BNT162b2	70.8187	63.8911	76.4173
299	0.291536	0.235621	0.36072	No prior infection, BNT162b2	70.8464	63.928	76.4379
300	0.291259	0.235414	0.360351	No prior infection, BNT162b2	70.8741	63.9649	76.4586
301	0.290982	0.235207	0.359983	No prior infection, BNT162b2	70.9018	64.0017	76.4793
302	0.290706	0.235	0.359616	No prior infection, BNT162b2	70.9294	64.0384	76.5
303	0.29043	0.234794	0.359249	No prior infection, BNT162b2	70.957	64.0751	76.5206
304	0.290154	0.234587	0.358883	No prior infection, BNT162b2	70.9846	64.1117	76.5413
305	0.289879	0.234381	0.358517	No prior infection, BNT162b2	71.0121	64.1483	76.5619
306	0.289603	0.234174	0.358152	No prior infection, BNT162b2	71.0397	64.1848	76.5826
307	0.289328	0.233968	0.357788	No prior infection, BNT162b2	71.0672	64.2212	76.6032
308	0.289054	0.233762	0.357423	No prior infection, BNT162b2	71.0946	64.2577	76.6238
309	0.288779	0.233556	0.35706	No prior infection, BNT162b2	71.1221	64.294	76.6444
310	0.288505	0.23335	0.356697	No prior infection, BNT162b2	71.1495	64.3303	76.665
311	0.288231	0.233144	0.356334	No prior infection, BNT162b2	71.1769	64.3666	76.6856
312	0.287957	0.232938	0.355972	No prior infection, BNT162b2	71.2043	64.4028	76.7062
313	0.287684	0.232732	0.355611	No prior infection, BNT162b2	71.2316	64.4389	76.7268
314	0.287411	0.232526	0.35525	No prior infection, BNT162b2	71.2589	64.475	76.7474
315	0.287138	0.232321	0.354889	No prior infection, BNT162b2	71.2862	64.5111	76.7679
316	0.286865	0.232115	0.354529	No prior infection, BNT162b2	71.3135	64.5471	76.7885
317	0.286593	0.23191	0.35417	No prior infection, BNT162b2	71.3407	64.583	76.809
318	0.286321	0.231704	0.353811	No prior infection, BNT162b2	71.3679	64.6189	76.8296
319	0.286049	0.231499	0.353453	No prior infection, BNT162b2	71.3951	64.6547	76.8501
320	0.285777	0.231294	0.353095	No prior infection, BNT162b2	71.4223	64.6905	76.8706
321	0.285506	0.231088	0.352737	No prior infection, BNT162b2	71.4494	64.7263	76.8912
322	0.285235	0.230883	0.352381	No prior infection, BNT162b2	71.4765	64.7619	76.9117
323	0.284964	0.230678	0.352024	No prior infection, BNT162b2	71.5036	64.7976	76.9322
324	0.284693	0.230473	0.351669	No prior infection, BNT162b2	71.5307	64.8331	76.9527
325	0.284423	0.230268	0.351313	No prior infection, BNT162b2	71.5577	64.8687	76.9732
326	0.284153	0.230064	0.350959	No prior infection, BNT162b2	71.5847	64.9041	76.9936
327	0.283883	0.229859	0.350604	No prior infection, BNT162b2	71.6117	64.9396	77.0141
328	0.283613	0.229654	0.350251	No prior infection, BNT162b2	71.6387	64.9749	77.0346
329	0.283344	0.22945	0.349897	No prior infection, BNT162b2	71.6656	65.0103	77.055
330	0.283075	0.229245	0.349545	No prior infection, BNT162b2	71.6925	65.0455	77.0755
331	0.282806	0.229041	0.349193	No prior infection, BNT162b2	71.7194	65.0807	77.0959
332	0.282538	0.228837	0.348841	No prior infection, BNT162b2	71.7462	65.1159	77.1163
333	0.28227	0.228633	0.34849	No prior infection, BNT162b2	71.773	65.151	77.1367
334	0.282002	0.228428	0.348139	No prior infection, BNT162b2	71.7998	65.1861	77.1572
335	0.281734	0.228224	0.347789	No prior infection, BNT162b2	71.8266	65.2211	77.1776
336	0.281466	0.22802	0.347439	No prior infection, BNT162b2	71.8534	65.2561	77.198
337	0.281199	0.227816	0.34709	No prior infection, BNT162b2	71.8801	65.291	77.2184
338	0.280932	0.227613	0.346742	No prior infection, BNT162b2	71.9068	65.3258	77.2387
339	0.280665	0.227409	0.346393	No prior infection, BNT162b2	71.9335	65.3607	77.2591
340	0.280399	0.227205	0.346046	No prior infection, BNT162b2	71.9601	65.3954	77.2795
341	0.280132	0.227002	0.345699	No prior infection, BNT162b2	71.9868	65.4301	77.2998
342	0.279866	0.226798	0.345352	No prior infection, BNT162b2	72.0134	65.4648	77.3202
343	0.279601	0.226595	0.345006	No prior infection, BNT162b2	72.0399	65.4994	77.3405
344	0.279335	0.226391	0.34466	No prior infection, BNT162b2	72.0665	65.534	77.3609
345	0.27907	0.226188	0.344315	No prior infection, BNT162b2	72.093	65.5685	77.3812
346	0.278805	0.225985	0.343971	No prior infection, BNT162b2	72.1195	65.6029	77.4015
347	0.27854	0.225782	0.343627	No prior infection, BNT162b2	72.146	65.6373	77.4218
348	0.278276	0.225579	0.343283	No prior infection, BNT162b2	72.1724	65.6717	77.4421
349	0.278012	0.225376	0.34294	No prior infection, BNT162b2	72.1988	65.706	77.4624
350	0.277748	0.225173	0.342597	No prior infection, BNT162b2	72.2252	65.7403	77.4827
351	0.277484	0.22497	0.342255	No prior infection, BNT162b2	72.2516	65.7745	77.503
352	0.27722	0.224768	0.341914	No prior infection, BNT162b2	72.278	65.8086	77.5232
353	0.276957	0.224565	0.341573	No prior infection, BNT162b2	72.3043	65.8427	77.5435
354	0.276694	0.224362	0.341232	No prior infection, BNT162b2	72.3306	65.8768	77.5638
355	0.276431	0.22416	0.340892	No prior infection, BNT162b2	72.3569	65.9108	77.584
356	0.276169	0.223958	0.340552	No prior infection, BNT162b2	72.3831	65.9448	77.6042
357	0.275907	0.223755	0.340213	No prior infection, BNT162b2	72.4093	65.9787	77.6245
358	0.275645	0.223553	0.339875	No prior infection, BNT162b2	72.4355	66.0125	77.6447
359	0.275383	0.223351	0.339536	No prior infection, BNT162b2	72.4617	66.0464	77.6649
360	0.275122	0.223149	0.339199	No prior infection, BNT162b2	72.4878	66.0801	77.6851
361	0.27486	0.222947	0.338862	No prior infection, BNT162b2	72.514	66.1138	77.7053
362	0.274599	0.222745	0.338525	No prior infection, BNT162b2	72.5401	66.1475	77.7255
363	0.274339	0.222543	0.338189	No prior infection, BNT162b2	72.5661	66.1811	77.7457
364	0.274078	0.222342	0.337853	No prior infection, BNT162b2	72.5922	66.2147	77.7658
365	0.273818	0.22214	0.337518	No prior infection, BNT162b2	72.6182	66.2482	77.786
366	0.273558	0.221938	0.337183	No prior infection, BNT162b2	72.6442	66.2817	77.8062
367	0.273298	0.221737	0.336849	No prior infection, BNT162b2	72.6702	66.3151	77.8263
368	0.273039	0.221536	0.336515	No prior infection, BNT162b2	72.6961	66.3485	77.8464
369	0.272779	0.221334	0.336182	No prior infection, BNT162b2	72.7221	66.3818	77.8666
370	0.27252	0.221133	0.335849	No prior infection, BNT162b2	72.748	66.4151	77.8867
371	0.272262	0.220932	0.335517	No prior infection, BNT162b2	72.7738	66.4483	77.9068
372	0.272003	0.220731	0.335185	No prior infection, BNT162b2	72.7997	66.4815	77.9269
373	0.271745	0.22053	0.334854	No prior infection, BNT162b2	72.8255	66.5146	77.947
374	0.271487	0.220329	0.334523	No prior infection, BNT162b2	72.8513	66.5477	77.9671
375	0.271229	0.220128	0.334193	No prior infection, BNT162b2	72.8771	66.5807	77.9872
376	0.270971	0.219927	0.333863	No prior infection, BNT162b2	72.9029	66.6137	78.0073
377	0.270714	0.219727	0.333533	No prior infection, BNT162b2	72.9286	66.6467	78.0273
378	0.270457	0.219526	0.333204	No prior infection, BNT162b2	72.9543	66.6796	78.0474
379	0.2702	0.219326	0.332876	No prior infection, BNT162b2	72.98	66.7124	78.0674
380	0.269944	0.219125	0.332548	No prior infection, BNT162b2	73.0056	66.7452	78.0875
381	0.269687	0.218925	0.33222	No prior infection, BNT162b2	73.0313	66.778	78.1075
382	0.269431	0.218725	0.331893	No prior infection, BNT162b2	73.0569	66.8107	78.1275
383	0.269175	0.218524	0.331567	No prior infection, BNT162b2	73.0825	66.8433	78.1476
384	0.26892	0.218324	0.331241	No prior infection, BNT162b2	73.108	66.8759	78.1676
385	0.268665	0.218124	0.330915	No prior infection, BNT162b2	73.1335	66.9085	78.1876
386	0.268409	0.217924	0.33059	No prior infection, BNT162b2	73.1591	66.941	78.2076
387	0.268155	0.217724	0.330265	No prior infection, BNT162b2	73.1845	66.9735	78.2276
388	0.2679	0.217525	0.329941	No prior infection, BNT162b2	73.21	67.0059	78.2475
389	0.267646	0.217325	0.329618	No prior infection, BNT162b2	73.2354	67.0382	78.2675
390	0.267391	0.217125	0.329294	No prior infection, BNT162b2	73.2609	67.0706	78.2875
391	0.267138	0.216926	0.328972	No prior infection, BNT162b2	73.2862	67.1028	78.3074
392	0.266884	0.216727	0.328649	No prior infection, BNT162b2	73.3116	67.1351	78.3273
393	0.26663	0.216527	0.328327	No prior infection, BNT162b2	73.337	67.1673	78.3473
394	0.266377	0.216328	0.328006	No prior infection, BNT162b2	73.3623	67.1994	78.3672
395	0.266124	0.216129	0.327685	No prior infection, BNT162b2	73.3876	67.2315	78.3871
396	0.265872	0.21593	0.327365	No prior infection, BNT162b2	73.4128	67.2635	78.407
397	0.265619	0.215731	0.327045	No prior infection, BNT162b2	73.4381	67.2955	78.4269
398	0.265367	0.215532	0.326725	No prior infection, BNT162b2	73.4633	67.3275	78.4468
399	0.265115	0.215333	0.326406	No prior infection, BNT162b2	73.4885	67.3594	78.4667
400	0.264863	0.215134	0.326088	No prior infection, BNT162b2	73.5137	67.3912	78.4866
401	0.264612	0.214935	0.32577	No prior infection, BNT162b2	73.5388	67.423	78.5065
402	0.264361	0.214737	0.325452	No prior infection, BNT162b2	73.5639	67.4548	78.5263
403	0.26411	0.214538	0.325135	No prior infection, BNT162b2	73.589	67.4865	78.5462
404	0.263859	0.21434	0.324818	No prior infection, BNT162b2	73.6141	67.5182	78.566
405	0.263608	0.214141	0.324502	No prior infection, BNT162b2	73.6392	67.5498	78.5859
406	0.263358	0.213943	0.324186	No prior infection, BNT162b2	73.6642	67.5814	78.6057
407	0.263108	0.213745	0.323871	No prior infection, BNT162b2	73.6892	67.6129	78.6255
408	0.262858	0.213547	0.323556	No prior infection, BNT162b2	73.7142	67.6444	78.6453
409	0.262608	0.213349	0.323241	No prior infection, BNT162b2	73.7392	67.6759	78.6651
410	0.262359	0.213151	0.322927	No prior infection, BNT162b2	73.7641	67.7073	78.6849
411	0.26211	0.212953	0.322614	No prior infection, BNT162b2	73.789	67.7386	78.7047
412	0.261861	0.212755	0.322301	No prior infection, BNT162b2	73.8139	67.7699	78.7245
413	0.261612	0.212558	0.321988	No prior infection, BNT162b2	73.8388	67.8012	78.7442
414	0.261364	0.21236	0.321676	No prior infection, BNT162b2	73.8636	67.8324	78.764
415	0.261116	0.212163	0.321364	No prior infection, BNT162b2	73.8884	67.8636	78.7837
416	0.260868	0.211965	0.321053	No prior infection, BNT162b2	73.9132	67.8947	78.8035
417	0.26062	0.211768	0.320742	No prior infection, BNT162b2	73.938	67.9258	78.8232
418	0.260373	0.211571	0.320432	No prior infection, BNT162b2	73.9627	67.9568	78.8429
419	0.260125	0.211373	0.320122	No prior infection, BNT162b2	73.9875	67.9878	78.8627
420	0.259879	0.211176	0.319812	No prior infection, BNT162b2	74.0121	68.0188	78.8824
421	0.259632	0.210979	0.319503	No prior infection, BNT162b2	74.0368	68.0497	78.9021
422	0.259385	0.210782	0.319195	No prior infection, BNT162b2	74.0615	68.0805	78.9218
423	0.259139	0.210586	0.318887	No prior infection, BNT162b2	74.0861	68.1113	78.9414
424	0.258893	0.210389	0.318579	No prior infection, BNT162b2	74.1107	68.1421	78.9611
425	0.258647	0.210192	0.318272	No prior infection, BNT162b2	74.1353	68.1728	78.9808
426	0.258401	0.209996	0.317965	No prior infection, BNT162b2	74.1599	68.2035	79.0004
427	0.258156	0.209799	0.317659	No prior infection, BNT162b2	74.1844	68.2341	79.0201
428	0.257911	0.209603	0.317353	No prior infection, BNT162b2	74.2089	68.2647	79.0397
429	0.257666	0.209406	0.317048	No prior infection, BNT162b2	74.2334	68.2952	79.0594
430	0.257421	0.20921	0.316743	No prior infection, BNT162b2	74.2579	68.3257	79.079
431	0.257177	0.209014	0.316438	No prior infection, BNT162b2	74.2823	68.3562	79.0986
432	0.256933	0.208818	0.316134	No prior infection, BNT162b2	74.3067	68.3866	79.1182
433	0.256689	0.208622	0.31583	No prior infection, BNT162b2	74.3311	68.417	79.1378
434	0.256445	0.208426	0.315527	No prior infection, BNT162b2	74.3555	68.4473	79.1574
435	0.256202	0.20823	0.315224	No prior infection, BNT162b2	74.3798	68.4776	79.177
436	0.255958	0.208035	0.314922	No prior infection, BNT162b2	74.4042	68.5078	79.1965
437	0.255715	0.207839	0.31462	No prior infection, BNT162b2	74.4285	68.538	79.2161
438	0.255472	0.207643	0.314318	No prior infection, BNT162b2	74.4528	68.5682	79.2357
439	0.25523	0.207448	0.314017	No prior infection, BNT162b2	74.477	68.5983	79.2552
440	0.254988	0.207253	0.313717	No prior infection, BNT162b2	74.5012	68.6283	79.2747
441	0.254745	0.207057	0.313417	No prior infection, BNT162b2	74.5255	68.6583	79.2943
442	0.254503	0.206862	0.313117	No prior infection, BNT162b2	74.5497	68.6883	79.3138
443	0.254262	0.206667	0.312818	No prior infection, BNT162b2	74.5738	68.7182	79.3333
444	0.25402	0.206472	0.312519	No prior infection, BNT162b2	74.598	68.7481	79.3528
445	0.253779	0.206277	0.31222	No prior infection, BNT162b2	74.6221	68.778	79.3723
446	0.253538	0.206082	0.311922	No prior infection, BNT162b2	74.6462	68.8078	79.3918
447	0.253297	0.205887	0.311625	No prior infection, BNT162b2	74.6703	68.8375	79.4113
448	0.253057	0.205693	0.311328	No prior infection, BNT162b2	74.6943	68.8672	79.4307
449	0.252817	0.205498	0.311031	No prior infection, BNT162b2	74.7183	68.8969	79.4502
450	0.252577	0.205304	0.310735	No prior infection, BNT162b2	74.7423	68.9265	79.4696
451	0.252337	0.205109	0.310439	No prior infection, BNT162b2	74.7663	68.9561	79.4891
452	0.252097	0.204915	0.310143	No prior infection, BNT162b2	74.7903	68.9857	79.5085
453	0.251858	0.204721	0.309848	No prior infection, BNT162b2	74.8142	69.0152	79.5279
454	0.251619	0.204527	0.309554	No prior infection, BNT162b2	74.8381	69.0446	79.5473
455	0.25138	0.204332	0.30926	No prior infection, BNT162b2	74.862	69.074	79.5668
456	0.251141	0.204138	0.308966	No prior infection, BNT162b2	74.8859	69.1034	79.5862
457	0.250903	0.203945	0.308673	No prior infection, BNT162b2	74.9097	69.1327	79.6055
458	0.250664	0.203751	0.30838	No prior infection, BNT162b2	74.9336	69.162	79.6249
459	0.250426	0.203557	0.308087	No prior infection, BNT162b2	74.9574	69.1913	79.6443
460	0.250189	0.203363	0.307795	No prior infection, BNT162b2	74.9811	69.2205	79.6637
461	0.249951	0.20317	0.307504	No prior infection, BNT162b2	75.0049	69.2496	79.683
462	0.249714	0.202976	0.307212	No prior infection, BNT162b2	75.0286	69.2788	79.7024
463	0.249477	0.202783	0.306922	No prior infection, BNT162b2	75.0523	69.3078	79.7217
464	0.24924	0.20259	0.306631	No prior infection, BNT162b2	75.076	69.3369	79.741
465	0.249003	0.202397	0.306341	No prior infection, BNT162b2	75.0997	69.3659	79.7603
466	0.248767	0.202204	0.306052	No prior infection, BNT162b2	75.1233	69.3948	79.7796
467	0.24853	0.202011	0.305763	No prior infection, BNT162b2	75.147	69.4237	79.7989
468	0.248294	0.201818	0.305474	No prior infection, BNT162b2	75.1706	69.4526	79.8182
469	0.248059	0.201625	0.305186	No prior infection, BNT162b2	75.1941	69.4814	79.8375
470	0.247823	0.201432	0.304898	No prior infection, BNT162b2	75.2177	69.5102	79.8568
471	0.247588	0.201239	0.304611	No prior infection, BNT162b2	75.2412	69.5389	79.8761
472	0.247353	0.201047	0.304324	No prior infection, BNT162b2	75.2647	69.5676	79.8953
473	0.247118	0.200854	0.304037	No prior infection, BNT162b2	75.2882	69.5963	79.9146
474	0.246883	0.200662	0.303751	No prior infection, BNT162b2	75.3117	69.6249	79.9338
475	0.246649	0.20047	0.303465	No prior infection, BNT162b2	75.3351	69.6535	79.953
476	0.246414	0.200278	0.30318	No prior infection, BNT162b2	75.3586	69.682	79.9722
477	0.24618	0.200086	0.302895	No prior infection, BNT162b2	75.382	69.7105	79.9914
478	0.245947	0.199894	0.30261	No prior infection, BNT162b2	75.4053	69.739	80.0106
479	0.245713	0.199702	0.302326	No prior infection, BNT162b2	75.4287	69.7674	80.0298
480	0.24548	0.19951	0.302042	No prior infection, BNT162b2	75.452	69.7958	80.049
481	0.245247	0.199318	0.301759	No prior infection, BNT162b2	75.4753	69.8241	80.0682
482	0.245014	0.199126	0.301476	No prior infection, BNT162b2	75.4986	69.8524	80.0874
483	0.244781	0.198935	0.301193	No prior infection, BNT162b2	75.5219	69.8807	80.1065
484	0.244549	0.198743	0.300911	No prior infection, BNT162b2	75.5451	69.9089	80.1257
485	0.244317	0.198552	0.30063	No prior infection, BNT162b2	75.5683	69.937	80.1448
486	0.244085	0.198361	0.300348	No prior infection, BNT162b2	75.5915	69.9652	80.1639
487	0.243853	0.198169	0.300067	No prior infection, BNT162b2	75.6147	69.9933	80.1831
488	0.243621	0.197978	0.299787	No prior infection, BNT162b2	75.6379	70.0213	80.2022
489	0.24339	0.197787	0.299507	No prior infection, BNT162b2	75.661	70.0493	80.2213
490	0.243159	0.197596	0.299227	No prior infection, BNT162b2	75.6841	70.0773	80.2404
491	0.242928	0.197406	0.298948	No prior infection, BNT162b2	75.7072	70.1052	80.2594
492	0.242697	0.197215	0.298669	No prior infection, BNT162b2	75.7303	70.1331	80.2785
493	0.242467	0.197024	0.298391	No prior infection, BNT162b2	75.7533	70.1609	80.2976
494	0.242237	0.196834	0.298112	No prior infection, BNT162b2	75.7763	70.1888	80.3166
495	0.242007	0.196643	0.297835	No prior infection, BNT162b2	75.7993	70.2165	80.3357
496	0.241777	0.196453	0.297557	No prior infection, BNT162b2	75.8223	70.2443	80.3547
497	0.241547	0.196263	0.297281	No prior infection, BNT162b2	75.8453	70.2719	80.3737
498	0.241318	0.196072	0.297004	No prior infection, BNT162b2	75.8682	70.2996	80.3928
499	0.241089	0.195882	0.296728	No prior infection, BNT162b2	75.8911	70.3272	80.4118
500	0.24086	0.195692	0.296452	No prior infection, BNT162b2	75.914	70.3548	80.4308
501	0.240631	0.195502	0.296177	No prior infection, BNT162b2	75.9369	70.3823	80.4498
502	0.240403	0.195313	0.295902	No prior infection, BNT162b2	75.9597	70.4098	80.4687
503	0.240174	0.195123	0.295628	No prior infection, BNT162b2	75.9826	70.4372	80.4877
504	0.239946	0.194933	0.295353	No prior infection, BNT162b2	76.0054	70.4647	80.5067
505	0.239718	0.194744	0.29508	No prior infection, BNT162b2	76.0282	70.492	80.5256
506	0.239491	0.194554	0.294806	No prior infection, BNT162b2	76.0509	70.5194	80.5446
507	0.239263	0.194365	0.294533	No prior infection, BNT162b2	76.0737	70.5467	80.5635
508	0.239036	0.194176	0.294261	No prior infection, BNT162b2	76.0964	70.5739	80.5824
509	0.238809	0.193987	0.293989	No prior infection, BNT162b2	76.1191	70.6011	80.6013
510	0.238582	0.193797	0.293717	No prior infection, BNT162b2	76.1418	70.6283	80.6203
511	0.238356	0.193608	0.293445	No prior infection, BNT162b2	76.1644	70.6555	80.6392
512	0.23813	0.19342	0.293174	No prior infection, BNT162b2	76.187	70.6826	80.658
513	0.237903	0.193231	0.292904	No prior infection, BNT162b2	76.2097	70.7096	80.6769
514	0.237678	0.193042	0.292634	No prior infection, BNT162b2	76.2322	70.7366	80.6958
515	0.237452	0.192854	0.292364	No prior infection, BNT162b2	76.2548	70.7636	80.7146
516	0.237226	0.192665	0.292094	No prior infection, BNT162b2	76.2774	70.7906	80.7335
517	0.237001	0.192477	0.291825	No prior infection, BNT162b2	76.2999	70.8175	80.7523
518	0.236776	0.192288	0.291556	No prior infection, BNT162b2	76.3224	70.8444	80.7712
519	0.236551	0.1921	0.291288	No prior infection, BNT162b2	76.3449	70.8712	80.79
520	0.236327	0.191912	0.29102	No prior infection, BNT162b2	76.3673	70.898	80.8088
521	0.236102	0.191724	0.290753	No prior infection, BNT162b2	76.3898	70.9247	80.8276
522	0.235878	0.191536	0.290486	No prior infection, BNT162b2	76.4122	70.9514	80.8464
523	0.235654	0.191348	0.290219	No prior infection, BNT162b2	76.4346	70.9781	80.8652
524	0.23543	0.19116	0.289952	No prior infection, BNT162b2	76.457	71.0048	80.884
525	0.235207	0.190973	0.289686	No prior infection, BNT162b2	76.4793	71.0314	80.9027
526	0.234983	0.190785	0.289421	No prior infection, BNT162b2	76.5017	71.0579	80.9215
527	0.23476	0.190598	0.289155	No prior infection, BNT162b2	76.524	71.0845	80.9402
528	0.234537	0.190411	0.28889	No prior infection, BNT162b2	76.5463	71.111	80.9589
529	0.234315	0.190223	0.288626	No prior infection, BNT162b2	76.5685	71.1374	80.9777
530	0.234092	0.190036	0.288362	No prior infection, BNT162b2	76.5908	71.1638	80.9964
531	0.23387	0.189849	0.288098	No prior infection, BNT162b2	76.613	71.1902	81.0151
532	0.233648	0.189662	0.287835	No prior infection, BNT162b2	76.6352	71.2165	81.0338
533	0.233426	0.189475	0.287572	No prior infection, BNT162b2	76.6574	71.2428	81.0525
534	0.233204	0.189288	0.287309	No prior infection, BNT162b2	76.6796	71.2691	81.0712
535	0.232983	0.189102	0.287047	No prior infection, BNT162b2	76.7017	71.2953	81.0898
536	0.232762	0.188915	0.286785	No prior infection, BNT162b2	76.7238	71.3215	81.1085
537	0.232541	0.188729	0.286523	No prior infection, BNT162b2	76.7459	71.3477	81.1271
538	0.23232	0.188542	0.286262	No prior infection, BNT162b2	76.768	71.3738	81.1458
539	0.232099	0.188356	0.286001	No prior infection, BNT162b2	76.7901	71.3999	81.1644
540	0.231879	0.18817	0.285741	No prior infection, BNT162b2	76.8121	71.4259	81.183
541	0.231659	0.187984	0.285481	No prior infection, BNT162b2	76.8341	71.4519	81.2016
542	0.231439	0.187798	0.285221	No prior infection, BNT162b2	76.8561	71.4779	81.2202
543	0.231219	0.187612	0.284962	No prior infection, BNT162b2	76.8781	71.5038	81.2388
544	0.230999	0.187426	0.284703	No prior infection, BNT162b2	76.9001	71.5297	81.2574
545	0.23078	0.18724	0.284444	No prior infection, BNT162b2	76.922	71.5556	81.276
546	0.230561	0.187055	0.284186	No prior infection, BNT162b2	76.9439	71.5814	81.2945
547	0.230342	0.186869	0.283928	No prior infection, BNT162b2	76.9658	71.6072	81.3131
548	0.230123	0.186684	0.28367	No prior infection, BNT162b2	76.9877	71.633	81.3316
549	0.229905	0.186498	0.283413	No prior infection, BNT162b2	77.0095	71.6587	81.3502
550	0.229686	0.186313	0.283156	No prior infection, BNT162b2	77.0314	71.6844	81.3687
551	0.229468	0.186128	0.2829	No prior infection, BNT162b2	77.0532	71.71	81.3872
552	0.22925	0.185943	0.282644	No prior infection, BNT162b2	77.075	71.7356	81.4057
553	0.229033	0.185758	0.282388	No prior infection, BNT162b2	77.0967	71.7612	81.4242
554	0.228815	0.185573	0.282133	No prior infection, BNT162b2	77.1185	71.7867	81.4427
555	0.228598	0.185389	0.281878	No prior infection, BNT162b2	77.1402	71.8122	81.4611
556	0.228381	0.185204	0.281623	No prior infection, BNT162b2	77.1619	71.8377	81.4796
557	0.228164	0.18502	0.281369	No prior infection, BNT162b2	77.1836	71.8631	81.498
558	0.227947	0.184835	0.281115	No prior infection, BNT162b2	77.2053	71.8885	81.5165
559	0.227731	0.184651	0.280862	No prior infection, BNT162b2	77.2269	71.9138	81.5349
560	0.227515	0.184467	0.280608	No prior infection, BNT162b2	77.2485	71.9392	81.5533
561	0.227299	0.184283	0.280356	No prior infection, BNT162b2	77.2701	71.9644	81.5717
562	0.227083	0.184099	0.280103	No prior infection, BNT162b2	77.2917	71.9897	81.5901
563	0.226867	0.183915	0.279851	No prior infection, BNT162b2	77.3133	72.0149	81.6085
564	0.226652	0.183731	0.279599	No prior infection, BNT162b2	77.3348	72.0401	81.6269
565	0.226436	0.183547	0.279348	No prior infection, BNT162b2	77.3564	72.0652	81.6453
566	0.226221	0.183363	0.279097	No prior infection, BNT162b2	77.3779	72.0903	81.6637
567	0.226007	0.18318	0.278846	No prior infection, BNT162b2	77.3993	72.1154	81.682
568	0.225792	0.182997	0.278596	No prior infection, BNT162b2	77.4208	72.1404	81.7003
569	0.225578	0.182813	0.278346	No prior infection, BNT162b2	77.4422	72.1654	81.7187
570	0.225363	0.18263	0.278096	No prior infection, BNT162b2	77.4637	72.1904	81.737
571	0.225149	0.182447	0.277847	No prior infection, BNT162b2	77.4851	72.2153	81.7553
572	0.224936	0.182264	0.277598	No prior infection, BNT162b2	77.5064	72.2402	81.7736
573	0.224722	0.182081	0.277349	No prior infection, BNT162b2	77.5278	72.2651	81.7919
574	0.224509	0.181898	0.277101	No prior infection, BNT162b2	77.5491	72.2899	81.8102
575	0.224295	0.181716	0.276853	No prior infection, BNT162b2	77.5705	72.3147	81.8284
576	0.224082	0.181533	0.276605	No prior infection, BNT162b2	77.5918	72.3395	81.8467
577	0.22387	0.18135	0.276358	No prior infection, BNT162b2	77.613	72.3642	81.865
578	0.223657	0.181168	0.276111	No prior infection, BNT162b2	77.6343	72.3889	81.8832
579	0.223445	0.180986	0.275865	No prior infection, BNT162b2	77.6555	72.4135	81.9014
580	0.223233	0.180804	0.275618	No prior infection, BNT162b2	77.6767	72.4382	81.9196
581	0.223021	0.180621	0.275372	No prior infection, BNT162b2	77.6979	72.4628	81.9379
582	0.222809	0.180439	0.275127	No prior infection, BNT162b2	77.7191	72.4873	81.9561
583	0.222597	0.180258	0.274882	No prior infection, BNT162b2	77.7403	72.5118	81.9742
584	0.222386	0.180076	0.274637	No prior infection, BNT162b2	77.7614	72.5363	81.9924
585	0.222175	0.179894	0.274392	No prior infection, BNT162b2	77.7825	72.5608	82.0106
586	0.221964	0.179713	0.274148	No prior infection, BNT162b2	77.8036	72.5852	82.0287
587	0.221753	0.179531	0.273904	No prior infection, BNT162b2	77.8247	72.6096	82.0469
588	0.221542	0.17935	0.273661	No prior infection, BNT162b2	77.8458	72.6339	82.065
589	0.221332	0.179168	0.273418	No prior infection, BNT162b2	77.8668	72.6582	82.0832
590	0.221122	0.178987	0.273175	No prior infection, BNT162b2	77.8878	72.6825	82.1013
591	0.220912	0.178806	0.272933	No prior infection, BNT162b2	77.9088	72.7067	82.1194
592	0.220702	0.178625	0.27269	No prior infection, BNT162b2	77.9298	72.731	82.1375
593	0.220493	0.178444	0.272449	No prior infection, BNT162b2	77.9507	72.7551	82.1556
594	0.220283	0.178264	0.272207	No prior infection, BNT162b2	77.9717	72.7793	82.1736
595	0.220074	0.178083	0.271966	No prior infection, BNT162b2	77.9926	72.8034	82.1917
596	0.219865	0.177903	0.271725	No prior infection, BNT162b2	78.0135	72.8275	82.2097
597	0.219656	0.177722	0.271485	No prior infection, BNT162b2	78.0344	72.8515	82.2278
598	0.219448	0.177542	0.271245	No prior infection, BNT162b2	78.0552	72.8755	82.2458
599	0.219239	0.177362	0.271005	No prior infection, BNT162b2	78.0761	72.8995	82.2638
600	0.219031	0.177181	0.270765	No prior infection, BNT162b2	78.0969	72.9235	82.2819
601	0.218823	0.177001	0.270526	No prior infection, BNT162b2	78.1177	72.9474	82.2999
602	0.218615	0.176822	0.270287	No prior infection, BNT162b2	78.1385	72.9713	82.3178
603	0.218408	0.176642	0.270049	No prior infection, BNT162b2	78.1592	72.9951	82.3358
604	0.2182	0.176462	0.269811	No prior infection, BNT162b2	78.18	73.0189	82.3538
605	0.217993	0.176282	0.269573	No prior infection, BNT162b2	78.2007	73.0427	82.3718
606	0.217786	0.176103	0.269336	No prior infection, BNT162b2	78.2214	73.0664	82.3897
607	0.217579	0.175924	0.269098	No prior infection, BNT162b2	78.2421	73.0902	82.4076
608	0.217373	0.175744	0.268862	No prior infection, BNT162b2	78.2627	73.1138	82.4256
609	0.217166	0.175565	0.268625	No prior infection, BNT162b2	78.2834	73.1375	82.4435
610	0.21696	0.175386	0.268389	No prior infection, BNT162b2	78.304	73.1611	82.4614
611	0.216754	0.175207	0.268153	No prior infection, BNT162b2	78.3246	73.1847	82.4793
612	0.216548	0.175028	0.267917	No prior infection, BNT162b2	78.3452	73.2083	82.4972
613	0.216343	0.17485	0.267682	No prior infection, BNT162b2	78.3657	73.2318	82.515
614	0.216137	0.174671	0.267447	No prior infection, BNT162b2	78.3863	73.2553	82.5329
615	0.215932	0.174492	0.267213	No prior infection, BNT162b2	78.4068	73.2787	82.5508
616	0.215727	0.174314	0.266978	No prior infection, BNT162b2	78.4273	73.3022	82.5686
617	0.215522	0.174136	0.266745	No prior infection, BNT162b2	78.4478	73.3255	82.5864
618	0.215317	0.173958	0.266511	No prior infection, BNT162b2	78.4683	73.3489	82.6042
619	0.215113	0.173779	0.266278	No prior infection, BNT162b2	78.4887	73.3722	82.6221
620	0.214909	0.173601	0.266045	No prior infection, BNT162b2	78.5091	73.3955	82.6399
621	0.214705	0.173424	0.265812	No prior infection, BNT162b2	78.5295	73.4188	82.6576
622	0.214501	0.173246	0.26558	No prior infection, BNT162b2	78.5499	73.442	82.6754
623	0.214297	0.173068	0.265348	No prior infection, BNT162b2	78.5703	73.4652	82.6932
624	0.214094	0.172891	0.265116	No prior infection, BNT162b2	78.5906	73.4884	82.7109
625	0.21389	0.172713	0.264885	No prior infection, BNT162b2	78.611	73.5115	82.7287
626	0.213687	0.172536	0.264653	No prior infection, BNT162b2	78.6313	73.5347	82.7464
627	0.213484	0.172359	0.264423	No prior infection, BNT162b2	78.6516	73.5577	82.7641
628	0.213281	0.172181	0.264192	No prior infection, BNT162b2	78.6719	73.5808	82.7819
629	0.213079	0.172004	0.263962	No prior infection, BNT162b2	78.6921	73.6038	82.7996
630	0.212877	0.171827	0.263732	No prior infection, BNT162b2	78.7123	73.6268	82.8173
631	0.212674	0.171651	0.263503	No prior infection, BNT162b2	78.7326	73.6497	82.8349
632	0.212473	0.171474	0.263274	No prior infection, BNT162b2	78.7527	73.6726	82.8526
633	0.212271	0.171297	0.263045	No prior infection, BNT162b2	78.7729	73.6955	82.8703
634	0.212069	0.171121	0.262816	No prior infection, BNT162b2	78.7931	73.7184	82.8879
635	0.211868	0.170945	0.262588	No prior infection, BNT162b2	78.8132	73.7412	82.9055
636	0.211667	0.170768	0.26236	No prior infection, BNT162b2	78.8333	73.764	82.9232
637	0.211466	0.170592	0.262132	No prior infection, BNT162b2	78.8534	73.7868	82.9408
638	0.211265	0.170416	0.261905	No prior infection, BNT162b2	78.8735	73.8095	82.9584
639	0.211064	0.17024	0.261678	No prior infection, BNT162b2	78.8936	73.8322	82.976
640	0.210864	0.170064	0.261451	No prior infection, BNT162b2	78.9136	73.8549	82.9936
641	0.210664	0.169889	0.261225	No prior infection, BNT162b2	78.9336	73.8775	83.0111
642	0.210464	0.169713	0.260999	No prior infection, BNT162b2	78.9536	73.9001	83.0287
643	0.210264	0.169538	0.260773	No prior infection, BNT162b2	78.9736	73.9227	83.0462
644	0.210064	0.169362	0.260547	No prior infection, BNT162b2	78.9936	73.9453	83.0638
645	0.209865	0.169187	0.260322	No prior infection, BNT162b2	79.0135	73.9678	83.0813
646	0.209665	0.169012	0.260097	No prior infection, BNT162b2	79.0335	73.9903	83.0988
647	0.209466	0.168837	0.259873	No prior infection, BNT162b2	79.0534	74.0127	83.1163
648	0.209267	0.168662	0.259648	No prior infection, BNT162b2	79.0733	74.0352	83.1338
649	0.209069	0.168487	0.259424	No prior infection, BNT162b2	79.0931	74.0576	83.1513
650	0.20887	0.168312	0.259201	No prior infection, BNT162b2	79.113	74.0799	83.1688
651	0.208672	0.168138	0.258977	No prior infection, BNT162b2	79.1328	74.1023	83.1862
652	0.208474	0.167963	0.258754	No prior infection, BNT162b2	79.1526	74.1246	83.2037
653	0.208276	0.167789	0.258532	No prior infection, BNT162b2	79.1724	74.1468	83.2211
654	0.208078	0.167615	0.258309	No prior infection, BNT162b2	79.1922	74.1691	83.2385
655	0.20788	0.16744	0.258087	No prior infection, BNT162b2	79.212	74.1913	83.256
656	0.207683	0.167266	0.257865	No prior infection, BNT162b2	79.2317	74.2135	83.2734
657	0.207486	0.167092	0.257643	No prior infection, BNT162b2	79.2514	74.2357	83.2908
658	0.207289	0.166919	0.257422	No prior infection, BNT162b2	79.2711	74.2578	83.3081
659	0.207092	0.166745	0.257201	No prior infection, BNT162b2	79.2908	74.2799	83.3255
660	0.206895	0.166571	0.25698	No prior infection, BNT162b2	79.3105	74.302	83.3429
661	0.206699	0.166398	0.25676	No prior infection, BNT162b2	79.3301	74.324	83.3602
662	0.206502	0.166224	0.25654	No prior infection, BNT162b2	79.3498	74.346	83.3776
663	0.206306	0.166051	0.25632	No prior infection, BNT162b2	79.3694	74.368	83.3949
664	0.20611	0.165878	0.256101	No prior infection, BNT162b2	79.389	74.3899	83.4122
665	0.205915	0.165705	0.255881	No prior infection, BNT162b2	79.4085	74.4119	83.4295
666	0.205719	0.165532	0.255662	No prior infection, BNT162b2	79.4281	74.4338	83.4468
667	0.205524	0.165359	0.255444	No prior infection, BNT162b2	79.4476	74.4556	83.4641
668	0.205329	0.165187	0.255225	No prior infection, BNT162b2	79.4671	74.4775	83.4813
669	0.205134	0.165014	0.255007	No prior infection, BNT162b2	79.4866	74.4993	83.4986
670	0.204939	0.164842	0.25479	No prior infection, BNT162b2	79.5061	74.521	83.5158
671	0.204744	0.164669	0.254572	No prior infection, BNT162b2	79.5256	74.5428	83.5331
672	0.20455	0.164497	0.254355	No prior infection, BNT162b2	79.545	74.5645	83.5503
673	0.204356	0.164325	0.254138	No prior infection, BNT162b2	79.5644	74.5862	83.5675
674	0.204161	0.164153	0.253921	No prior infection, BNT162b2	79.5839	74.6079	83.5847
675	0.203968	0.163981	0.253705	No prior infection, BNT162b2	79.6032	74.6295	83.6019
676	0.203774	0.163809	0.253489	No prior infection, BNT162b2	79.6226	74.6511	83.6191
677	0.20358	0.163637	0.253273	No prior infection, BNT162b2	79.642	74.6727	83.6363
678	0.203387	0.163466	0.253058	No prior infection, BNT162b2	79.6613	74.6942	83.6534
679	0.203194	0.163294	0.252843	No prior infection, BNT162b2	79.6806	74.7157	83.6706
680	0.203001	0.163123	0.252628	No prior infection, BNT162b2	79.6999	74.7372	83.6877
681	0.202808	0.162952	0.252413	No prior infection, BNT162b2	79.7192	74.7587	83.7048
682	0.202616	0.162781	0.252199	No prior infection, BNT162b2	79.7384	74.7801	83.7219
683	0.202423	0.16261	0.251985	No prior infection, BNT162b2	79.7577	74.8015	83.739
684	0.202231	0.162439	0.251771	No prior infection, BNT162b2	79.7769	74.8229	83.7561
685	0.202039	0.162268	0.251557	No prior infection, BNT162b2	79.7961	74.8443	83.7732
686	0.201847	0.162098	0.251344	No prior infection, BNT162b2	79.8153	74.8656	83.7902
687	0.201655	0.161927	0.251131	No prior infection, BNT162b2	79.8345	74.8869	83.8073
688	0.201464	0.161757	0.250919	No prior infection, BNT162b2	79.8536	74.9081	83.8243
689	0.201273	0.161586	0.250706	No prior infection, BNT162b2	79.8727	74.9294	83.8414
690	0.201082	0.161416	0.250494	No prior infection, BNT162b2	79.8918	74.9506	83.8584
691	0.200891	0.161246	0.250282	No prior infection, BNT162b2	79.9109	74.9718	83.8754
692	0.2007	0.161076	0.250071	No prior infection, BNT162b2	79.93	74.9929	83.8924
693	0.200509	0.160906	0.24986	No prior infection, BNT162b2	79.9491	75.014	83.9094
694	0.200319	0.160737	0.249649	No prior infection, BNT162b2	79.9681	75.0351	83.9263
695	0.200129	0.160567	0.249438	No prior infection, BNT162b2	79.9871	75.0562	83.9433
696	0.199939	0.160397	0.249227	No prior infection, BNT162b2	80.0061	75.0773	83.9603
697	0.199749	0.160228	0.249017	No prior infection, BNT162b2	80.0251	75.0983	83.9772
698	0.199559	0.160059	0.248807	No prior infection, BNT162b2	80.0441	75.1193	83.9941
699	0.19937	0.15989	0.248598	No prior infection, BNT162b2	80.063	75.1402	84.011
700	0.19918	0.159721	0.248389	No prior infection, BNT162b2	80.082	75.1611	84.0279
701	0.198991	0.159552	0.248179	No prior infection, BNT162b2	80.1009	75.1821	84.0448
702	0.198802	0.159383	0.247971	No prior infection, BNT162b2	80.1198	75.2029	84.0617
703	0.198613	0.159214	0.247762	No prior infection, BNT162b2	80.1387	75.2238	84.0786
704	0.198425	0.159046	0.247554	No prior infection, BNT162b2	80.1575	75.2446	84.0954
705	0.198236	0.158877	0.247346	No prior infection, BNT162b2	80.1764	75.2654	84.1123
706	0.198048	0.158709	0.247138	No prior infection, BNT162b2	80.1952	75.2862	84.1291
707	0.19786	0.158541	0.246931	No prior infection, BNT162b2	80.214	75.3069	84.1459
708	0.197672	0.158373	0.246724	No prior infection, BNT162b2	80.2328	75.3276	84.1627
709	0.197484	0.158205	0.246517	No prior infection, BNT162b2	80.2516	75.3483	84.1795
710	0.197297	0.158037	0.24631	No prior infection, BNT162b2	80.2703	75.369	84.1963
711	0.19711	0.157869	0.246104	No prior infection, BNT162b2	80.289	75.3896	84.2131
712	0.196922	0.157701	0.245898	No prior infection, BNT162b2	80.3078	75.4102	84.2299
713	0.196735	0.157534	0.245692	No prior infection, BNT162b2	80.3265	75.4308	84.2466
714	0.196549	0.157367	0.245486	No prior infection, BNT162b2	80.3451	75.4514	84.2633
715	0.196362	0.157199	0.245281	No prior infection, BNT162b2	80.3638	75.4719	84.2801
716	0.196175	0.157032	0.245076	No prior infection, BNT162b2	80.3825	75.4924	84.2968
717	0.195989	0.156865	0.244871	No prior infection, BNT162b2	80.4011	75.5129	84.3135
718	0.195803	0.156698	0.244667	No prior infection, BNT162b2	80.4197	75.5333	84.3302
719	0.195617	0.156531	0.244463	No prior infection, BNT162b2	80.4383	75.5537	84.3469
720	0.195431	0.156365	0.244259	No prior infection, BNT162b2	80.4569	75.5741	84.3635
721	0.195246	0.156198	0.244055	No prior infection, BNT162b2	80.4754	75.5945	84.3802
722	0.19506	0.156032	0.243851	No prior infection, BNT162b2	80.494	75.6149	84.3968
723	0.194875	0.155865	0.243648	No prior infection, BNT162b2	80.5125	75.6352	84.4135
724	0.19469	0.155699	0.243445	No prior infection, BNT162b2	80.531	75.6555	84.4301
725	0.194505	0.155533	0.243243	No prior infection, BNT162b2	80.5495	75.6757	84.4467
726	0.194321	0.155367	0.24304	No prior infection, BNT162b2	80.5679	75.696	84.4633
727	0.194136	0.155201	0.242838	No prior infection, BNT162b2	80.5864	75.7162	84.4799
728	0.193952	0.155036	0.242636	No prior infection, BNT162b2	80.6048	75.7364	84.4964
729	0.193768	0.15487	0.242435	No prior infection, BNT162b2	80.6232	75.7565	84.513
730	0.193584	0.154704	0.242233	No prior infection, BNT162b2	80.6416	75.7767	84.5296
731	0.1934	0.154539	0.242032	No prior infection, BNT162b2	80.66	75.7968	84.5461
732	0.193216	0.154374	0.241831	No prior infection, BNT162b2	80.6784	75.8169	84.5626
733	0.193033	0.154209	0.241631	No prior infection, BNT162b2	80.6967	75.8369	84.5791
734	0.192849	0.154044	0.24143	No prior infection, BNT162b2	80.7151	75.857	84.5956
735	0.192666	0.153879	0.24123	No prior infection, BNT162b2	80.7334	75.877	84.6121
736	0.192483	0.153714	0.241031	No prior infection, BNT162b2	80.7517	75.8969	84.6286
737	0.1923	0.153549	0.240831	No prior infection, BNT162b2	80.77	75.9169	84.6451
738	0.192118	0.153385	0.240632	No prior infection, BNT162b2	80.7882	75.9368	84.6615
739	0.191935	0.15322	0.240433	No prior infection, BNT162b2	80.8065	75.9567	84.678
740	0.191753	0.153056	0.240234	No prior infection, BNT162b2	80.8247	75.9766	84.6944
741	0.191571	0.152892	0.240035	No prior infection, BNT162b2	80.8429	75.9965	84.7108
742	0.191389	0.152728	0.239837	No prior infection, BNT162b2	80.8611	76.0163	84.7272
743	0.191207	0.152564	0.239639	No prior infection, BNT162b2	80.8793	76.0361	84.7436
744	0.191026	0.1524	0.239441	No prior infection, BNT162b2	80.8974	76.0559	84.76
745	0.190844	0.152236	0.239243	No prior infection, BNT162b2	80.9156	76.0757	84.7764
746	0.190663	0.152073	0.239046	No prior infection, BNT162b2	80.9337	76.0954	84.7927
747	0.190482	0.151909	0.238849	No prior infection, BNT162b2	80.9518	76.1151	84.8091
748	0.190301	0.151746	0.238652	No prior infection, BNT162b2	80.9699	76.1348	84.8254
749	0.190121	0.151583	0.238456	No prior infection, BNT162b2	80.9879	76.1544	84.8417
750	0.18994	0.15142	0.238259	No prior infection, BNT162b2	81.006	76.1741	84.858
751	0.18976	0.151257	0.238063	No prior infection, BNT162b2	81.024	76.1937	84.8743
752	0.189579	0.151094	0.237868	No prior infection, BNT162b2	81.0421	76.2132	84.8906
753	0.189399	0.150931	0.237672	No prior infection, BNT162b2	81.0601	76.2328	84.9069
754	0.18922	0.150769	0.237477	No prior infection, BNT162b2	81.078	76.2523	84.9231
755	0.18904	0.150606	0.237282	No prior infection, BNT162b2	81.096	76.2718	84.9394
756	0.18886	0.150444	0.237087	No prior infection, BNT162b2	81.114	76.2913	84.9556
757	0.188681	0.150282	0.236892	No prior infection, BNT162b2	81.1319	76.3108	84.9718
758	0.188502	0.150119	0.236698	No prior infection, BNT162b2	81.1498	76.3302	84.9881
759	0.188323	0.149957	0.236504	No prior infection, BNT162b2	81.1677	76.3496	85.0043
760	0.188144	0.149796	0.23631	No prior infection, BNT162b2	81.1856	76.369	85.0204
761	0.187965	0.149634	0.236116	No prior infection, BNT162b2	81.2035	76.3884	85.0366
762	0.187787	0.149472	0.235923	No prior infection, BNT162b2	81.2213	76.4077	85.0528
763	0.187609	0.149311	0.23573	No prior infection, BNT162b2	81.2391	76.427	85.0689
764	0.18743	0.149149	0.235537	No prior infection, BNT162b2	81.257	76.4463	85.0851
765	0.187252	0.148988	0.235344	No prior infection, BNT162b2	81.2748	76.4656	85.1012
766	0.187075	0.148827	0.235152	No prior infection, BNT162b2	81.2925	76.4848	85.1173
767	0.186897	0.148666	0.23496	No prior infection, BNT162b2	81.3103	76.504	85.1334
768	0.186719	0.148505	0.234768	No prior infection, BNT162b2	81.3281	76.5232	85.1495
769	0.186542	0.148344	0.234576	No prior infection, BNT162b2	81.3458	76.5424	85.1656
770	0.186365	0.148183	0.234385	No prior infection, BNT162b2	81.3635	76.5615	85.1817
771	0.186188	0.148023	0.234194	No prior infection, BNT162b2	81.3812	76.5806	85.1977
772	0.186011	0.147862	0.234003	No prior infection, BNT162b2	81.3989	76.5997	85.2138
773	0.185835	0.147702	0.233812	No prior infection, BNT162b2	81.4165	76.6188	85.2298
774	0.185658	0.147542	0.233621	No prior infection, BNT162b2	81.4342	76.6379	85.2458
775	0.185482	0.147382	0.233431	No prior infection, BNT162b2	81.4518	76.6569	85.2618
776	0.185306	0.147222	0.233241	No prior infection, BNT162b2	81.4694	76.6759	85.2778
777	0.18513	0.147062	0.233051	No prior infection, BNT162b2	81.487	76.6949	85.2938
778	0.184954	0.146902	0.232862	No prior infection, BNT162b2	81.5046	76.7138	85.3098
779	0.184778	0.146743	0.232672	No prior infection, BNT162b2	81.5222	76.7328	85.3257
780	0.184603	0.146583	0.232483	No prior infection, BNT162b2	81.5397	76.7517	85.3417
781	0.184428	0.146424	0.232294	No prior infection, BNT162b2	81.5572	76.7706	85.3576
782	0.184252	0.146265	0.232106	No prior infection, BNT162b2	81.5748	76.7894	85.3735
783	0.184077	0.146106	0.231917	No prior infection, BNT162b2	81.5923	76.8083	85.3894
784	0.183903	0.145947	0.231729	No prior infection, BNT162b2	81.6097	76.8271	85.4053
785	0.183728	0.145788	0.231541	No prior infection, BNT162b2	81.6272	76.8459	85.4212
786	0.183554	0.145629	0.231354	No prior infection, BNT162b2	81.6446	76.8646	85.4371
787	0.183379	0.145471	0.231166	No prior infection, BNT162b2	81.6621	76.8834	85.4529
788	0.183205	0.145312	0.230979	No prior infection, BNT162b2	81.6795	76.9021	85.4688
789	0.183031	0.145154	0.230792	No prior infection, BNT162b2	81.6969	76.9208	85.4846
790	0.182857	0.144996	0.230605	No prior infection, BNT162b2	81.7143	76.9395	85.5004
791	0.182684	0.144838	0.230419	No prior infection, BNT162b2	81.7316	76.9581	85.5162
792	0.18251	0.14468	0.230232	No prior infection, BNT162b2	81.749	76.9768	85.532
793	0.182337	0.144522	0.230046	No prior infection, BNT162b2	81.7663	76.9954	85.5478
794	0.182164	0.144364	0.22986	No prior infection, BNT162b2	81.7836	77.014	85.5636
795	0.181991	0.144207	0.229675	No prior infection, BNT162b2	81.8009	77.0325	85.5793
796	0.181818	0.144049	0.229489	No prior infection, BNT162b2	81.8182	77.0511	85.5951
797	0.181645	0.143892	0.229304	No prior infection, BNT162b2	81.8355	77.0696	85.6108
798	0.181473	0.143735	0.229119	No prior infection, BNT162b2	81.8527	77.0881	85.6265
799	0.181301	0.143578	0.228935	No prior infection, BNT162b2	81.8699	77.1065	85.6422
800	0.181128	0.143421	0.22875	No prior infection, BNT162b2	81.8872	77.125	85.6579
24	0.486926	0.382942	0.619147	No prior infection, ChadOx1	51.3074	38.0853	61.7058
25	0.485768	0.38239	0.617092	No prior infection, ChadOx1	51.4232	38.2908	61.761
26	0.484611	0.381833	0.615055	No prior infection, ChadOx1	51.5389	38.4945	61.8167
27	0.483458	0.38127	0.613034	No prior infection, ChadOx1	51.6542	38.6966	61.873
28	0.482308	0.380702	0.611031	No prior infection, ChadOx1	51.7692	38.8969	61.9298
29	0.48116	0.380128	0.609044	No prior infection, ChadOx1	51.884	39.0956	61.9872
30	0.480014	0.379548	0.607075	No prior infection, ChadOx1	51.9986	39.2925	62.0452
31	0.478872	0.378963	0.605122	No prior infection, ChadOx1	52.1128	39.4878	62.1037
32	0.477732	0.378372	0.603185	No prior infection, ChadOx1	52.2268	39.6815	62.1628
33	0.476595	0.377776	0.601264	No prior infection, ChadOx1	52.3405	39.8736	62.2224
34	0.475461	0.377175	0.599359	No prior infection, ChadOx1	52.4539	40.0641	62.2825
35	0.47433	0.376568	0.597471	No prior infection, ChadOx1	52.567	40.2529	62.3432
36	0.473201	0.375957	0.595598	No prior infection, ChadOx1	52.6799	40.4402	62.4043
37	0.472075	0.37534	0.59374	No prior infection, ChadOx1	52.7925	40.626	62.466
38	0.470952	0.374719	0.591898	No prior infection, ChadOx1	52.9048	40.8102	62.5281
39	0.469831	0.374093	0.590071	No prior infection, ChadOx1	53.0169	40.9929	62.5907
40	0.468713	0.373462	0.588259	No prior infection, ChadOx1	53.1287	41.1741	62.6538
41	0.467598	0.372826	0.586461	No prior infection, ChadOx1	53.2402	41.3539	62.7174
42	0.466486	0.372186	0.584679	No prior infection, ChadOx1	53.3514	41.5321	62.7814
43	0.465377	0.371542	0.58291	No prior infection, ChadOx1	53.4623	41.709	62.8458
44	0.46427	0.370893	0.581156	No prior infection, ChadOx1	53.573	41.8844	62.9107
45	0.463166	0.370239	0.579416	No prior infection, ChadOx1	53.6834	42.0584	62.9761
46	0.462064	0.369582	0.577689	No prior infection, ChadOx1	53.7936	42.2311	63.0418
47	0.460965	0.36892	0.575976	No prior infection, ChadOx1	53.9035	42.4024	63.108
48	0.459869	0.368254	0.574276	No prior infection, ChadOx1	54.0131	42.5724	63.1746
49	0.458775	0.367584	0.57259	No prior infection, ChadOx1	54.1225	42.741	63.2416
50	0.457684	0.36691	0.570916	No prior infection, ChadOx1	54.2316	42.9084	63.309
51	0.456596	0.366232	0.569255	No prior infection, ChadOx1	54.3404	43.0745	63.3768
52	0.455509	0.365551	0.567606	No prior infection, ChadOx1	54.4491	43.2394	63.4449
53	0.454426	0.364865	0.56597	No prior infection, ChadOx1	54.5574	43.403	63.5135
54	0.453345	0.364177	0.564345	No prior infection, ChadOx1	54.6655	43.5655	63.5823
55	0.452266	0.363484	0.562733	No prior infection, ChadOx1	54.7734	43.7267	63.6516
56	0.45119	0.362788	0.561132	No prior infection, ChadOx1	54.881	43.8868	63.7212
57	0.450116	0.362089	0.559543	No prior infection, ChadOx1	54.9884	44.0457	63.7911
58	0.449045	0.361387	0.557965	No prior infection, ChadOx1	55.0955	44.2035	63.8613
59	0.447976	0.360681	0.556398	No prior infection, ChadOx1	55.2024	44.3602	63.9319
60	0.446909	0.359973	0.554842	No prior infection, ChadOx1	55.3091	44.5158	64.0027
61	0.445846	0.359261	0.553298	No prior infection, ChadOx1	55.4154	44.6702	64.0739
62	0.444784	0.358547	0.551763	No prior infection, ChadOx1	55.5216	44.8237	64.1453
63	0.443726	0.35783	0.55024	No prior infection, ChadOx1	55.6274	44.976	64.217
64	0.442669	0.357111	0.548726	No prior infection, ChadOx1	55.7331	45.1274	64.2889
65	0.441615	0.356388	0.547223	No prior infection, ChadOx1	55.8385	45.2777	64.3612
66	0.440564	0.355664	0.54573	No prior infection, ChadOx1	55.9436	45.427	64.4336
67	0.439515	0.354937	0.544246	No prior infection, ChadOx1	56.0485	45.5754	64.5063
68	0.438468	0.354208	0.542772	No prior infection, ChadOx1	56.1532	45.7228	64.5792
69	0.437423	0.353476	0.541308	No prior infection, ChadOx1	56.2577	45.8692	64.6524
70	0.436381	0.352742	0.539852	No prior infection, ChadOx1	56.3619	46.0148	64.7258
71	0.435341	0.352006	0.538405	No prior infection, ChadOx1	56.4659	46.1595	64.7994
72	0.434303	0.351268	0.536967	No prior infection, ChadOx1	56.5697	46.3033	64.8732
73	0.433267	0.350528	0.535537	No prior infection, ChadOx1	56.6733	46.4463	64.9472
74	0.432234	0.349786	0.534116	No prior infection, ChadOx1	56.7766	46.5884	65.0214
75	0.431202	0.349041	0.532702	No prior infection, ChadOx1	56.8798	46.7298	65.0959
76	0.430172	0.348295	0.531297	No prior infection, ChadOx1	56.9828	46.8703	65.1705
77	0.429144	0.347547	0.529899	No prior infection, ChadOx1	57.0856	47.0101	65.2453
78	0.428118	0.346798	0.528508	No prior infection, ChadOx1	57.1882	47.1492	65.3202
79	0.427094	0.346046	0.527125	No prior infection, ChadOx1	57.2906	47.2875	65.3954
80	0.426072	0.345293	0.525749	No prior infection, ChadOx1	57.3928	47.4251	65.4707
81	0.425052	0.344538	0.52438	No prior infection, ChadOx1	57.4948	47.562	65.5462
82	0.424033	0.343782	0.523018	No prior infection, ChadOx1	57.5967	47.6982	65.6218
83	0.423016	0.343024	0.521663	No prior infection, ChadOx1	57.6984	47.8337	65.6976
84	0.422001	0.342265	0.520314	No prior infection, ChadOx1	57.7999	47.9686	65.7735
85	0.420988	0.341505	0.518971	No prior infection, ChadOx1	57.9012	48.1029	65.8495
86	0.419977	0.340743	0.517635	No prior infection, ChadOx1	58.0023	48.2365	65.9257
87	0.418967	0.33998	0.516305	No prior infection, ChadOx1	58.1033	48.3695	66.002
88	0.417959	0.339216	0.51498	No prior infection, ChadOx1	58.2041	48.502	66.0784
89	0.416952	0.338451	0.513662	No prior infection, ChadOx1	58.3048	48.6338	66.1549
90	0.415947	0.337684	0.512349	No prior infection, ChadOx1	58.4053	48.7651	66.2316
91	0.414944	0.336917	0.511042	No prior infection, ChadOx1	58.5056	48.8958	66.3083
92	0.413943	0.336149	0.50974	No prior infection, ChadOx1	58.6057	49.026	66.3851
93	0.412943	0.335379	0.508444	No prior infection, ChadOx1	58.7057	49.1556	66.4621
94	0.411944	0.334609	0.507152	No prior infection, ChadOx1	58.8056	49.2848	66.5391
95	0.410947	0.333839	0.505866	No prior infection, ChadOx1	58.9053	49.4134	66.6161
96	0.409952	0.333067	0.504585	No prior infection, ChadOx1	59.0048	49.5415	66.6933
97	0.408958	0.332295	0.503308	No prior infection, ChadOx1	59.1042	49.6692	66.7705
98	0.407966	0.331522	0.502036	No prior infection, ChadOx1	59.2034	49.7964	66.8478
99	0.406975	0.330748	0.500769	No prior infection, ChadOx1	59.3025	49.9231	66.9252
100	0.405985	0.329974	0.499507	No prior infection, ChadOx1	59.4015	50.0493	67.0026
101	0.404998	0.3292	0.498248	No prior infection, ChadOx1	59.5002	50.1752	67.08
102	0.404012	0.328425	0.496995	No prior infection, ChadOx1	59.5988	50.3005	67.1575
103	0.403027	0.32765	0.495746	No prior infection, ChadOx1	59.6973	50.4254	67.235
104	0.402045	0.326874	0.494501	No prior infection, ChadOx1	59.7955	50.5499	67.3126
105	0.401064	0.326099	0.493261	No prior infection, ChadOx1	59.8936	50.6739	67.3901
106	0.400084	0.325324	0.492025	No prior infection, ChadOx1	59.9916	50.7975	67.4676
107	0.399107	0.324549	0.490794	No prior infection, ChadOx1	60.0893	50.9206	67.5451
108	0.398131	0.323774	0.489566	No prior infection, ChadOx1	60.1869	51.0434	67.6226
109	0.397158	0.322999	0.488344	No prior infection, ChadOx1	60.2842	51.1656	67.7001
110	0.396186	0.322224	0.487125	No prior infection, ChadOx1	60.3814	51.2875	67.7776
111	0.395216	0.32145	0.485911	No prior infection, ChadOx1	60.4784	51.4089	67.855
112	0.394249	0.320676	0.484701	No prior infection, ChadOx1	60.5751	51.5299	67.9324
113	0.393283	0.319903	0.483495	No prior infection, ChadOx1	60.6717	51.6505	68.0097
114	0.39232	0.319131	0.482294	No prior infection, ChadOx1	60.768	51.7706	68.0869
115	0.391359	0.318359	0.481097	No prior infection, ChadOx1	60.8641	51.8903	68.1641
116	0.3904	0.317588	0.479904	No prior infection, ChadOx1	60.96	52.0096	68.2412
117	0.389443	0.316818	0.478716	No prior infection, ChadOx1	61.0557	52.1284	68.3182
118	0.388489	0.316049	0.477532	No prior infection, ChadOx1	61.1511	52.2468	68.3951
119	0.387537	0.315281	0.476352	No prior infection, ChadOx1	61.2463	52.3648	68.4719
120	0.386587	0.314514	0.475177	No prior infection, ChadOx1	61.3413	52.4823	68.5486
121	0.385641	0.313748	0.474007	No prior infection, ChadOx1	61.4359	52.5993	68.6252
122	0.384697	0.312984	0.472841	No prior infection, ChadOx1	61.5303	52.7159	68.7016
123	0.383755	0.312221	0.471679	No prior infection, ChadOx1	61.6245	52.8321	68.7779
124	0.382817	0.31146	0.470522	No prior infection, ChadOx1	61.7183	52.9478	68.854
125	0.381881	0.3107	0.46937	No prior infection, ChadOx1	61.8119	53.063	68.93
126	0.380949	0.309942	0.468223	No prior infection, ChadOx1	61.9051	53.1777	69.0058
127	0.380019	0.309186	0.46708	No prior infection, ChadOx1	61.9981	53.292	69.0814
128	0.379093	0.308432	0.465942	No prior infection, ChadOx1	62.0907	53.4058	69.1568
129	0.37817	0.307679	0.46481	No prior infection, ChadOx1	62.183	53.519	69.2321
130	0.37725	0.306929	0.463682	No prior infection, ChadOx1	62.275	53.6318	69.3071
131	0.376333	0.306181	0.462559	No prior infection, ChadOx1	62.3667	53.7441	69.3819
132	0.37542	0.305435	0.461441	No prior infection, ChadOx1	62.458	53.8559	69.4565
133	0.37451	0.304691	0.460329	No prior infection, ChadOx1	62.549	53.9671	69.5309
134	0.373604	0.30395	0.459221	No prior infection, ChadOx1	62.6396	54.0779	69.605
135	0.372702	0.303211	0.458119	No prior infection, ChadOx1	62.7298	54.1881	69.6789
136	0.371803	0.302475	0.457022	No prior infection, ChadOx1	62.8197	54.2978	69.7525
137	0.370908	0.301741	0.455931	No prior infection, ChadOx1	62.9092	54.4069	69.8259
138	0.370017	0.301009	0.454844	No prior infection, ChadOx1	62.9983	54.5156	69.8991
139	0.369129	0.300281	0.453763	No prior infection, ChadOx1	63.0871	54.6237	69.9719
140	0.368246	0.299555	0.452688	No prior infection, ChadOx1	63.1754	54.7312	70.0445
141	0.367366	0.298832	0.451618	No prior infection, ChadOx1	63.2634	54.8382	70.1168
142	0.36649	0.298111	0.450553	No prior infection, ChadOx1	63.351	54.9447	70.1889
143	0.365619	0.297394	0.449494	No prior infection, ChadOx1	63.4381	55.0506	70.2606
144	0.364751	0.29668	0.448442	No prior infection, ChadOx1	63.5249	55.1558	70.332
145	0.363888	0.295969	0.447395	No prior infection, ChadOx1	63.6112	55.2605	70.4031
146	0.36303	0.295261	0.446354	No prior infection, ChadOx1	63.697	55.3646	70.4739
147	0.362176	0.294557	0.445319	No prior infection, ChadOx1	63.7824	55.4681	70.5443
148	0.361327	0.293856	0.44429	No prior infection, ChadOx1	63.8673	55.571	70.6144
149	0.360483	0.293159	0.443268	No prior infection, ChadOx1	63.9517	55.6732	70.6841
150	0.359643	0.292465	0.442252	No prior infection, ChadOx1	64.0357	55.7748	70.7535
151	0.358809	0.291775	0.441243	No prior infection, ChadOx1	64.1191	55.8757	70.8225
152	0.357979	0.291089	0.44024	No prior infection, ChadOx1	64.2021	55.976	70.8911
153	0.357154	0.290406	0.439244	No prior infection, ChadOx1	64.2846	56.0756	70.9594
154	0.356335	0.289727	0.438255	No prior infection, ChadOx1	64.3665	56.1745	71.0273
155	0.35552	0.289052	0.437271	No prior infection, ChadOx1	64.448	56.2729	71.0948
156	0.35471	0.288381	0.436295	No prior infection, ChadOx1	64.529	56.3705	71.1619
157	0.353905	0.287714	0.435325	No prior infection, ChadOx1	64.6095	56.4675	71.2286
158	0.353106	0.287051	0.434362	No prior infection, ChadOx1	64.6894	56.5638	71.2949
159	0.352311	0.286391	0.433405	No prior infection, ChadOx1	64.7689	56.6595	71.3609
160	0.351522	0.285736	0.432455	No prior infection, ChadOx1	64.8478	56.7545	71.4264
161	0.350738	0.285084	0.431512	No prior infection, ChadOx1	64.9262	56.8488	71.4916
162	0.349959	0.284436	0.430576	No prior infection, ChadOx1	65.0041	56.9424	71.5564
163	0.349185	0.283793	0.429646	No prior infection, ChadOx1	65.0815	57.0354	71.6207
164	0.348417	0.283153	0.428723	No prior infection, ChadOx1	65.1583	57.1277	71.6847
165	0.347654	0.282518	0.427807	No prior infection, ChadOx1	65.2346	57.2193	71.7482
166	0.346896	0.281887	0.426898	No prior infection, ChadOx1	65.3104	57.3102	71.8113
167	0.346143	0.281259	0.425995	No prior infection, ChadOx1	65.3857	57.4005	71.8741
168	0.345395	0.280636	0.425099	No prior infection, ChadOx1	65.4605	57.4901	71.9364
169	0.344653	0.280016	0.42421	No prior infection, ChadOx1	65.5347	57.579	71.9984
170	0.343916	0.279401	0.423327	No prior infection, ChadOx1	65.6084	57.6673	72.0599
171	0.343184	0.27879	0.422451	No prior infection, ChadOx1	65.6816	57.7549	72.121
172	0.342457	0.278182	0.421582	No prior infection, ChadOx1	65.7543	57.8418	72.1818
173	0.341735	0.277579	0.420719	No prior infection, ChadOx1	65.8265	57.9281	72.2421
174	0.341018	0.276979	0.419862	No prior infection, ChadOx1	65.8982	58.0138	72.3021
175	0.340306	0.276384	0.419013	No prior infection, ChadOx1	65.9694	58.0987	72.3616
176	0.339599	0.275792	0.418169	No prior infection, ChadOx1	66.0401	58.1831	72.4208
177	0.338897	0.275204	0.417332	No prior infection, ChadOx1	66.1103	58.2668	72.4796
178	0.338201	0.27462	0.416501	No prior infection, ChadOx1	66.1799	58.3499	72.538
179	0.337508	0.27404	0.415677	No prior infection, ChadOx1	66.2492	58.4323	72.596
180	0.336821	0.273463	0.414859	No prior infection, ChadOx1	66.3179	58.5141	72.6537
181	0.336139	0.27289	0.414047	No prior infection, ChadOx1	66.3861	58.5953	72.711
182	0.335461	0.272321	0.413241	No prior infection, ChadOx1	66.4539	58.6759	72.7679
183	0.334788	0.271756	0.412441	No prior infection, ChadOx1	66.5212	58.7559	72.8244
184	0.33412	0.271194	0.411647	No prior infection, ChadOx1	66.588	58.8353	72.8806
185	0.333457	0.270636	0.41086	No prior infection, ChadOx1	66.6543	58.914	72.9364
186	0.332798	0.270082	0.410078	No prior infection, ChadOx1	66.7202	58.9922	72.9918
187	0.332144	0.269531	0.409302	No prior infection, ChadOx1	66.7856	59.0698	73.0469
188	0.331495	0.268984	0.408533	No prior infection, ChadOx1	66.8505	59.1467	73.1016
189	0.33085	0.26844	0.407769	No prior infection, ChadOx1	66.915	59.2231	73.156
190	0.330209	0.2679	0.407011	No prior infection, ChadOx1	66.9791	59.2989	73.21
191	0.329573	0.267363	0.406259	No prior infection, ChadOx1	67.0427	59.3741	73.2637
192	0.328942	0.26683	0.405512	No prior infection, ChadOx1	67.1058	59.4488	73.317
193	0.328315	0.2663	0.404771	No prior infection, ChadOx1	67.1685	59.5229	73.37
194	0.327692	0.265773	0.404036	No prior infection, ChadOx1	67.2308	59.5964	73.4227
195	0.327073	0.26525	0.403305	No prior infection, ChadOx1	67.2927	59.6695	73.475
196	0.326458	0.26473	0.402581	No prior infection, ChadOx1	67.3542	59.7419	73.527
197	0.325848	0.264213	0.401861	No prior infection, ChadOx1	67.4152	59.8139	73.5787
198	0.325241	0.263699	0.401147	No prior infection, ChadOx1	67.4759	59.8853	73.6301
199	0.324639	0.263188	0.400438	No prior infection, ChadOx1	67.5361	59.9562	73.6812
200	0.32404	0.26268	0.399734	No prior infection, ChadOx1	67.596	60.0266	73.732
201	0.323446	0.262175	0.399036	No prior infection, ChadOx1	67.6554	60.0964	73.7825
202	0.322855	0.261673	0.398342	No prior infection, ChadOx1	67.7145	60.1658	73.8327
203	0.322268	0.261174	0.397653	No prior infection, ChadOx1	67.7732	60.2347	73.8826
204	0.321685	0.260678	0.39697	No prior infection, ChadOx1	67.8315	60.303	73.9322
205	0.321106	0.260185	0.396291	No prior infection, ChadOx1	67.8894	60.3709	73.9815
206	0.320531	0.259695	0.395618	No prior infection, ChadOx1	67.9469	60.4382	74.0305
207	0.319959	0.259208	0.394949	No prior infection, ChadOx1	68.0041	60.5051	74.0792
208	0.319392	0.258724	0.394285	No prior infection, ChadOx1	68.0608	60.5715	74.1276
209	0.318828	0.258243	0.393627	No prior infection, ChadOx1	68.1172	60.6373	74.1757
210	0.318268	0.257764	0.392973	No prior infection, ChadOx1	68.1732	60.7027	74.2236
211	0.317711	0.257288	0.392324	No prior infection, ChadOx1	68.2289	60.7676	74.2712
212	0.317158	0.256816	0.39168	No prior infection, ChadOx1	68.2842	60.832	74.3184
213	0.316609	0.256346	0.391041	No prior infection, ChadOx1	68.3391	60.8959	74.3654
214	0.316064	0.255878	0.390406	No prior infection, ChadOx1	68.3936	60.9594	74.4122
215	0.315522	0.255414	0.389777	No prior infection, ChadOx1	68.4478	61.0223	74.4586
216	0.314984	0.254952	0.389152	No prior infection, ChadOx1	68.5016	61.0848	74.5048
217	0.31445	0.254493	0.388531	No prior infection, ChadOx1	68.555	61.1469	74.5507
218	0.313919	0.254037	0.387916	No prior infection, ChadOx1	68.6081	61.2084	74.5963
219	0.313391	0.253583	0.387305	No prior infection, ChadOx1	68.6609	61.2695	74.6417
220	0.312867	0.253132	0.386698	No prior infection, ChadOx1	68.7133	61.3302	74.6868
221	0.312346	0.252684	0.386096	No prior infection, ChadOx1	68.7654	61.3904	74.7316
222	0.311829	0.252237	0.385499	No prior infection, ChadOx1	68.8171	61.4501	74.7763
223	0.311315	0.251794	0.384905	No prior infection, ChadOx1	68.8685	61.5095	74.8206
224	0.310804	0.251352	0.384316	No prior infection, ChadOx1	68.9196	61.5684	74.8648
225	0.310296	0.250913	0.383731	No prior infection, ChadOx1	68.9704	61.6269	74.9087
226	0.309791	0.250477	0.38315	No prior infection, ChadOx1	69.0209	61.685	74.9523
227	0.309289	0.250042	0.382574	No prior infection, ChadOx1	69.0711	61.7426	74.9958
228	0.30879	0.24961	0.382001	No prior infection, ChadOx1	69.121	61.7999	75.039
229	0.308294	0.24918	0.381432	No prior infection, ChadOx1	69.1706	61.8568	75.082
230	0.307801	0.248752	0.380867	No prior infection, ChadOx1	69.2199	61.9133	75.1248
231	0.307311	0.248327	0.380306	No prior infection, ChadOx1	69.2689	61.9694	75.1673
232	0.306824	0.247903	0.379749	No prior infection, ChadOx1	69.3176	62.0251	75.2097
233	0.30634	0.247482	0.379196	No prior infection, ChadOx1	69.366	62.0804	75.2518
234	0.305859	0.247063	0.378647	No prior infection, ChadOx1	69.4141	62.1353	75.2937
235	0.305381	0.246646	0.378102	No prior infection, ChadOx1	69.4619	62.1898	75.3354
236	0.304905	0.246231	0.377561	No prior infection, ChadOx1	69.5095	62.2439	75.3769
237	0.304433	0.245818	0.377024	No prior infection, ChadOx1	69.5567	62.2976	75.4182
238	0.303963	0.245408	0.37649	No prior infection, ChadOx1	69.6037	62.351	75.4592
239	0.303496	0.244999	0.375961	No prior infection, ChadOx1	69.6504	62.4039	75.5001
240	0.303032	0.244593	0.375435	No prior infection, ChadOx1	69.6968	62.4565	75.5407
241	0.302571	0.244188	0.374913	No prior infection, ChadOx1	69.7429	62.5087	75.5812
242	0.302113	0.243786	0.374395	No prior infection, ChadOx1	69.7887	62.5605	75.6214
243	0.301657	0.243386	0.373881	No prior infection, ChadOx1	69.8343	62.6119	75.6614
244	0.301205	0.242988	0.373371	No prior infection, ChadOx1	69.8795	62.6629	75.7012
245	0.300755	0.242592	0.372864	No prior infection, ChadOx1	69.9245	62.7136	75.7408
246	0.300309	0.242198	0.372362	No prior infection, ChadOx1	69.9691	62.7638	75.7802
247	0.299865	0.241806	0.371864	No prior infection, ChadOx1	70.0135	62.8136	75.8194
248	0.299424	0.241417	0.37137	No prior infection, ChadOx1	70.0576	62.863	75.8583
249	0.298987	0.24103	0.37088	No prior infection, ChadOx1	70.1013	62.912	75.897
250	0.298552	0.240645	0.370394	No prior infection, ChadOx1	70.1448	62.9606	75.9355
251	0.298121	0.240263	0.369912	No prior infection, ChadOx1	70.1879	63.0088	75.9737
252	0.297693	0.239882	0.369435	No prior infection, ChadOx1	70.2307	63.0565	76.0118
253	0.297268	0.239504	0.368962	No prior infection, ChadOx1	70.2732	63.1038	76.0496
254	0.296846	0.239129	0.368493	No prior infection, ChadOx1	70.3154	63.1507	76.0871
255	0.296427	0.238756	0.368029	No prior infection, ChadOx1	70.3573	63.1971	76.1244
256	0.296011	0.238385	0.367569	No prior infection, ChadOx1	70.3989	63.2431	76.1615
257	0.295599	0.238016	0.367113	No prior infection, ChadOx1	70.4401	63.2887	76.1984
258	0.29519	0.23765	0.366662	No prior infection, ChadOx1	70.481	63.3338	76.235
259	0.294785	0.237287	0.366215	No prior infection, ChadOx1	70.5215	63.3785	76.2713
260	0.294382	0.236926	0.365773	No prior infection, ChadOx1	70.5618	63.4227	76.3074
261	0.293983	0.236567	0.365335	No prior infection, ChadOx1	70.6017	63.4665	76.3433
262	0.293588	0.236211	0.364901	No prior infection, ChadOx1	70.6412	63.5099	76.3789
263	0.293195	0.235857	0.364473	No prior infection, ChadOx1	70.6805	63.5527	76.4143
264	0.292806	0.235506	0.364049	No prior infection, ChadOx1	70.7194	63.5951	76.4494
265	0.292421	0.235157	0.363629	No prior infection, ChadOx1	70.7579	63.6371	76.4843
266	0.292039	0.234811	0.363214	No prior infection, ChadOx1	70.7961	63.6786	76.5189
267	0.29166	0.234467	0.362803	No prior infection, ChadOx1	70.834	63.7197	76.5533
268	0.291284	0.234126	0.362398	No prior infection, ChadOx1	70.8716	63.7602	76.5874
269	0.290912	0.233787	0.361996	No prior infection, ChadOx1	70.9088	63.8004	76.6213
270	0.290544	0.233451	0.3616	No prior infection, ChadOx1	70.9456	63.84	76.6549
271	0.290179	0.233117	0.361208	No prior infection, ChadOx1	70.9821	63.8792	76.6883
272	0.289817	0.232786	0.360821	No prior infection, ChadOx1	71.0183	63.9179	76.7214
273	0.289459	0.232457	0.360439	No prior infection, ChadOx1	71.0541	63.9561	76.7543
274	0.289105	0.232131	0.360061	No prior infection, ChadOx1	71.0895	63.9939	76.7869
275	0.288754	0.231808	0.359688	No prior infection, ChadOx1	71.1246	64.0312	76.8192
276	0.288406	0.231487	0.35932	No prior infection, ChadOx1	71.1594	64.068	76.8513
277	0.288062	0.231169	0.358957	No prior infection, ChadOx1	71.1938	64.1043	76.8831
278	0.287722	0.230854	0.358599	No prior infection, ChadOx1	71.2278	64.1401	76.9146
279	0.287385	0.230541	0.358245	No prior infection, ChadOx1	71.2615	64.1755	76.9459
280	0.287052	0.230231	0.357897	No prior infection, ChadOx1	71.2948	64.2103	76.9769
281	0.286722	0.229923	0.357553	No prior infection, ChadOx1	71.3278	64.2447	77.0077
282	0.286396	0.229618	0.357214	No prior infection, ChadOx1	71.3604	64.2786	77.0382
283	0.286074	0.229316	0.356881	No prior infection, ChadOx1	71.3926	64.3119	77.0684
284	0.285755	0.229016	0.356552	No prior infection, ChadOx1	71.4245	64.3448	77.0984
285	0.28544	0.228719	0.356228	No prior infection, ChadOx1	71.456	64.3772	77.1281
286	0.285129	0.228425	0.355909	No prior infection, ChadOx1	71.4871	64.4091	77.1575
287	0.284821	0.228133	0.355594	No prior infection, ChadOx1	71.5179	64.4406	77.1867
288	0.284517	0.227844	0.355285	No prior infection, ChadOx1	71.5483	64.4715	77.2156
289	0.284216	0.227558	0.354981	No prior infection, ChadOx1	71.5784	64.5019	77.2442
290	0.283919	0.227274	0.354681	No prior infection, ChadOx1	71.6081	64.5319	77.2726
291	0.283625	0.226993	0.354387	No prior infection, ChadOx1	71.6375	64.5613	77.3007
292	0.283336	0.226715	0.354097	No prior infection, ChadOx1	71.6664	64.5903	77.3285
293	0.283049	0.226439	0.353812	No prior infection, ChadOx1	71.6951	64.6188	77.3561
294	0.282767	0.226166	0.353533	No prior infection, ChadOx1	71.7233	64.6467	77.3834
295	0.282488	0.225895	0.353258	No prior infection, ChadOx1	71.7512	64.6742	77.4105
296	0.282212	0.225627	0.352988	No prior infection, ChadOx1	71.7788	64.7012	77.4373
297	0.28194	0.225362	0.352723	No prior infection, ChadOx1	71.806	64.7277	77.4638
298	0.281672	0.225099	0.352462	No prior infection, ChadOx1	71.8328	64.7538	77.4901
299	0.281407	0.224839	0.352207	No prior infection, ChadOx1	71.8593	64.7793	77.5161
300	0.281145	0.224581	0.351956	No prior infection, ChadOx1	71.8855	64.8044	77.5419
301	0.280887	0.224326	0.35171	No prior infection, ChadOx1	71.9113	64.829	77.5674
302	0.280633	0.224073	0.351469	No prior infection, ChadOx1	71.9367	64.8531	77.5927
303	0.280382	0.223823	0.351233	No prior infection, ChadOx1	71.9618	64.8767	77.6177
304	0.280134	0.223575	0.351001	No prior infection, ChadOx1	71.9866	64.8999	77.6425
305	0.27989	0.22333	0.350774	No prior infection, ChadOx1	72.011	64.9226	77.667
306	0.279648	0.223087	0.350551	No prior infection, ChadOx1	72.0352	64.9449	77.6913
307	0.279411	0.222846	0.350333	No prior infection, ChadOx1	72.0589	64.9667	77.7154
308	0.279176	0.222608	0.350119	No prior infection, ChadOx1	72.0824	64.9881	77.7392
309	0.278944	0.222371	0.34991	No prior infection, ChadOx1	72.1056	65.009	77.7629
310	0.278716	0.222138	0.349705	No prior infection, ChadOx1	72.1284	65.0295	77.7862
311	0.278491	0.221906	0.349505	No prior infection, ChadOx1	72.1509	65.0495	77.8094
312	0.278269	0.221677	0.349309	No prior infection, ChadOx1	72.1731	65.0691	77.8323
313	0.27805	0.22145	0.349117	No prior infection, ChadOx1	72.195	65.0883	77.855
314	0.277834	0.221225	0.34893	No prior infection, ChadOx1	72.2166	65.107	77.8775
315	0.277621	0.221002	0.348747	No prior infection, ChadOx1	72.2379	65.1253	77.8998
316	0.277411	0.220781	0.348568	No prior infection, ChadOx1	72.2589	65.1432	77.9219
317	0.277204	0.220562	0.348393	No prior infection, ChadOx1	72.2796	65.1607	77.9438
318	0.277	0.220345	0.348222	No prior infection, ChadOx1	72.3	65.1778	77.9655
319	0.276799	0.220131	0.348055	No prior infection, ChadOx1	72.3201	65.1945	77.9869
320	0.2766	0.219918	0.347892	No prior infection, ChadOx1	72.34	65.2108	78.0082
321	0.276405	0.219707	0.347733	No prior infection, ChadOx1	72.3595	65.2267	78.0293
322	0.276212	0.219498	0.347578	No prior infection, ChadOx1	72.3788	65.2422	78.0502
323	0.276021	0.219291	0.347427	No prior infection, ChadOx1	72.3979	65.2573	78.0709
324	0.275834	0.219086	0.34728	No prior infection, ChadOx1	72.4166	65.272	78.0914
325	0.275649	0.218883	0.347137	No prior infection, ChadOx1	72.4351	65.2863	78.1117
326	0.275467	0.218682	0.346998	No prior infection, ChadOx1	72.4533	65.3002	78.1318
327	0.275288	0.218482	0.346862	No prior infection, ChadOx1	72.4712	65.3138	78.1518
328	0.275111	0.218285	0.34673	No prior infection, ChadOx1	72.4889	65.327	78.1715
329	0.274936	0.218089	0.346602	No prior infection, ChadOx1	72.5064	65.3398	78.1911
330	0.274765	0.217895	0.346478	No prior infection, ChadOx1	72.5235	65.3522	78.2105
331	0.274596	0.217703	0.346357	No prior infection, ChadOx1	72.5404	65.3643	78.2297
332	0.274429	0.217512	0.34624	No prior infection, ChadOx1	72.5571	65.376	78.2488
333	0.274265	0.217323	0.346126	No prior infection, ChadOx1	72.5735	65.3874	78.2677
334	0.274103	0.217136	0.346016	No prior infection, ChadOx1	72.5897	65.3984	78.2864
335	0.273944	0.21695	0.34591	No prior infection, ChadOx1	72.6056	65.409	78.305
336	0.273787	0.216767	0.345807	No prior infection, ChadOx1	72.6213	65.4193	78.3233
337	0.273633	0.216584	0.345708	No prior infection, ChadOx1	72.6367	65.4292	78.3416
338	0.273481	0.216404	0.345612	No prior infection, ChadOx1	72.6519	65.4388	78.3596
339	0.273331	0.216225	0.34552	No prior infection, ChadOx1	72.6669	65.448	78.3775
340	0.273184	0.216047	0.345431	No prior infection, ChadOx1	72.6816	65.4569	78.3953
341	0.273039	0.215871	0.345345	No prior infection, ChadOx1	72.6961	65.4655	78.4129
342	0.272896	0.215697	0.345263	No prior infection, ChadOx1	72.7104	65.4737	78.4303
343	0.272755	0.215524	0.345183	No prior infection, ChadOx1	72.7245	65.4817	78.4476
344	0.272616	0.215352	0.345107	No prior infection, ChadOx1	72.7384	65.4893	78.4648
345	0.272479	0.215182	0.345034	No prior infection, ChadOx1	72.7521	65.4966	78.4818
346	0.272345	0.215013	0.344964	No prior infection, ChadOx1	72.7655	65.5036	78.4987
347	0.272212	0.214845	0.344898	No prior infection, ChadOx1	72.7788	65.5102	78.5155
348	0.272082	0.214679	0.344834	No prior infection, ChadOx1	72.7918	65.5166	78.5321
349	0.271954	0.214514	0.344773	No prior infection, ChadOx1	72.8046	65.5227	78.5486
350	0.271827	0.214351	0.344715	No prior infection, ChadOx1	72.8173	65.5285	78.5649
351	0.271703	0.214188	0.344661	No prior infection, ChadOx1	72.8297	65.5339	78.5812
352	0.27158	0.214027	0.344609	No prior infection, ChadOx1	72.842	65.5391	78.5973
353	0.271459	0.213867	0.34456	No prior infection, ChadOx1	72.8541	65.544	78.6133
354	0.27134	0.213709	0.344513	No prior infection, ChadOx1	72.866	65.5487	78.6291
355	0.271223	0.213551	0.34447	No prior infection, ChadOx1	72.8777	65.553	78.6449
356	0.271108	0.213395	0.344429	No prior infection, ChadOx1	72.8892	65.5571	78.6605
357	0.270994	0.21324	0.344391	No prior infection, ChadOx1	72.9006	65.5609	78.676
358	0.270882	0.213085	0.344356	No prior infection, ChadOx1	72.9118	65.5644	78.6915
359	0.270772	0.212933	0.344323	No prior infection, ChadOx1	72.9228	65.5677	78.7067
360	0.270664	0.212781	0.344293	No prior infection, ChadOx1	72.9336	65.5707	78.7219
361	0.270557	0.21263	0.344266	No prior infection, ChadOx1	72.9443	65.5734	78.737
362	0.270452	0.21248	0.344241	No prior infection, ChadOx1	72.9548	65.5759	78.752
363	0.270349	0.212331	0.344219	No prior infection, ChadOx1	72.9651	65.5781	78.7669
364	0.270247	0.212184	0.3442	No prior infection, ChadOx1	72.9753	65.58	78.7816
365	0.270147	0.212037	0.344182	No prior infection, ChadOx1	72.9853	65.5818	78.7963
366	0.270048	0.211891	0.344168	No prior infection, ChadOx1	72.9952	65.5832	78.8109
367	0.269951	0.211747	0.344155	No prior infection, ChadOx1	73.0049	65.5845	78.8253
368	0.269856	0.211603	0.344146	No prior infection, ChadOx1	73.0144	65.5854	78.8397
369	0.269762	0.21146	0.344138	No prior infection, ChadOx1	73.0238	65.5862	78.854
370	0.26967	0.211318	0.344133	No prior infection, ChadOx1	73.033	65.5867	78.8682
371	0.269579	0.211177	0.344131	No prior infection, ChadOx1	73.0421	65.5869	78.8823
372	0.269489	0.211037	0.34413	No prior infection, ChadOx1	73.0511	65.587	78.8963
373	0.269401	0.210898	0.344132	No prior infection, ChadOx1	73.0599	65.5868	78.9102
374	0.269314	0.21076	0.344137	No prior infection, ChadOx1	73.0686	65.5863	78.924
375	0.269229	0.210623	0.344143	No prior infection, ChadOx1	73.0771	65.5857	78.9377
376	0.269145	0.210486	0.344152	No prior infection, ChadOx1	73.0855	65.5848	78.9514
377	0.269063	0.210351	0.344163	No prior infection, ChadOx1	73.0937	65.5837	78.9649
378	0.268982	0.210216	0.344176	No prior infection, ChadOx1	73.1018	65.5824	78.9784
379	0.268902	0.210082	0.344192	No prior infection, ChadOx1	73.1098	65.5808	78.9918
380	0.268824	0.209949	0.344209	No prior infection, ChadOx1	73.1176	65.5791	79.0051
381	0.268747	0.209816	0.344229	No prior infection, ChadOx1	73.1253	65.5771	79.0184
382	0.268671	0.209685	0.344251	No prior infection, ChadOx1	73.1329	65.5749	79.0315
383	0.268596	0.209554	0.344274	No prior infection, ChadOx1	73.1404	65.5726	79.0446
384	0.268523	0.209424	0.3443	No prior infection, ChadOx1	73.1477	65.57	79.0576
385	0.268451	0.209295	0.344328	No prior infection, ChadOx1	73.1549	65.5672	79.0705
386	0.268381	0.209166	0.344358	No prior infection, ChadOx1	73.1619	65.5642	79.0834
387	0.268311	0.209039	0.34439	No prior infection, ChadOx1	73.1689	65.561	79.0961
388	0.268243	0.208912	0.344424	No prior infection, ChadOx1	73.1757	65.5576	79.1088
389	0.268176	0.208785	0.34446	No prior infection, ChadOx1	73.1824	65.554	79.1215
390	0.26811	0.20866	0.344498	No prior infection, ChadOx1	73.189	65.5502	79.134
391	0.268045	0.208535	0.344538	No prior infection, ChadOx1	73.1955	65.5462	79.1465
392	0.267982	0.208411	0.34458	No prior infection, ChadOx1	73.2018	65.542	79.1589
393	0.267919	0.208288	0.344623	No prior infection, ChadOx1	73.2081	65.5377	79.1712
394	0.267858	0.208165	0.344669	No prior infection, ChadOx1	73.2142	65.5331	79.1835
395	0.267798	0.208043	0.344716	No prior infection, ChadOx1	73.2202	65.5284	79.1957
396	0.267739	0.207921	0.344765	No prior infection, ChadOx1	73.2261	65.5235	79.2079
397	0.267681	0.207801	0.344816	No prior infection, ChadOx1	73.2319	65.5184	79.2199
398	0.267623	0.20768	0.344868	No prior infection, ChadOx1	73.2377	65.5132	79.232
399	0.267567	0.207561	0.344922	No prior infection, ChadOx1	73.2433	65.5078	79.2439
400	0.267512	0.207441	0.344978	No prior infection, ChadOx1	73.2488	65.5022	79.2559
401	0.267458	0.207323	0.345035	No prior infection, ChadOx1	73.2542	65.4965	79.2677
402	0.267404	0.207205	0.345093	No prior infection, ChadOx1	73.2596	65.4907	79.2795
403	0.267351	0.207087	0.345153	No prior infection, ChadOx1	73.2649	65.4847	79.2913
404	0.267299	0.20697	0.345215	No prior infection, ChadOx1	73.2701	65.4785	79.303
405	0.267248	0.206853	0.345278	No prior infection, ChadOx1	73.2752	65.4722	79.3147
406	0.267198	0.206736	0.345342	No prior infection, ChadOx1	73.2802	65.4658	79.3264
407	0.267148	0.20662	0.345407	No prior infection, ChadOx1	73.2852	65.4593	79.338
408	0.267099	0.206505	0.345474	No prior infection, ChadOx1	73.2901	65.4526	79.3495
409	0.267051	0.20639	0.345541	No prior infection, ChadOx1	73.2949	65.4459	79.361
410	0.267003	0.206275	0.34561	No prior infection, ChadOx1	73.2997	65.439	79.3725
411	0.266956	0.20616	0.34568	No prior infection, ChadOx1	73.3044	65.432	79.384
412	0.266909	0.206046	0.345752	No prior infection, ChadOx1	73.3091	65.4248	79.3954
413	0.266863	0.205932	0.345824	No prior infection, ChadOx1	73.3137	65.4176	79.4068
414	0.266818	0.205818	0.345897	No prior infection, ChadOx1	73.3182	65.4103	79.4182
415	0.266773	0.205704	0.345971	No prior infection, ChadOx1	73.3227	65.4029	79.4296
416	0.266728	0.205591	0.346046	No prior infection, ChadOx1	73.3272	65.3954	79.4409
417	0.266684	0.205478	0.346122	No prior infection, ChadOx1	73.3316	65.3878	79.4522
418	0.26664	0.205365	0.346198	No prior infection, ChadOx1	73.336	65.3802	79.4635
419	0.266597	0.205252	0.346275	No prior infection, ChadOx1	73.3403	65.3725	79.4748
420	0.266554	0.20514	0.346353	No prior infection, ChadOx1	73.3446	65.3647	79.486
421	0.266511	0.205027	0.346432	No prior infection, ChadOx1	73.3489	65.3568	79.4973
422	0.266468	0.204915	0.346511	No prior infection, ChadOx1	73.3532	65.3489	79.5085
423	0.266426	0.204802	0.346591	No prior infection, ChadOx1	73.3574	65.3409	79.5198
424	0.266383	0.20469	0.346671	No prior infection, ChadOx1	73.3617	65.3329	79.531
425	0.266341	0.204577	0.346752	No prior infection, ChadOx1	73.3659	65.3248	79.5423
426	0.266299	0.204465	0.346833	No prior infection, ChadOx1	73.3701	65.3167	79.5535
427	0.266257	0.204353	0.346915	No prior infection, ChadOx1	73.3743	65.3085	79.5647
428	0.266215	0.20424	0.346996	No prior infection, ChadOx1	73.3785	65.3004	79.576
429	0.266173	0.204128	0.347078	No prior infection, ChadOx1	73.3827	65.2922	79.5872
430	0.266131	0.204015	0.34716	No prior infection, ChadOx1	73.3869	65.284	79.5985
431	0.266089	0.203902	0.347242	No prior infection, ChadOx1	73.3911	65.2758	79.6098
432	0.266047	0.203789	0.347324	No prior infection, ChadOx1	73.3953	65.2676	79.6211
433	0.266004	0.203676	0.347406	No prior infection, ChadOx1	73.3996	65.2594	79.6324
434	0.265962	0.203563	0.347488	No prior infection, ChadOx1	73.4038	65.2512	79.6437
435	0.265919	0.203449	0.34757	No prior infection, ChadOx1	73.4081	65.243	79.6551
436	0.265876	0.203335	0.347652	No prior infection, ChadOx1	73.4124	65.2348	79.6665
437	0.265832	0.203221	0.347733	No prior infection, ChadOx1	73.4168	65.2267	79.6779
438	0.265788	0.203107	0.347814	No prior infection, ChadOx1	73.4212	65.2186	79.6893
439	0.265744	0.202992	0.347894	No prior infection, ChadOx1	73.4256	65.2106	79.7008
440	0.265699	0.202877	0.347975	No prior infection, ChadOx1	73.4301	65.2025	79.7123
441	0.265654	0.202761	0.348054	No prior infection, ChadOx1	73.4346	65.1946	79.7239
442	0.265608	0.202645	0.348133	No prior infection, ChadOx1	73.4392	65.1867	79.7355
443	0.265562	0.202529	0.348212	No prior infection, ChadOx1	73.4438	65.1788	79.7471
444	0.265515	0.202412	0.34829	No prior infection, ChadOx1	73.4485	65.171	79.7588
445	0.265467	0.202295	0.348367	No prior infection, ChadOx1	73.4533	65.1633	79.7705
446	0.265419	0.202177	0.348443	No prior infection, ChadOx1	73.4581	65.1557	79.7823
447	0.26537	0.202059	0.348519	No prior infection, ChadOx1	73.463	65.1481	79.7941
448	0.265321	0.20194	0.348593	No prior infection, ChadOx1	73.4679	65.1407	79.806
449	0.26527	0.201821	0.348667	No prior infection, ChadOx1	73.473	65.1333	79.8179
450	0.265219	0.201701	0.34874	No prior infection, ChadOx1	73.4781	65.126	79.8299
451	0.265168	0.201581	0.348812	No prior infection, ChadOx1	73.4832	65.1188	79.8419
452	0.265115	0.20146	0.348883	No prior infection, ChadOx1	73.4885	65.1117	79.854
453	0.265061	0.201339	0.348952	No prior infection, ChadOx1	73.4939	65.1048	79.8661
454	0.265007	0.201216	0.349021	No prior infection, ChadOx1	73.4993	65.0979	79.8784
455	0.264952	0.201094	0.349088	No prior infection, ChadOx1	73.5048	65.0912	79.8906
456	0.264896	0.20097	0.349154	No prior infection, ChadOx1	73.5104	65.0846	79.903
457	0.264838	0.200846	0.349219	No prior infection, ChadOx1	73.5162	65.0781	79.9154
458	0.26478	0.200722	0.349283	No prior infection, ChadOx1	73.522	65.0717	79.9278
459	0.264721	0.200596	0.349345	No prior infection, ChadOx1	73.5279	65.0655	79.9404
460	0.264661	0.20047	0.349406	No prior infection, ChadOx1	73.5339	65.0594	79.953
461	0.2646	0.200344	0.349465	No prior infection, ChadOx1	73.54	65.0535	79.9656
462	0.264537	0.200216	0.349522	No prior infection, ChadOx1	73.5463	65.0478	79.9784
463	0.264474	0.200088	0.349578	No prior infection, ChadOx1	73.5526	65.0422	79.9912
464	0.264409	0.199959	0.349633	No prior infection, ChadOx1	73.5591	65.0367	80.0041
465	0.264343	0.199829	0.349685	No prior infection, ChadOx1	73.5657	65.0315	80.0171
466	0.264276	0.199698	0.349736	No prior infection, ChadOx1	73.5724	65.0264	80.0302
467	0.264207	0.199567	0.349785	No prior infection, ChadOx1	73.5793	65.0215	80.0433
468	0.264138	0.199435	0.349833	No prior infection, ChadOx1	73.5862	65.0167	80.0565
469	0.264067	0.199302	0.349878	No prior infection, ChadOx1	73.5933	65.0122	80.0698
470	0.263994	0.199168	0.349921	No prior infection, ChadOx1	73.6006	65.0079	80.0832
471	0.263921	0.199033	0.349963	No prior infection, ChadOx1	73.6079	65.0037	80.0967
472	0.263845	0.198897	0.350002	No prior infection, ChadOx1	73.6155	64.9998	80.1103
473	0.263769	0.19876	0.35004	No prior infection, ChadOx1	73.6231	64.996	80.124
474	0.263691	0.198623	0.350075	No prior infection, ChadOx1	73.6309	64.9925	80.1377
475	0.263611	0.198485	0.350108	No prior infection, ChadOx1	73.6389	64.9892	80.1515
476	0.263531	0.198345	0.350139	No prior infection, ChadOx1	73.6469	64.9861	80.1655
477	0.263448	0.198205	0.350167	No prior infection, ChadOx1	73.6552	64.9833	80.1795
478	0.263364	0.198064	0.350194	No prior infection, ChadOx1	73.6636	64.9806	80.1936
479	0.263279	0.197922	0.350218	No prior infection, ChadOx1	73.6721	64.9782	80.2078
480	0.263192	0.197779	0.35024	No prior infection, ChadOx1	73.6808	64.976	80.2221
481	0.263103	0.197635	0.350259	No prior infection, ChadOx1	73.6897	64.9741	80.2365
482	0.263013	0.19749	0.350276	No prior infection, ChadOx1	73.6987	64.9724	80.251
483	0.262921	0.197344	0.35029	No prior infection, ChadOx1	73.7079	64.971	80.2656
484	0.262828	0.197197	0.350303	No prior infection, ChadOx1	73.7172	64.9697	80.2803
485	0.262733	0.197049	0.350312	No prior infection, ChadOx1	73.7267	64.9688	80.2951
486	0.262637	0.196901	0.350319	No prior infection, ChadOx1	73.7363	64.9681	80.3099
487	0.262539	0.196751	0.350324	No prior infection, ChadOx1	73.7461	64.9676	80.3249
488	0.262439	0.1966	0.350326	No prior infection, ChadOx1	73.7561	64.9674	80.34
489	0.262338	0.196449	0.350325	No prior infection, ChadOx1	73.7662	64.9675	80.3551
490	0.262235	0.196296	0.350322	No prior infection, ChadOx1	73.7765	64.9678	80.3704
491	0.26213	0.196143	0.350317	No prior infection, ChadOx1	73.787	64.9683	80.3857
492	0.262024	0.195989	0.350309	No prior infection, ChadOx1	73.7976	64.9691	80.4011
493	0.261916	0.195834	0.350298	No prior infection, ChadOx1	73.8084	64.9702	80.4166
494	0.261807	0.195678	0.350285	No prior infection, ChadOx1	73.8193	64.9715	80.4322
495	0.261696	0.195521	0.350269	No prior infection, ChadOx1	73.8304	64.9731	80.4479
496	0.261583	0.195363	0.35025	No prior infection, ChadOx1	73.8417	64.975	80.4637
497	0.261469	0.195204	0.350229	No prior infection, ChadOx1	73.8531	64.9771	80.4796
498	0.261353	0.195045	0.350205	No prior infection, ChadOx1	73.8647	64.9795	80.4955
499	0.261236	0.194884	0.350178	No prior infection, ChadOx1	73.8764	64.9822	80.5116
500	0.261117	0.194723	0.350148	No prior infection, ChadOx1	73.8883	64.9852	80.5277
501	0.260996	0.194561	0.350116	No prior infection, ChadOx1	73.9004	64.9884	80.5439
502	0.260873	0.194398	0.350081	No prior infection, ChadOx1	73.9127	64.9919	80.5602
503	0.260749	0.194234	0.350044	No prior infection, ChadOx1	73.9251	64.9956	80.5766
504	0.260624	0.194069	0.350003	No prior infection, ChadOx1	73.9376	64.9997	80.5931
505	0.260497	0.193903	0.34996	No prior infection, ChadOx1	73.9503	65.004	80.6097
506	0.260368	0.193737	0.349914	No prior infection, ChadOx1	73.9632	65.0086	80.6263
507	0.260237	0.19357	0.349865	No prior infection, ChadOx1	73.9763	65.0135	80.643
508	0.260105	0.193401	0.349814	No prior infection, ChadOx1	73.9895	65.0186	80.6599
509	0.259971	0.193232	0.349759	No prior infection, ChadOx1	74.0029	65.0241	80.6768
510	0.259835	0.193063	0.349701	No prior infection, ChadOx1	74.0165	65.0299	80.6937
511	0.259698	0.192892	0.349641	No prior infection, ChadOx1	74.0302	65.0359	80.7108
512	0.259559	0.192721	0.349577	No prior infection, ChadOx1	74.0441	65.0423	80.7279
513	0.259418	0.192548	0.349511	No prior infection, ChadOx1	74.0582	65.0489	80.7452
514	0.259275	0.192375	0.349441	No prior infection, ChadOx1	74.0725	65.0559	80.7625
515	0.259131	0.192201	0.349369	No prior infection, ChadOx1	74.0869	65.0631	80.7799
516	0.258985	0.192026	0.349293	No prior infection, ChadOx1	74.1015	65.0707	80.7974
517	0.258838	0.19185	0.349214	No prior infection, ChadOx1	74.1162	65.0786	80.815
518	0.258688	0.191674	0.349133	No prior infection, ChadOx1	74.1312	65.0867	80.8326
519	0.258537	0.191497	0.349048	No prior infection, ChadOx1	74.1463	65.0952	80.8503
520	0.258384	0.191319	0.34896	No prior infection, ChadOx1	74.1616	65.104	80.8681
521	0.25823	0.19114	0.348869	No prior infection, ChadOx1	74.177	65.1131	80.886
522	0.258073	0.19096	0.348774	No prior infection, ChadOx1	74.1927	65.1226	80.904
523	0.257915	0.190779	0.348677	No prior infection, ChadOx1	74.2085	65.1323	80.9221
524	0.257756	0.190598	0.348576	No prior infection, ChadOx1	74.2244	65.1424	80.9402
525	0.257594	0.190416	0.348473	No prior infection, ChadOx1	74.2406	65.1527	80.9584
526	0.257431	0.190233	0.348365	No prior infection, ChadOx1	74.2569	65.1635	80.9767
527	0.257266	0.190049	0.348255	No prior infection, ChadOx1	74.2734	65.1745	80.9951
528	0.257099	0.189865	0.348142	No prior infection, ChadOx1	74.2901	65.1858	81.0135
529	0.25693	0.18968	0.348025	No prior infection, ChadOx1	74.307	65.1975	81.032
530	0.25676	0.189494	0.347905	No prior infection, ChadOx1	74.324	65.2095	81.0506
531	0.256588	0.189307	0.347782	No prior infection, ChadOx1	74.3412	65.2218	81.0693
532	0.256415	0.18912	0.347656	No prior infection, ChadOx1	74.3585	65.2344	81.088
533	0.256239	0.188931	0.347526	No prior infection, ChadOx1	74.3761	65.2474	81.1069
534	0.256062	0.188742	0.347393	No prior infection, ChadOx1	74.3938	65.2607	81.1258
535	0.255883	0.188553	0.347257	No prior infection, ChadOx1	74.4117	65.2743	81.1447
536	0.255703	0.188363	0.347118	No prior infection, ChadOx1	74.4297	65.2882	81.1637
537	0.255521	0.188172	0.346975	No prior infection, ChadOx1	74.4479	65.3025	81.1828
538	0.255337	0.18798	0.346829	No prior infection, ChadOx1	74.4663	65.3171	81.202
539	0.255151	0.187788	0.34668	No prior infection, ChadOx1	74.4849	65.332	81.2212
540	0.254964	0.187595	0.346527	No prior infection, ChadOx1	74.5036	65.3473	81.2405
541	0.254775	0.187401	0.346371	No prior infection, ChadOx1	74.5225	65.3629	81.2599
542	0.254585	0.187207	0.346212	No prior infection, ChadOx1	74.5415	65.3788	81.2793
543	0.254393	0.187012	0.34605	No prior infection, ChadOx1	74.5607	65.395	81.2988
544	0.254199	0.186817	0.345885	No prior infection, ChadOx1	74.5801	65.4115	81.3183
545	0.254004	0.186621	0.345716	No prior infection, ChadOx1	74.5996	65.4284	81.3379
546	0.253807	0.186425	0.345544	No prior infection, ChadOx1	74.6193	65.4456	81.3575
547	0.253608	0.186228	0.345369	No prior infection, ChadOx1	74.6392	65.4631	81.3772
548	0.253408	0.18603	0.34519	No prior infection, ChadOx1	74.6592	65.481	81.397
549	0.253207	0.185832	0.345009	No prior infection, ChadOx1	74.6793	65.4991	81.4168
550	0.253004	0.185633	0.344824	No prior infection, ChadOx1	74.6996	65.5176	81.4367
551	0.252799	0.185434	0.344636	No prior infection, ChadOx1	74.7201	65.5364	81.4566
552	0.252592	0.185234	0.344444	No prior infection, ChadOx1	74.7408	65.5556	81.4766
553	0.252385	0.185034	0.34425	No prior infection, ChadOx1	74.7615	65.575	81.4966
554	0.252175	0.184834	0.344052	No prior infection, ChadOx1	74.7825	65.5948	81.5166
555	0.251964	0.184633	0.343851	No prior infection, ChadOx1	74.8036	65.6149	81.5367
556	0.251752	0.184431	0.343647	No prior infection, ChadOx1	74.8248	65.6353	81.5569
557	0.251538	0.184229	0.34344	No prior infection, ChadOx1	74.8462	65.656	81.5771
558	0.251323	0.184026	0.343229	No prior infection, ChadOx1	74.8677	65.6771	81.5974
559	0.251106	0.183824	0.343015	No prior infection, ChadOx1	74.8894	65.6985	81.6176
560	0.250888	0.18362	0.342798	No prior infection, ChadOx1	74.9112	65.7202	81.638
561	0.250668	0.183417	0.342578	No prior infection, ChadOx1	74.9332	65.7422	81.6583
562	0.250447	0.183212	0.342354	No prior infection, ChadOx1	74.9553	65.7646	81.6788
563	0.250224	0.183008	0.342128	No prior infection, ChadOx1	74.9776	65.7872	81.6992
564	0.25	0.182803	0.341898	No prior infection, ChadOx1	75	65.8102	81.7197
565	0.249774	0.182598	0.341665	No prior infection, ChadOx1	75.0226	65.8335	81.7402
566	0.249548	0.182392	0.341429	No prior infection, ChadOx1	75.0452	65.8571	81.7608
567	0.249319	0.182186	0.34119	No prior infection, ChadOx1	75.0681	65.881	81.7814
568	0.249089	0.18198	0.340947	No prior infection, ChadOx1	75.0911	65.9053	81.802
569	0.248858	0.181773	0.340702	No prior infection, ChadOx1	75.1142	65.9298	81.8227
570	0.248626	0.181566	0.340453	No prior infection, ChadOx1	75.1374	65.9547	81.8434
571	0.248392	0.181359	0.340202	No prior infection, ChadOx1	75.1608	65.9798	81.8641
572	0.248157	0.181152	0.339947	No prior infection, ChadOx1	75.1843	66.0053	81.8848
573	0.247921	0.180944	0.339689	No prior infection, ChadOx1	75.2079	66.0311	81.9056
574	0.247683	0.180736	0.339428	No prior infection, ChadOx1	75.2317	66.0572	81.9264
575	0.247444	0.180528	0.339164	No prior infection, ChadOx1	75.2556	66.0836	81.9472
576	0.247204	0.18032	0.338897	No prior infection, ChadOx1	75.2796	66.1103	81.968
577	0.246963	0.180111	0.338627	No prior infection, ChadOx1	75.3037	66.1373	81.9889
578	0.24672	0.179902	0.338355	No prior infection, ChadOx1	75.328	66.1645	82.0098
579	0.246476	0.179693	0.338079	No prior infection, ChadOx1	75.3524	66.1921	82.0307
580	0.246231	0.179484	0.3378	No prior infection, ChadOx1	75.3769	66.22	82.0516
581	0.245985	0.179275	0.337518	No prior infection, ChadOx1	75.4015	66.2482	82.0725
582	0.245737	0.179065	0.337233	No prior infection, ChadOx1	75.4263	66.2767	82.0935
583	0.245489	0.178856	0.336946	No prior infection, ChadOx1	75.4511	66.3054	82.1144
584	0.245239	0.178646	0.336655	No prior infection, ChadOx1	75.4761	66.3345	82.1354
585	0.244988	0.178436	0.336362	No prior infection, ChadOx1	75.5012	66.3638	82.1564
586	0.244736	0.178226	0.336066	No prior infection, ChadOx1	75.5264	66.3934	82.1774
587	0.244483	0.178016	0.335767	No prior infection, ChadOx1	75.5517	66.4233	82.1984
588	0.244229	0.177806	0.335465	No prior infection, ChadOx1	75.5771	66.4535	82.2194
589	0.243974	0.177596	0.33516	No prior infection, ChadOx1	75.6026	66.484	82.2404
590	0.243717	0.177386	0.334853	No prior infection, ChadOx1	75.6283	66.5147	82.2614
591	0.24346	0.177175	0.334542	No prior infection, ChadOx1	75.654	66.5458	82.2825
592	0.243201	0.176965	0.334229	No prior infection, ChadOx1	75.6799	66.5771	82.3035
593	0.242942	0.176755	0.333913	No prior infection, ChadOx1	75.7058	66.6087	82.3245
594	0.242681	0.176544	0.333594	No prior infection, ChadOx1	75.7319	66.6406	82.3456
595	0.24242	0.176334	0.333273	No prior infection, ChadOx1	75.758	66.6727	82.3666
596	0.242157	0.176123	0.332949	No prior infection, ChadOx1	75.7843	66.7051	82.3877
597	0.241893	0.175913	0.332622	No prior infection, ChadOx1	75.8107	66.7378	82.4087
598	0.241629	0.175702	0.332292	No prior infection, ChadOx1	75.8371	66.7708	82.4298
599	0.241363	0.175492	0.331959	No prior infection, ChadOx1	75.8637	66.8041	82.4508
600	0.241096	0.175281	0.331624	No prior infection, ChadOx1	75.8904	66.8376	82.4719
601	0.240829	0.175071	0.331286	No prior infection, ChadOx1	75.9171	66.8714	82.4929
602	0.24056	0.17486	0.330946	No prior infection, ChadOx1	75.944	66.9054	82.514
603	0.240291	0.174649	0.330603	No prior infection, ChadOx1	75.9709	66.9397	82.5351
604	0.24002	0.174439	0.330257	No prior infection, ChadOx1	75.998	66.9743	82.5561
605	0.239749	0.174228	0.329908	No prior infection, ChadOx1	76.0251	67.0092	82.5772
606	0.239476	0.174018	0.329557	No prior infection, ChadOx1	76.0524	67.0443	82.5982
607	0.239203	0.173808	0.329204	No prior infection, ChadOx1	76.0797	67.0796	82.6192
608	0.238929	0.173597	0.328847	No prior infection, ChadOx1	76.1071	67.1153	82.6403
609	0.238654	0.173387	0.328489	No prior infection, ChadOx1	76.1346	67.1511	82.6613
610	0.238378	0.173176	0.328127	No prior infection, ChadOx1	76.1622	67.1873	82.6824
611	0.238101	0.172966	0.327763	No prior infection, ChadOx1	76.1899	67.2237	82.7034
612	0.237823	0.172756	0.327397	No prior infection, ChadOx1	76.2177	67.2603	82.7244
613	0.237544	0.172546	0.327027	No prior infection, ChadOx1	76.2456	67.2973	82.7454
614	0.237265	0.172336	0.326656	No prior infection, ChadOx1	76.2735	67.3344	82.7664
615	0.236984	0.172126	0.326282	No prior infection, ChadOx1	76.3016	67.3718	82.7874
616	0.236703	0.171916	0.325905	No prior infection, ChadOx1	76.3297	67.4095	82.8084
617	0.236421	0.171706	0.325526	No prior infection, ChadOx1	76.3579	67.4474	82.8294
618	0.236138	0.171496	0.325145	No prior infection, ChadOx1	76.3862	67.4855	82.8504
619	0.235854	0.171287	0.324761	No prior infection, ChadOx1	76.4146	67.5239	82.8713
620	0.235569	0.171077	0.324374	No prior infection, ChadOx1	76.4431	67.5626	82.8923
621	0.235284	0.170867	0.323985	No prior infection, ChadOx1	76.4716	67.6015	82.9133
622	0.234998	0.170658	0.323594	No prior infection, ChadOx1	76.5002	67.6406	82.9342
623	0.234711	0.170449	0.323201	No prior infection, ChadOx1	76.5289	67.6799	82.9551
624	0.234423	0.170239	0.322805	No prior infection, ChadOx1	76.5577	67.7195	82.9761
625	0.234134	0.17003	0.322406	No prior infection, ChadOx1	76.5866	67.7594	82.997
626	0.233845	0.169821	0.322006	No prior infection, ChadOx1	76.6155	67.7994	83.0179
627	0.233554	0.169612	0.321603	No prior infection, ChadOx1	76.6446	67.8397	83.0388
628	0.233263	0.169403	0.321198	No prior infection, ChadOx1	76.6737	67.8802	83.0597
629	0.232972	0.169194	0.32079	No prior infection, ChadOx1	76.7028	67.921	83.0806
630	0.232679	0.168985	0.32038	No prior infection, ChadOx1	76.7321	67.962	83.1015
631	0.232386	0.168777	0.319968	No prior infection, ChadOx1	76.7614	68.0032	83.1223
632	0.232092	0.168568	0.319554	No prior infection, ChadOx1	76.7908	68.0446	83.1432
633	0.231797	0.16836	0.319138	No prior infection, ChadOx1	76.8203	68.0862	83.164
634	0.231502	0.168151	0.318719	No prior infection, ChadOx1	76.8498	68.1281	83.1849
635	0.231206	0.167943	0.318298	No prior infection, ChadOx1	76.8794	68.1702	83.2057
636	0.230909	0.167735	0.317876	No prior infection, ChadOx1	76.9091	68.2124	83.2265
637	0.230611	0.167527	0.317451	No prior infection, ChadOx1	76.9389	68.2549	83.2473
638	0.230313	0.167319	0.317024	No prior infection, ChadOx1	76.9687	68.2976	83.2681
639	0.230014	0.167111	0.316594	No prior infection, ChadOx1	76.9986	68.3406	83.2889
640	0.229715	0.166904	0.316163	No prior infection, ChadOx1	77.0285	68.3837	83.3096
641	0.229414	0.166696	0.31573	No prior infection, ChadOx1	77.0586	68.427	83.3304
642	0.229113	0.166488	0.315295	No prior infection, ChadOx1	77.0887	68.4705	83.3512
643	0.228812	0.166281	0.314858	No prior infection, ChadOx1	77.1188	68.5142	83.3719
644	0.22851	0.166074	0.314419	No prior infection, ChadOx1	77.149	68.5581	83.3926
645	0.228207	0.165866	0.313978	No prior infection, ChadOx1	77.1793	68.6022	83.4134
646	0.227903	0.165659	0.313535	No prior infection, ChadOx1	77.2097	68.6465	83.4341
647	0.227599	0.165452	0.31309	No prior infection, ChadOx1	77.2401	68.691	83.4548
648	0.227295	0.165245	0.312643	No prior infection, ChadOx1	77.2705	68.7357	83.4755
649	0.226989	0.165039	0.312195	No prior infection, ChadOx1	77.3011	68.7805	83.4961
650	0.226684	0.164832	0.311745	No prior infection, ChadOx1	77.3316	68.8255	83.5168
651	0.226377	0.164625	0.311293	No prior infection, ChadOx1	77.3623	68.8707	83.5375
652	0.22607	0.164419	0.310839	No prior infection, ChadOx1	77.393	68.9161	83.5581
653	0.225763	0.164212	0.310383	No prior infection, ChadOx1	77.4237	68.9617	83.5788
654	0.225454	0.164006	0.309926	No prior infection, ChadOx1	77.4546	69.0074	83.5994
655	0.225146	0.1638	0.309467	No prior infection, ChadOx1	77.4854	69.0533	83.62
656	0.224836	0.163593	0.309006	No prior infection, ChadOx1	77.5164	69.0994	83.6407
657	0.224527	0.163387	0.308544	No prior infection, ChadOx1	77.5473	69.1456	83.6613
658	0.224216	0.163181	0.30808	No prior infection, ChadOx1	77.5784	69.192	83.6819
659	0.223905	0.162975	0.307615	No prior infection, ChadOx1	77.6095	69.2385	83.7025
660	0.223594	0.162769	0.307148	No prior infection, ChadOx1	77.6406	69.2852	83.7231
661	0.223282	0.162563	0.30668	No prior infection, ChadOx1	77.6718	69.332	83.7437
662	0.22297	0.162357	0.30621	No prior infection, ChadOx1	77.703	69.379	83.7643
663	0.222657	0.162152	0.305739	No prior infection, ChadOx1	77.7343	69.4261	83.7848
664	0.222343	0.161946	0.305266	No prior infection, ChadOx1	77.7657	69.4734	83.8054
665	0.22203	0.16174	0.304792	No prior infection, ChadOx1	77.797	69.5208	83.826
666	0.221715	0.161535	0.304316	No prior infection, ChadOx1	77.8285	69.5684	83.8465
667	0.2214	0.161329	0.303839	No prior infection, ChadOx1	77.86	69.6161	83.8671
668	0.221085	0.161123	0.303361	No prior infection, ChadOx1	77.8915	69.6639	83.8877
669	0.220769	0.160918	0.302882	No prior infection, ChadOx1	77.9231	69.7118	83.9082
670	0.220453	0.160712	0.302401	No prior infection, ChadOx1	77.9547	69.7599	83.9288
671	0.220136	0.160506	0.301919	No prior infection, ChadOx1	77.9864	69.8081	83.9494
672	0.219819	0.160301	0.301436	No prior infection, ChadOx1	78.0181	69.8564	83.9699
673	0.219501	0.160095	0.300952	No prior infection, ChadOx1	78.0499	69.9048	83.9905
674	0.219183	0.159889	0.300467	No prior infection, ChadOx1	78.0817	69.9533	84.0111
675	0.218865	0.159683	0.29998	No prior infection, ChadOx1	78.1135	70.002	84.0317
676	0.218546	0.159478	0.299493	No prior infection, ChadOx1	78.1454	70.0507	84.0522
677	0.218227	0.159272	0.299004	No prior infection, ChadOx1	78.1773	70.0996	84.0728
678	0.217907	0.159066	0.298515	No prior infection, ChadOx1	78.2093	70.1485	84.0934
679	0.217587	0.15886	0.298024	No prior infection, ChadOx1	78.2413	70.1976	84.114
680	0.217267	0.158654	0.297533	No prior infection, ChadOx1	78.2733	70.2467	84.1346
681	0.216946	0.158448	0.297041	No prior infection, ChadOx1	78.3054	70.2959	84.1552
682	0.216625	0.158242	0.296548	No prior infection, ChadOx1	78.3375	70.3452	84.1758
683	0.216303	0.158036	0.296054	No prior infection, ChadOx1	78.3697	70.3946	84.1964
684	0.215981	0.157829	0.295559	No prior infection, ChadOx1	78.4019	70.4441	84.2171
685	0.215659	0.157623	0.295064	No prior infection, ChadOx1	78.4341	70.4936	84.2377
686	0.215336	0.157416	0.294568	No prior infection, ChadOx1	78.4664	70.5432	84.2584
687	0.215013	0.157209	0.294071	No prior infection, ChadOx1	78.4987	70.5929	84.2791
688	0.21469	0.157002	0.293574	No prior infection, ChadOx1	78.531	70.6426	84.2998
689	0.214367	0.156795	0.293076	No prior infection, ChadOx1	78.5633	70.6924	84.3205
690	0.214043	0.156588	0.292578	No prior infection, ChadOx1	78.5957	70.7422	84.3412
691	0.213718	0.156381	0.292079	No prior infection, ChadOx1	78.6282	70.7921	84.3619
692	0.213394	0.156173	0.29158	No prior infection, ChadOx1	78.6606	70.842	84.3827
693	0.213069	0.155965	0.29108	No prior infection, ChadOx1	78.6931	70.892	84.4035
694	0.212744	0.155757	0.29058	No prior infection, ChadOx1	78.7256	70.942	84.4243
695	0.212418	0.155549	0.290079	No prior infection, ChadOx1	78.7582	70.9921	84.4451
696	0.212092	0.15534	0.289578	No prior infection, ChadOx1	78.7908	71.0422	84.466
697	0.211766	0.155131	0.289077	No prior infection, ChadOx1	78.8234	71.0923	84.4869
698	0.21144	0.154922	0.288576	No prior infection, ChadOx1	78.856	71.1424	84.5078
699	0.211114	0.154713	0.288075	No prior infection, ChadOx1	78.8886	71.1925	84.5287
700	0.210787	0.154503	0.287573	No prior infection, ChadOx1	78.9213	71.2427	84.5497
701	0.21046	0.154293	0.287072	No prior infection, ChadOx1	78.954	71.2928	84.5707
702	0.210132	0.154083	0.28657	No prior infection, ChadOx1	78.9868	71.343	84.5917
703	0.209805	0.153873	0.286068	No prior infection, ChadOx1	79.0195	71.3932	84.6127
704	0.209477	0.153662	0.285567	No prior infection, ChadOx1	79.0523	71.4433	84.6338
705	0.209149	0.153451	0.285066	No prior infection, ChadOx1	79.0851	71.4934	84.6549
706	0.208821	0.153239	0.284564	No prior infection, ChadOx1	79.1179	71.5436	84.6761
707	0.208493	0.153027	0.284063	No prior infection, ChadOx1	79.1507	71.5937	84.6973
708	0.208165	0.152815	0.283563	No prior infection, ChadOx1	79.1835	71.6437	84.7185
709	0.207836	0.152602	0.283062	No prior infection, ChadOx1	79.2164	71.6938	84.7398
710	0.207507	0.152389	0.282563	No prior infection, ChadOx1	79.2493	71.7437	84.7611
711	0.207179	0.152175	0.282063	No prior infection, ChadOx1	79.2821	71.7937	84.7825
712	0.20685	0.151961	0.281564	No prior infection, ChadOx1	79.315	71.8436	84.8039
713	0.20652	0.151747	0.281065	No prior infection, ChadOx1	79.348	71.8935	84.8253
714	0.206191	0.151532	0.280567	No prior infection, ChadOx1	79.3809	71.9433	84.8468
715	0.205862	0.151316	0.28007	No prior infection, ChadOx1	79.4138	71.993	84.8684
716	0.205532	0.1511	0.279574	No prior infection, ChadOx1	79.4468	72.0426	84.89
717	0.205203	0.150884	0.279078	No prior infection, ChadOx1	79.4797	72.0922	84.9116
718	0.204873	0.150667	0.278583	No prior infection, ChadOx1	79.5127	72.1417	84.9333
719	0.204544	0.150449	0.278088	No prior infection, ChadOx1	79.5456	72.1912	84.9551
720	0.204214	0.150231	0.277595	No prior infection, ChadOx1	79.5786	72.2405	84.9769
721	0.203884	0.150012	0.277103	No prior infection, ChadOx1	79.6116	72.2897	84.9988
722	0.203554	0.149793	0.276611	No prior infection, ChadOx1	79.6446	72.3389	85.0207
723	0.203225	0.149573	0.276121	No prior infection, ChadOx1	79.6775	72.3879	85.0427
724	0.202895	0.149352	0.275632	No prior infection, ChadOx1	79.7105	72.4368	85.0648
725	0.202565	0.149131	0.275144	No prior infection, ChadOx1	79.7435	72.4856	85.0869
726	0.202235	0.148909	0.274657	No prior infection, ChadOx1	79.7765	72.5343	85.1091
727	0.201905	0.148687	0.274172	No prior infection, ChadOx1	79.8095	72.5828	85.1313
728	0.201576	0.148464	0.273688	No prior infection, ChadOx1	79.8424	72.6312	85.1536
729	0.201246	0.14824	0.273206	No prior infection, ChadOx1	79.8754	72.6794	85.176
730	0.200916	0.148015	0.272724	No prior infection, ChadOx1	79.9084	72.7276	85.1985
731	0.200586	0.147789	0.272245	No prior infection, ChadOx1	79.9414	72.7755	85.2211
732	0.200257	0.147563	0.271767	No prior infection, ChadOx1	79.9743	72.8233	85.2437
733	0.199927	0.147336	0.271291	No prior infection, ChadOx1	80.0073	72.8709	85.2664
734	0.199598	0.147109	0.270816	No prior infection, ChadOx1	80.0402	72.9184	85.2891
735	0.199269	0.14688	0.270343	No prior infection, ChadOx1	80.0731	72.9657	85.312
736	0.198939	0.14665	0.269872	No prior infection, ChadOx1	80.1061	73.0128	85.335
737	0.19861	0.14642	0.269403	No prior infection, ChadOx1	80.139	73.0597	85.358
738	0.198281	0.146189	0.268936	No prior infection, ChadOx1	80.1719	73.1064	85.3811
739	0.197952	0.145957	0.268471	No prior infection, ChadOx1	80.2048	73.1529	85.4043
740	0.197624	0.145724	0.268008	No prior infection, ChadOx1	80.2376	73.1992	85.4276
741	0.197295	0.14549	0.267547	No prior infection, ChadOx1	80.2705	73.2453	85.451
742	0.196967	0.145255	0.267088	No prior infection, ChadOx1	80.3033	73.2912	85.4745
743	0.196638	0.145019	0.266632	No prior infection, ChadOx1	80.3362	73.3368	85.4981
744	0.19631	0.144782	0.266177	No prior infection, ChadOx1	80.369	73.3823	85.5218
745	0.195982	0.144544	0.265725	No prior infection, ChadOx1	80.4018	73.4275	85.5456
746	0.195654	0.144305	0.265276	No prior infection, ChadOx1	80.4346	73.4724	85.5695
747	0.195327	0.144065	0.264829	No prior infection, ChadOx1	80.4673	73.5171	85.5935
748	0.194999	0.143824	0.264384	No prior infection, ChadOx1	80.5001	73.5616	85.6176
749	0.194672	0.143581	0.263943	No prior infection, ChadOx1	80.5328	73.6057	85.6419
750	0.194345	0.143338	0.263503	No prior infection, ChadOx1	80.5655	73.6497	85.6662
751	0.194018	0.143093	0.263067	No prior infection, ChadOx1	80.5982	73.6933	85.6907
752	0.193692	0.142847	0.262633	No prior infection, ChadOx1	80.6308	73.7367	85.7153
753	0.193365	0.1426	0.262202	No prior infection, ChadOx1	80.6635	73.7798	85.74
754	0.193039	0.142352	0.261774	No prior infection, ChadOx1	80.6961	73.8226	85.7648
755	0.192713	0.142103	0.261349	No prior infection, ChadOx1	80.7287	73.8651	85.7897
756	0.192388	0.141852	0.260927	No prior infection, ChadOx1	80.7612	73.9073	85.8148
757	0.192062	0.1416	0.260508	No prior infection, ChadOx1	80.7938	73.9492	85.84
758	0.191737	0.141347	0.260092	No prior infection, ChadOx1	80.8263	73.9908	85.8653
759	0.191412	0.141092	0.259679	No prior infection, ChadOx1	80.8588	74.0321	85.8908
760	0.191087	0.140836	0.259269	No prior infection, ChadOx1	80.8913	74.0731	85.9164
761	0.190763	0.140579	0.258863	No prior infection, ChadOx1	80.9237	74.1137	85.9421
762	0.190439	0.14032	0.25846	No prior infection, ChadOx1	80.9561	74.154	85.968
763	0.190115	0.14006	0.258061	No prior infection, ChadOx1	80.9885	74.1939	85.994
764	0.189792	0.139798	0.257664	No prior infection, ChadOx1	81.0208	74.2336	86.0202
765	0.189469	0.139535	0.257272	No prior infection, ChadOx1	81.0531	74.2728	86.0465
766	0.189146	0.13927	0.256883	No prior infection, ChadOx1	81.0854	74.3117	86.073
767	0.188823	0.139004	0.256498	No prior infection, ChadOx1	81.1177	74.3502	86.0996
768	0.188501	0.138737	0.256116	No prior infection, ChadOx1	81.1499	74.3884	86.1263
769	0.188179	0.138467	0.255738	No prior infection, ChadOx1	81.1821	74.4262	86.1533
770	0.187858	0.138197	0.255364	No prior infection, ChadOx1	81.2142	74.4636	86.1803
771	0.187536	0.137925	0.254994	No prior infection, ChadOx1	81.2464	74.5006	86.2075
772	0.187216	0.137651	0.254628	No prior infection, ChadOx1	81.2784	74.5372	86.2349
773	0.186895	0.137375	0.254265	No prior infection, ChadOx1	81.3105	74.5735	86.2625
774	0.186575	0.137098	0.253907	No prior infection, ChadOx1	81.3425	74.6093	86.2902
775	0.186255	0.13682	0.253553	No prior infection, ChadOx1	81.3745	74.6447	86.318
776	0.185936	0.13654	0.253203	No prior infection, ChadOx1	81.4064	74.6797	86.346
777	0.185617	0.136258	0.252857	No prior infection, ChadOx1	81.4383	74.7143	86.3742
778	0.185299	0.135974	0.252516	No prior infection, ChadOx1	81.4701	74.7484	86.4026
779	0.184981	0.135689	0.252179	No prior infection, ChadOx1	81.5019	74.7821	86.4311
780	0.184663	0.135402	0.251846	No prior infection, ChadOx1	81.5337	74.8154	86.4598
781	0.184346	0.135113	0.251518	No prior infection, ChadOx1	81.5654	74.8482	86.4887
782	0.184029	0.134822	0.251194	No prior infection, ChadOx1	81.5971	74.8806	86.5178
783	0.183712	0.13453	0.250875	No prior infection, ChadOx1	81.6288	74.9125	86.547
784	0.183396	0.134236	0.25056	No prior infection, ChadOx1	81.6604	74.944	86.5764
785	0.183081	0.13394	0.25025	No prior infection, ChadOx1	81.6919	74.975	86.606
786	0.182766	0.133643	0.249944	No prior infection, ChadOx1	81.7234	75.0056	86.6357
787	0.182451	0.133344	0.249644	No prior infection, ChadOx1	81.7549	75.0356	86.6656
788	0.182137	0.133042	0.249348	No prior infection, ChadOx1	81.7863	75.0652	86.6958
789	0.181823	0.132739	0.249057	No prior infection, ChadOx1	81.8177	75.0943	86.7261
790	0.18151	0.132435	0.248771	No prior infection, ChadOx1	81.849	75.1229	86.7565
791	0.181197	0.132128	0.24849	No prior infection, ChadOx1	81.8803	75.151	86.7872
792	0.180885	0.13182	0.248213	No prior infection, ChadOx1	81.9115	75.1787	86.818
793	0.180573	0.131509	0.247942	No prior infection, ChadOx1	81.9427	75.2058	86.8491
794	0.180262	0.131197	0.247676	No prior infection, ChadOx1	81.9738	75.2324	86.8803
795	0.179951	0.130883	0.247415	No prior infection, ChadOx1	82.0049	75.2585	86.9117
796	0.179641	0.130567	0.247159	No prior infection, ChadOx1	82.0359	75.2841	86.9433
797	0.179331	0.130249	0.246908	No prior infection, ChadOx1	82.0669	75.3092	86.9751
798	0.179022	0.12993	0.246663	No prior infection, ChadOx1	82.0978	75.3337	87.007
799	0.178713	0.129608	0.246423	No prior infection, ChadOx1	82.1287	75.3577	87.0392
800	0.178405	0.129285	0.246188	No prior infection, ChadOx1	82.1595	75.3812	87.0715

## Sheet: b
assay_round	or	ll	ul	group	VE	VE_ll	VE_ul
3	0.982831	0.97089	0.99492	Unvaccinated	1.71687	0.508002	2.91104
4	0.963917	0.939288	0.98919	Unvaccinated	3.60834	1.08095	6.07115
5	0.945361	0.908835	0.983355	Unvaccinated	5.46391	1.6645	9.11652
6	0.927155	0.879537	0.977351	Unvaccinated	7.28451	2.26492	12.0463
7	0.909291	0.851372	0.97115	Unvaccinated	9.07089	2.88499	14.8628
8	0.891763	0.824292	0.964758	Unvaccinated	10.8237	3.52423	17.5708
9	0.874568	0.798241	0.958193	Unvaccinated	12.5432	4.18065	20.1759
10	0.857702	0.77317	0.951477	Unvaccinated	14.2298	4.85231	22.683
11	0.841165	0.749038	0.944623	Unvaccinated	15.8835	5.53774	25.0962
12	0.824953	0.725807	0.937643	Unvaccinated	17.5047	6.23573	27.4193
13	0.809065	0.70344	0.93055	Unvaccinated	19.0935	6.94498	29.656
14	0.793498	0.681902	0.923357	Unvaccinated	20.6502	7.66426	31.8098
15	0.778248	0.661159	0.916073	Unvaccinated	22.1752	8.39266	33.8841
16	0.76331	0.64118	0.908703	Unvaccinated	23.669	9.12966	35.882
17	0.748679	0.621935	0.901251	Unvaccinated	25.1321	9.87488	37.8065
18	0.734348	0.603395	0.893722	Unvaccinated	26.5652	10.6278	39.6605
19	0.720313	0.585529	0.886122	Unvaccinated	27.9687	11.3878	41.4471
20	0.706567	0.568309	0.878459	Unvaccinated	29.3433	12.1541	43.1691
21	0.693104	0.551707	0.870739	Unvaccinated	30.6896	12.9261	44.8293
22	0.679919	0.535697	0.862968	Unvaccinated	32.0081	13.7032	46.4303
23	0.667006	0.520256	0.85515	Unvaccinated	33.2994	14.485	47.9744
24	0.654359	0.505358	0.847292	Unvaccinated	34.5641	15.2708	49.4642
25	0.641972	0.490981	0.839398	Unvaccinated	35.8028	16.0602	50.9019
26	0.629839	0.477103	0.83147	Unvaccinated	37.0161	16.853	52.2897
27	0.617955	0.463706	0.823513	Unvaccinated	38.2045	17.6487	53.6294
28	0.606313	0.45077	0.81553	Unvaccinated	39.3687	18.447	54.923
29	0.59491	0.438275	0.807524	Unvaccinated	40.509	19.2476	56.1725
30	0.583739	0.426204	0.799502	Unvaccinated	41.6261	20.0498	57.3796
31	0.572796	0.41454	0.791468	Unvaccinated	42.7204	20.8532	58.546
32	0.562077	0.403268	0.783427	Unvaccinated	43.7923	21.6573	59.6732
33	0.551578	0.392371	0.775384	Unvaccinated	44.8422	22.4616	60.7629
34	0.541295	0.381837	0.767344	Unvaccinated	45.8705	23.2656	61.8163
35	0.531223	0.37165	0.759312	Unvaccinated	46.8777	24.0688	62.835
36	0.521359	0.361798	0.751292	Unvaccinated	47.8641	24.8708	63.8202
37	0.5117	0.352268	0.743287	Unvaccinated	48.83	25.6713	64.7732
38	0.502241	0.34305	0.735304	Unvaccinated	49.7759	26.4696	65.695
39	0.492979	0.334131	0.727345	Unvaccinated	50.7021	27.2655	66.5869
40	0.483911	0.3255	0.719416	Unvaccinated	51.6089	28.0584	67.45
41	0.475034	0.317148	0.711521	Unvaccinated	52.4966	28.8479	68.2852
42	0.466345	0.309063	0.703666	Unvaccinated	53.3655	29.6334	69.0937
43	0.45784	0.301238	0.695854	Unvaccinated	54.216	30.4146	69.8762
44	0.449517	0.293662	0.688089	Unvaccinated	55.0483	31.1911	70.6338
45	0.441372	0.286326	0.680376	Unvaccinated	55.8628	31.9624	71.3674
46	0.433402	0.279222	0.672717	Unvaccinated	56.6598	32.7283	72.0778
47	0.425604	0.272343	0.665115	Unvaccinated	57.4396	33.4885	72.7657
48	0.417975	0.265679	0.657573	Unvaccinated	58.2025	34.2427	73.4321
49	0.410511	0.259223	0.650094	Unvaccinated	58.9489	34.9906	74.0777
50	0.403209	0.252968	0.64268	Unvaccinated	59.6791	35.732	74.7032
51	0.396066	0.246907	0.635335	Unvaccinated	60.3934	36.4665	75.3093
52	0.389079	0.241032	0.628059	Unvaccinated	61.0921	37.1941	75.8968
53	0.382245	0.235338	0.620856	Unvaccinated	61.7755	37.9144	76.4662
54	0.37556	0.229818	0.613728	Unvaccinated	62.444	38.6272	77.0182
55	0.369022	0.224465	0.606675	Unvaccinated	63.0978	39.3325	77.5535
56	0.362627	0.219274	0.599699	Unvaccinated	63.7373	40.0301	78.0726
57	0.356372	0.214239	0.5928	Unvaccinated	64.3628	40.72	78.5761
58	0.350254	0.209354	0.585981	Unvaccinated	64.9746	41.4019	79.0646
59	0.344269	0.204615	0.57924	Unvaccinated	65.5731	42.076	79.5385
60	0.338415	0.200015	0.57258	Unvaccinated	66.1585	42.742	79.9985
61	0.332688	0.19555	0.566001	Unvaccinated	66.7312	43.3999	80.445
62	0.327087	0.191215	0.559504	Unvaccinated	67.2913	44.0496	80.8785
63	0.321607	0.187006	0.553088	Unvaccinated	67.8393	44.6912	81.2994
64	0.316246	0.182918	0.546756	Unvaccinated	68.3754	45.3244	81.7082
65	0.311002	0.178948	0.540507	Unvaccinated	68.8998	45.9493	82.1052
66	0.305872	0.17509	0.534341	Unvaccinated	69.4128	46.5659	82.491
67	0.300853	0.171341	0.528259	Unvaccinated	69.9147	47.1741	82.8659
68	0.295943	0.167698	0.52226	Unvaccinated	70.4057	47.774	83.2302
69	0.291139	0.164157	0.516346	Unvaccinated	70.8861	48.3654	83.5843
70	0.286439	0.160714	0.510516	Unvaccinated	71.3561	48.9484	83.9286
71	0.281841	0.157367	0.504771	Unvaccinated	71.8159	49.5229	84.2633
72	0.277342	0.154111	0.49911	Unvaccinated	72.2658	50.089	84.5889
73	0.272941	0.150945	0.493535	Unvaccinated	72.7059	50.6465	84.9055
74	0.268635	0.147865	0.488044	Unvaccinated	73.1365	51.1956	85.2135
75	0.264421	0.144868	0.482637	Unvaccinated	73.5579	51.7363	85.5132
76	0.260298	0.141951	0.477314	Unvaccinated	73.9702	52.2686	85.8049
77	0.256264	0.139112	0.472074	Unvaccinated	74.3736	52.7926	86.0888
78	0.252316	0.136348	0.466916	Unvaccinated	74.7684	53.3084	86.3652
79	0.248452	0.133657	0.461841	Unvaccinated	75.1548	53.8159	86.6343
80	0.24467	0.131036	0.456846	Unvaccinated	75.533	54.3154	86.8964
81	0.240968	0.128483	0.451932	Unvaccinated	75.9032	54.8068	87.1517
82	0.237343	0.125995	0.447097	Unvaccinated	76.2657	55.2903	87.4005
83	0.233795	0.12357	0.442341	Unvaccinated	76.6205	55.7659	87.643
84	0.230321	0.121207	0.437663	Unvaccinated	76.9679	56.2337	87.8793
85	0.22692	0.118904	0.433062	Unvaccinated	77.308	56.6938	88.1096
86	0.223588	0.116657	0.428536	Unvaccinated	77.6412	57.1464	88.3343
87	0.220325	0.114466	0.424085	Unvaccinated	77.9675	57.5915	88.5534
88	0.217129	0.112328	0.419707	Unvaccinated	78.2871	58.0293	88.7672
89	0.213997	0.110242	0.415401	Unvaccinated	78.6003	58.4599	88.9758
90	0.210928	0.108206	0.411166	Unvaccinated	78.9072	58.8834	89.1794
91	0.207921	0.106219	0.407001	Unvaccinated	79.2079	59.2999	89.3781
92	0.204973	0.104278	0.402903	Unvaccinated	79.5027	59.7097	89.5722
93	0.202083	0.102382	0.398873	Unvaccinated	79.7917	60.1127	89.7618
94	0.199249	0.10053	0.394908	Unvaccinated	80.0751	60.5092	89.947
95	0.19647	0.0987207	0.391008	Unvaccinated	80.353	60.8992	90.1279
96	0.193745	0.096952	0.387171	Unvaccinated	80.6255	61.2829	90.3048
97	0.191071	0.0952229	0.383397	Unvaccinated	80.8929	61.6603	90.4777
98	0.188448	0.0935322	0.379683	Unvaccinated	81.1552	62.0317	90.6468
99	0.185874	0.0918787	0.376029	Unvaccinated	81.4126	62.3971	90.8121
100	0.183348	0.0902613	0.372435	Unvaccinated	81.6652	62.7565	90.9739
101	0.180869	0.0886789	0.368898	Unvaccinated	81.9131	63.1102	91.1321
102	0.178435	0.0871304	0.365419	Unvaccinated	82.1565	63.4581	91.287
103	0.176046	0.0856149	0.361996	Unvaccinated	82.3954	63.8004	91.4385
104	0.173701	0.0841314	0.358629	Unvaccinated	82.6299	64.1371	91.5869
105	0.171398	0.0826789	0.355317	Unvaccinated	82.8602	64.4683	91.7321
106	0.169136	0.0812566	0.352059	Unvaccinated	83.0864	64.7941	91.8743
107	0.166915	0.0798635	0.348853	Unvaccinated	83.3085	65.1147	92.0136
108	0.164733	0.078499	0.3457	Unvaccinated	83.5267	65.43	92.1501
109	0.16259	0.0771623	0.342598	Unvaccinated	83.741	65.7402	92.2838
110	0.160485	0.0758525	0.339547	Unvaccinated	83.9515	66.0453	92.4148
111	0.158417	0.0745689	0.336545	Unvaccinated	84.1583	66.3455	92.5431
112	0.156384	0.0733109	0.333593	Unvaccinated	84.3616	66.6407	92.6689
113	0.154387	0.0720778	0.330689	Unvaccinated	84.5613	66.9311	92.7922
114	0.152424	0.0708689	0.327833	Unvaccinated	84.7576	67.2167	92.9131
115	0.150495	0.0696835	0.325024	Unvaccinated	84.9505	67.4976	93.0316
116	0.148599	0.0685212	0.322261	Unvaccinated	85.1401	67.7739	93.1479
117	0.146735	0.0673812	0.319544	Unvaccinated	85.3265	68.0456	93.2619
118	0.144903	0.0662631	0.316871	Unvaccinated	85.5097	68.3129	93.3737
119	0.143101	0.0651662	0.314243	Unvaccinated	85.6899	68.5757	93.4834
120	0.14133	0.0640902	0.311658	Unvaccinated	85.867	68.8342	93.591
121	0.139589	0.0630345	0.309116	Unvaccinated	86.0411	69.0884	93.6965
122	0.137876	0.0619987	0.306617	Unvaccinated	86.2124	69.3383	93.8001
123	0.136192	0.0609823	0.30416	Unvaccinated	86.3808	69.584	93.9018
124	0.134537	0.0599849	0.301745	Unvaccinated	86.5463	69.8255	94.0015
125	0.132909	0.0590061	0.299371	Unvaccinated	86.7091	70.0629	94.0994
126	0.131308	0.0580455	0.297038	Unvaccinated	86.8692	70.2962	94.1955
127	0.129733	0.0571026	0.294746	Unvaccinated	87.0267	70.5254	94.2897
128	0.128185	0.0561772	0.292493	Unvaccinated	87.1815	70.7507	94.3823
129	0.126663	0.0552689	0.290281	Unvaccinated	87.3337	70.9719	94.4731
130	0.125166	0.0543774	0.288108	Unvaccinated	87.4834	71.1892	94.5623
131	0.123694	0.0535022	0.285974	Unvaccinated	87.6306	71.4026	94.6498
132	0.122247	0.0526432	0.28388	Unvaccinated	87.7753	71.612	94.7357
133	0.120824	0.0517998	0.281823	Unvaccinated	87.9176	71.8177	94.82
134	0.119424	0.0509719	0.279805	Unvaccinated	88.0576	72.0195	94.9028
135	0.118048	0.0501591	0.277824	Unvaccinated	88.1952	72.2176	94.9841
136	0.116695	0.0493611	0.275881	Unvaccinated	88.3305	72.4119	95.0639
137	0.115365	0.0485775	0.273974	Unvaccinated	88.4635	72.6026	95.1422
138	0.114056	0.0478081	0.272103	Unvaccinated	88.5944	72.7897	95.2192
139	0.112769	0.0470526	0.270268	Unvaccinated	88.7231	72.9732	95.2947
140	0.111503	0.0463106	0.268468	Unvaccinated	88.8497	73.1532	95.3689
141	0.110258	0.0455819	0.266702	Unvaccinated	88.9742	73.3298	95.4418
142	0.109033	0.0448663	0.264972	Unvaccinated	89.0967	73.5028	95.5134
143	0.107829	0.0441634	0.263275	Unvaccinated	89.2171	73.6725	95.5837
144	0.106644	0.043473	0.261611	Unvaccinated	89.3356	73.8389	95.6527
145	0.105479	0.0427948	0.259981	Unvaccinated	89.4521	74.0019	95.7205
146	0.104333	0.0421286	0.258383	Unvaccinated	89.5667	74.1617	95.7871
147	0.103205	0.0414741	0.256817	Unvaccinated	89.6795	74.3183	95.8526
148	0.102095	0.040831	0.255283	Unvaccinated	89.7905	74.4717	95.9169
149	0.101004	0.0401992	0.25378	Unvaccinated	89.8996	74.622	95.9801
150	0.0999295	0.0395784	0.252307	Unvaccinated	90.0071	74.7693	96.0422
151	0.0988724	0.0389683	0.250864	Unvaccinated	90.1128	74.9136	96.1032
152	0.0978322	0.0383688	0.249451	Unvaccinated	90.2168	75.0549	96.1631
153	0.0968086	0.0377797	0.248068	Unvaccinated	90.3191	75.1932	96.222
154	0.0958014	0.0372007	0.246713	Unvaccinated	90.4199	75.3287	96.2799
155	0.0948102	0.0366317	0.245388	Unvaccinated	90.519	75.4612	96.3368
156	0.0938348	0.0360725	0.244091	Unvaccinated	90.6165	75.5909	96.3927
157	0.092875	0.035523	0.242822	Unvaccinated	90.7125	75.7178	96.4477
158	0.0919307	0.0349829	0.241582	Unvaccinated	90.8069	75.8418	96.5017
159	0.0910014	0.0344522	0.24037	Unvaccinated	90.8999	75.963	96.5548
160	0.0900871	0.0339306	0.239185	Unvaccinated	90.9913	76.0815	96.6069
161	0.0891874	0.033418	0.238027	Unvaccinated	91.0813	76.1973	96.6582
162	0.0883023	0.0329143	0.236897	Unvaccinated	91.1698	76.3103	96.7086
163	0.0874314	0.0324192	0.235794	Unvaccinated	91.2569	76.4206	96.7581
164	0.0865745	0.0319326	0.234717	Unvaccinated	91.3426	76.5283	96.8067
165	0.0857314	0.0314545	0.233667	Unvaccinated	91.4269	76.6333	96.8546
166	0.0849019	0.0309845	0.232643	Unvaccinated	91.5098	76.7357	96.9015
167	0.0840858	0.0305226	0.231645	Unvaccinated	91.5914	76.8355	96.9477
168	0.0832828	0.0300687	0.230673	Unvaccinated	91.6717	76.9327	96.9931
169	0.0824928	0.0296225	0.229726	Unvaccinated	91.7507	77.0274	97.0378
170	0.0817155	0.0291839	0.228805	Unvaccinated	91.8285	77.1195	97.0816
171	0.0809507	0.0287529	0.227908	Unvaccinated	91.9049	77.2092	97.1247
172	0.0801982	0.0283292	0.227036	Unvaccinated	91.9802	77.2964	97.1671
173	0.0794579	0.0279128	0.226189	Unvaccinated	92.0542	77.3811	97.2087
174	0.0787295	0.0275035	0.225365	Unvaccinated	92.1271	77.4635	97.2497
175	0.0780128	0.0271011	0.224566	Unvaccinated	92.1987	77.5434	97.2899
176	0.0773077	0.0267056	0.223791	Unvaccinated	92.2692	77.6209	97.3294
177	0.0766138	0.0263168	0.223039	Unvaccinated	92.3386	77.6961	97.3683
178	0.0759311	0.0259346	0.222311	Unvaccinated	92.4069	77.7689	97.4065
179	0.0752594	0.0255588	0.221606	Unvaccinated	92.4741	77.8394	97.4441
180	0.0745984	0.0251894	0.220923	Unvaccinated	92.5402	77.9077	97.4811
181	0.073948	0.0248262	0.220263	Unvaccinated	92.6052	77.9737	97.5174
182	0.073308	0.0244692	0.219626	Unvaccinated	92.6692	78.0374	97.5531
183	0.0726782	0.0241181	0.219011	Unvaccinated	92.7322	78.0989	97.5882
184	0.0720585	0.0237729	0.218418	Unvaccinated	92.7941	78.1582	97.6227
185	0.0714487	0.0234335	0.217847	Unvaccinated	92.8551	78.2153	97.6566
186	0.0708487	0.0230998	0.217298	Unvaccinated	92.9151	78.2702	97.69
187	0.0702581	0.0227716	0.21677	Unvaccinated	92.9742	78.323	97.7228
188	0.069677	0.0224489	0.216264	Unvaccinated	93.0323	78.3736	97.7551
189	0.069105	0.0221315	0.215779	Unvaccinated	93.0895	78.4221	97.7868
190	0.0685422	0.0218194	0.215314	Unvaccinated	93.1458	78.4686	97.8181
191	0.0679882	0.0215124	0.214871	Unvaccinated	93.2012	78.5129	97.8488
192	0.067443	0.0212105	0.214449	Unvaccinated	93.2557	78.5551	97.879
193	0.0669064	0.0209135	0.214047	Unvaccinated	93.3094	78.5953	97.9086
194	0.0663783	0.0206214	0.213665	Unvaccinated	93.3622	78.6335	97.9379
195	0.0658586	0.0203341	0.213304	Unvaccinated	93.4141	78.6696	97.9666
196	0.065347	0.0200515	0.212963	Unvaccinated	93.4653	78.7037	97.9949
197	0.0648434	0.0197734	0.212643	Unvaccinated	93.5157	78.7357	98.0227
198	0.0643477	0.0194999	0.212342	Unvaccinated	93.5652	78.7658	98.05
199	0.0638598	0.0192307	0.212061	Unvaccinated	93.614	78.7939	98.0769
200	0.0633795	0.0189659	0.211799	Unvaccinated	93.662	78.8201	98.1034
201	0.0629067	0.0187053	0.211557	Unvaccinated	93.7093	78.8443	98.1295
202	0.0624412	0.0184489	0.211335	Unvaccinated	93.7559	78.8665	98.1551
203	0.061983	0.0181966	0.211132	Unvaccinated	93.8017	78.8868	98.1803
204	0.0615319	0.0179483	0.210948	Unvaccinated	93.8468	78.9052	98.2052
205	0.0610877	0.017704	0.210784	Unvaccinated	93.8912	78.9216	98.2296
206	0.0606505	0.0174635	0.210638	Unvaccinated	93.935	78.9362	98.2537
207	0.0602199	0.0172267	0.210512	Unvaccinated	93.978	78.9488	98.2773
208	0.059796	0.0169937	0.210405	Unvaccinated	94.0204	78.9595	98.3006
209	0.0593786	0.0167643	0.210316	Unvaccinated	94.0621	78.9684	98.3236
210	0.0589675	0.0165385	0.210246	Unvaccinated	94.1033	78.9754	98.3461
211	0.0585627	0.0163162	0.210195	Unvaccinated	94.1437	78.9805	98.3684
212	0.0581641	0.0160973	0.210163	Unvaccinated	94.1836	78.9837	98.3903
213	0.0577715	0.0158818	0.210149	Unvaccinated	94.2229	78.9851	98.4118
214	0.0573848	0.0156696	0.210154	Unvaccinated	94.2615	78.9846	98.433
215	0.0570041	0.0154606	0.210177	Unvaccinated	94.2996	78.9823	98.4539
216	0.056629	0.0152548	0.210219	Unvaccinated	94.3371	78.9781	98.4745
217	0.0562596	0.0150521	0.210279	Unvaccinated	94.374	78.9721	98.4948
218	0.0558957	0.0148525	0.210357	Unvaccinated	94.4104	78.9643	98.5148
219	0.0555372	0.0146558	0.210454	Unvaccinated	94.4463	78.9546	98.5344
220	0.055184	0.0144621	0.210569	Unvaccinated	94.4816	78.9431	98.5538
221	0.0548361	0.0142713	0.210702	Unvaccinated	94.5164	78.9298	98.5729
222	0.0544933	0.0140833	0.210854	Unvaccinated	94.5507	78.9146	98.5917
223	0.0541555	0.0138981	0.211024	Unvaccinated	94.5844	78.8976	98.6102
224	0.0538227	0.0137155	0.211212	Unvaccinated	94.6177	78.8788	98.6284
225	0.0534948	0.0135357	0.211418	Unvaccinated	94.6505	78.8582	98.6464
226	0.0531716	0.0133585	0.211643	Unvaccinated	94.6828	78.8357	98.6642
227	0.0528531	0.0131838	0.211885	Unvaccinated	94.7147	78.8115	98.6816
228	0.0525392	0.0130116	0.212146	Unvaccinated	94.7461	78.7854	98.6988
229	0.0522298	0.0128419	0.212426	Unvaccinated	94.777	78.7574	98.7158
230	0.0519249	0.0126747	0.212723	Unvaccinated	94.8075	78.7277	98.7325
231	0.0516242	0.0125098	0.213039	Unvaccinated	94.8376	78.6961	98.749
232	0.0513279	0.0123472	0.213373	Unvaccinated	94.8672	78.6627	98.7653
233	0.0510357	0.0121869	0.213725	Unvaccinated	94.8964	78.6275	98.7813
234	0.0507476	0.0120288	0.214095	Unvaccinated	94.9252	78.5905	98.7971
235	0.0504635	0.011873	0.214484	Unvaccinated	94.9536	78.5516	98.8127
236	0.0501834	0.0117193	0.214892	Unvaccinated	94.9817	78.5108	98.8281
237	0.0499072	0.0115677	0.215318	Unvaccinated	95.0093	78.4682	98.8432
238	0.0496347	0.0114182	0.215762	Unvaccinated	95.0365	78.4238	98.8582
239	0.049366	0.0112707	0.216225	Unvaccinated	95.0634	78.3775	98.8729
240	0.0491009	0.0111252	0.216706	Unvaccinated	95.0899	78.3294	98.8875
241	0.0488394	0.0109817	0.217206	Unvaccinated	95.1161	78.2794	98.9018
242	0.0485814	0.0108401	0.217724	Unvaccinated	95.1419	78.2276	98.916
243	0.0483268	0.0107004	0.218261	Unvaccinated	95.1673	78.1739	98.93
244	0.0480756	0.0105625	0.218818	Unvaccinated	95.1924	78.1182	98.9437
245	0.0478277	0.0104265	0.219393	Unvaccinated	95.2172	78.0607	98.9574
246	0.047583	0.0102922	0.219987	Unvaccinated	95.2417	78.0013	98.9708
247	0.0473415	0.0101597	0.2206	Unvaccinated	95.2659	77.94	98.984
248	0.0471031	0.0100289	0.221232	Unvaccinated	95.2897	77.8768	98.9971
249	0.0468677	0.00989974	0.221883	Unvaccinated	95.3132	77.8117	99.01
250	0.0466353	0.00977227	0.222554	Unvaccinated	95.3365	77.7446	99.0228
251	0.0464058	0.00964642	0.223244	Unvaccinated	95.3594	77.6756	99.0354
252	0.0461792	0.00952217	0.223953	Unvaccinated	95.3821	77.6047	99.0478
253	0.0459554	0.00939948	0.224682	Unvaccinated	95.4045	77.5318	99.0601
254	0.0457343	0.00927832	0.225431	Unvaccinated	95.4266	77.4569	99.0722
255	0.0455158	0.00915868	0.2262	Unvaccinated	95.4484	77.38	99.0841
256	0.0453	0.00904051	0.226989	Unvaccinated	95.47	77.3011	99.0959
257	0.0450868	0.0089238	0.227798	Unvaccinated	95.4913	77.2202	99.1076
258	0.0448761	0.00880851	0.228627	Unvaccinated	95.5124	77.1373	99.1191
259	0.0446678	0.00869462	0.229476	Unvaccinated	95.5332	77.0524	99.1305
260	0.0444619	0.00858211	0.230347	Unvaccinated	95.5538	76.9653	99.1418
61	0.336964	0.254562	0.446039	No prior infection, BNT162b2	66.3036	55.3961	74.5438
62	0.33662	0.254355	0.445493	No prior infection, BNT162b2	66.338	55.4507	74.5645
63	0.336277	0.254147	0.444948	No prior infection, BNT162b2	66.3723	55.5052	74.5853
64	0.335934	0.25394	0.444403	No prior infection, BNT162b2	66.4066	55.5597	74.606
65	0.335591	0.253733	0.443859	No prior infection, BNT162b2	66.4409	55.6141	74.6267
66	0.335249	0.253526	0.443316	No prior infection, BNT162b2	66.4751	55.6684	74.6474
67	0.334907	0.253319	0.442774	No prior infection, BNT162b2	66.5093	55.7226	74.6681
68	0.334566	0.253112	0.442232	No prior infection, BNT162b2	66.5434	55.7768	74.6888
69	0.334224	0.252905	0.441692	No prior infection, BNT162b2	66.5776	55.8308	74.7095
70	0.333884	0.252698	0.441152	No prior infection, BNT162b2	66.6116	55.8848	74.7302
71	0.333543	0.252491	0.440613	No prior infection, BNT162b2	66.6457	55.9387	74.7509
72	0.333203	0.252284	0.440075	No prior infection, BNT162b2	66.6797	55.9925	74.7716
73	0.332863	0.252078	0.439538	No prior infection, BNT162b2	66.7137	56.0462	74.7922
74	0.332523	0.251871	0.439001	No prior infection, BNT162b2	66.7477	56.0999	74.8129
75	0.332184	0.251665	0.438466	No prior infection, BNT162b2	66.7816	56.1534	74.8335
76	0.331845	0.251458	0.437931	No prior infection, BNT162b2	66.8155	56.2069	74.8542
77	0.331507	0.251252	0.437397	No prior infection, BNT162b2	66.8493	56.2603	74.8748
78	0.331169	0.251046	0.436864	No prior infection, BNT162b2	66.8831	56.3136	74.8954
79	0.330831	0.250839	0.436332	No prior infection, BNT162b2	66.9169	56.3668	74.9161
80	0.330494	0.250633	0.4358	No prior infection, BNT162b2	66.9506	56.42	74.9367
81	0.330156	0.250427	0.43527	No prior infection, BNT162b2	66.9844	56.473	74.9573
82	0.32982	0.250221	0.43474	No prior infection, BNT162b2	67.018	56.526	74.9779
83	0.329483	0.250015	0.434211	No prior infection, BNT162b2	67.0517	56.5789	74.9985
84	0.329147	0.249809	0.433682	No prior infection, BNT162b2	67.0853	56.6318	75.0191
85	0.328812	0.249604	0.433155	No prior infection, BNT162b2	67.1188	56.6845	75.0396
86	0.328476	0.249398	0.432628	No prior infection, BNT162b2	67.1524	56.7372	75.0602
87	0.328141	0.249192	0.432103	No prior infection, BNT162b2	67.1859	56.7897	75.0808
88	0.327806	0.248987	0.431578	No prior infection, BNT162b2	67.2194	56.8422	75.1013
89	0.327472	0.248781	0.431054	No prior infection, BNT162b2	67.2528	56.8946	75.1219
90	0.327138	0.248576	0.43053	No prior infection, BNT162b2	67.2862	56.947	75.1424
91	0.326804	0.24837	0.430008	No prior infection, BNT162b2	67.3196	56.9992	75.163
92	0.326471	0.248165	0.429486	No prior infection, BNT162b2	67.3529	57.0514	75.1835
93	0.326138	0.24796	0.428965	No prior infection, BNT162b2	67.3862	57.1035	75.204
94	0.325805	0.247755	0.428445	No prior infection, BNT162b2	67.4195	57.1555	75.2245
95	0.325473	0.247549	0.427926	No prior infection, BNT162b2	67.4527	57.2074	75.2451
96	0.325141	0.247344	0.427407	No prior infection, BNT162b2	67.4859	57.2593	75.2656
97	0.324809	0.247139	0.426889	No prior infection, BNT162b2	67.5191	57.3111	75.2861
98	0.324478	0.246935	0.426372	No prior infection, BNT162b2	67.5522	57.3628	75.3065
99	0.324147	0.24673	0.425856	No prior infection, BNT162b2	67.5853	57.4144	75.327
100	0.323817	0.246525	0.425341	No prior infection, BNT162b2	67.6183	57.4659	75.3475
101	0.323486	0.24632	0.424827	No prior infection, BNT162b2	67.6514	57.5173	75.368
102	0.323156	0.246116	0.424313	No prior infection, BNT162b2	67.6844	57.5687	75.3884
103	0.322827	0.245911	0.4238	No prior infection, BNT162b2	67.7173	57.62	75.4089
104	0.322498	0.245707	0.423288	No prior infection, BNT162b2	67.7502	57.6712	75.4293
105	0.322169	0.245502	0.422776	No prior infection, BNT162b2	67.7831	57.7224	75.4498
106	0.32184	0.245298	0.422266	No prior infection, BNT162b2	67.816	57.7734	75.4702
107	0.321512	0.245094	0.421756	No prior infection, BNT162b2	67.8488	57.8244	75.4906
108	0.321184	0.24489	0.421247	No prior infection, BNT162b2	67.8816	57.8753	75.511
109	0.320856	0.244685	0.420739	No prior infection, BNT162b2	67.9144	57.9261	75.5315
110	0.320529	0.244481	0.420232	No prior infection, BNT162b2	67.9471	57.9768	75.5519
111	0.320202	0.244277	0.419725	No prior infection, BNT162b2	67.9798	58.0275	75.5723
112	0.319875	0.244073	0.419219	No prior infection, BNT162b2	68.0125	58.0781	75.5927
113	0.319549	0.24387	0.418714	No prior infection, BNT162b2	68.0451	58.1286	75.613
114	0.319223	0.243666	0.41821	No prior infection, BNT162b2	68.0777	58.179	75.6334
115	0.318898	0.243462	0.417706	No prior infection, BNT162b2	68.1102	58.2294	75.6538
116	0.318572	0.243258	0.417204	No prior infection, BNT162b2	68.1428	58.2796	75.6742
117	0.318247	0.243055	0.416702	No prior infection, BNT162b2	68.1753	58.3298	75.6945
118	0.317923	0.242851	0.416201	No prior infection, BNT162b2	68.2077	58.3799	75.7149
119	0.317599	0.242648	0.4157	No prior infection, BNT162b2	68.2401	58.43	75.7352
120	0.317275	0.242445	0.415201	No prior infection, BNT162b2	68.2725	58.4799	75.7555
121	0.316951	0.242241	0.414702	No prior infection, BNT162b2	68.3049	58.5298	75.7759
122	0.316628	0.242038	0.414204	No prior infection, BNT162b2	68.3372	58.5796	75.7962
123	0.316305	0.241835	0.413707	No prior infection, BNT162b2	68.3695	58.6293	75.8165
124	0.315982	0.241632	0.41321	No prior infection, BNT162b2	68.4018	58.679	75.8368
125	0.31566	0.241429	0.412715	No prior infection, BNT162b2	68.434	58.7285	75.8571
126	0.315338	0.241226	0.41222	No prior infection, BNT162b2	68.4662	58.778	75.8774
127	0.315016	0.241023	0.411726	No prior infection, BNT162b2	68.4984	58.8274	75.8977
128	0.314695	0.24082	0.411232	No prior infection, BNT162b2	68.5305	58.8768	75.918
129	0.314374	0.240617	0.41074	No prior infection, BNT162b2	68.5626	58.926	75.9383
130	0.314053	0.240414	0.410248	No prior infection, BNT162b2	68.5947	58.9752	75.9586
131	0.313733	0.240212	0.409757	No prior infection, BNT162b2	68.6267	59.0243	75.9788
132	0.313413	0.240009	0.409266	No prior infection, BNT162b2	68.6587	59.0734	75.9991
133	0.313093	0.239807	0.408777	No prior infection, BNT162b2	68.6907	59.1223	76.0193
134	0.312774	0.239604	0.408288	No prior infection, BNT162b2	68.7226	59.1712	76.0396
135	0.312455	0.239402	0.4078	No prior infection, BNT162b2	68.7545	59.22	76.0598
136	0.312136	0.2392	0.407313	No prior infection, BNT162b2	68.7864	59.2687	76.08
137	0.311818	0.238997	0.406826	No prior infection, BNT162b2	68.8182	59.3174	76.1003
138	0.3115	0.238795	0.406341	No prior infection, BNT162b2	68.85	59.3659	76.1205
139	0.311182	0.238593	0.405856	No prior infection, BNT162b2	68.8818	59.4144	76.1407
140	0.310865	0.238391	0.405371	No prior infection, BNT162b2	68.9135	59.4629	76.1609
141	0.310548	0.238189	0.404888	No prior infection, BNT162b2	68.9452	59.5112	76.1811
142	0.310231	0.237987	0.404405	No prior infection, BNT162b2	68.9769	59.5595	76.2013
143	0.309915	0.237785	0.403923	No prior infection, BNT162b2	69.0085	59.6077	76.2215
144	0.309598	0.237583	0.403442	No prior infection, BNT162b2	69.0402	59.6558	76.2417
145	0.309283	0.237382	0.402962	No prior infection, BNT162b2	69.0717	59.7038	76.2618
146	0.308967	0.23718	0.402482	No prior infection, BNT162b2	69.1033	59.7518	76.282
147	0.308652	0.236978	0.402003	No prior infection, BNT162b2	69.1348	59.7997	76.3022
148	0.308337	0.236777	0.401525	No prior infection, BNT162b2	69.1663	59.8475	76.3223
149	0.308023	0.236575	0.401048	No prior infection, BNT162b2	69.1977	59.8952	76.3425
150	0.307709	0.236374	0.400571	No prior infection, BNT162b2	69.2291	59.9429	76.3626
151	0.307395	0.236173	0.400095	No prior infection, BNT162b2	69.2605	59.9905	76.3827
152	0.307081	0.235971	0.39962	No prior infection, BNT162b2	69.2919	60.038	76.4029
153	0.306768	0.23577	0.399145	No prior infection, BNT162b2	69.3232	60.0855	76.423
154	0.306455	0.235569	0.398672	No prior infection, BNT162b2	69.3545	60.1328	76.4431
155	0.306143	0.235368	0.398199	No prior infection, BNT162b2	69.3857	60.1801	76.4632
156	0.30583	0.235167	0.397726	No prior infection, BNT162b2	69.417	60.2274	76.4833
157	0.305518	0.234966	0.397255	No prior infection, BNT162b2	69.4482	60.2745	76.5034
158	0.305207	0.234765	0.396784	No prior infection, BNT162b2	69.4793	60.3216	76.5235
159	0.304895	0.234564	0.396314	No prior infection, BNT162b2	69.5105	60.3686	76.5436
160	0.304584	0.234364	0.395845	No prior infection, BNT162b2	69.5416	60.4155	76.5636
161	0.304274	0.234163	0.395377	No prior infection, BNT162b2	69.5726	60.4623	76.5837
162	0.303963	0.233962	0.394909	No prior infection, BNT162b2	69.6037	60.5091	76.6038
163	0.303653	0.233762	0.394442	No prior infection, BNT162b2	69.6347	60.5558	76.6238
164	0.303344	0.233561	0.393975	No prior infection, BNT162b2	69.6656	60.6025	76.6439
165	0.303034	0.233361	0.39351	No prior infection, BNT162b2	69.6966	60.649	76.6639
166	0.302725	0.23316	0.393045	No prior infection, BNT162b2	69.7275	60.6955	76.684
167	0.302416	0.23296	0.392581	No prior infection, BNT162b2	69.7584	60.7419	76.704
168	0.302108	0.23276	0.392118	No prior infection, BNT162b2	69.7892	60.7882	76.724
169	0.3018	0.23256	0.391655	No prior infection, BNT162b2	69.82	60.8345	76.744
170	0.301492	0.23236	0.391193	No prior infection, BNT162b2	69.8508	60.8807	76.764
171	0.301185	0.23216	0.390732	No prior infection, BNT162b2	69.8815	60.9268	76.784
172	0.300877	0.23196	0.390271	No prior infection, BNT162b2	69.9123	60.9729	76.804
173	0.30057	0.23176	0.389812	No prior infection, BNT162b2	69.943	61.0188	76.824
174	0.300264	0.23156	0.389353	No prior infection, BNT162b2	69.9736	61.0647	76.844
175	0.299958	0.23136	0.388894	No prior infection, BNT162b2	70.0042	61.1106	76.864
176	0.299652	0.23116	0.388437	No prior infection, BNT162b2	70.0348	61.1563	76.884
177	0.299346	0.230961	0.38798	No prior infection, BNT162b2	70.0654	61.202	76.9039
178	0.299041	0.230761	0.387524	No prior infection, BNT162b2	70.0959	61.2476	76.9239
179	0.298736	0.230561	0.387068	No prior infection, BNT162b2	70.1264	61.2932	76.9439
180	0.298431	0.230362	0.386614	No prior infection, BNT162b2	70.1569	61.3386	76.9638
181	0.298127	0.230162	0.38616	No prior infection, BNT162b2	70.1873	61.384	76.9838
182	0.297823	0.229963	0.385707	No prior infection, BNT162b2	70.2177	61.4293	77.0037
183	0.297519	0.229764	0.385254	No prior infection, BNT162b2	70.2481	61.4746	77.0236
184	0.297215	0.229565	0.384802	No prior infection, BNT162b2	70.2785	61.5198	77.0435
185	0.296912	0.229365	0.384351	No prior infection, BNT162b2	70.3088	61.5649	77.0635
186	0.296609	0.229166	0.383901	No prior infection, BNT162b2	70.3391	61.6099	77.0834
187	0.296307	0.228967	0.383451	No prior infection, BNT162b2	70.3693	61.6549	77.1033
188	0.296005	0.228768	0.383002	No prior infection, BNT162b2	70.3995	61.6998	77.1232
189	0.295703	0.228569	0.382554	No prior infection, BNT162b2	70.4297	61.7446	77.1431
190	0.295401	0.228371	0.382106	No prior infection, BNT162b2	70.4599	61.7894	77.1629
191	0.2951	0.228172	0.38166	No prior infection, BNT162b2	70.49	61.834	77.1828
192	0.294799	0.227973	0.381213	No prior infection, BNT162b2	70.5201	61.8787	77.2027
193	0.294498	0.227774	0.380768	No prior infection, BNT162b2	70.5502	61.9232	77.2226
194	0.294198	0.227576	0.380323	No prior infection, BNT162b2	70.5802	61.9677	77.2424
195	0.293898	0.227377	0.379879	No prior infection, BNT162b2	70.6102	62.0121	77.2623
196	0.293598	0.227179	0.379436	No prior infection, BNT162b2	70.6402	62.0564	77.2821
197	0.293299	0.22698	0.378993	No prior infection, BNT162b2	70.6701	62.1007	77.302
198	0.292999	0.226782	0.378552	No prior infection, BNT162b2	70.7001	62.1448	77.3218
199	0.292701	0.226584	0.37811	No prior infection, BNT162b2	70.7299	62.189	77.3416
200	0.292402	0.226385	0.37767	No prior infection, BNT162b2	70.7598	62.233	77.3615
201	0.292104	0.226187	0.37723	No prior infection, BNT162b2	70.7896	62.277	77.3813
202	0.291806	0.225989	0.376791	No prior infection, BNT162b2	70.8194	62.3209	77.4011
203	0.291508	0.225791	0.376353	No prior infection, BNT162b2	70.8492	62.3647	77.4209
204	0.291211	0.225593	0.375915	No prior infection, BNT162b2	70.8789	62.4085	77.4407
205	0.290914	0.225395	0.375478	No prior infection, BNT162b2	70.9086	62.4522	77.4605
206	0.290617	0.225197	0.375042	No prior infection, BNT162b2	70.9383	62.4958	77.4803
207	0.290321	0.224999	0.374606	No prior infection, BNT162b2	70.9679	62.5394	77.5001
208	0.290025	0.224802	0.374171	No prior infection, BNT162b2	70.9975	62.5829	77.5198
209	0.289729	0.224604	0.373737	No prior infection, BNT162b2	71.0271	62.6263	77.5396
210	0.289433	0.224406	0.373303	No prior infection, BNT162b2	71.0567	62.6697	77.5594
211	0.289138	0.224209	0.372871	No prior infection, BNT162b2	71.0862	62.7129	77.5791
212	0.288843	0.224011	0.372438	No prior infection, BNT162b2	71.1157	62.7562	77.5989
213	0.288549	0.223814	0.372007	No prior infection, BNT162b2	71.1451	62.7993	77.6186
214	0.288254	0.223617	0.371576	No prior infection, BNT162b2	71.1746	62.8424	77.6383
215	0.28796	0.223419	0.371146	No prior infection, BNT162b2	71.204	62.8854	77.6581
216	0.287667	0.223222	0.370717	No prior infection, BNT162b2	71.2333	62.9283	77.6778
217	0.287373	0.223025	0.370288	No prior infection, BNT162b2	71.2627	62.9712	77.6975
218	0.28708	0.222828	0.36986	No prior infection, BNT162b2	71.292	63.014	77.7172
219	0.286787	0.222631	0.369433	No prior infection, BNT162b2	71.3213	63.0567	77.7369
220	0.286495	0.222434	0.369006	No prior infection, BNT162b2	71.3505	63.0994	77.7566
221	0.286203	0.222237	0.36858	No prior infection, BNT162b2	71.3797	63.142	77.7763
222	0.285911	0.22204	0.368155	No prior infection, BNT162b2	71.4089	63.1845	77.796
223	0.285619	0.221843	0.36773	No prior infection, BNT162b2	71.4381	63.227	77.8157
224	0.285328	0.221646	0.367306	No prior infection, BNT162b2	71.4672	63.2694	77.8354
225	0.285037	0.221449	0.366883	No prior infection, BNT162b2	71.4963	63.3117	77.8551
226	0.284746	0.221253	0.36646	No prior infection, BNT162b2	71.5254	63.354	77.8747
227	0.284456	0.221056	0.366038	No prior infection, BNT162b2	71.5544	63.3962	77.8944
228	0.284166	0.22086	0.365617	No prior infection, BNT162b2	71.5834	63.4383	77.914
229	0.283876	0.220663	0.365196	No prior infection, BNT162b2	71.6124	63.4804	77.9337
230	0.283586	0.220467	0.364777	No prior infection, BNT162b2	71.6414	63.5223	77.9533
231	0.283297	0.22027	0.364357	No prior infection, BNT162b2	71.6703	63.5643	77.973
232	0.283008	0.220074	0.363939	No prior infection, BNT162b2	71.6992	63.6061	77.9926
233	0.282719	0.219878	0.363521	No prior infection, BNT162b2	71.7281	63.6479	78.0122
234	0.282431	0.219682	0.363104	No prior infection, BNT162b2	71.7569	63.6896	78.0318
235	0.282143	0.219486	0.362687	No prior infection, BNT162b2	71.7857	63.7313	78.0514
236	0.281855	0.21929	0.362271	No prior infection, BNT162b2	71.8145	63.7729	78.071
237	0.281568	0.219094	0.361856	No prior infection, BNT162b2	71.8432	63.8144	78.0906
238	0.281281	0.218898	0.361441	No prior infection, BNT162b2	71.8719	63.8559	78.1102
239	0.280994	0.218702	0.361028	No prior infection, BNT162b2	71.9006	63.8972	78.1298
240	0.280707	0.218506	0.360614	No prior infection, BNT162b2	71.9293	63.9386	78.1494
241	0.280421	0.21831	0.360202	No prior infection, BNT162b2	71.9579	63.9798	78.169
242	0.280135	0.218115	0.35979	No prior infection, BNT162b2	71.9865	64.021	78.1885
243	0.279849	0.217919	0.359379	No prior infection, BNT162b2	72.0151	64.0621	78.2081
244	0.279564	0.217724	0.358968	No prior infection, BNT162b2	72.0436	64.1032	78.2276
245	0.279278	0.217528	0.358558	No prior infection, BNT162b2	72.0722	64.1442	78.2472
246	0.278994	0.217333	0.358149	No prior infection, BNT162b2	72.1006	64.1851	78.2667
247	0.278709	0.217137	0.35774	No prior infection, BNT162b2	72.1291	64.226	78.2863
248	0.278425	0.216942	0.357332	No prior infection, BNT162b2	72.1575	64.2668	78.3058
249	0.278141	0.216747	0.356925	No prior infection, BNT162b2	72.1859	64.3075	78.3253
250	0.277857	0.216551	0.356518	No prior infection, BNT162b2	72.2143	64.3482	78.3449
251	0.277574	0.216356	0.356112	No prior infection, BNT162b2	72.2426	64.3888	78.3644
252	0.277291	0.216161	0.355707	No prior infection, BNT162b2	72.2709	64.4293	78.3839
253	0.277008	0.215966	0.355302	No prior infection, BNT162b2	72.2992	64.4698	78.4034
254	0.276725	0.215771	0.354898	No prior infection, BNT162b2	72.3275	64.5102	78.4229
255	0.276443	0.215576	0.354495	No prior infection, BNT162b2	72.3557	64.5505	78.4424
256	0.276161	0.215382	0.354092	No prior infection, BNT162b2	72.3839	64.5908	78.4618
257	0.275879	0.215187	0.35369	No prior infection, BNT162b2	72.4121	64.631	78.4813
258	0.275598	0.214992	0.353289	No prior infection, BNT162b2	72.4402	64.6711	78.5008
259	0.275317	0.214797	0.352888	No prior infection, BNT162b2	72.4683	64.7112	78.5203
260	0.275036	0.214603	0.352488	No prior infection, BNT162b2	72.4964	64.7512	78.5397
261	0.274756	0.214408	0.352088	No prior infection, BNT162b2	72.5244	64.7912	78.5592
262	0.274475	0.214214	0.35169	No prior infection, BNT162b2	72.5525	64.831	78.5786
263	0.274196	0.214019	0.351291	No prior infection, BNT162b2	72.5804	64.8709	78.5981
264	0.273916	0.213825	0.350894	No prior infection, BNT162b2	72.6084	64.9106	78.6175
265	0.273637	0.213631	0.350497	No prior infection, BNT162b2	72.6363	64.9503	78.6369
266	0.273357	0.213437	0.350101	No prior infection, BNT162b2	72.6643	64.9899	78.6563
267	0.273079	0.213242	0.349705	No prior infection, BNT162b2	72.6921	65.0295	78.6758
268	0.2728	0.213048	0.34931	No prior infection, BNT162b2	72.72	65.069	78.6952
269	0.272522	0.212854	0.348916	No prior infection, BNT162b2	72.7478	65.1084	78.7146
270	0.272244	0.21266	0.348522	No prior infection, BNT162b2	72.7756	65.1478	78.734
271	0.271966	0.212466	0.348129	No prior infection, BNT162b2	72.8034	65.1871	78.7534
272	0.271689	0.212273	0.347736	No prior infection, BNT162b2	72.8311	65.2264	78.7727
273	0.271412	0.212079	0.347344	No prior infection, BNT162b2	72.8588	65.2656	78.7921
274	0.271135	0.211885	0.346953	No prior infection, BNT162b2	72.8865	65.3047	78.8115
275	0.270858	0.211691	0.346563	No prior infection, BNT162b2	72.9142	65.3437	78.8309
276	0.270582	0.211498	0.346173	No prior infection, BNT162b2	72.9418	65.3827	78.8502
277	0.270306	0.211304	0.345783	No prior infection, BNT162b2	72.9694	65.4217	78.8696
278	0.270031	0.211111	0.345395	No prior infection, BNT162b2	72.9969	65.4605	78.8889
279	0.269755	0.210917	0.345007	No prior infection, BNT162b2	73.0245	65.4993	78.9083
280	0.26948	0.210724	0.344619	No prior infection, BNT162b2	73.052	65.5381	78.9276
281	0.269205	0.21053	0.344232	No prior infection, BNT162b2	73.0795	65.5768	78.947
282	0.268931	0.210337	0.343846	No prior infection, BNT162b2	73.1069	65.6154	78.9663
283	0.268656	0.210144	0.343461	No prior infection, BNT162b2	73.1344	65.6539	78.9856
284	0.268382	0.209951	0.343076	No prior infection, BNT162b2	73.1618	65.6924	79.0049
285	0.268109	0.209758	0.342692	No prior infection, BNT162b2	73.1891	65.7308	79.0242
286	0.267835	0.209565	0.342308	No prior infection, BNT162b2	73.2165	65.7692	79.0435
287	0.267562	0.209372	0.341925	No prior infection, BNT162b2	73.2438	65.8075	79.0628
288	0.267289	0.209179	0.341542	No prior infection, BNT162b2	73.2711	65.8458	79.0821
289	0.267016	0.208986	0.341161	No prior infection, BNT162b2	73.2984	65.8839	79.1014
290	0.266744	0.208793	0.340779	No prior infection, BNT162b2	73.3256	65.9221	79.1207
291	0.266472	0.208601	0.340399	No prior infection, BNT162b2	73.3528	65.9601	79.1399
292	0.2662	0.208408	0.340019	No prior infection, BNT162b2	73.38	65.9981	79.1592
293	0.265929	0.208215	0.339639	No prior infection, BNT162b2	73.4071	66.0361	79.1785
294	0.265658	0.208023	0.339261	No prior infection, BNT162b2	73.4342	66.0739	79.1977
295	0.265387	0.20783	0.338883	No prior infection, BNT162b2	73.4613	66.1117	79.217
296	0.265116	0.207638	0.338505	No prior infection, BNT162b2	73.4884	66.1495	79.2362
297	0.264846	0.207446	0.338128	No prior infection, BNT162b2	73.5154	66.1872	79.2554
298	0.264575	0.207253	0.337752	No prior infection, BNT162b2	73.5425	66.2248	79.2747
299	0.264306	0.207061	0.337376	No prior infection, BNT162b2	73.5694	66.2624	79.2939
300	0.264036	0.206869	0.337001	No prior infection, BNT162b2	73.5964	66.2999	79.3131
301	0.263767	0.206677	0.336627	No prior infection, BNT162b2	73.6233	66.3373	79.3323
302	0.263498	0.206485	0.336253	No prior infection, BNT162b2	73.6502	66.3747	79.3515
303	0.263229	0.206293	0.33588	No prior infection, BNT162b2	73.6771	66.412	79.3707
304	0.262961	0.206101	0.335507	No prior infection, BNT162b2	73.7039	66.4493	79.3899
305	0.262692	0.205909	0.335135	No prior infection, BNT162b2	73.7308	66.4865	79.4091
306	0.262424	0.205717	0.334764	No prior infection, BNT162b2	73.7576	66.5236	79.4283
307	0.262157	0.205525	0.334393	No prior infection, BNT162b2	73.7843	66.5607	79.4475
308	0.261889	0.205334	0.334022	No prior infection, BNT162b2	73.8111	66.5978	79.4666
309	0.261622	0.205142	0.333653	No prior infection, BNT162b2	73.8378	66.6347	79.4858
310	0.261356	0.204951	0.333284	No prior infection, BNT162b2	73.8644	66.6716	79.5049
311	0.261089	0.204759	0.332915	No prior infection, BNT162b2	73.8911	66.7085	79.5241
312	0.260823	0.204568	0.332548	No prior infection, BNT162b2	73.9177	66.7452	79.5432
313	0.260557	0.204376	0.33218	No prior infection, BNT162b2	73.9443	66.782	79.5624
314	0.260291	0.204185	0.331814	No prior infection, BNT162b2	73.9709	66.8186	79.5815
315	0.260025	0.203994	0.331448	No prior infection, BNT162b2	73.9975	66.8552	79.6006
316	0.25976	0.203802	0.331082	No prior infection, BNT162b2	74.024	66.8918	79.6198
317	0.259495	0.203611	0.330717	No prior infection, BNT162b2	74.0505	66.9283	79.6389
318	0.259231	0.20342	0.330353	No prior infection, BNT162b2	74.0769	66.9647	79.658
319	0.258966	0.203229	0.32999	No prior infection, BNT162b2	74.1034	67.001	79.6771
320	0.258702	0.203038	0.329626	No prior infection, BNT162b2	74.1298	67.0374	79.6962
321	0.258438	0.202847	0.329264	No prior infection, BNT162b2	74.1562	67.0736	79.7153
322	0.258175	0.202657	0.328902	No prior infection, BNT162b2	74.1825	67.1098	79.7343
323	0.257911	0.202466	0.328541	No prior infection, BNT162b2	74.2089	67.1459	79.7534
324	0.257648	0.202275	0.32818	No prior infection, BNT162b2	74.2352	67.182	79.7725
325	0.257386	0.202085	0.32782	No prior infection, BNT162b2	74.2614	67.218	79.7915
326	0.257123	0.201894	0.32746	No prior infection, BNT162b2	74.2877	67.254	79.8106
327	0.256861	0.201703	0.327102	No prior infection, BNT162b2	74.3139	67.2898	79.8297
328	0.256599	0.201513	0.326743	No prior infection, BNT162b2	74.3401	67.3257	79.8487
329	0.256337	0.201323	0.326385	No prior infection, BNT162b2	74.3663	67.3615	79.8677
330	0.256076	0.201132	0.326028	No prior infection, BNT162b2	74.3924	67.3972	79.8868
331	0.255815	0.200942	0.325672	No prior infection, BNT162b2	74.4185	67.4328	79.9058
332	0.255554	0.200752	0.325316	No prior infection, BNT162b2	74.4446	67.4684	79.9248
333	0.255293	0.200562	0.32496	No prior infection, BNT162b2	74.4707	67.504	79.9438
334	0.255033	0.200372	0.324605	No prior infection, BNT162b2	74.4967	67.5395	79.9628
335	0.254773	0.200182	0.324251	No prior infection, BNT162b2	74.5227	67.5749	79.9818
336	0.254513	0.199992	0.323897	No prior infection, BNT162b2	74.5487	67.6103	80.0008
337	0.254253	0.199802	0.323544	No prior infection, BNT162b2	74.5747	67.6456	80.0198
338	0.253994	0.199612	0.323191	No prior infection, BNT162b2	74.6006	67.6809	80.0388
339	0.253735	0.199422	0.32284	No prior infection, BNT162b2	74.6265	67.716	80.0578
340	0.253476	0.199232	0.322488	No prior infection, BNT162b2	74.6524	67.7512	80.0768
341	0.253217	0.199043	0.322137	No prior infection, BNT162b2	74.6783	67.7863	80.0957
342	0.252959	0.198853	0.321787	No prior infection, BNT162b2	74.7041	67.8213	80.1147
343	0.252701	0.198664	0.321437	No prior infection, BNT162b2	74.7299	67.8563	80.1336
344	0.252443	0.198474	0.321088	No prior infection, BNT162b2	74.7557	67.8912	80.1526
345	0.252186	0.198285	0.32074	No prior infection, BNT162b2	74.7814	67.926	80.1715
346	0.251929	0.198096	0.320392	No prior infection, BNT162b2	74.8071	67.9608	80.1904
347	0.251672	0.197906	0.320044	No prior infection, BNT162b2	74.8328	67.9956	80.2094
348	0.251415	0.197717	0.319697	No prior infection, BNT162b2	74.8585	68.0303	80.2283
349	0.251159	0.197528	0.319351	No prior infection, BNT162b2	74.8841	68.0649	80.2472
350	0.250903	0.197339	0.319005	No prior infection, BNT162b2	74.9097	68.0995	80.2661
351	0.250647	0.19715	0.31866	No prior infection, BNT162b2	74.9353	68.134	80.285
352	0.250391	0.196961	0.318316	No prior infection, BNT162b2	74.9609	68.1684	80.3039
353	0.250136	0.196772	0.317971	No prior infection, BNT162b2	74.9864	68.2029	80.3228
354	0.249881	0.196583	0.317628	No prior infection, BNT162b2	75.0119	68.2372	80.3417
355	0.249626	0.196394	0.317285	No prior infection, BNT162b2	75.0374	68.2715	80.3606
356	0.249371	0.196206	0.316943	No prior infection, BNT162b2	75.0629	68.3057	80.3794
357	0.249117	0.196017	0.316601	No prior infection, BNT162b2	75.0883	68.3399	80.3983
358	0.248863	0.195829	0.31626	No prior infection, BNT162b2	75.1137	68.374	80.4171
359	0.248609	0.19564	0.315919	No prior infection, BNT162b2	75.1391	68.4081	80.436
360	0.248355	0.195452	0.315579	No prior infection, BNT162b2	75.1645	68.4421	80.4548
361	0.248102	0.195263	0.315239	No prior infection, BNT162b2	75.1898	68.4761	80.4737
362	0.247849	0.195075	0.3149	No prior infection, BNT162b2	75.2151	68.51	80.4925
363	0.247596	0.194887	0.314562	No prior infection, BNT162b2	75.2404	68.5438	80.5113
364	0.247344	0.194698	0.314224	No prior infection, BNT162b2	75.2656	68.5776	80.5302
365	0.247091	0.19451	0.313887	No prior infection, BNT162b2	75.2909	68.6113	80.549
366	0.246839	0.194322	0.31355	No prior infection, BNT162b2	75.3161	68.645	80.5678
367	0.246588	0.194134	0.313214	No prior infection, BNT162b2	75.3412	68.6786	80.5866
368	0.246336	0.193946	0.312878	No prior infection, BNT162b2	75.3664	68.7122	80.6054
369	0.246085	0.193759	0.312543	No prior infection, BNT162b2	75.3915	68.7457	80.6241
370	0.245834	0.193571	0.312208	No prior infection, BNT162b2	75.4166	68.7792	80.6429
371	0.245583	0.193383	0.311874	No prior infection, BNT162b2	75.4417	68.8126	80.6617
372	0.245333	0.193195	0.31154	No prior infection, BNT162b2	75.4667	68.846	80.6805
373	0.245083	0.193008	0.311208	No prior infection, BNT162b2	75.4917	68.8792	80.6992
374	0.244833	0.19282	0.310875	No prior infection, BNT162b2	75.5167	68.9125	80.718
375	0.244583	0.192633	0.310543	No prior infection, BNT162b2	75.5417	68.9457	80.7367
376	0.244333	0.192445	0.310212	No prior infection, BNT162b2	75.5667	68.9788	80.7555
377	0.244084	0.192258	0.309881	No prior infection, BNT162b2	75.5916	69.0119	80.7742
378	0.243835	0.192071	0.309551	No prior infection, BNT162b2	75.6165	69.0449	80.7929
379	0.243587	0.191884	0.309221	No prior infection, BNT162b2	75.6413	69.0779	80.8116
380	0.243338	0.191696	0.308892	No prior infection, BNT162b2	75.6662	69.1108	80.8304
381	0.24309	0.191509	0.308563	No prior infection, BNT162b2	75.691	69.1437	80.8491
382	0.242842	0.191322	0.308235	No prior infection, BNT162b2	75.7158	69.1765	80.8678
383	0.242594	0.191135	0.307908	No prior infection, BNT162b2	75.7406	69.2092	80.8865
384	0.242347	0.190949	0.307581	No prior infection, BNT162b2	75.7653	69.2419	80.9051
385	0.2421	0.190762	0.307254	No prior infection, BNT162b2	75.79	69.2746	80.9238
386	0.241853	0.190575	0.306928	No prior infection, BNT162b2	75.8147	69.3072	80.9425
387	0.241606	0.190388	0.306603	No prior infection, BNT162b2	75.8394	69.3397	80.9612
388	0.24136	0.190202	0.306278	No prior infection, BNT162b2	75.864	69.3722	80.9798
389	0.241114	0.190015	0.305953	No prior infection, BNT162b2	75.8886	69.4047	80.9985
390	0.240868	0.189829	0.30563	No prior infection, BNT162b2	75.9132	69.437	81.0171
391	0.240622	0.189642	0.305306	No prior infection, BNT162b2	75.9378	69.4694	81.0358
392	0.240377	0.189456	0.304983	No prior infection, BNT162b2	75.9623	69.5017	81.0544
393	0.240132	0.18927	0.304661	No prior infection, BNT162b2	75.9868	69.5339	81.073
394	0.239887	0.189084	0.304339	No prior infection, BNT162b2	76.0113	69.5661	81.0916
395	0.239642	0.188897	0.304018	No prior infection, BNT162b2	76.0358	69.5982	81.1103
396	0.239398	0.188711	0.303698	No prior infection, BNT162b2	76.0602	69.6302	81.1289
397	0.239153	0.188525	0.303377	No prior infection, BNT162b2	76.0847	69.6623	81.1475
398	0.238909	0.188339	0.303058	No prior infection, BNT162b2	76.1091	69.6942	81.1661
399	0.238666	0.188154	0.302739	No prior infection, BNT162b2	76.1334	69.7261	81.1846
400	0.238422	0.187968	0.30242	No prior infection, BNT162b2	76.1578	69.758	81.2032
401	0.238179	0.187782	0.302102	No prior infection, BNT162b2	76.1821	69.7898	81.2218
402	0.237936	0.187596	0.301785	No prior infection, BNT162b2	76.2064	69.8215	81.2404
403	0.237694	0.187411	0.301467	No prior infection, BNT162b2	76.2306	69.8533	81.2589
404	0.237451	0.187225	0.301151	No prior infection, BNT162b2	76.2549	69.8849	81.2775
405	0.237209	0.18704	0.300835	No prior infection, BNT162b2	76.2791	69.9165	81.296
406	0.236967	0.186854	0.30052	No prior infection, BNT162b2	76.3033	69.948	81.3146
407	0.236725	0.186669	0.300205	No prior infection, BNT162b2	76.3275	69.9795	81.3331
408	0.236484	0.186484	0.29989	No prior infection, BNT162b2	76.3516	70.011	81.3516
409	0.236243	0.186299	0.299576	No prior infection, BNT162b2	76.3757	70.0424	81.3701
410	0.236002	0.186114	0.299263	No prior infection, BNT162b2	76.3998	70.0737	81.3886
411	0.235761	0.185929	0.29895	No prior infection, BNT162b2	76.4239	70.105	81.4071
412	0.235521	0.185744	0.298637	No prior infection, BNT162b2	76.4479	70.1363	81.4256
413	0.23528	0.185559	0.298326	No prior infection, BNT162b2	76.472	70.1674	81.4441
414	0.235041	0.185374	0.298014	No prior infection, BNT162b2	76.4959	70.1986	81.4626
415	0.234801	0.185189	0.297703	No prior infection, BNT162b2	76.5199	70.2297	81.4811
416	0.234561	0.185004	0.297393	No prior infection, BNT162b2	76.5439	70.2607	81.4996
417	0.234322	0.18482	0.297083	No prior infection, BNT162b2	76.5678	70.2917	81.518
418	0.234083	0.184635	0.296774	No prior infection, BNT162b2	76.5917	70.3226	81.5365
419	0.233844	0.184451	0.296465	No prior infection, BNT162b2	76.6156	70.3535	81.5549
420	0.233606	0.184266	0.296157	No prior infection, BNT162b2	76.6394	70.3843	81.5734
421	0.233368	0.184082	0.295849	No prior infection, BNT162b2	76.6632	70.4151	81.5918
422	0.23313	0.183898	0.295541	No prior infection, BNT162b2	76.687	70.4459	81.6102
423	0.232892	0.183714	0.295235	No prior infection, BNT162b2	76.7108	70.4765	81.6286
424	0.232654	0.183529	0.294928	No prior infection, BNT162b2	76.7346	70.5072	81.6471
425	0.232417	0.183345	0.294622	No prior infection, BNT162b2	76.7583	70.5378	81.6655
426	0.23218	0.183161	0.294317	No prior infection, BNT162b2	76.782	70.5683	81.6839
427	0.231943	0.182977	0.294012	No prior infection, BNT162b2	76.8057	70.5988	81.7023
428	0.231707	0.182794	0.293708	No prior infection, BNT162b2	76.8293	70.6292	81.7206
429	0.23147	0.18261	0.293404	No prior infection, BNT162b2	76.853	70.6596	81.739
430	0.231234	0.182426	0.293101	No prior infection, BNT162b2	76.8766	70.6899	81.7574
431	0.230998	0.182243	0.292798	No prior infection, BNT162b2	76.9002	70.7202	81.7757
432	0.230763	0.182059	0.292496	No prior infection, BNT162b2	76.9237	70.7504	81.7941
433	0.230527	0.181876	0.292194	No prior infection, BNT162b2	76.9473	70.7806	81.8124
434	0.230292	0.181692	0.291892	No prior infection, BNT162b2	76.9708	70.8108	81.8308
435	0.230057	0.181509	0.291591	No prior infection, BNT162b2	76.9943	70.8409	81.8491
436	0.229823	0.181326	0.291291	No prior infection, BNT162b2	77.0177	70.8709	81.8674
437	0.229588	0.181142	0.290991	No prior infection, BNT162b2	77.0412	70.9009	81.8858
438	0.229354	0.180959	0.290692	No prior infection, BNT162b2	77.0646	70.9308	81.9041
439	0.22912	0.180776	0.290393	No prior infection, BNT162b2	77.088	70.9607	81.9224
440	0.228887	0.180593	0.290094	No prior infection, BNT162b2	77.1113	70.9906	81.9407
441	0.228653	0.18041	0.289796	No prior infection, BNT162b2	77.1347	71.0204	81.959
442	0.22842	0.180227	0.289499	No prior infection, BNT162b2	77.158	71.0501	81.9773
443	0.228187	0.180045	0.289202	No prior infection, BNT162b2	77.1813	71.0798	81.9955
444	0.227954	0.179862	0.288906	No prior infection, BNT162b2	77.2046	71.1094	82.0138
445	0.227722	0.179679	0.28861	No prior infection, BNT162b2	77.2278	71.139	82.0321
446	0.227489	0.179497	0.288314	No prior infection, BNT162b2	77.2511	71.1686	82.0503
447	0.227257	0.179314	0.288019	No prior infection, BNT162b2	77.2743	71.1981	82.0686
448	0.227026	0.179132	0.287724	No prior infection, BNT162b2	77.2974	71.2276	82.0868
449	0.226794	0.17895	0.28743	No prior infection, BNT162b2	77.3206	71.257	82.105
450	0.226563	0.178768	0.287137	No prior infection, BNT162b2	77.3437	71.2863	82.1232
451	0.226332	0.178585	0.286844	No prior infection, BNT162b2	77.3668	71.3156	82.1415
452	0.226101	0.178403	0.286551	No prior infection, BNT162b2	77.3899	71.3449	82.1597
453	0.22587	0.178221	0.286259	No prior infection, BNT162b2	77.413	71.3741	82.1779
454	0.22564	0.178039	0.285967	No prior infection, BNT162b2	77.436	71.4033	82.1961
455	0.22541	0.177857	0.285676	No prior infection, BNT162b2	77.459	71.4324	82.2143
456	0.22518	0.177676	0.285385	No prior infection, BNT162b2	77.482	71.4615	82.2324
457	0.22495	0.177494	0.285095	No prior infection, BNT162b2	77.505	71.4905	82.2506
458	0.224721	0.177312	0.284805	No prior infection, BNT162b2	77.5279	71.5195	82.2688
459	0.224492	0.177131	0.284516	No prior infection, BNT162b2	77.5508	71.5484	82.2869
460	0.224263	0.176949	0.284227	No prior infection, BNT162b2	77.5737	71.5773	82.3051
461	0.224034	0.176768	0.283938	No prior infection, BNT162b2	77.5966	71.6062	82.3232
462	0.223805	0.176587	0.28365	No prior infection, BNT162b2	77.6195	71.635	82.3413
463	0.223577	0.176405	0.283363	No prior infection, BNT162b2	77.6423	71.6637	82.3595
464	0.223349	0.176224	0.283076	No prior infection, BNT162b2	77.6651	71.6924	82.3776
465	0.223121	0.176043	0.282789	No prior infection, BNT162b2	77.6879	71.7211	82.3957
466	0.222894	0.175862	0.282503	No prior infection, BNT162b2	77.7106	71.7497	82.4138
467	0.222666	0.175681	0.282218	No prior infection, BNT162b2	77.7334	71.7782	82.4319
468	0.222439	0.1755	0.281933	No prior infection, BNT162b2	77.7561	71.8067	82.45
469	0.222212	0.17532	0.281648	No prior infection, BNT162b2	77.7788	71.8352	82.468
470	0.221986	0.175139	0.281364	No prior infection, BNT162b2	77.8014	71.8636	82.4861
471	0.221759	0.174958	0.28108	No prior infection, BNT162b2	77.8241	71.892	82.5042
472	0.221533	0.174778	0.280797	No prior infection, BNT162b2	77.8467	71.9203	82.5222
473	0.221307	0.174597	0.280514	No prior infection, BNT162b2	77.8693	71.9486	82.5403
474	0.221082	0.174417	0.280231	No prior infection, BNT162b2	77.8918	71.9769	82.5583
475	0.220856	0.174236	0.27995	No prior infection, BNT162b2	77.9144	72.005	82.5764
476	0.220631	0.174056	0.279668	No prior infection, BNT162b2	77.9369	72.0332	82.5944
477	0.220406	0.173876	0.279387	No prior infection, BNT162b2	77.9594	72.0613	82.6124
478	0.220181	0.173696	0.279107	No prior infection, BNT162b2	77.9819	72.0893	82.6304
479	0.219956	0.173516	0.278826	No prior infection, BNT162b2	78.0044	72.1174	82.6484
480	0.219732	0.173336	0.278547	No prior infection, BNT162b2	78.0268	72.1453	82.6664
481	0.219508	0.173156	0.278268	No prior infection, BNT162b2	78.0492	72.1732	82.6844
482	0.219284	0.172976	0.277989	No prior infection, BNT162b2	78.0716	72.2011	82.7024
483	0.21906	0.172797	0.277711	No prior infection, BNT162b2	78.094	72.2289	82.7203
484	0.218837	0.172617	0.277433	No prior infection, BNT162b2	78.1163	72.2567	82.7383
485	0.218614	0.172438	0.277155	No prior infection, BNT162b2	78.1386	72.2845	82.7562
486	0.218391	0.172258	0.276878	No prior infection, BNT162b2	78.1609	72.3122	82.7742
487	0.218168	0.172079	0.276602	No prior infection, BNT162b2	78.1832	72.3398	82.7921
488	0.217946	0.1719	0.276326	No prior infection, BNT162b2	78.2054	72.3674	82.81
489	0.217723	0.17172	0.27605	No prior infection, BNT162b2	78.2277	72.395	82.828
490	0.217501	0.171541	0.275775	No prior infection, BNT162b2	78.2499	72.4225	82.8459
491	0.217279	0.171362	0.2755	No prior infection, BNT162b2	78.2721	72.45	82.8638
492	0.217058	0.171183	0.275226	No prior infection, BNT162b2	78.2942	72.4774	82.8817
493	0.216836	0.171004	0.274952	No prior infection, BNT162b2	78.3164	72.5048	82.8996
494	0.216615	0.170826	0.274679	No prior infection, BNT162b2	78.3385	72.5321	82.9174
495	0.216394	0.170647	0.274406	No prior infection, BNT162b2	78.3606	72.5594	82.9353
496	0.216174	0.170468	0.274133	No prior infection, BNT162b2	78.3826	72.5867	82.9532
497	0.215953	0.17029	0.273861	No prior infection, BNT162b2	78.4047	72.6139	82.971
498	0.215733	0.170111	0.27359	No prior infection, BNT162b2	78.4267	72.641	82.9889
499	0.215513	0.169933	0.273319	No prior infection, BNT162b2	78.4487	72.6681	83.0067
500	0.215293	0.169755	0.273048	No prior infection, BNT162b2	78.4707	72.6952	83.0245
501	0.215073	0.169576	0.272778	No prior infection, BNT162b2	78.4927	72.7222	83.0424
502	0.214854	0.169398	0.272508	No prior infection, BNT162b2	78.5146	72.7492	83.0602
503	0.214635	0.16922	0.272238	No prior infection, BNT162b2	78.5365	72.7762	83.078
504	0.214416	0.169042	0.271969	No prior infection, BNT162b2	78.5584	72.8031	83.0958
505	0.214197	0.168864	0.271701	No prior infection, BNT162b2	78.5803	72.8299	83.1136
506	0.213979	0.168686	0.271432	No prior infection, BNT162b2	78.6021	72.8568	83.1314
507	0.213761	0.168509	0.271165	No prior infection, BNT162b2	78.6239	72.8835	83.1491
508	0.213543	0.168331	0.270897	No prior infection, BNT162b2	78.6457	72.9103	83.1669
509	0.213325	0.168154	0.270631	No prior infection, BNT162b2	78.6675	72.9369	83.1846
510	0.213107	0.167976	0.270364	No prior infection, BNT162b2	78.6893	72.9636	83.2024
511	0.21289	0.167799	0.270098	No prior infection, BNT162b2	78.711	72.9902	83.2201
512	0.212673	0.167621	0.269833	No prior infection, BNT162b2	78.7327	73.0167	83.2379
513	0.212456	0.167444	0.269567	No prior infection, BNT162b2	78.7544	73.0433	83.2556
514	0.212239	0.167267	0.269303	No prior infection, BNT162b2	78.7761	73.0697	83.2733
515	0.212023	0.16709	0.269038	No prior infection, BNT162b2	78.7977	73.0962	83.291
516	0.211806	0.166913	0.268774	No prior infection, BNT162b2	78.8194	73.1226	83.3087
517	0.21159	0.166736	0.268511	No prior infection, BNT162b2	78.841	73.1489	83.3264
518	0.211375	0.166559	0.268248	No prior infection, BNT162b2	78.8625	73.1752	83.3441
519	0.211159	0.166383	0.267985	No prior infection, BNT162b2	78.8841	73.2015	83.3617
520	0.210944	0.166206	0.267723	No prior infection, BNT162b2	78.9056	73.2277	83.3794
521	0.210729	0.16603	0.267461	No prior infection, BNT162b2	78.9271	73.2539	83.397
522	0.210514	0.165853	0.2672	No prior infection, BNT162b2	78.9486	73.28	83.4147
523	0.210299	0.165677	0.266939	No prior infection, BNT162b2	78.9701	73.3061	83.4323
524	0.210084	0.165501	0.266679	No prior infection, BNT162b2	78.9916	73.3321	83.4499
525	0.20987	0.165324	0.266418	No prior infection, BNT162b2	79.013	73.3582	83.4676
526	0.209656	0.165148	0.266159	No prior infection, BNT162b2	79.0344	73.3841	83.4852
527	0.209442	0.164972	0.2659	No prior infection, BNT162b2	79.0558	73.41	83.5028
528	0.209229	0.164796	0.265641	No prior infection, BNT162b2	79.0771	73.4359	83.5204
529	0.209015	0.164621	0.265382	No prior infection, BNT162b2	79.0985	73.4618	83.5379
530	0.208802	0.164445	0.265124	No prior infection, BNT162b2	79.1198	73.4876	83.5555
531	0.208589	0.164269	0.264867	No prior infection, BNT162b2	79.1411	73.5133	83.5731
532	0.208376	0.164094	0.264609	No prior infection, BNT162b2	79.1624	73.5391	83.5906
533	0.208164	0.163918	0.264353	No prior infection, BNT162b2	79.1836	73.5647	83.6082
534	0.207951	0.163743	0.264096	No prior infection, BNT162b2	79.2049	73.5904	83.6257
535	0.207739	0.163567	0.26384	No prior infection, BNT162b2	79.2261	73.616	83.6433
536	0.207528	0.163392	0.263585	No prior infection, BNT162b2	79.2472	73.6415	83.6608
537	0.207316	0.163217	0.263329	No prior infection, BNT162b2	79.2684	73.6671	83.6783
538	0.207104	0.163042	0.263075	No prior infection, BNT162b2	79.2896	73.6925	83.6958
539	0.206893	0.162867	0.26282	No prior infection, BNT162b2	79.3107	73.718	83.7133
540	0.206682	0.162692	0.262566	No prior infection, BNT162b2	79.3318	73.7434	83.7308
541	0.206471	0.162518	0.262313	No prior infection, BNT162b2	79.3529	73.7687	83.7482
542	0.206261	0.162343	0.26206	No prior infection, BNT162b2	79.3739	73.794	83.7657
543	0.20605	0.162168	0.261807	No prior infection, BNT162b2	79.395	73.8193	83.7832
544	0.20584	0.161994	0.261554	No prior infection, BNT162b2	79.416	73.8446	83.8006
545	0.20563	0.161819	0.261303	No prior infection, BNT162b2	79.437	73.8697	83.8181
546	0.205421	0.161645	0.261051	No prior infection, BNT162b2	79.4579	73.8949	83.8355
547	0.205211	0.161471	0.2608	No prior infection, BNT162b2	79.4789	73.92	83.8529
548	0.205002	0.161297	0.260549	No prior infection, BNT162b2	79.4998	73.9451	83.8703
549	0.204793	0.161123	0.260299	No prior infection, BNT162b2	79.5207	73.9701	83.8877
550	0.204584	0.160949	0.260049	No prior infection, BNT162b2	79.5416	73.9951	83.9051
551	0.204375	0.160775	0.259799	No prior infection, BNT162b2	79.5625	74.0201	83.9225
552	0.204167	0.160601	0.25955	No prior infection, BNT162b2	79.5833	74.045	83.9399
553	0.203958	0.160427	0.259301	No prior infection, BNT162b2	79.6042	74.0699	83.9573
554	0.20375	0.160254	0.259053	No prior infection, BNT162b2	79.625	74.0947	83.9746
555	0.203543	0.16008	0.258805	No prior infection, BNT162b2	79.6457	74.1195	83.992
556	0.203335	0.159907	0.258557	No prior infection, BNT162b2	79.6665	74.1443	84.0093
557	0.203128	0.159734	0.25831	No prior infection, BNT162b2	79.6872	74.169	84.0266
558	0.20292	0.159561	0.258063	No prior infection, BNT162b2	79.708	74.1937	84.0439
559	0.202713	0.159387	0.257817	No prior infection, BNT162b2	79.7287	74.2183	84.0613
560	0.202507	0.159214	0.257571	No prior infection, BNT162b2	79.7493	74.2429	84.0786
561	0.2023	0.159041	0.257325	No prior infection, BNT162b2	79.77	74.2675	84.0959
562	0.202094	0.158869	0.25708	No prior infection, BNT162b2	79.7906	74.292	84.1131
563	0.201888	0.158696	0.256835	No prior infection, BNT162b2	79.8112	74.3165	84.1304
564	0.201682	0.158523	0.25659	No prior infection, BNT162b2	79.8318	74.341	84.1477
565	0.201476	0.158351	0.256346	No prior infection, BNT162b2	79.8524	74.3654	84.1649
566	0.201271	0.158178	0.256102	No prior infection, BNT162b2	79.8729	74.3898	84.1822
567	0.201065	0.158006	0.255859	No prior infection, BNT162b2	79.8935	74.4141	84.1994
568	0.20086	0.157834	0.255616	No prior infection, BNT162b2	79.914	74.4384	84.2166
569	0.200655	0.157661	0.255374	No prior infection, BNT162b2	79.9345	74.4626	84.2339
570	0.200451	0.157489	0.255131	No prior infection, BNT162b2	79.9549	74.4869	84.2511
571	0.200246	0.157317	0.25489	No prior infection, BNT162b2	79.9754	74.511	84.2683
572	0.200042	0.157145	0.254648	No prior infection, BNT162b2	79.9958	74.5352	84.2855
573	0.199838	0.156974	0.254407	No prior infection, BNT162b2	80.0162	74.5593	84.3026
574	0.199634	0.156802	0.254166	No prior infection, BNT162b2	80.0366	74.5834	84.3198
575	0.199431	0.15663	0.253926	No prior infection, BNT162b2	80.0569	74.6074	84.337
576	0.199227	0.156459	0.253686	No prior infection, BNT162b2	80.0773	74.6314	84.3541
577	0.199024	0.156288	0.253446	No prior infection, BNT162b2	80.0976	74.6554	84.3712
578	0.198821	0.156116	0.253207	No prior infection, BNT162b2	80.1179	74.6793	84.3884
579	0.198618	0.155945	0.252968	No prior infection, BNT162b2	80.1382	74.7032	84.4055
580	0.198416	0.155774	0.25273	No prior infection, BNT162b2	80.1584	74.727	84.4226
581	0.198213	0.155603	0.252492	No prior infection, BNT162b2	80.1787	74.7508	84.4397
582	0.198011	0.155432	0.252254	No prior infection, BNT162b2	80.1989	74.7746	84.4568
583	0.197809	0.155261	0.252017	No prior infection, BNT162b2	80.2191	74.7983	84.4739
584	0.197607	0.15509	0.25178	No prior infection, BNT162b2	80.2393	74.822	84.491
585	0.197406	0.15492	0.251543	No prior infection, BNT162b2	80.2594	74.8457	84.508
586	0.197204	0.154749	0.251307	No prior infection, BNT162b2	80.2796	74.8693	84.5251
587	0.197003	0.154579	0.251071	No prior infection, BNT162b2	80.2997	74.8929	84.5421
588	0.196802	0.154408	0.250836	No prior infection, BNT162b2	80.3198	74.9164	84.5592
589	0.196602	0.154238	0.250601	No prior infection, BNT162b2	80.3398	74.9399	84.5762
590	0.196401	0.154068	0.250366	No prior infection, BNT162b2	80.3599	74.9634	84.5932
591	0.196201	0.153898	0.250131	No prior infection, BNT162b2	80.3799	74.9869	84.6102
592	0.196001	0.153728	0.249897	No prior infection, BNT162b2	80.3999	75.0103	84.6272
593	0.195801	0.153558	0.249664	No prior infection, BNT162b2	80.4199	75.0336	84.6442
594	0.195601	0.153389	0.24943	No prior infection, BNT162b2	80.4399	75.057	84.6611
595	0.195402	0.153219	0.249197	No prior infection, BNT162b2	80.4598	75.0803	84.6781
596	0.195202	0.153049	0.248965	No prior infection, BNT162b2	80.4798	75.1035	84.6951
597	0.195003	0.15288	0.248733	No prior infection, BNT162b2	80.4997	75.1267	84.712
598	0.194804	0.152711	0.248501	No prior infection, BNT162b2	80.5196	75.1499	84.7289
599	0.194606	0.152541	0.248269	No prior infection, BNT162b2	80.5394	75.1731	84.7459
600	0.194407	0.152372	0.248038	No prior infection, BNT162b2	80.5593	75.1962	84.7628
601	0.194209	0.152203	0.247807	No prior infection, BNT162b2	80.5791	75.2193	84.7797
602	0.194011	0.152034	0.247577	No prior infection, BNT162b2	80.5989	75.2423	84.7966
603	0.193813	0.151865	0.247347	No prior infection, BNT162b2	80.6187	75.2653	84.8135
604	0.193615	0.151697	0.247117	No prior infection, BNT162b2	80.6385	75.2883	84.8303
605	0.193418	0.151528	0.246888	No prior infection, BNT162b2	80.6582	75.3112	84.8472
606	0.19322	0.15136	0.246659	No prior infection, BNT162b2	80.678	75.3341	84.864
607	0.193023	0.151191	0.24643	No prior infection, BNT162b2	80.6977	75.357	84.8809
608	0.192826	0.151023	0.246202	No prior infection, BNT162b2	80.7174	75.3798	84.8977
609	0.19263	0.150855	0.245974	No prior infection, BNT162b2	80.737	75.4026	84.9145
610	0.192433	0.150686	0.245746	No prior infection, BNT162b2	80.7567	75.4254	84.9314
611	0.192237	0.150518	0.245519	No prior infection, BNT162b2	80.7763	75.4481	84.9482
612	0.192041	0.15035	0.245292	No prior infection, BNT162b2	80.7959	75.4708	84.965
613	0.191845	0.150183	0.245065	No prior infection, BNT162b2	80.8155	75.4935	84.9817
614	0.191649	0.150015	0.244839	No prior infection, BNT162b2	80.8351	75.5161	84.9985
615	0.191454	0.149847	0.244613	No prior infection, BNT162b2	80.8546	75.5387	85.0153
616	0.191259	0.14968	0.244388	No prior infection, BNT162b2	80.8741	75.5612	85.032
617	0.191064	0.149512	0.244162	No prior infection, BNT162b2	80.8936	75.5838	85.0488
618	0.190869	0.149345	0.243937	No prior infection, BNT162b2	80.9131	75.6063	85.0655
619	0.190674	0.149178	0.243713	No prior infection, BNT162b2	80.9326	75.6287	85.0822
620	0.19048	0.149011	0.243489	No prior infection, BNT162b2	80.952	75.6511	85.0989
621	0.190285	0.148844	0.243265	No prior infection, BNT162b2	80.9715	75.6735	85.1156
622	0.190091	0.148677	0.243041	No prior infection, BNT162b2	80.9909	75.6959	85.1323
623	0.189897	0.14851	0.242818	No prior infection, BNT162b2	81.0103	75.7182	85.149
624	0.189704	0.148343	0.242596	No prior infection, BNT162b2	81.0296	75.7404	85.1657
625	0.18951	0.148177	0.242373	No prior infection, BNT162b2	81.049	75.7627	85.1823
626	0.189317	0.14801	0.242151	No prior infection, BNT162b2	81.0683	75.7849	85.199
627	0.189124	0.147844	0.241929	No prior infection, BNT162b2	81.0876	75.8071	85.2156
628	0.188931	0.147678	0.241708	No prior infection, BNT162b2	81.1069	75.8292	85.2322
629	0.188738	0.147512	0.241487	No prior infection, BNT162b2	81.1262	75.8513	85.2488
630	0.188546	0.147346	0.241266	No prior infection, BNT162b2	81.1454	75.8734	85.2654
631	0.188353	0.14718	0.241045	No prior infection, BNT162b2	81.1647	75.8955	85.282
632	0.188161	0.147014	0.240825	No prior infection, BNT162b2	81.1839	75.9175	85.2986
633	0.187969	0.146848	0.240605	No prior infection, BNT162b2	81.2031	75.9395	85.3152
634	0.187778	0.146683	0.240386	No prior infection, BNT162b2	81.2222	75.9614	85.3317
635	0.187586	0.146517	0.240167	No prior infection, BNT162b2	81.2414	75.9833	85.3483
636	0.187395	0.146352	0.239948	No prior infection, BNT162b2	81.2605	76.0052	85.3648
637	0.187204	0.146186	0.23973	No prior infection, BNT162b2	81.2796	76.027	85.3814
638	0.187013	0.146021	0.239512	No prior infection, BNT162b2	81.2987	76.0488	85.3979
639	0.186822	0.145856	0.239294	No prior infection, BNT162b2	81.3178	76.0706	85.4144
640	0.186631	0.145691	0.239076	No prior infection, BNT162b2	81.3369	76.0924	85.4309
641	0.186441	0.145526	0.238859	No prior infection, BNT162b2	81.3559	76.1141	85.4474
642	0.186251	0.145361	0.238642	No prior infection, BNT162b2	81.3749	76.1358	85.4639
643	0.186061	0.145197	0.238426	No prior infection, BNT162b2	81.3939	76.1574	85.4803
644	0.185871	0.145032	0.23821	No prior infection, BNT162b2	81.4129	76.179	85.4968
645	0.185682	0.144868	0.237994	No prior infection, BNT162b2	81.4318	76.2006	85.5132
646	0.185492	0.144703	0.237778	No prior infection, BNT162b2	81.4508	76.2222	85.5297
647	0.185303	0.144539	0.237563	No prior infection, BNT162b2	81.4697	76.2437	85.5461
648	0.185114	0.144375	0.237348	No prior infection, BNT162b2	81.4886	76.2652	85.5625
649	0.184925	0.144211	0.237134	No prior infection, BNT162b2	81.5075	76.2866	85.5789
650	0.184737	0.144047	0.236919	No prior infection, BNT162b2	81.5263	76.3081	85.5953
651	0.184548	0.143883	0.236706	No prior infection, BNT162b2	81.5452	76.3294	85.6117
652	0.18436	0.14372	0.236492	No prior infection, BNT162b2	81.564	76.3508	85.628
653	0.184172	0.143556	0.236279	No prior infection, BNT162b2	81.5828	76.3721	85.6444
654	0.183984	0.143393	0.236066	No prior infection, BNT162b2	81.6016	76.3934	85.6607
655	0.183796	0.143229	0.235853	No prior infection, BNT162b2	81.6204	76.4147	85.6771
656	0.183609	0.143066	0.235641	No prior infection, BNT162b2	81.6391	76.4359	85.6934
657	0.183422	0.142903	0.235429	No prior infection, BNT162b2	81.6578	76.4571	85.7097
658	0.183235	0.14274	0.235217	No prior infection, BNT162b2	81.6765	76.4783	85.726
659	0.183048	0.142577	0.235006	No prior infection, BNT162b2	81.6952	76.4994	85.7423
660	0.182861	0.142414	0.234795	No prior infection, BNT162b2	81.7139	76.5205	85.7586
661	0.182674	0.142252	0.234584	No prior infection, BNT162b2	81.7326	76.5416	85.7748
662	0.182488	0.142089	0.234374	No prior infection, BNT162b2	81.7512	76.5626	85.7911
663	0.182302	0.141927	0.234163	No prior infection, BNT162b2	81.7698	76.5837	85.8073
664	0.182116	0.141764	0.233954	No prior infection, BNT162b2	81.7884	76.6046	85.8236
665	0.18193	0.141602	0.233744	No prior infection, BNT162b2	81.807	76.6256	85.8398
666	0.181745	0.14144	0.233535	No prior infection, BNT162b2	81.8255	76.6465	85.856
667	0.181559	0.141278	0.233326	No prior infection, BNT162b2	81.8441	76.6674	85.8722
668	0.181374	0.141116	0.233118	No prior infection, BNT162b2	81.8626	76.6882	85.8884
669	0.181189	0.140954	0.232909	No prior infection, BNT162b2	81.8811	76.7091	85.9046
670	0.181004	0.140792	0.232701	No prior infection, BNT162b2	81.8996	76.7299	85.9208
671	0.18082	0.140631	0.232494	No prior infection, BNT162b2	81.918	76.7506	85.9369
672	0.180635	0.140469	0.232286	No prior infection, BNT162b2	81.9365	76.7714	85.9531
673	0.180451	0.140308	0.232079	No prior infection, BNT162b2	81.9549	76.7921	85.9692
674	0.180267	0.140147	0.231873	No prior infection, BNT162b2	81.9733	76.8127	85.9853
675	0.180083	0.139986	0.231666	No prior infection, BNT162b2	81.9917	76.8334	86.0014
676	0.1799	0.139825	0.23146	No prior infection, BNT162b2	82.01	76.854	86.0175
677	0.179716	0.139664	0.231254	No prior infection, BNT162b2	82.0284	76.8746	86.0336
678	0.179533	0.139503	0.231049	No prior infection, BNT162b2	82.0467	76.8951	86.0497
679	0.17935	0.139342	0.230844	No prior infection, BNT162b2	82.065	76.9156	86.0658
680	0.179167	0.139182	0.230639	No prior infection, BNT162b2	82.0833	76.9361	86.0818
681	0.178984	0.139021	0.230434	No prior infection, BNT162b2	82.1016	76.9566	86.0979
682	0.178801	0.138861	0.23023	No prior infection, BNT162b2	82.1199	76.977	86.1139
683	0.178619	0.138701	0.230026	No prior infection, BNT162b2	82.1381	76.9974	86.1299
684	0.178437	0.138541	0.229822	No prior infection, BNT162b2	82.1563	77.0178	86.1459
685	0.178255	0.138381	0.229619	No prior infection, BNT162b2	82.1745	77.0381	86.1619
686	0.178073	0.138221	0.229415	No prior infection, BNT162b2	82.1927	77.0585	86.1779
687	0.177891	0.138061	0.229213	No prior infection, BNT162b2	82.2109	77.0787	86.1939
688	0.17771	0.137901	0.22901	No prior infection, BNT162b2	82.229	77.099	86.2099
689	0.177529	0.137742	0.228808	No prior infection, BNT162b2	82.2471	77.1192	86.2258
690	0.177348	0.137583	0.228606	No prior infection, BNT162b2	82.2652	77.1394	86.2417
691	0.177167	0.137423	0.228404	No prior infection, BNT162b2	82.2833	77.1596	86.2577
692	0.176986	0.137264	0.228203	No prior infection, BNT162b2	82.3014	77.1797	86.2736
693	0.176806	0.137105	0.228002	No prior infection, BNT162b2	82.3194	77.1998	86.2895
694	0.176625	0.136946	0.227801	No prior infection, BNT162b2	82.3375	77.2199	86.3054
695	0.176445	0.136787	0.227601	No prior infection, BNT162b2	82.3555	77.2399	86.3213
696	0.176265	0.136628	0.2274	No prior infection, BNT162b2	82.3735	77.26	86.3372
697	0.176085	0.13647	0.227201	No prior infection, BNT162b2	82.3915	77.2799	86.353
698	0.175906	0.136311	0.227001	No prior infection, BNT162b2	82.4094	77.2999	86.3689
699	0.175726	0.136153	0.226802	No prior infection, BNT162b2	82.4274	77.3198	86.3847
700	0.175547	0.135995	0.226603	No prior infection, BNT162b2	82.4453	77.3397	86.4005
701	0.175368	0.135837	0.226404	No prior infection, BNT162b2	82.4632	77.3596	86.4163
702	0.175189	0.135679	0.226205	No prior infection, BNT162b2	82.4811	77.3795	86.4321
703	0.17501	0.135521	0.226007	No prior infection, BNT162b2	82.499	77.3993	86.4479
704	0.174832	0.135363	0.225809	No prior infection, BNT162b2	82.5168	77.4191	86.4637
705	0.174654	0.135205	0.225612	No prior infection, BNT162b2	82.5346	77.4388	86.4795
706	0.174475	0.135048	0.225414	No prior infection, BNT162b2	82.5525	77.4586	86.4952
707	0.174298	0.13489	0.225217	No prior infection, BNT162b2	82.5702	77.4783	86.511
708	0.17412	0.134733	0.225021	No prior infection, BNT162b2	82.588	77.4979	86.5267
709	0.173942	0.134576	0.224824	No prior infection, BNT162b2	82.6058	77.5176	86.5424
710	0.173765	0.134419	0.224628	No prior infection, BNT162b2	82.6235	77.5372	86.5581
711	0.173587	0.134262	0.224432	No prior infection, BNT162b2	82.6413	77.5568	86.5738
712	0.17341	0.134105	0.224236	No prior infection, BNT162b2	82.659	77.5764	86.5895
713	0.173234	0.133948	0.224041	No prior infection, BNT162b2	82.6766	77.5959	86.6052
714	0.173057	0.133791	0.223846	No prior infection, BNT162b2	82.6943	77.6154	86.6209
715	0.17288	0.133635	0.223651	No prior infection, BNT162b2	82.712	77.6349	86.6365
716	0.172704	0.133479	0.223457	No prior infection, BNT162b2	82.7296	77.6543	86.6521
717	0.172528	0.133322	0.223262	No prior infection, BNT162b2	82.7472	77.6738	86.6678
718	0.172352	0.133166	0.223068	No prior infection, BNT162b2	82.7648	77.6932	86.6834
719	0.172176	0.13301	0.222875	No prior infection, BNT162b2	82.7824	77.7125	86.699
720	0.172001	0.132854	0.222681	No prior infection, BNT162b2	82.7999	77.7319	86.7146
721	0.171825	0.132699	0.222488	No prior infection, BNT162b2	82.8175	77.7512	86.7301
722	0.17165	0.132543	0.222295	No prior infection, BNT162b2	82.835	77.7705	86.7457
723	0.171475	0.132387	0.222103	No prior infection, BNT162b2	82.8525	77.7897	86.7613
724	0.1713	0.132232	0.22191	No prior infection, BNT162b2	82.87	77.809	86.7768
725	0.171125	0.132077	0.221718	No prior infection, BNT162b2	82.8875	77.8282	86.7923
726	0.170951	0.131921	0.221527	No prior infection, BNT162b2	82.9049	77.8473	86.8079
727	0.170776	0.131766	0.221335	No prior infection, BNT162b2	82.9224	77.8665	86.8234
728	0.170602	0.131611	0.221144	No prior infection, BNT162b2	82.9398	77.8856	86.8389
729	0.170428	0.131457	0.220953	No prior infection, BNT162b2	82.9572	77.9047	86.8543
730	0.170254	0.131302	0.220762	No prior infection, BNT162b2	82.9746	77.9238	86.8698
731	0.170081	0.131147	0.220572	No prior infection, BNT162b2	82.9919	77.9428	86.8853
732	0.169907	0.130993	0.220382	No prior infection, BNT162b2	83.0093	77.9618	86.9007
733	0.169734	0.130838	0.220192	No prior infection, BNT162b2	83.0266	77.9808	86.9162
734	0.169561	0.130684	0.220002	No prior infection, BNT162b2	83.0439	77.9998	86.9316
735	0.169388	0.13053	0.219813	No prior infection, BNT162b2	83.0612	78.0187	86.947
736	0.169215	0.130376	0.219624	No prior infection, BNT162b2	83.0785	78.0376	86.9624
737	0.169042	0.130222	0.219435	No prior infection, BNT162b2	83.0958	78.0565	86.9778
738	0.16887	0.130069	0.219246	No prior infection, BNT162b2	83.113	78.0754	86.9931
739	0.168698	0.129915	0.219058	No prior infection, BNT162b2	83.1302	78.0942	87.0085
740	0.168526	0.129761	0.21887	No prior infection, BNT162b2	83.1474	78.113	87.0239
741	0.168354	0.129608	0.218682	No prior infection, BNT162b2	83.1646	78.1318	87.0392
742	0.168182	0.129455	0.218495	No prior infection, BNT162b2	83.1818	78.1505	87.0545
743	0.16801	0.129302	0.218308	No prior infection, BNT162b2	83.199	78.1692	87.0698
744	0.167839	0.129149	0.218121	No prior infection, BNT162b2	83.2161	78.1879	87.0851
745	0.167668	0.128996	0.217934	No prior infection, BNT162b2	83.2332	78.2066	87.1004
746	0.167497	0.128843	0.217747	No prior infection, BNT162b2	83.2503	78.2253	87.1157
747	0.167326	0.12869	0.217561	No prior infection, BNT162b2	83.2674	78.2439	87.131
748	0.167155	0.128538	0.217375	No prior infection, BNT162b2	83.2845	78.2625	87.1462
749	0.166985	0.128385	0.21719	No prior infection, BNT162b2	83.3015	78.281	87.1615
750	0.166815	0.128233	0.217004	No prior infection, BNT162b2	83.3185	78.2996	87.1767
751	0.166644	0.128081	0.216819	No prior infection, BNT162b2	83.3356	78.3181	87.1919
752	0.166474	0.127929	0.216634	No prior infection, BNT162b2	83.3526	78.3366	87.2071
753	0.166305	0.127777	0.216449	No prior infection, BNT162b2	83.3695	78.3551	87.2223
754	0.166135	0.127625	0.216265	No prior infection, BNT162b2	83.3865	78.3735	87.2375
755	0.165966	0.127474	0.216081	No prior infection, BNT162b2	83.4034	78.3919	87.2526
756	0.165796	0.127322	0.215897	No prior infection, BNT162b2	83.4204	78.4103	87.2678
757	0.165627	0.127171	0.215713	No prior infection, BNT162b2	83.4373	78.4287	87.2829
758	0.165458	0.127019	0.21553	No prior infection, BNT162b2	83.4542	78.447	87.2981
759	0.16529	0.126868	0.215347	No prior infection, BNT162b2	83.471	78.4653	87.3132
760	0.165121	0.126717	0.215164	No prior infection, BNT162b2	83.4879	78.4836	87.3283
761	0.164953	0.126566	0.214981	No prior infection, BNT162b2	83.5047	78.5019	87.3434
762	0.164784	0.126415	0.214799	No prior infection, BNT162b2	83.5216	78.5201	87.3585
763	0.164616	0.126265	0.214617	No prior infection, BNT162b2	83.5384	78.5383	87.3735
764	0.164448	0.126114	0.214435	No prior infection, BNT162b2	83.5552	78.5565	87.3886
765	0.164281	0.125964	0.214253	No prior infection, BNT162b2	83.5719	78.5747	87.4036
766	0.164113	0.125813	0.214072	No prior infection, BNT162b2	83.5887	78.5928	87.4187
767	0.163946	0.125663	0.213891	No prior infection, BNT162b2	83.6054	78.6109	87.4337
768	0.163778	0.125513	0.21371	No prior infection, BNT162b2	83.6222	78.629	87.4487
769	0.163611	0.125363	0.213529	No prior infection, BNT162b2	83.6389	78.6471	87.4637
770	0.163444	0.125213	0.213349	No prior infection, BNT162b2	83.6556	78.6651	87.4787
771	0.163278	0.125064	0.213169	No prior infection, BNT162b2	83.6722	78.6831	87.4936
772	0.163111	0.124914	0.212989	No prior infection, BNT162b2	83.6889	78.7011	87.5086
773	0.162945	0.124765	0.212809	No prior infection, BNT162b2	83.7055	78.7191	87.5235
774	0.162779	0.124615	0.21263	No prior infection, BNT162b2	83.7221	78.737	87.5385
775	0.162613	0.124466	0.21245	No prior infection, BNT162b2	83.7387	78.755	87.5534
776	0.162447	0.124317	0.212271	No prior infection, BNT162b2	83.7553	78.7729	87.5683
777	0.162281	0.124168	0.212093	No prior infection, BNT162b2	83.7719	78.7907	87.5832
778	0.162116	0.124019	0.211914	No prior infection, BNT162b2	83.7884	78.8086	87.5981
779	0.16195	0.123871	0.211736	No prior infection, BNT162b2	83.805	78.8264	87.6129
780	0.161785	0.123722	0.211558	No prior infection, BNT162b2	83.8215	78.8442	87.6278
781	0.16162	0.123574	0.21138	No prior infection, BNT162b2	83.838	78.862	87.6426
782	0.161455	0.123425	0.211203	No prior infection, BNT162b2	83.8545	78.8797	87.6575
783	0.161291	0.123277	0.211026	No prior infection, BNT162b2	83.8709	78.8974	87.6723
784	0.161126	0.123129	0.210849	No prior infection, BNT162b2	83.8874	78.9151	87.6871
785	0.160962	0.122981	0.210672	No prior infection, BNT162b2	83.9038	78.9328	87.7019
786	0.160797	0.122833	0.210495	No prior infection, BNT162b2	83.9203	78.9505	87.7167
787	0.160633	0.122686	0.210319	No prior infection, BNT162b2	83.9367	78.9681	87.7314
788	0.16047	0.122538	0.210143	No prior infection, BNT162b2	83.953	78.9857	87.7462
789	0.160306	0.122391	0.209967	No prior infection, BNT162b2	83.9694	79.0033	87.7609
790	0.160142	0.122243	0.209792	No prior infection, BNT162b2	83.9858	79.0208	87.7757
791	0.159979	0.122096	0.209616	No prior infection, BNT162b2	84.0021	79.0384	87.7904
792	0.159816	0.121949	0.209441	No prior infection, BNT162b2	84.0184	79.0559	87.8051
793	0.159653	0.121802	0.209266	No prior infection, BNT162b2	84.0347	79.0734	87.8198
794	0.15949	0.121655	0.209092	No prior infection, BNT162b2	84.051	79.0908	87.8345
795	0.159327	0.121509	0.208917	No prior infection, BNT162b2	84.0673	79.1083	87.8491
796	0.159165	0.121362	0.208743	No prior infection, BNT162b2	84.0835	79.1257	87.8638
797	0.159003	0.121216	0.208569	No prior infection, BNT162b2	84.0997	79.1431	87.8784
798	0.15884	0.121069	0.208395	No prior infection, BNT162b2	84.116	79.1605	87.8931
799	0.158678	0.120923	0.208222	No prior infection, BNT162b2	84.1322	79.1778	87.9077
800	0.158517	0.120777	0.208049	No prior infection, BNT162b2	84.1483	79.1951	87.9223
24	0.44786	0.346631	0.578652	No prior infection, ChadOx1	55.214	42.1348	65.3369
25	0.446966	0.34611	0.57721	No prior infection, ChadOx1	55.3034	42.279	65.389
26	0.446073	0.345588	0.575774	No prior infection, ChadOx1	55.3927	42.4226	65.4412
27	0.445182	0.345065	0.574346	No prior infection, ChadOx1	55.4818	42.5654	65.4935
28	0.444292	0.34454	0.572924	No prior infection, ChadOx1	55.5708	42.7076	65.546
29	0.443405	0.344015	0.571509	No prior infection, ChadOx1	55.6595	42.8491	65.5985
30	0.442519	0.343488	0.570101	No prior infection, ChadOx1	55.7481	42.9899	65.6512
31	0.441635	0.34296	0.5687	No prior infection, ChadOx1	55.8365	43.13	65.704
32	0.440753	0.342431	0.567305	No prior infection, ChadOx1	55.9247	43.2695	65.7569
33	0.439872	0.341901	0.565917	No prior infection, ChadOx1	56.0128	43.4083	65.8099
34	0.438993	0.341369	0.564536	No prior infection, ChadOx1	56.1007	43.5464	65.8631
35	0.438117	0.340837	0.563162	No prior infection, ChadOx1	56.1883	43.6838	65.9163
36	0.437242	0.340303	0.561793	No prior infection, ChadOx1	56.2758	43.8207	65.9697
37	0.436368	0.339769	0.560432	No prior infection, ChadOx1	56.3632	43.9568	66.0231
38	0.435497	0.339233	0.559077	No prior infection, ChadOx1	56.4503	44.0923	66.0767
39	0.434627	0.338697	0.557728	No prior infection, ChadOx1	56.5373	44.2272	66.1303
40	0.433759	0.338159	0.556386	No prior infection, ChadOx1	56.6241	44.3614	66.1841
41	0.432893	0.337621	0.55505	No prior infection, ChadOx1	56.7107	44.495	66.2379
42	0.432029	0.337082	0.553721	No prior infection, ChadOx1	56.7971	44.6279	66.2918
43	0.431167	0.336541	0.552398	No prior infection, ChadOx1	56.8833	44.7602	66.3459
44	0.430306	0.336	0.551081	No prior infection, ChadOx1	56.9694	44.8919	66.4
45	0.429447	0.335458	0.54977	No prior infection, ChadOx1	57.0553	45.023	66.4542
46	0.42859	0.334915	0.548466	No prior infection, ChadOx1	57.141	45.1534	66.5085
47	0.427735	0.334371	0.547167	No prior infection, ChadOx1	57.2265	45.2833	66.5629
48	0.426881	0.333827	0.545875	No prior infection, ChadOx1	57.3119	45.4125	66.6173
49	0.42603	0.333281	0.544589	No prior infection, ChadOx1	57.397	45.5411	66.6719
50	0.42518	0.332735	0.543309	No prior infection, ChadOx1	57.482	45.6691	66.7265
51	0.424332	0.332188	0.542035	No prior infection, ChadOx1	57.5668	45.7965	66.7812
52	0.423485	0.33164	0.540767	No prior infection, ChadOx1	57.6515	45.9233	66.836
53	0.422641	0.331091	0.539505	No prior infection, ChadOx1	57.7359	46.0495	66.8909
54	0.421798	0.330542	0.538248	No prior infection, ChadOx1	57.8202	46.1752	66.9458
55	0.420957	0.329992	0.536998	No prior infection, ChadOx1	57.9043	46.3002	67.0008
56	0.420118	0.329441	0.535753	No prior infection, ChadOx1	57.9882	46.4247	67.0559
57	0.419281	0.32889	0.534514	No prior infection, ChadOx1	58.0719	46.5486	67.111
58	0.418445	0.328338	0.533281	No prior infection, ChadOx1	58.1555	46.6719	67.1662
59	0.417612	0.327785	0.532054	No prior infection, ChadOx1	58.2388	46.7946	67.2215
60	0.41678	0.327232	0.530832	No prior infection, ChadOx1	58.322	46.9168	67.2768
61	0.41595	0.326679	0.529616	No prior infection, ChadOx1	58.405	47.0384	67.3321
62	0.415121	0.326124	0.528405	No prior infection, ChadOx1	58.4879	47.1595	67.3876
63	0.414295	0.325569	0.5272	No prior infection, ChadOx1	58.5705	47.28	67.4431
64	0.41347	0.325014	0.526001	No prior infection, ChadOx1	58.653	47.3999	67.4986
65	0.412647	0.324458	0.524807	No prior infection, ChadOx1	58.7353	47.5193	67.5542
66	0.411826	0.323902	0.523619	No prior infection, ChadOx1	58.8174	47.6381	67.6098
67	0.411007	0.323345	0.522435	No prior infection, ChadOx1	58.8993	47.7565	67.6655
68	0.410189	0.322787	0.521257	No prior infection, ChadOx1	58.9811	47.8743	67.7213
69	0.409374	0.32223	0.520085	No prior infection, ChadOx1	59.0626	47.9915	67.777
70	0.40856	0.321671	0.518918	No prior infection, ChadOx1	59.144	48.1082	67.8329
71	0.407747	0.321113	0.517756	No prior infection, ChadOx1	59.2253	48.2244	67.8887
72	0.406937	0.320554	0.516599	No prior infection, ChadOx1	59.3063	48.3401	67.9446
73	0.406128	0.319994	0.515447	No prior infection, ChadOx1	59.3872	48.4553	68.0006
74	0.405321	0.319435	0.5143	No prior infection, ChadOx1	59.4679	48.57	68.0565
75	0.404516	0.318875	0.513158	No prior infection, ChadOx1	59.5484	48.6842	68.1125
76	0.403712	0.318314	0.512022	No prior infection, ChadOx1	59.6288	48.7978	68.1686
77	0.402911	0.317753	0.51089	No prior infection, ChadOx1	59.7089	48.911	68.2247
78	0.40211	0.317192	0.509763	No prior infection, ChadOx1	59.789	49.0237	68.2808
79	0.401312	0.316631	0.508641	No prior infection, ChadOx1	59.8688	49.1359	68.3369
80	0.400515	0.316069	0.507524	No prior infection, ChadOx1	59.9485	49.2476	68.3931
81	0.39972	0.315507	0.506411	No prior infection, ChadOx1	60.028	49.3589	68.4493
82	0.398927	0.314945	0.505303	No prior infection, ChadOx1	60.1073	49.4697	68.5055
83	0.398136	0.314383	0.504201	No prior infection, ChadOx1	60.1864	49.5799	68.5617
84	0.397346	0.31382	0.503102	No prior infection, ChadOx1	60.2654	49.6898	68.618
85	0.396558	0.313258	0.502009	No prior infection, ChadOx1	60.3442	49.7991	68.6742
86	0.395771	0.312695	0.50092	No prior infection, ChadOx1	60.4229	49.908	68.7305
87	0.394987	0.312132	0.499835	No prior infection, ChadOx1	60.5013	50.0165	68.7868
88	0.394204	0.311569	0.498756	No prior infection, ChadOx1	60.5796	50.1244	68.8431
89	0.393422	0.311005	0.49768	No prior infection, ChadOx1	60.6578	50.232	68.8995
90	0.392643	0.310442	0.496609	No prior infection, ChadOx1	60.7357	50.3391	68.9558
91	0.391865	0.309879	0.495543	No prior infection, ChadOx1	60.8135	50.4457	69.0121
92	0.391089	0.309315	0.494481	No prior infection, ChadOx1	60.8911	50.5519	69.0685
93	0.390315	0.308752	0.493424	No prior infection, ChadOx1	60.9685	50.6576	69.1248
94	0.389542	0.308189	0.492371	No prior infection, ChadOx1	61.0458	50.7629	69.1811
95	0.388771	0.307625	0.491322	No prior infection, ChadOx1	61.1229	50.8678	69.2375
96	0.388002	0.307062	0.490277	No prior infection, ChadOx1	61.1998	50.9723	69.2938
97	0.387235	0.306499	0.489237	No prior infection, ChadOx1	61.2765	51.0763	69.3501
98	0.386469	0.305936	0.488201	No prior infection, ChadOx1	61.3531	51.1799	69.4064
99	0.385705	0.305373	0.487169	No prior infection, ChadOx1	61.4295	51.2831	69.4627
100	0.384942	0.30481	0.486142	No prior infection, ChadOx1	61.5058	51.3858	69.519
101	0.384182	0.304247	0.485118	No prior infection, ChadOx1	61.5818	51.4882	69.5753
102	0.383423	0.303684	0.484099	No prior infection, ChadOx1	61.6577	51.5901	69.6316
103	0.382666	0.303121	0.483084	No prior infection, ChadOx1	61.7334	51.6916	69.6879
104	0.38191	0.302559	0.482073	No prior infection, ChadOx1	61.809	51.7927	69.7441
105	0.381157	0.301997	0.481065	No prior infection, ChadOx1	61.8843	51.8935	69.8003
106	0.380405	0.301435	0.480062	No prior infection, ChadOx1	61.9595	51.9938	69.8565
107	0.379654	0.300873	0.479063	No prior infection, ChadOx1	62.0346	52.0937	69.9127
108	0.378906	0.300312	0.478068	No prior infection, ChadOx1	62.1094	52.1932	69.9688
109	0.378159	0.299751	0.477077	No prior infection, ChadOx1	62.1841	52.2923	70.0249
110	0.377414	0.29919	0.47609	No prior infection, ChadOx1	62.2586	52.391	70.081
111	0.376671	0.29863	0.475107	No prior infection, ChadOx1	62.3329	52.4893	70.137
112	0.375929	0.29807	0.474127	No prior infection, ChadOx1	62.4071	52.5873	70.193
113	0.37519	0.29751	0.473152	No prior infection, ChadOx1	62.481	52.6848	70.249
114	0.374452	0.296951	0.47218	No prior infection, ChadOx1	62.5548	52.782	70.3049
115	0.373716	0.296392	0.471213	No prior infection, ChadOx1	62.6284	52.8787	70.3608
116	0.372982	0.295833	0.470249	No prior infection, ChadOx1	62.7018	52.9751	70.4167
117	0.372249	0.295276	0.469289	No prior infection, ChadOx1	62.7751	53.0711	70.4724
118	0.371519	0.294718	0.468333	No prior infection, ChadOx1	62.8481	53.1667	70.5282
119	0.37079	0.294161	0.467381	No prior infection, ChadOx1	62.921	53.2619	70.5839
120	0.370063	0.293605	0.466432	No prior infection, ChadOx1	62.9937	53.3568	70.6395
121	0.369338	0.293049	0.465488	No prior infection, ChadOx1	63.0662	53.4512	70.6951
122	0.368615	0.292494	0.464547	No prior infection, ChadOx1	63.1385	53.5453	70.7506
123	0.367894	0.29194	0.46361	No prior infection, ChadOx1	63.2106	53.639	70.806
124	0.367175	0.291386	0.462677	No prior infection, ChadOx1	63.2825	53.7323	70.8614
125	0.366458	0.290833	0.461747	No prior infection, ChadOx1	63.3542	53.8253	70.9167
126	0.365742	0.29028	0.460822	No prior infection, ChadOx1	63.4258	53.9178	70.972
127	0.365029	0.289728	0.4599	No prior infection, ChadOx1	63.4971	54.01	71.0272
128	0.364317	0.289177	0.458982	No prior infection, ChadOx1	63.5683	54.1018	71.0823
129	0.363608	0.288627	0.458067	No prior infection, ChadOx1	63.6392	54.1933	71.1373
130	0.3629	0.288078	0.457156	No prior infection, ChadOx1	63.71	54.2844	71.1922
131	0.362195	0.287529	0.45625	No prior infection, ChadOx1	63.7805	54.375	71.2471
132	0.361491	0.286981	0.455346	No prior infection, ChadOx1	63.8509	54.4654	71.3019
133	0.36079	0.286434	0.454447	No prior infection, ChadOx1	63.921	54.5553	71.3566
134	0.36009	0.285888	0.453551	No prior infection, ChadOx1	63.991	54.6449	71.4112
135	0.359393	0.285343	0.452659	No prior infection, ChadOx1	64.0607	54.7341	71.4657
136	0.358697	0.284799	0.451771	No prior infection, ChadOx1	64.1303	54.8229	71.5201
137	0.358004	0.284255	0.450886	No prior infection, ChadOx1	64.1996	54.9114	71.5745
138	0.357312	0.283713	0.450005	No prior infection, ChadOx1	64.2688	54.9995	71.6287
139	0.356623	0.283171	0.449127	No prior infection, ChadOx1	64.3377	55.0873	71.6829
140	0.355936	0.282631	0.448254	No prior infection, ChadOx1	64.4064	55.1746	71.7369
141	0.355251	0.282091	0.447383	No prior infection, ChadOx1	64.4749	55.2617	71.7909
142	0.354567	0.281553	0.446517	No prior infection, ChadOx1	64.5433	55.3483	71.8447
143	0.353886	0.281015	0.445654	No prior infection, ChadOx1	64.6114	55.4346	71.8985
144	0.353208	0.280479	0.444795	No prior infection, ChadOx1	64.6792	55.5205	71.9521
145	0.352531	0.279944	0.443939	No prior infection, ChadOx1	64.7469	55.6061	72.0056
146	0.351856	0.279409	0.443088	No prior infection, ChadOx1	64.8144	55.6912	72.0591
147	0.351184	0.278876	0.442239	No prior infection, ChadOx1	64.8816	55.7761	72.1124
148	0.350514	0.278345	0.441395	No prior infection, ChadOx1	64.9486	55.8605	72.1655
149	0.349846	0.277814	0.440554	No prior infection, ChadOx1	65.0154	55.9446	72.2186
150	0.34918	0.277284	0.439717	No prior infection, ChadOx1	65.082	56.0283	72.2716
151	0.348516	0.276756	0.438883	No prior infection, ChadOx1	65.1484	56.1117	72.3244
152	0.347855	0.276229	0.438054	No prior infection, ChadOx1	65.2145	56.1946	72.3771
153	0.347196	0.275703	0.437227	No prior infection, ChadOx1	65.2804	56.2773	72.4297
154	0.346539	0.275179	0.436405	No prior infection, ChadOx1	65.3461	56.3595	72.4821
155	0.345884	0.274655	0.435586	No prior infection, ChadOx1	65.4116	56.4414	72.5345
156	0.345232	0.274133	0.43477	No prior infection, ChadOx1	65.4768	56.523	72.5867
157	0.344582	0.273613	0.433958	No prior infection, ChadOx1	65.5418	56.6042	72.6387
158	0.343934	0.273093	0.43315	No prior infection, ChadOx1	65.6066	56.685	72.6907
159	0.343288	0.272575	0.432346	No prior infection, ChadOx1	65.6712	56.7654	72.7425
160	0.342644	0.272058	0.431545	No prior infection, ChadOx1	65.7356	56.8455	72.7942
161	0.342003	0.271543	0.430747	No prior infection, ChadOx1	65.7997	56.9253	72.8457
162	0.341364	0.271029	0.429953	No prior infection, ChadOx1	65.8636	57.0047	72.8971
163	0.340728	0.270516	0.429163	No prior infection, ChadOx1	65.9272	57.0837	72.9484
164	0.340093	0.270004	0.428376	No prior infection, ChadOx1	65.9907	57.1624	72.9996
165	0.339461	0.269494	0.427593	No prior infection, ChadOx1	66.0539	57.2407	73.0506
166	0.338831	0.268986	0.426813	No prior infection, ChadOx1	66.1169	57.3187	73.1014
167	0.338204	0.268478	0.426037	No prior infection, ChadOx1	66.1796	57.3963	73.1522
168	0.337578	0.267973	0.425264	No prior infection, ChadOx1	66.2422	57.4736	73.2027
169	0.336955	0.267468	0.424495	No prior infection, ChadOx1	66.3045	57.5505	73.2532
170	0.336334	0.266965	0.423729	No prior infection, ChadOx1	66.3666	57.6271	73.3035
171	0.335716	0.266464	0.422967	No prior infection, ChadOx1	66.4284	57.7033	73.3536
172	0.3351	0.265963	0.422208	No prior infection, ChadOx1	66.49	57.7792	73.4037
173	0.334486	0.265465	0.421452	No prior infection, ChadOx1	66.5514	57.8548	73.4535
174	0.333874	0.264967	0.4207	No prior infection, ChadOx1	66.6126	57.93	73.5033
175	0.333265	0.264471	0.419952	No prior infection, ChadOx1	66.6735	58.0048	73.5529
176	0.332657	0.263977	0.419207	No prior infection, ChadOx1	66.7343	58.0793	73.6023
177	0.332053	0.263484	0.418465	No prior infection, ChadOx1	66.7947	58.1535	73.6516
178	0.33145	0.262993	0.417727	No prior infection, ChadOx1	66.855	58.2273	73.7007
179	0.33085	0.262503	0.416992	No prior infection, ChadOx1	66.915	58.3008	73.7497
180	0.330252	0.262014	0.41626	No prior infection, ChadOx1	66.9748	58.374	73.7986
181	0.329656	0.261527	0.415532	No prior infection, ChadOx1	67.0344	58.4468	73.8473
182	0.329062	0.261042	0.414807	No prior infection, ChadOx1	67.0938	58.5193	73.8958
183	0.328471	0.260557	0.414086	No prior infection, ChadOx1	67.1529	58.5914	73.9443
184	0.327882	0.260075	0.413368	No prior infection, ChadOx1	67.2118	58.6632	73.9925
185	0.327295	0.259594	0.412653	No prior infection, ChadOx1	67.2705	58.7347	74.0406
186	0.326711	0.259114	0.411941	No prior infection, ChadOx1	67.3289	58.8059	74.0886
187	0.326128	0.258636	0.411233	No prior infection, ChadOx1	67.3872	58.8767	74.1364
188	0.325548	0.258159	0.410528	No prior infection, ChadOx1	67.4452	58.9472	74.1841
189	0.324971	0.257684	0.409827	No prior infection, ChadOx1	67.5029	59.0173	74.2316
190	0.324395	0.257211	0.409128	No prior infection, ChadOx1	67.5605	59.0872	74.2789
191	0.323822	0.256739	0.408433	No prior infection, ChadOx1	67.6178	59.1567	74.3261
192	0.323251	0.256268	0.407741	No prior infection, ChadOx1	67.6749	59.2259	74.3732
193	0.322682	0.255799	0.407052	No prior infection, ChadOx1	67.7318	59.2948	74.4201
194	0.322115	0.255331	0.406366	No prior infection, ChadOx1	67.7885	59.3634	74.4669
195	0.32155	0.254865	0.405684	No prior infection, ChadOx1	67.845	59.4316	74.5135
196	0.320988	0.2544	0.405005	No prior infection, ChadOx1	67.9012	59.4995	74.56
197	0.320428	0.253937	0.404328	No prior infection, ChadOx1	67.9572	59.5672	74.6063
198	0.31987	0.253475	0.403655	No prior infection, ChadOx1	68.013	59.6345	74.6525
199	0.319314	0.253015	0.402985	No prior infection, ChadOx1	68.0686	59.7015	74.6985
200	0.31876	0.252556	0.402318	No prior infection, ChadOx1	68.124	59.7682	74.7444
201	0.318208	0.252099	0.401654	No prior infection, ChadOx1	68.1792	59.8346	74.7901
202	0.317659	0.251643	0.400993	No prior infection, ChadOx1	68.2341	59.9007	74.8357
203	0.317111	0.251188	0.400335	No prior infection, ChadOx1	68.2889	59.9665	74.8812
204	0.316566	0.250735	0.39968	No prior infection, ChadOx1	68.3434	60.032	74.9265
205	0.316023	0.250284	0.399028	No prior infection, ChadOx1	68.3977	60.0972	74.9716
206	0.315481	0.249833	0.398379	No prior infection, ChadOx1	68.4519	60.1621	75.0167
207	0.314942	0.249385	0.397733	No prior infection, ChadOx1	68.5058	60.2267	75.0615
208	0.314405	0.248937	0.39709	No prior infection, ChadOx1	68.5595	60.291	75.1063
209	0.31387	0.248492	0.39645	No prior infection, ChadOx1	68.613	60.355	75.1508
210	0.313337	0.248047	0.395813	No prior infection, ChadOx1	68.6663	60.4187	75.1953
211	0.312806	0.247604	0.395178	No prior infection, ChadOx1	68.7194	60.4822	75.2396
212	0.312277	0.247162	0.394547	No prior infection, ChadOx1	68.7723	60.5453	75.2838
213	0.31175	0.246722	0.393918	No prior infection, ChadOx1	68.825	60.6082	75.3278
214	0.311225	0.246283	0.393292	No prior infection, ChadOx1	68.8775	60.6708	75.3717
215	0.310703	0.245846	0.392669	No prior infection, ChadOx1	68.9297	60.7331	75.4154
216	0.310182	0.24541	0.392048	No prior infection, ChadOx1	68.9818	60.7952	75.459
217	0.309663	0.244975	0.391431	No prior infection, ChadOx1	69.0337	60.8569	75.5025
218	0.309146	0.244542	0.390816	No prior infection, ChadOx1	69.0854	60.9184	75.5458
219	0.308631	0.24411	0.390204	No prior infection, ChadOx1	69.1369	60.9796	75.589
220	0.308117	0.24368	0.389594	No prior infection, ChadOx1	69.1883	61.0406	75.632
221	0.307606	0.243251	0.388988	No prior infection, ChadOx1	69.2394	61.1012	75.6749
222	0.307097	0.242823	0.388384	No prior infection, ChadOx1	69.2903	61.1616	75.7177
223	0.306589	0.242396	0.387782	No prior infection, ChadOx1	69.3411	61.2218	75.7604
224	0.306084	0.241971	0.387184	No prior infection, ChadOx1	69.3916	61.2816	75.8029
225	0.30558	0.241547	0.386587	No prior infection, ChadOx1	69.442	61.3413	75.8453
226	0.305078	0.241125	0.385994	No prior infection, ChadOx1	69.4922	61.4006	75.8875
227	0.304578	0.240704	0.385403	No prior infection, ChadOx1	69.5422	61.4597	75.9296
228	0.30408	0.240284	0.384814	No prior infection, ChadOx1	69.592	61.5186	75.9716
229	0.303584	0.239865	0.384228	No prior infection, ChadOx1	69.6416	61.5772	76.0135
230	0.303089	0.239448	0.383645	No prior infection, ChadOx1	69.6911	61.6355	76.0552
231	0.302596	0.239032	0.383064	No prior infection, ChadOx1	69.7404	61.6936	76.0968
232	0.302105	0.238617	0.382485	No prior infection, ChadOx1	69.7895	61.7515	76.1383
233	0.301616	0.238203	0.381909	No prior infection, ChadOx1	69.8384	61.8091	76.1797
234	0.301128	0.237791	0.381336	No prior infection, ChadOx1	69.8872	61.8664	76.2209
235	0.300643	0.23738	0.380765	No prior infection, ChadOx1	69.9357	61.9235	76.262
236	0.300159	0.23697	0.380196	No prior infection, ChadOx1	69.9841	61.9804	76.303
237	0.299676	0.236562	0.37963	No prior infection, ChadOx1	70.0324	62.037	76.3438
238	0.299196	0.236155	0.379066	No prior infection, ChadOx1	70.0804	62.0934	76.3845
239	0.298717	0.235748	0.378504	No prior infection, ChadOx1	70.1283	62.1496	76.4252
240	0.29824	0.235344	0.377945	No prior infection, ChadOx1	70.176	62.2055	76.4656
241	0.297764	0.23494	0.377388	No prior infection, ChadOx1	70.2236	62.2612	76.506
242	0.297291	0.234538	0.376834	No prior infection, ChadOx1	70.2709	62.3166	76.5462
243	0.296819	0.234137	0.376282	No prior infection, ChadOx1	70.3181	62.3718	76.5863
244	0.296348	0.233737	0.375732	No prior infection, ChadOx1	70.3652	62.4268	76.6263
245	0.29588	0.233338	0.375185	No prior infection, ChadOx1	70.412	62.4815	76.6662
246	0.295413	0.232941	0.37464	No prior infection, ChadOx1	70.4587	62.536	76.7059
247	0.294948	0.232544	0.374097	No prior infection, ChadOx1	70.5052	62.5903	76.7456
248	0.294484	0.23215	0.373556	No prior infection, ChadOx1	70.5516	62.6444	76.785
249	0.294022	0.231756	0.373018	No prior infection, ChadOx1	70.5978	62.6982	76.8244
250	0.293562	0.231363	0.372483	No prior infection, ChadOx1	70.6438	62.7517	76.8637
251	0.293104	0.230972	0.371949	No prior infection, ChadOx1	70.6896	62.8051	76.9028
252	0.292647	0.230582	0.371418	No prior infection, ChadOx1	70.7353	62.8582	76.9418
253	0.292192	0.230193	0.370889	No prior infection, ChadOx1	70.7808	62.9111	76.9807
254	0.291738	0.229806	0.370362	No prior infection, ChadOx1	70.8262	62.9638	77.0194
255	0.291287	0.229419	0.369838	No prior infection, ChadOx1	70.8713	63.0162	77.0581
256	0.290837	0.229034	0.369316	No prior infection, ChadOx1	70.9163	63.0684	77.0966
257	0.290388	0.22865	0.368796	No prior infection, ChadOx1	70.9612	63.1204	77.135
258	0.289941	0.228267	0.368279	No prior infection, ChadOx1	71.0059	63.1721	77.1733
259	0.289496	0.227886	0.367764	No prior infection, ChadOx1	71.0504	63.2236	77.2114
260	0.289053	0.227506	0.367251	No prior infection, ChadOx1	71.0947	63.2749	77.2494
261	0.288611	0.227126	0.36674	No prior infection, ChadOx1	71.1389	63.326	77.2874
262	0.288171	0.226749	0.366231	No prior infection, ChadOx1	71.1829	63.3769	77.3251
263	0.287732	0.226372	0.365725	No prior infection, ChadOx1	71.2268	63.4275	77.3628
264	0.287295	0.225996	0.365221	No prior infection, ChadOx1	71.2705	63.4779	77.4004
265	0.28686	0.225622	0.364719	No prior infection, ChadOx1	71.314	63.5281	77.4378
266	0.286426	0.225249	0.364219	No prior infection, ChadOx1	71.3574	63.5781	77.4751
267	0.285994	0.224877	0.363721	No prior infection, ChadOx1	71.4006	63.6279	77.5123
268	0.285563	0.224506	0.363226	No prior infection, ChadOx1	71.4437	63.6774	77.5494
269	0.285134	0.224136	0.362732	No prior infection, ChadOx1	71.4866	63.7268	77.5864
270	0.284707	0.223768	0.362241	No prior infection, ChadOx1	71.5293	63.7759	77.6232
271	0.284281	0.2234	0.361752	No prior infection, ChadOx1	71.5719	63.8248	77.66
272	0.283856	0.223034	0.361264	No prior infection, ChadOx1	71.6144	63.8736	77.6966
273	0.283433	0.222669	0.360779	No prior infection, ChadOx1	71.6567	63.9221	77.7331
274	0.283012	0.222305	0.360296	No prior infection, ChadOx1	71.6988	63.9704	77.7695
275	0.282592	0.221942	0.359816	No prior infection, ChadOx1	71.7408	64.0184	77.8058
276	0.282174	0.221581	0.359337	No prior infection, ChadOx1	71.7826	64.0663	77.8419
277	0.281757	0.22122	0.35886	No prior infection, ChadOx1	71.8243	64.114	77.878
278	0.281342	0.220861	0.358385	No prior infection, ChadOx1	71.8658	64.1615	77.9139
279	0.280928	0.220502	0.357912	No prior infection, ChadOx1	71.9072	64.2088	77.9498
280	0.280516	0.220145	0.357442	No prior infection, ChadOx1	71.9484	64.2558	77.9855
281	0.280105	0.219789	0.356973	No prior infection, ChadOx1	71.9895	64.3027	78.0211
282	0.279696	0.219434	0.356506	No prior infection, ChadOx1	72.0304	64.3494	78.0566
283	0.279288	0.21908	0.356041	No prior infection, ChadOx1	72.0712	64.3959	78.092
284	0.278881	0.218728	0.355579	No prior infection, ChadOx1	72.1119	64.4421	78.1272
285	0.278476	0.218376	0.355118	No prior infection, ChadOx1	72.1524	64.4882	78.1624
286	0.278073	0.218025	0.354659	No prior infection, ChadOx1	72.1927	64.5341	78.1975
287	0.277671	0.217676	0.354202	No prior infection, ChadOx1	72.2329	64.5798	78.2324
288	0.27727	0.217327	0.353747	No prior infection, ChadOx1	72.273	64.6253	78.2673
289	0.276871	0.21698	0.353294	No prior infection, ChadOx1	72.3129	64.6706	78.302
290	0.276474	0.216634	0.352843	No prior infection, ChadOx1	72.3526	64.7157	78.3366
291	0.276077	0.216288	0.352394	No prior infection, ChadOx1	72.3923	64.7606	78.3712
292	0.275682	0.215944	0.351946	No prior infection, ChadOx1	72.4318	64.8054	78.4056
293	0.275289	0.215601	0.351501	No prior infection, ChadOx1	72.4711	64.8499	78.4399
294	0.274897	0.215259	0.351057	No prior infection, ChadOx1	72.5103	64.8943	78.4741
295	0.274506	0.214918	0.350615	No prior infection, ChadOx1	72.5494	64.9385	78.5082
296	0.274117	0.214578	0.350175	No prior infection, ChadOx1	72.5883	64.9825	78.5422
297	0.273729	0.214239	0.349737	No prior infection, ChadOx1	72.6271	65.0263	78.5761
298	0.273342	0.213901	0.349301	No prior infection, ChadOx1	72.6658	65.0699	78.6099
299	0.272957	0.213564	0.348866	No prior infection, ChadOx1	72.7043	65.1134	78.6436
300	0.272573	0.213228	0.348434	No prior infection, ChadOx1	72.7427	65.1566	78.6772
301	0.27219	0.212893	0.348003	No prior infection, ChadOx1	72.781	65.1997	78.7107
302	0.271809	0.21256	0.347573	No prior infection, ChadOx1	72.8191	65.2427	78.744
303	0.271429	0.212227	0.347146	No prior infection, ChadOx1	72.8571	65.2854	78.7773
304	0.27105	0.211895	0.34672	No prior infection, ChadOx1	72.895	65.328	78.8105
305	0.270672	0.211564	0.346296	No prior infection, ChadOx1	72.9328	65.3704	78.8436
306	0.270296	0.211233	0.345873	No prior infection, ChadOx1	72.9704	65.4127	78.8767
307	0.269921	0.210904	0.345453	No prior infection, ChadOx1	73.0079	65.4547	78.9096
308	0.269547	0.210576	0.345034	No prior infection, ChadOx1	73.0453	65.4966	78.9424
309	0.269175	0.210249	0.344616	No prior infection, ChadOx1	73.0825	65.5384	78.9751
310	0.268804	0.209923	0.3442	No prior infection, ChadOx1	73.1196	65.58	79.0077
311	0.268434	0.209597	0.343786	No prior infection, ChadOx1	73.1566	65.6214	79.0403
312	0.268065	0.209273	0.343373	No prior infection, ChadOx1	73.1935	65.6627	79.0727
313	0.267697	0.208949	0.342962	No prior infection, ChadOx1	73.2303	65.7038	79.1051
314	0.267331	0.208627	0.342553	No prior infection, ChadOx1	73.2669	65.7447	79.1373
315	0.266965	0.208305	0.342145	No prior infection, ChadOx1	73.3035	65.7855	79.1695
316	0.266601	0.207984	0.341738	No prior infection, ChadOx1	73.3399	65.8262	79.2016
317	0.266238	0.207664	0.341334	No prior infection, ChadOx1	73.3762	65.8666	79.2336
318	0.265876	0.207345	0.34093	No prior infection, ChadOx1	73.4124	65.907	79.2655
319	0.265516	0.207027	0.340528	No prior infection, ChadOx1	73.4484	65.9472	79.2973
320	0.265156	0.20671	0.340128	No prior infection, ChadOx1	73.4844	65.9872	79.329
321	0.264798	0.206393	0.339729	No prior infection, ChadOx1	73.5202	66.0271	79.3607
322	0.26444	0.206077	0.339332	No prior infection, ChadOx1	73.556	66.0668	79.3923
323	0.264084	0.205763	0.338936	No prior infection, ChadOx1	73.5916	66.1064	79.4237
324	0.263729	0.205449	0.338541	No prior infection, ChadOx1	73.6271	66.1459	79.4551
325	0.263375	0.205136	0.338148	No prior infection, ChadOx1	73.6625	66.1852	79.4864
326	0.263022	0.204823	0.337757	No prior infection, ChadOx1	73.6978	66.2243	79.5177
327	0.26267	0.204512	0.337366	No prior infection, ChadOx1	73.733	66.2634	79.5488
328	0.262319	0.204201	0.336977	No prior infection, ChadOx1	73.7681	66.3023	79.5799
329	0.261969	0.203892	0.33659	No prior infection, ChadOx1	73.8031	66.341	79.6108
330	0.26162	0.203583	0.336204	No prior infection, ChadOx1	73.838	66.3796	79.6417
331	0.261273	0.203274	0.335819	No prior infection, ChadOx1	73.8727	66.4181	79.6726
332	0.260926	0.202967	0.335436	No prior infection, ChadOx1	73.9074	66.4564	79.7033
333	0.260581	0.202661	0.335054	No prior infection, ChadOx1	73.9419	66.4946	79.7339
334	0.260236	0.202355	0.334673	No prior infection, ChadOx1	73.9764	66.5327	79.7645
335	0.259892	0.20205	0.334294	No prior infection, ChadOx1	74.0108	66.5706	79.795
336	0.25955	0.201746	0.333916	No prior infection, ChadOx1	74.045	66.6084	79.8254
337	0.259208	0.201442	0.333539	No prior infection, ChadOx1	74.0792	66.6461	79.8558
338	0.258868	0.20114	0.333164	No prior infection, ChadOx1	74.1132	66.6836	79.886
339	0.258528	0.200838	0.33279	No prior infection, ChadOx1	74.1472	66.721	79.9162
340	0.25819	0.200537	0.332417	No prior infection, ChadOx1	74.181	66.7583	79.9463
341	0.257852	0.200237	0.332045	No prior infection, ChadOx1	74.2148	66.7955	79.9763
342	0.257515	0.199937	0.331675	No prior infection, ChadOx1	74.2485	66.8325	80.0063
343	0.25718	0.199639	0.331306	No prior infection, ChadOx1	74.282	66.8694	80.0361
344	0.256845	0.199341	0.330938	No prior infection, ChadOx1	74.3155	66.9062	80.0659
345	0.256511	0.199043	0.330571	No prior infection, ChadOx1	74.3489	66.9429	80.0957
346	0.256178	0.198747	0.330206	No prior infection, ChadOx1	74.3822	66.9794	80.1253
347	0.255847	0.198451	0.329842	No prior infection, ChadOx1	74.4153	67.0158	80.1549
348	0.255516	0.198156	0.329479	No prior infection, ChadOx1	74.4484	67.0521	80.1844
349	0.255186	0.197862	0.329117	No prior infection, ChadOx1	74.4814	67.0883	80.2138
350	0.254857	0.197568	0.328756	No prior infection, ChadOx1	74.5143	67.1244	80.2432
351	0.254528	0.197276	0.328397	No prior infection, ChadOx1	74.5472	67.1603	80.2724
352	0.254201	0.196983	0.328039	No prior infection, ChadOx1	74.5799	67.1961	80.3017
353	0.253875	0.196692	0.327681	No prior infection, ChadOx1	74.6125	67.2319	80.3308
354	0.253549	0.196401	0.327325	No prior infection, ChadOx1	74.6451	67.2675	80.3599
355	0.253225	0.196111	0.326971	No prior infection, ChadOx1	74.6775	67.3029	80.3889
356	0.252901	0.195822	0.326617	No prior infection, ChadOx1	74.7099	67.3383	80.4178
357	0.252578	0.195534	0.326264	No prior infection, ChadOx1	74.7422	67.3736	80.4466
358	0.252256	0.195246	0.325913	No prior infection, ChadOx1	74.7744	67.4087	80.4754
359	0.251935	0.194959	0.325562	No prior infection, ChadOx1	74.8065	67.4438	80.5041
360	0.251615	0.194672	0.325213	No prior infection, ChadOx1	74.8385	67.4787	80.5328
361	0.251295	0.194387	0.324864	No prior infection, ChadOx1	74.8705	67.5136	80.5613
362	0.250977	0.194102	0.324517	No prior infection, ChadOx1	74.9023	67.5483	80.5898
363	0.250659	0.193817	0.324171	No prior infection, ChadOx1	74.9341	67.5829	80.6183
364	0.250342	0.193534	0.323826	No prior infection, ChadOx1	74.9658	67.6174	80.6466
365	0.250026	0.193251	0.323482	No prior infection, ChadOx1	74.9974	67.6518	80.6749
366	0.249711	0.192968	0.323139	No prior infection, ChadOx1	75.0289	67.6861	80.7032
367	0.249397	0.192687	0.322797	No prior infection, ChadOx1	75.0603	67.7203	80.7313
368	0.249083	0.192406	0.322456	No prior infection, ChadOx1	75.0917	67.7544	80.7594
369	0.24877	0.192125	0.322116	No prior infection, ChadOx1	75.123	67.7884	80.7875
370	0.248459	0.191846	0.321777	No prior infection, ChadOx1	75.1541	67.8223	80.8154
371	0.248148	0.191567	0.32144	No prior infection, ChadOx1	75.1852	67.856	80.8433
372	0.247837	0.191289	0.321103	No prior infection, ChadOx1	75.2163	67.8897	80.8711
373	0.247528	0.191011	0.320767	No prior infection, ChadOx1	75.2472	67.9233	80.8989
374	0.247219	0.190734	0.320432	No prior infection, ChadOx1	75.2781	67.9568	80.9266
375	0.246911	0.190458	0.320098	No prior infection, ChadOx1	75.3089	67.9902	80.9542
376	0.246604	0.190182	0.319765	No prior infection, ChadOx1	75.3396	68.0235	80.9818
377	0.246298	0.189907	0.319434	No prior infection, ChadOx1	75.3702	68.0566	81.0093
378	0.245993	0.189633	0.319103	No prior infection, ChadOx1	75.4007	68.0897	81.0367
379	0.245688	0.18936	0.318773	No prior infection, ChadOx1	75.4312	68.1227	81.064
380	0.245384	0.189087	0.318444	No prior infection, ChadOx1	75.4616	68.1556	81.0913
381	0.245081	0.188814	0.318116	No prior infection, ChadOx1	75.4919	68.1884	81.1186
382	0.244779	0.188543	0.317789	No prior infection, ChadOx1	75.5221	68.2211	81.1457
383	0.244478	0.188272	0.317463	No prior infection, ChadOx1	75.5522	68.2537	81.1728
384	0.244177	0.188001	0.317138	No prior infection, ChadOx1	75.5823	68.2862	81.1999
385	0.243877	0.187732	0.316814	No prior infection, ChadOx1	75.6123	68.3186	81.2268
386	0.243578	0.187463	0.31649	No prior infection, ChadOx1	75.6422	68.351	81.2537
387	0.24328	0.187194	0.316168	No prior infection, ChadOx1	75.672	68.3832	81.2806
388	0.242982	0.186927	0.315847	No prior infection, ChadOx1	75.7018	68.4153	81.3073
389	0.242685	0.18666	0.315526	No prior infection, ChadOx1	75.7315	68.4474	81.334
390	0.242389	0.186393	0.315207	No prior infection, ChadOx1	75.7611	68.4793	81.3607
391	0.242094	0.186128	0.314888	No prior infection, ChadOx1	75.7906	68.5112	81.3872
392	0.241799	0.185862	0.314571	No prior infection, ChadOx1	75.8201	68.5429	81.4138
393	0.241506	0.185598	0.314254	No prior infection, ChadOx1	75.8494	68.5746	81.4402
394	0.241212	0.185334	0.313938	No prior infection, ChadOx1	75.8788	68.6062	81.4666
395	0.24092	0.185071	0.313623	No prior infection, ChadOx1	75.908	68.6377	81.4929
396	0.240629	0.184808	0.313309	No prior infection, ChadOx1	75.9371	68.6691	81.5192
397	0.240338	0.184546	0.312996	No prior infection, ChadOx1	75.9662	68.7004	81.5454
398	0.240048	0.184285	0.312684	No prior infection, ChadOx1	75.9952	68.7316	81.5715
399	0.239759	0.184025	0.312372	No prior infection, ChadOx1	76.0241	68.7628	81.5975
400	0.23947	0.183765	0.312062	No prior infection, ChadOx1	76.053	68.7938	81.6235
401	0.239182	0.183505	0.311752	No prior infection, ChadOx1	76.0818	68.8248	81.6495
402	0.238895	0.183246	0.311443	No prior infection, ChadOx1	76.1105	68.8557	81.6754
403	0.238608	0.182988	0.311135	No prior infection, ChadOx1	76.1392	68.8865	81.7012
404	0.238323	0.182731	0.310828	No prior infection, ChadOx1	76.1677	68.9172	81.7269
405	0.238038	0.182474	0.310521	No prior infection, ChadOx1	76.1962	68.9479	81.7526
406	0.237753	0.182217	0.310215	No prior infection, ChadOx1	76.2247	68.9785	81.7783
407	0.23747	0.181961	0.309911	No prior infection, ChadOx1	76.253	69.0089	81.8039
408	0.237187	0.181706	0.309607	No prior infection, ChadOx1	76.2813	69.0393	81.8294
409	0.236904	0.181452	0.309303	No prior infection, ChadOx1	76.3096	69.0697	81.8548
410	0.236623	0.181198	0.309001	No prior infection, ChadOx1	76.3377	69.0999	81.8802
411	0.236342	0.180944	0.308699	No prior infection, ChadOx1	76.3658	69.1301	81.9056
412	0.236061	0.180692	0.308398	No prior infection, ChadOx1	76.3939	69.1602	81.9308
413	0.235782	0.18044	0.308098	No prior infection, ChadOx1	76.4218	69.1902	81.956
414	0.235503	0.180188	0.307799	No prior infection, ChadOx1	76.4497	69.2201	81.9812
415	0.235225	0.179937	0.3075	No prior infection, ChadOx1	76.4775	69.25	82.0063
416	0.234947	0.179686	0.307202	No prior infection, ChadOx1	76.5053	69.2798	82.0314
417	0.23467	0.179437	0.306905	No prior infection, ChadOx1	76.533	69.3095	82.0563
418	0.234394	0.179187	0.306608	No prior infection, ChadOx1	76.5606	69.3392	82.0813
419	0.234118	0.178939	0.306313	No prior infection, ChadOx1	76.5882	69.3687	82.1061
420	0.233843	0.17869	0.306018	No prior infection, ChadOx1	76.6157	69.3982	82.131
421	0.233568	0.178443	0.305723	No prior infection, ChadOx1	76.6432	69.4277	82.1557
422	0.233294	0.178196	0.30543	No prior infection, ChadOx1	76.6706	69.457	82.1804
423	0.233021	0.177949	0.305137	No prior infection, ChadOx1	76.6979	69.4863	82.2051
424	0.232748	0.177703	0.304844	No prior infection, ChadOx1	76.7252	69.5156	82.2297
425	0.232476	0.177458	0.304552	No prior infection, ChadOx1	76.7524	69.5448	82.2542
426	0.232205	0.177213	0.304261	No prior infection, ChadOx1	76.7795	69.5739	82.2787
427	0.231934	0.176969	0.303971	No prior infection, ChadOx1	76.8066	69.6029	82.3031
428	0.231664	0.176725	0.303681	No prior infection, ChadOx1	76.8336	69.6319	82.3275
429	0.231394	0.176482	0.303392	No prior infection, ChadOx1	76.8606	69.6608	82.3518
430	0.231125	0.176239	0.303104	No prior infection, ChadOx1	76.8875	69.6896	82.3761
431	0.230856	0.175997	0.302816	No prior infection, ChadOx1	76.9144	69.7184	82.4003
432	0.230588	0.175755	0.302528	No prior infection, ChadOx1	76.9412	69.7472	82.4245
433	0.230321	0.175514	0.302242	No prior infection, ChadOx1	76.9679	69.7758	82.4486
434	0.230054	0.175273	0.301956	No prior infection, ChadOx1	76.9946	69.8044	82.4727
435	0.229787	0.175033	0.30167	No prior infection, ChadOx1	77.0213	69.833	82.4967
436	0.229521	0.174793	0.301385	No prior infection, ChadOx1	77.0479	69.8615	82.5207
437	0.229256	0.174554	0.301101	No prior infection, ChadOx1	77.0744	69.8899	82.5446
438	0.228991	0.174315	0.300817	No prior infection, ChadOx1	77.1009	69.9183	82.5685
439	0.228727	0.174077	0.300533	No prior infection, ChadOx1	77.1273	69.9467	82.5923
440	0.228463	0.17384	0.300251	No prior infection, ChadOx1	77.1537	69.9749	82.616
441	0.2282	0.173602	0.299968	No prior infection, ChadOx1	77.18	70.0032	82.6398
442	0.227937	0.173366	0.299686	No prior infection, ChadOx1	77.2063	70.0314	82.6634
443	0.227675	0.173129	0.299405	No prior infection, ChadOx1	77.2325	70.0595	82.6871
444	0.227413	0.172894	0.299124	No prior infection, ChadOx1	77.2587	70.0876	82.7106
445	0.227152	0.172658	0.298844	No prior infection, ChadOx1	77.2848	70.1156	82.7342
446	0.226891	0.172423	0.298564	No prior infection, ChadOx1	77.3109	70.1436	82.7577
447	0.22663	0.172189	0.298285	No prior infection, ChadOx1	77.337	70.1715	82.7811
448	0.226371	0.171955	0.298006	No prior infection, ChadOx1	77.3629	70.1994	82.8045
449	0.226111	0.171722	0.297727	No prior infection, ChadOx1	77.3889	70.2273	82.8278
450	0.225852	0.171488	0.297449	No prior infection, ChadOx1	77.4148	70.2551	82.8512
451	0.225593	0.171256	0.297172	No prior infection, ChadOx1	77.4407	70.2828	82.8744
452	0.225335	0.171024	0.296895	No prior infection, ChadOx1	77.4665	70.3105	82.8976
453	0.225078	0.170792	0.296618	No prior infection, ChadOx1	77.4922	70.3382	82.9208
454	0.22482	0.170561	0.296341	No prior infection, ChadOx1	77.518	70.3659	82.9439
455	0.224563	0.17033	0.296065	No prior infection, ChadOx1	77.5437	70.3935	82.967
456	0.224307	0.170099	0.29579	No prior infection, ChadOx1	77.5693	70.421	82.9901
457	0.224051	0.169869	0.295515	No prior infection, ChadOx1	77.5949	70.4485	83.0131
458	0.223795	0.16964	0.29524	No prior infection, ChadOx1	77.6205	70.476	83.036
459	0.22354	0.16941	0.294965	No prior infection, ChadOx1	77.646	70.5035	83.059
460	0.223285	0.169182	0.294691	No prior infection, ChadOx1	77.6715	70.5309	83.0818
461	0.223031	0.168953	0.294418	No prior infection, ChadOx1	77.6969	70.5582	83.1047
462	0.222777	0.168725	0.294144	No prior infection, ChadOx1	77.7223	70.5856	83.1275
463	0.222523	0.168498	0.293871	No prior infection, ChadOx1	77.7477	70.6129	83.1502
464	0.22227	0.16827	0.293599	No prior infection, ChadOx1	77.773	70.6401	83.173
465	0.222017	0.168044	0.293326	No prior infection, ChadOx1	77.7983	70.6674	83.1956
466	0.221765	0.167817	0.293054	No prior infection, ChadOx1	77.8235	70.6946	83.2183
467	0.221512	0.167591	0.292783	No prior infection, ChadOx1	77.8488	70.7217	83.2409
468	0.221261	0.167366	0.292511	No prior infection, ChadOx1	77.8739	70.7489	83.2634
469	0.221009	0.16714	0.29224	No prior infection, ChadOx1	77.8991	70.776	83.286
470	0.220758	0.166915	0.291969	No prior infection, ChadOx1	77.9242	70.8031	83.3085
471	0.220508	0.166691	0.291699	No prior infection, ChadOx1	77.9492	70.8301	83.3309
472	0.220257	0.166467	0.291429	No prior infection, ChadOx1	77.9743	70.8571	83.3533
473	0.220007	0.166243	0.291159	No prior infection, ChadOx1	77.9993	70.8841	83.3757
474	0.219757	0.16602	0.290889	No prior infection, ChadOx1	78.0243	70.9111	83.398
475	0.219508	0.165797	0.29062	No prior infection, ChadOx1	78.0492	70.938	83.4203
476	0.219259	0.165574	0.290351	No prior infection, ChadOx1	78.0741	70.9649	83.4426
477	0.21901	0.165352	0.290082	No prior infection, ChadOx1	78.099	70.9918	83.4648
478	0.218762	0.16513	0.289813	No prior infection, ChadOx1	78.1238	71.0187	83.487
479	0.218514	0.164908	0.289545	No prior infection, ChadOx1	78.1486	71.0455	83.5092
480	0.218266	0.164687	0.289277	No prior infection, ChadOx1	78.1734	71.0723	83.5313
481	0.218019	0.164466	0.289009	No prior infection, ChadOx1	78.1981	71.0991	83.5534
482	0.217772	0.164246	0.288742	No prior infection, ChadOx1	78.2228	71.1258	83.5754
483	0.217525	0.164026	0.288474	No prior infection, ChadOx1	78.2475	71.1526	83.5974
484	0.217279	0.163806	0.288207	No prior infection, ChadOx1	78.2721	71.1793	83.6194
485	0.217033	0.163586	0.28794	No prior infection, ChadOx1	78.2967	71.206	83.6414
486	0.216787	0.163367	0.287674	No prior infection, ChadOx1	78.3213	71.2326	83.6633
487	0.216541	0.163149	0.287407	No prior infection, ChadOx1	78.3459	71.2593	83.6851
488	0.216296	0.16293	0.287141	No prior infection, ChadOx1	78.3704	71.2859	83.707
489	0.216051	0.162712	0.286875	No prior infection, ChadOx1	78.3949	71.3125	83.7288
490	0.215806	0.162494	0.286609	No prior infection, ChadOx1	78.4194	71.3391	83.7506
491	0.215562	0.162277	0.286343	No prior infection, ChadOx1	78.4438	71.3657	83.7723
492	0.215318	0.16206	0.286078	No prior infection, ChadOx1	78.4682	71.3922	83.794
493	0.215074	0.161843	0.285813	No prior infection, ChadOx1	78.4926	71.4187	83.8157
494	0.21483	0.161627	0.285548	No prior infection, ChadOx1	78.517	71.4452	83.8373
495	0.214587	0.16141	0.285283	No prior infection, ChadOx1	78.5413	71.4717	83.859
496	0.214344	0.161195	0.285018	No prior infection, ChadOx1	78.5656	71.4982	83.8805
497	0.214101	0.160979	0.284754	No prior infection, ChadOx1	78.5899	71.5246	83.9021
498	0.213859	0.160764	0.28449	No prior infection, ChadOx1	78.6141	71.551	83.9236
499	0.213617	0.160549	0.284225	No prior infection, ChadOx1	78.6383	71.5775	83.9451
500	0.213375	0.160335	0.283962	No prior infection, ChadOx1	78.6625	71.6038	83.9665
501	0.213133	0.16012	0.283698	No prior infection, ChadOx1	78.6867	71.6302	83.988
502	0.212892	0.159907	0.283434	No prior infection, ChadOx1	78.7108	71.6566	84.0093
503	0.212651	0.159693	0.283171	No prior infection, ChadOx1	78.7349	71.6829	84.0307
504	0.21241	0.15948	0.282908	No prior infection, ChadOx1	78.759	71.7092	84.052
505	0.212169	0.159267	0.282645	No prior infection, ChadOx1	78.7831	71.7355	84.0733
506	0.211929	0.159054	0.282382	No prior infection, ChadOx1	78.8071	71.7618	84.0946
507	0.211689	0.158842	0.282119	No prior infection, ChadOx1	78.8311	71.7881	84.1158
508	0.211449	0.15863	0.281856	No prior infection, ChadOx1	78.8551	71.8144	84.137
509	0.21121	0.158418	0.281594	No prior infection, ChadOx1	78.879	71.8406	84.1582
510	0.21097	0.158207	0.281331	No prior infection, ChadOx1	78.903	71.8669	84.1793
511	0.210731	0.157995	0.281069	No prior infection, ChadOx1	78.9269	71.8931	84.2005
512	0.210492	0.157784	0.280807	No prior infection, ChadOx1	78.9508	71.9193	84.2216
513	0.210254	0.157574	0.280545	No prior infection, ChadOx1	78.9746	71.9455	84.2426
514	0.210015	0.157364	0.280283	No prior infection, ChadOx1	78.9985	71.9717	84.2636
515	0.209777	0.157154	0.280022	No prior infection, ChadOx1	79.0223	71.9978	84.2846
516	0.209539	0.156944	0.27976	No prior infection, ChadOx1	79.0461	72.024	84.3056
517	0.209301	0.156734	0.279499	No prior infection, ChadOx1	79.0699	72.0501	84.3266
518	0.209064	0.156525	0.279238	No prior infection, ChadOx1	79.0936	72.0762	84.3475
519	0.208827	0.156316	0.278976	No prior infection, ChadOx1	79.1173	72.1024	84.3684
520	0.20859	0.156108	0.278715	No prior infection, ChadOx1	79.141	72.1285	84.3892
521	0.208353	0.155899	0.278455	No prior infection, ChadOx1	79.1647	72.1545	84.4101
522	0.208116	0.155691	0.278194	No prior infection, ChadOx1	79.1884	72.1806	84.4309
523	0.20788	0.155484	0.277933	No prior infection, ChadOx1	79.212	72.2067	84.4516
524	0.207644	0.155276	0.277673	No prior infection, ChadOx1	79.2356	72.2327	84.4724
525	0.207408	0.155069	0.277412	No prior infection, ChadOx1	79.2592	72.2588	84.4931
526	0.207172	0.154862	0.277152	No prior infection, ChadOx1	79.2828	72.2848	84.5138
527	0.206937	0.154655	0.276892	No prior infection, ChadOx1	79.3063	72.3108	84.5345
528	0.206701	0.154449	0.276632	No prior infection, ChadOx1	79.3299	72.3368	84.5551
529	0.206466	0.154243	0.276372	No prior infection, ChadOx1	79.3534	72.3628	84.5757
530	0.206231	0.154037	0.276112	No prior infection, ChadOx1	79.3769	72.3888	84.5963
531	0.205997	0.153831	0.275852	No prior infection, ChadOx1	79.4003	72.4148	84.6169
532	0.205762	0.153626	0.275592	No prior infection, ChadOx1	79.4238	72.4408	84.6374
533	0.205528	0.153421	0.275333	No prior infection, ChadOx1	79.4472	72.4667	84.6579
534	0.205294	0.153216	0.275074	No prior infection, ChadOx1	79.4706	72.4926	84.6784
535	0.20506	0.153011	0.274814	No prior infection, ChadOx1	79.494	72.5186	84.6989
536	0.204827	0.152807	0.274555	No prior infection, ChadOx1	79.5173	72.5445	84.7193
537	0.204593	0.152603	0.274296	No prior infection, ChadOx1	79.5407	72.5704	84.7397
538	0.20436	0.152399	0.274037	No prior infection, ChadOx1	79.564	72.5963	84.7601
539	0.204127	0.152196	0.273778	No prior infection, ChadOx1	79.5873	72.6222	84.7804
540	0.203894	0.151992	0.27352	No prior infection, ChadOx1	79.6106	72.648	84.8008
541	0.203662	0.151789	0.273261	No prior infection, ChadOx1	79.6338	72.6739	84.8211
542	0.203429	0.151587	0.273003	No prior infection, ChadOx1	79.6571	72.6997	84.8413
543	0.203197	0.151384	0.272745	No prior infection, ChadOx1	79.6803	72.7255	84.8616
544	0.202965	0.151182	0.272486	No prior infection, ChadOx1	79.7035	72.7514	84.8818
545	0.202734	0.15098	0.272228	No prior infection, ChadOx1	79.7266	72.7772	84.902
546	0.202502	0.150778	0.27197	No prior infection, ChadOx1	79.7498	72.803	84.9222
547	0.202271	0.150577	0.271713	No prior infection, ChadOx1	79.7729	72.8287	84.9423
548	0.20204	0.150375	0.271455	No prior infection, ChadOx1	79.796	72.8545	84.9625
549	0.201809	0.150174	0.271198	No prior infection, ChadOx1	79.8191	72.8802	84.9826
550	0.201579	0.149974	0.27094	No prior infection, ChadOx1	79.8421	72.906	85.0026
551	0.201348	0.149773	0.270683	No prior infection, ChadOx1	79.8652	72.9317	85.0227
552	0.201118	0.149573	0.270426	No prior infection, ChadOx1	79.8882	72.9574	85.0427
553	0.200888	0.149373	0.270169	No prior infection, ChadOx1	79.9112	72.9831	85.0627
554	0.200658	0.149173	0.269912	No prior infection, ChadOx1	79.9342	73.0088	85.0827
555	0.200429	0.148974	0.269656	No prior infection, ChadOx1	79.9571	73.0344	85.1026
556	0.200199	0.148775	0.269399	No prior infection, ChadOx1	79.9801	73.0601	85.1225
557	0.19997	0.148576	0.269143	No prior infection, ChadOx1	80.003	73.0857	85.1424
558	0.199741	0.148377	0.268886	No prior infection, ChadOx1	80.0259	73.1114	85.1623
559	0.199513	0.148179	0.26863	No prior infection, ChadOx1	80.0487	73.137	85.1821
560	0.199284	0.14798	0.268374	No prior infection, ChadOx1	80.0716	73.1626	85.202
561	0.199056	0.147782	0.268119	No prior infection, ChadOx1	80.0944	73.1881	85.2218
562	0.198828	0.147585	0.267863	No prior infection, ChadOx1	80.1172	73.2137	85.2415
563	0.1986	0.147387	0.267608	No prior infection, ChadOx1	80.14	73.2392	85.2613
564	0.198372	0.14719	0.267352	No prior infection, ChadOx1	80.1628	73.2648	85.281
565	0.198145	0.146993	0.267097	No prior infection, ChadOx1	80.1855	73.2903	85.3007
566	0.197918	0.146796	0.266842	No prior infection, ChadOx1	80.2082	73.3158	85.3204
567	0.197691	0.146599	0.266588	No prior infection, ChadOx1	80.2309	73.3412	85.3401
568	0.197464	0.146403	0.266333	No prior infection, ChadOx1	80.2536	73.3667	85.3597
569	0.197237	0.146207	0.266079	No prior infection, ChadOx1	80.2763	73.3921	85.3793
570	0.197011	0.146011	0.265824	No prior infection, ChadOx1	80.2989	73.4176	85.3989
571	0.196785	0.145816	0.26557	No prior infection, ChadOx1	80.3215	73.443	85.4184
572	0.196559	0.14562	0.265317	No prior infection, ChadOx1	80.3441	73.4683	85.438
573	0.196333	0.145425	0.265063	No prior infection, ChadOx1	80.3667	73.4937	85.4575
574	0.196108	0.14523	0.264809	No prior infection, ChadOx1	80.3892	73.5191	85.477
575	0.195883	0.145036	0.264556	No prior infection, ChadOx1	80.4117	73.5444	85.4964
576	0.195658	0.144841	0.264303	No prior infection, ChadOx1	80.4342	73.5697	85.5159
577	0.195433	0.144647	0.26405	No prior infection, ChadOx1	80.4567	73.595	85.5353
578	0.195209	0.144453	0.263798	No prior infection, ChadOx1	80.4791	73.6202	85.5547
579	0.194984	0.144259	0.263545	No prior infection, ChadOx1	80.5016	73.6455	85.5741
580	0.19476	0.144066	0.263293	No prior infection, ChadOx1	80.524	73.6707	85.5934
581	0.194536	0.143873	0.263041	No prior infection, ChadOx1	80.5464	73.6959	85.6127
582	0.194313	0.14368	0.262789	No prior infection, ChadOx1	80.5687	73.7211	85.632
583	0.19409	0.143487	0.262538	No prior infection, ChadOx1	80.591	73.7462	85.6513
584	0.193866	0.143295	0.262286	No prior infection, ChadOx1	80.6134	73.7714	85.6705
585	0.193644	0.143102	0.262035	No prior infection, ChadOx1	80.6356	73.7965	85.6898
586	0.193421	0.14291	0.261784	No prior infection, ChadOx1	80.6579	73.8216	85.709
587	0.193199	0.142718	0.261534	No prior infection, ChadOx1	80.6801	73.8466	85.7282
588	0.192976	0.142527	0.261283	No prior infection, ChadOx1	80.7024	73.8717	85.7473
589	0.192754	0.142335	0.261033	No prior infection, ChadOx1	80.7246	73.8967	85.7665
590	0.192533	0.142144	0.260784	No prior infection, ChadOx1	80.7467	73.9216	85.7856
591	0.192311	0.141953	0.260534	No prior infection, ChadOx1	80.7689	73.9466	85.8047
592	0.19209	0.141763	0.260285	No prior infection, ChadOx1	80.791	73.9715	85.8237
593	0.191869	0.141572	0.260036	No prior infection, ChadOx1	80.8131	73.9964	85.8428
594	0.191648	0.141382	0.259787	No prior infection, ChadOx1	80.8352	74.0213	85.8618
595	0.191428	0.141192	0.259538	No prior infection, ChadOx1	80.8572	74.0462	85.8808
596	0.191208	0.141002	0.25929	No prior infection, ChadOx1	80.8792	74.071	85.8998
597	0.190988	0.140812	0.259042	No prior infection, ChadOx1	80.9012	74.0958	85.9188
598	0.190768	0.140623	0.258794	No prior infection, ChadOx1	80.9232	74.1206	85.9377
599	0.190548	0.140434	0.258547	No prior infection, ChadOx1	80.9452	74.1453	85.9566
600	0.190329	0.140245	0.2583	No prior infection, ChadOx1	80.9671	74.17	85.9755
601	0.19011	0.140056	0.258053	No prior infection, ChadOx1	80.989	74.1947	85.9944
602	0.189891	0.139868	0.257806	No prior infection, ChadOx1	81.0109	74.2194	86.0132
603	0.189673	0.139679	0.25756	No prior infection, ChadOx1	81.0327	74.244	86.0321
604	0.189454	0.139491	0.257314	No prior infection, ChadOx1	81.0546	74.2686	86.0509
605	0.189236	0.139303	0.257068	No prior infection, ChadOx1	81.0764	74.2932	86.0697
606	0.189019	0.139116	0.256823	No prior infection, ChadOx1	81.0981	74.3177	86.0884
607	0.188801	0.138928	0.256578	No prior infection, ChadOx1	81.1199	74.3422	86.1072
608	0.188584	0.138741	0.256333	No prior infection, ChadOx1	81.1416	74.3667	86.1259
609	0.188367	0.138554	0.256088	No prior infection, ChadOx1	81.1633	74.3912	86.1446
610	0.18815	0.138367	0.255844	No prior infection, ChadOx1	81.185	74.4156	86.1633
611	0.187933	0.13818	0.255601	No prior infection, ChadOx1	81.2067	74.4399	86.182
612	0.187717	0.137994	0.255357	No prior infection, ChadOx1	81.2283	74.4643	86.2006
613	0.187501	0.137807	0.255114	No prior infection, ChadOx1	81.2499	74.4886	86.2193
614	0.187285	0.137621	0.254871	No prior infection, ChadOx1	81.2715	74.5129	86.2379
615	0.18707	0.137435	0.254629	No prior infection, ChadOx1	81.293	74.5371	86.2565
616	0.186854	0.13725	0.254387	No prior infection, ChadOx1	81.3146	74.5613	86.275
617	0.186639	0.137064	0.254145	No prior infection, ChadOx1	81.3361	74.5855	86.2936
618	0.186424	0.136879	0.253904	No prior infection, ChadOx1	81.3576	74.6096	86.3121
619	0.18621	0.136694	0.253663	No prior infection, ChadOx1	81.379	74.6337	86.3306
620	0.185996	0.136509	0.253422	No prior infection, ChadOx1	81.4004	74.6578	86.3491
621	0.185782	0.136324	0.253182	No prior infection, ChadOx1	81.4218	74.6818	86.3676
622	0.185568	0.13614	0.252942	No prior infection, ChadOx1	81.4432	74.7058	86.386
623	0.185354	0.135955	0.252702	No prior infection, ChadOx1	81.4646	74.7298	86.4045
624	0.185141	0.135771	0.252463	No prior infection, ChadOx1	81.4859	74.7537	86.4229
625	0.184928	0.135587	0.252224	No prior infection, ChadOx1	81.5072	74.7776	86.4413
626	0.184715	0.135403	0.251986	No prior infection, ChadOx1	81.5285	74.8014	86.4597
627	0.184503	0.135219	0.251748	No prior infection, ChadOx1	81.5497	74.8252	86.4781
628	0.18429	0.135036	0.25151	No prior infection, ChadOx1	81.571	74.849	86.4964
629	0.184078	0.134853	0.251273	No prior infection, ChadOx1	81.5922	74.8727	86.5147
630	0.183867	0.13467	0.251036	No prior infection, ChadOx1	81.6133	74.8964	86.533
631	0.183655	0.134487	0.2508	No prior infection, ChadOx1	81.6345	74.92	86.5513
632	0.183444	0.134304	0.250564	No prior infection, ChadOx1	81.6556	74.9436	86.5696
633	0.183233	0.134121	0.250328	No prior infection, ChadOx1	81.6767	74.9672	86.5879
634	0.183022	0.133939	0.250093	No prior infection, ChadOx1	81.6978	74.9907	86.6061
635	0.182812	0.133756	0.249858	No prior infection, ChadOx1	81.7188	75.0142	86.6244
636	0.182601	0.133574	0.249624	No prior infection, ChadOx1	81.7399	75.0376	86.6426
637	0.182391	0.133392	0.24939	No prior infection, ChadOx1	81.7609	75.061	86.6608
638	0.182182	0.13321	0.249156	No prior infection, ChadOx1	81.7818	75.0844	86.679
639	0.181972	0.133028	0.248923	No prior infection, ChadOx1	81.8028	75.1077	86.6972
640	0.181763	0.132847	0.248691	No prior infection, ChadOx1	81.8237	75.1309	86.7153
641	0.181554	0.132666	0.248459	No prior infection, ChadOx1	81.8446	75.1541	86.7334
642	0.181345	0.132484	0.248227	No prior infection, ChadOx1	81.8655	75.1773	86.7516
643	0.181137	0.132303	0.247996	No prior infection, ChadOx1	81.8863	75.2004	86.7697
644	0.180929	0.132122	0.247765	No prior infection, ChadOx1	81.9071	75.2235	86.7878
645	0.180721	0.131941	0.247534	No prior infection, ChadOx1	81.9279	75.2466	86.8059
646	0.180513	0.131761	0.247304	No prior infection, ChadOx1	81.9487	75.2696	86.8239
647	0.180306	0.13158	0.247075	No prior infection, ChadOx1	81.9694	75.2925	86.842
648	0.180098	0.1314	0.246846	No prior infection, ChadOx1	81.9902	75.3154	86.86
649	0.179892	0.131219	0.246618	No prior infection, ChadOx1	82.0108	75.3382	86.8781
650	0.179685	0.131039	0.24639	No prior infection, ChadOx1	82.0315	75.361	86.8961
651	0.179478	0.130859	0.246162	No prior infection, ChadOx1	82.0522	75.3838	86.9141
652	0.179272	0.130679	0.245935	No prior infection, ChadOx1	82.0728	75.4065	86.9321
653	0.179066	0.130499	0.245708	No prior infection, ChadOx1	82.0934	75.4292	86.9501
654	0.178861	0.13032	0.245482	No prior infection, ChadOx1	82.1139	75.4518	86.968
655	0.178655	0.13014	0.245257	No prior infection, ChadOx1	82.1345	75.4743	86.986
656	0.17845	0.129961	0.245032	No prior infection, ChadOx1	82.155	75.4968	87.0039
657	0.178245	0.129781	0.244807	No prior infection, ChadOx1	82.1755	75.5193	87.0219
658	0.178041	0.129602	0.244583	No prior infection, ChadOx1	82.1959	75.5417	87.0398
659	0.177836	0.129423	0.244359	No prior infection, ChadOx1	82.2164	75.5641	87.0577
660	0.177632	0.129244	0.244136	No prior infection, ChadOx1	82.2368	75.5864	87.0756
661	0.177428	0.129065	0.243914	No prior infection, ChadOx1	82.2572	75.6086	87.0935
662	0.177224	0.128886	0.243692	No prior infection, ChadOx1	82.2776	75.6308	87.1114
663	0.177021	0.128707	0.24347	No prior infection, ChadOx1	82.2979	75.653	87.1293
664	0.176818	0.128528	0.24325	No prior infection, ChadOx1	82.3182	75.675	87.1472
665	0.176615	0.12835	0.243029	No prior infection, ChadOx1	82.3385	75.6971	87.165
666	0.176412	0.128171	0.242809	No prior infection, ChadOx1	82.3588	75.7191	87.1829
667	0.17621	0.127993	0.24259	No prior infection, ChadOx1	82.379	75.741	87.2007
668	0.176007	0.127815	0.242371	No prior infection, ChadOx1	82.3993	75.7629	87.2185
669	0.175805	0.127636	0.242153	No prior infection, ChadOx1	82.4195	75.7847	87.2364
670	0.175604	0.127458	0.241935	No prior infection, ChadOx1	82.4396	75.8065	87.2542
671	0.175402	0.12728	0.241718	No prior infection, ChadOx1	82.4598	75.8282	87.272
672	0.175201	0.127102	0.241502	No prior infection, ChadOx1	82.4799	75.8498	87.2898
673	0.175	0.126924	0.241286	No prior infection, ChadOx1	82.5	75.8714	87.3076
674	0.174799	0.126746	0.24107	No prior infection, ChadOx1	82.5201	75.893	87.3254
675	0.174599	0.126569	0.240855	No prior infection, ChadOx1	82.5401	75.9145	87.3431
676	0.174398	0.126391	0.240641	No prior infection, ChadOx1	82.5602	75.9359	87.3609
677	0.174198	0.126213	0.240427	No prior infection, ChadOx1	82.5802	75.9573	87.3787
678	0.173999	0.126035	0.240214	No prior infection, ChadOx1	82.6001	75.9786	87.3965
679	0.173799	0.125858	0.240002	No prior infection, ChadOx1	82.6201	75.9998	87.4142
680	0.1736	0.12568	0.23979	No prior infection, ChadOx1	82.64	76.021	87.432
681	0.173401	0.125503	0.239579	No prior infection, ChadOx1	82.6599	76.0421	87.4497
682	0.173202	0.125325	0.239368	No prior infection, ChadOx1	82.6798	76.0632	87.4675
683	0.173003	0.125148	0.239158	No prior infection, ChadOx1	82.6997	76.0842	87.4852
684	0.172805	0.124971	0.238948	No prior infection, ChadOx1	82.7195	76.1052	87.5029
685	0.172607	0.124793	0.238739	No prior infection, ChadOx1	82.7393	76.1261	87.5207
686	0.172409	0.124616	0.238531	No prior infection, ChadOx1	82.7591	76.1469	87.5384
687	0.172211	0.124439	0.238324	No prior infection, ChadOx1	82.7789	76.1676	87.5561
688	0.172014	0.124261	0.238117	No prior infection, ChadOx1	82.7986	76.1883	87.5739
689	0.171817	0.124084	0.23791	No prior infection, ChadOx1	82.8183	76.209	87.5916
690	0.17162	0.123907	0.237704	No prior infection, ChadOx1	82.838	76.2296	87.6093
691	0.171423	0.12373	0.237499	No prior infection, ChadOx1	82.8577	76.2501	87.627
692	0.171226	0.123553	0.237295	No prior infection, ChadOx1	82.8774	76.2705	87.6447
693	0.17103	0.123376	0.237091	No prior infection, ChadOx1	82.897	76.2909	87.6624
694	0.170834	0.123198	0.236888	No prior infection, ChadOx1	82.9166	76.3112	87.6802
695	0.170638	0.123021	0.236685	No prior infection, ChadOx1	82.9362	76.3315	87.6979
696	0.170442	0.122844	0.236484	No prior infection, ChadOx1	82.9558	76.3516	87.7156
697	0.170247	0.122667	0.236282	No prior infection, ChadOx1	82.9753	76.3718	87.7333
698	0.170052	0.12249	0.236082	No prior infection, ChadOx1	82.9948	76.3918	87.751
699	0.169857	0.122313	0.235882	No prior infection, ChadOx1	83.0143	76.4118	87.7687
700	0.169662	0.122136	0.235683	No prior infection, ChadOx1	83.0338	76.4317	87.7864
701	0.169468	0.121959	0.235484	No prior infection, ChadOx1	83.0532	76.4516	87.8041
702	0.169274	0.121781	0.235286	No prior infection, ChadOx1	83.0726	76.4714	87.8219
703	0.169079	0.121604	0.235089	No prior infection, ChadOx1	83.0921	76.4911	87.8396
704	0.168886	0.121427	0.234893	No prior infection, ChadOx1	83.1114	76.5107	87.8573
705	0.168692	0.12125	0.234697	No prior infection, ChadOx1	83.1308	76.5303	87.875
706	0.168499	0.121073	0.234502	No prior infection, ChadOx1	83.1501	76.5498	87.8927
707	0.168306	0.120895	0.234308	No prior infection, ChadOx1	83.1694	76.5692	87.9105
708	0.168113	0.120718	0.234114	No prior infection, ChadOx1	83.1887	76.5886	87.9282
709	0.16792	0.120541	0.233921	No prior infection, ChadOx1	83.208	76.6079	87.9459
710	0.167727	0.120364	0.233729	No prior infection, ChadOx1	83.2273	76.6271	87.9636
711	0.167535	0.120186	0.233538	No prior infection, ChadOx1	83.2465	76.6462	87.9814
712	0.167343	0.120009	0.233347	No prior infection, ChadOx1	83.2657	76.6653	87.9991
713	0.167151	0.119831	0.233157	No prior infection, ChadOx1	83.2849	76.6843	88.0169
714	0.16696	0.119654	0.232968	No prior infection, ChadOx1	83.304	76.7032	88.0346
715	0.166768	0.119476	0.232779	No prior infection, ChadOx1	83.3232	76.7221	88.0524
716	0.166577	0.119299	0.232592	No prior infection, ChadOx1	83.3423	76.7408	88.0701
717	0.166386	0.119121	0.232405	No prior infection, ChadOx1	83.3614	76.7595	88.0879
718	0.166195	0.118944	0.232219	No prior infection, ChadOx1	83.3805	76.7781	88.1056
719	0.166005	0.118766	0.232033	No prior infection, ChadOx1	83.3995	76.7967	88.1234
720	0.165815	0.118588	0.231849	No prior infection, ChadOx1	83.4185	76.8151	88.1412
721	0.165625	0.11841	0.231665	No prior infection, ChadOx1	83.4375	76.8335	88.159
722	0.165435	0.118233	0.231482	No prior infection, ChadOx1	83.4565	76.8518	88.1767
723	0.165245	0.118055	0.231299	No prior infection, ChadOx1	83.4755	76.8701	88.1945
724	0.165056	0.117877	0.231118	No prior infection, ChadOx1	83.4944	76.8882	88.2123
725	0.164867	0.117699	0.230937	No prior infection, ChadOx1	83.5133	76.9063	88.2301
726	0.164678	0.117521	0.230757	No prior infection, ChadOx1	83.5322	76.9243	88.2479
727	0.164489	0.117342	0.230578	No prior infection, ChadOx1	83.5511	76.9422	88.2658
728	0.1643	0.117164	0.2304	No prior infection, ChadOx1	83.57	76.96	88.2836
729	0.164112	0.116986	0.230222	No prior infection, ChadOx1	83.5888	76.9778	88.3014
730	0.163924	0.116807	0.230046	No prior infection, ChadOx1	83.6076	76.9954	88.3193
731	0.163736	0.116629	0.22987	No prior infection, ChadOx1	83.6264	77.013	88.3371
732	0.163548	0.11645	0.229695	No prior infection, ChadOx1	83.6452	77.0305	88.355
733	0.163361	0.116272	0.229521	No prior infection, ChadOx1	83.6639	77.0479	88.3728
734	0.163174	0.116093	0.229347	No prior infection, ChadOx1	83.6826	77.0653	88.3907
735	0.162987	0.115914	0.229175	No prior infection, ChadOx1	83.7013	77.0825	88.4086
736	0.1628	0.115735	0.229003	No prior infection, ChadOx1	83.72	77.0997	88.4265
737	0.162613	0.115556	0.228833	No prior infection, ChadOx1	83.7387	77.1167	88.4444
738	0.162427	0.115377	0.228663	No prior infection, ChadOx1	83.7573	77.1337	88.4623
739	0.162241	0.115198	0.228494	No prior infection, ChadOx1	83.7759	77.1506	88.4802
740	0.162055	0.115019	0.228326	No prior infection, ChadOx1	83.7945	77.1674	88.4981
741	0.161869	0.11484	0.228158	No prior infection, ChadOx1	83.8131	77.1842	88.516
742	0.161684	0.11466	0.227992	No prior infection, ChadOx1	83.8316	77.2008	88.534
743	0.161498	0.114481	0.227827	No prior infection, ChadOx1	83.8502	77.2173	88.5519
744	0.161313	0.114301	0.227662	No prior infection, ChadOx1	83.8687	77.2338	88.5699
745	0.161129	0.114121	0.227498	No prior infection, ChadOx1	83.8871	77.2502	88.5879
746	0.160944	0.113941	0.227336	No prior infection, ChadOx1	83.9056	77.2664	88.6059
747	0.16076	0.113762	0.227174	No prior infection, ChadOx1	83.924	77.2826	88.6238
748	0.160575	0.113581	0.227013	No prior infection, ChadOx1	83.9425	77.2987	88.6419
749	0.160391	0.113401	0.226853	No prior infection, ChadOx1	83.9609	77.3147	88.6599
750	0.160208	0.113221	0.226694	No prior infection, ChadOx1	83.9792	77.3306	88.6779
751	0.160024	0.113041	0.226536	No prior infection, ChadOx1	83.9976	77.3464	88.6959
752	0.159841	0.11286	0.226378	No prior infection, ChadOx1	84.0159	77.3622	88.714
753	0.159658	0.112679	0.226222	No prior infection, ChadOx1	84.0342	77.3778	88.7321
754	0.159475	0.112499	0.226067	No prior infection, ChadOx1	84.0525	77.3933	88.7501
755	0.159292	0.112318	0.225912	No prior infection, ChadOx1	84.0708	77.4088	88.7682
756	0.15911	0.112137	0.225759	No prior infection, ChadOx1	84.089	77.4241	88.7863
757	0.158927	0.111956	0.225607	No prior infection, ChadOx1	84.1073	77.4393	88.8044
758	0.158745	0.111774	0.225455	No prior infection, ChadOx1	84.1255	77.4545	88.8226
759	0.158564	0.111593	0.225305	No prior infection, ChadOx1	84.1436	77.4695	88.8407
760	0.158382	0.111412	0.225155	No prior infection, ChadOx1	84.1618	77.4845	88.8588
761	0.158201	0.11123	0.225006	No prior infection, ChadOx1	84.1799	77.4994	88.877
762	0.158019	0.111048	0.224859	No prior infection, ChadOx1	84.1981	77.5141	88.8952
763	0.157838	0.110866	0.224712	No prior infection, ChadOx1	84.2162	77.5288	88.9134
764	0.157658	0.110684	0.224567	No prior infection, ChadOx1	84.2342	77.5433	88.9316
765	0.157477	0.110502	0.224422	No prior infection, ChadOx1	84.2523	77.5578	88.9498
766	0.157297	0.11032	0.224278	No prior infection, ChadOx1	84.2703	77.5722	88.968
767	0.157117	0.110137	0.224136	No prior infection, ChadOx1	84.2883	77.5864	88.9863
768	0.156937	0.109955	0.223994	No prior infection, ChadOx1	84.3063	77.6006	89.0045
769	0.156757	0.109772	0.223854	No prior infection, ChadOx1	84.3243	77.6146	89.0228
770	0.156578	0.109589	0.223714	No prior infection, ChadOx1	84.3422	77.6286	89.0411
771	0.156398	0.109406	0.223575	No prior infection, ChadOx1	84.3602	77.6425	89.0594
772	0.156219	0.109223	0.223438	No prior infection, ChadOx1	84.3781	77.6562	89.0777
773	0.15604	0.109039	0.223301	No prior infection, ChadOx1	84.396	77.6699	89.0961
774	0.155862	0.108856	0.223166	No prior infection, ChadOx1	84.4138	77.6834	89.1144
775	0.155683	0.108672	0.223032	No prior infection, ChadOx1	84.4317	77.6968	89.1328
776	0.155505	0.108488	0.222898	No prior infection, ChadOx1	84.4495	77.7102	89.1512
777	0.155327	0.108304	0.222766	No prior infection, ChadOx1	84.4673	77.7234	89.1696
778	0.155149	0.10812	0.222635	No prior infection, ChadOx1	84.4851	77.7365	89.188
779	0.154972	0.107936	0.222504	No prior infection, ChadOx1	84.5028	77.7496	89.2064
780	0.154794	0.107751	0.222375	No prior infection, ChadOx1	84.5206	77.7625	89.2249
781	0.154617	0.107567	0.222247	No prior infection, ChadOx1	84.5383	77.7753	89.2433
782	0.15444	0.107382	0.22212	No prior infection, ChadOx1	84.556	77.788	89.2618
783	0.154263	0.107197	0.221994	No prior infection, ChadOx1	84.5737	77.8006	89.2803
784	0.154087	0.107012	0.221869	No prior infection, ChadOx1	84.5913	77.8131	89.2988
785	0.15391	0.106827	0.221746	No prior infection, ChadOx1	84.609	77.8254	89.3173
786	0.153734	0.106641	0.221623	No prior infection, ChadOx1	84.6266	77.8377	89.3359
787	0.153558	0.106456	0.221501	No prior infection, ChadOx1	84.6442	77.8499	89.3544
788	0.153382	0.10627	0.221381	No prior infection, ChadOx1	84.6618	77.8619	89.373
789	0.153207	0.106084	0.221261	No prior infection, ChadOx1	84.6793	77.8739	89.3916
790	0.153031	0.105898	0.221143	No prior infection, ChadOx1	84.6969	77.8857	89.4102
791	0.152856	0.105712	0.221026	No prior infection, ChadOx1	84.7144	77.8974	89.4288
792	0.152681	0.105525	0.22091	No prior infection, ChadOx1	84.7319	77.909	89.4475
793	0.152507	0.105339	0.220795	No prior infection, ChadOx1	84.7493	77.9205	89.4661
794	0.152332	0.105152	0.220681	No prior infection, ChadOx1	84.7668	77.9319	89.4848
795	0.152158	0.104965	0.220568	No prior infection, ChadOx1	84.7842	77.9432	89.5035
796	0.151984	0.104778	0.220457	No prior infection, ChadOx1	84.8016	77.9543	89.5222
797	0.15181	0.104591	0.220346	No prior infection, ChadOx1	84.819	77.9654	89.5409
798	0.151636	0.104403	0.220237	No prior infection, ChadOx1	84.8364	77.9763	89.5597
799	0.151462	0.104215	0.220129	No prior infection, ChadOx1	84.8538	77.9871	89.5785
800	0.151289	0.104028	0.220022	No prior infection, ChadOx1	84.8711	77.9978	89.5972

## Sheet: c
assay_round	or	ll	ul	group	VE	VE_ll	VE_ul
3	0.978289	0.960403	0.996508	Unvaccinated	2.17112	0.34921	3.95971
4	0.954481	0.917942	0.992475	Unvaccinated	4.5519	0.752519	8.20584
5	0.931232	0.877584	0.98816	Unvaccinated	6.87676	1.184	12.2416
6	0.90852	0.839318	0.983428	Unvaccinated	9.148	1.65725	16.0682
7	0.886326	0.803067	0.978217	Unvaccinated	11.3674	2.1783	19.6933
8	0.864639	0.76871	0.972539	Unvaccinated	13.5361	2.74605	23.129
9	0.843454	0.736118	0.966442	Unvaccinated	15.6546	3.35584	26.3882
10	0.822771	0.705179	0.959972	Unvaccinated	17.7229	4.0028	29.4821
11	0.80259	0.6758	0.953169	Unvaccinated	19.741	4.6831	32.42
12	0.782914	0.647897	0.946066	Unvaccinated	21.7086	5.3934	35.2103
13	0.763739	0.621391	0.938696	Unvaccinated	23.6261	6.13042	37.8609
14	0.745061	0.5962	0.931088	Unvaccinated	25.4939	6.89116	40.38
15	0.72687	0.572253	0.923264	Unvaccinated	27.313	7.67357	42.7747
16	0.709157	0.549481	0.915234	Unvaccinated	29.0843	8.47661	45.0519
17	0.691907	0.527821	0.907004	Unvaccinated	30.8093	9.2996	47.2179
18	0.675108	0.50721	0.898584	Unvaccinated	32.4892	10.1416	49.279
19	0.658746	0.487587	0.889986	Unvaccinated	34.1254	11.0014	51.2413
20	0.642807	0.468895	0.881224	Unvaccinated	35.7193	11.8776	53.1105
21	0.627281	0.451079	0.872312	Unvaccinated	37.2719	12.7688	54.8921
22	0.612154	0.434091	0.863259	Unvaccinated	38.7846	13.6741	56.5909
23	0.597414	0.417884	0.854075	Unvaccinated	40.2586	14.5925	58.2116
24	0.583049	0.402412	0.844772	Unvaccinated	41.6951	15.5228	59.7588
25	0.569046	0.387636	0.835355	Unvaccinated	43.0954	16.4645	61.2364
26	0.555393	0.373516	0.825831	Unvaccinated	44.4607	17.4169	62.6484
27	0.542078	0.360018	0.816203	Unvaccinated	45.7922	18.3797	63.9982
28	0.52909	0.347109	0.806479	Unvaccinated	47.091	19.3521	65.2891
29	0.516419	0.334756	0.796666	Unvaccinated	48.3581	20.3334	66.5244
30	0.504058	0.322931	0.786777	Unvaccinated	49.5942	21.3223	67.7069
31	0.491998	0.311606	0.776821	Unvaccinated	50.8002	22.3179	68.8394
32	0.480232	0.300756	0.76681	Unvaccinated	51.9768	23.319	69.9244
33	0.468753	0.290358	0.756753	Unvaccinated	53.1247	24.3247	70.9642
34	0.457554	0.280389	0.746662	Unvaccinated	54.2446	25.3338	71.9611
35	0.446627	0.270827	0.736544	Unvaccinated	55.3373	26.3456	72.9173
36	0.435966	0.261653	0.726406	Unvaccinated	56.4034	27.3594	73.8347
37	0.425563	0.252848	0.716256	Unvaccinated	57.4437	28.3744	74.7152
38	0.415411	0.244394	0.706101	Unvaccinated	58.4589	29.3899	75.5606
39	0.405506	0.236275	0.695951	Unvaccinated	59.4494	30.4049	76.3725
40	0.395843	0.228475	0.685814	Unvaccinated	60.4157	31.4186	77.1525
41	0.386417	0.220981	0.675702	Unvaccinated	61.3583	32.4298	77.9019
42	0.377223	0.21378	0.665626	Unvaccinated	62.2777	33.4374	78.622
43	0.36826	0.206858	0.655595	Unvaccinated	63.174	34.4405	79.3142
44	0.359522	0.200204	0.645619	Unvaccinated	64.0478	35.4381	79.9796
45	0.351005	0.193807	0.635708	Unvaccinated	64.8995	36.4292	80.6193
46	0.342706	0.187655	0.62587	Unvaccinated	65.7294	37.413	81.2345
47	0.33462	0.181738	0.61611	Unvaccinated	66.538	38.389	81.8262
48	0.326743	0.176047	0.606435	Unvaccinated	67.3257	39.3565	82.3953
49	0.31907	0.170571	0.596852	Unvaccinated	68.093	40.3148	82.9429
50	0.311596	0.165301	0.587365	Unvaccinated	68.8404	41.2635	83.4699
51	0.304319	0.16023	0.577982	Unvaccinated	69.5681	42.2018	83.977
52	0.297232	0.155347	0.568707	Unvaccinated	70.2768	43.1293	84.4653
53	0.290333	0.150646	0.559545	Unvaccinated	70.9667	44.0455	84.9354
54	0.283616	0.146118	0.550499	Unvaccinated	71.6384	44.9501	85.3882
55	0.277077	0.141757	0.541575	Unvaccinated	72.2923	45.8425	85.8243
56	0.270714	0.137555	0.532774	Unvaccinated	72.9286	46.7226	86.2445
57	0.26452	0.133507	0.5241	Unvaccinated	73.548	47.59	86.6493
58	0.258493	0.129605	0.515555	Unvaccinated	74.1507	48.4445	87.0395
59	0.252629	0.125845	0.507143	Unvaccinated	74.7371	49.2857	87.4155
60	0.246924	0.12222	0.498866	Unvaccinated	75.3076	50.1134	87.778
61	0.241375	0.118726	0.490727	Unvaccinated	75.8625	50.9273	88.1274
62	0.235978	0.115356	0.482728	Unvaccinated	76.4022	51.7272	88.4644
63	0.23073	0.112107	0.474872	Unvaccinated	76.927	52.5128	88.7893
64	0.225627	0.108972	0.46716	Unvaccinated	77.4373	53.284	89.1028
65	0.220665	0.105949	0.459592	Unvaccinated	77.9335	54.0408	89.4051
66	0.215841	0.103031	0.452168	Unvaccinated	78.4159	54.7832	89.6969
67	0.211151	0.100216	0.444889	Unvaccinated	78.8849	55.5111	89.9784
68	0.206592	0.0974983	0.437753	Unvaccinated	79.3408	56.2247	90.2502
69	0.202159	0.0948745	0.43076	Unvaccinated	79.7841	56.924	90.5126
70	0.197849	0.0923408	0.42391	Unvaccinated	80.2151	57.609	90.7659
71	0.193659	0.0898937	0.417202	Unvaccinated	80.6341	58.2798	91.0106
72	0.189586	0.0875298	0.410636	Unvaccinated	81.0414	58.9364	91.247
73	0.185627	0.0852457	0.404211	Unvaccinated	81.4373	59.5789	91.4754
74	0.181777	0.0830383	0.397925	Unvaccinated	81.8223	60.2075	91.6962
75	0.178035	0.0809045	0.391777	Unvaccinated	82.1965	60.8223	91.9095
76	0.174397	0.0788414	0.385765	Unvaccinated	82.5603	61.4235	92.1159
77	0.170859	0.076846	0.379887	Unvaccinated	82.9141	62.0113	92.3154
78	0.167419	0.0749159	0.37414	Unvaccinated	83.2581	62.586	92.5084
79	0.164073	0.0730483	0.368522	Unvaccinated	83.5927	63.1478	92.6952
80	0.160819	0.0712407	0.363032	Unvaccinated	83.9181	63.6968	92.8759
81	0.157654	0.0694909	0.357668	Unvaccinated	84.2346	64.2332	93.0509
82	0.154574	0.0677965	0.352426	Unvaccinated	84.5426	64.7574	93.2203
83	0.151579	0.0661554	0.347305	Unvaccinated	84.8421	65.2695	93.3845
84	0.148664	0.0645655	0.342303	Unvaccinated	85.1336	65.7697	93.5435
85	0.145827	0.0630247	0.337417	Unvaccinated	85.4173	66.2583	93.6975
86	0.143066	0.0615312	0.332644	Unvaccinated	85.6934	66.7356	93.8469
87	0.140379	0.0600831	0.327982	Unvaccinated	85.9621	67.2018	93.9917
88	0.137762	0.0586788	0.323428	Unvaccinated	86.2238	67.6572	94.1321
89	0.135214	0.0573166	0.318981	Unvaccinated	86.4786	68.1019	94.2683
90	0.132734	0.0559951	0.314638	Unvaccinated	86.7266	68.5362	94.4005
91	0.130318	0.0547128	0.310399	Unvaccinated	86.9682	68.9601	94.5287
92	0.127966	0.0534685	0.30626	Unvaccinated	87.2034	69.374	94.6531
93	0.125676	0.0522609	0.302222	Unvaccinated	87.4324	69.7778	94.7739
94	0.123446	0.0510887	0.298282	Unvaccinated	87.6554	70.1718	94.8911
95	0.121274	0.0499507	0.294439	Unvaccinated	87.8726	70.5561	95.0049
96	0.119159	0.0488457	0.29069	Unvaccinated	88.0841	70.931	95.1154
97	0.1171	0.0477726	0.287033	Unvaccinated	88.29	71.2967	95.2227
98	0.115094	0.0467303	0.283468	Unvaccinated	88.4906	71.6532	95.327
99	0.113139	0.0457177	0.27999	Unvaccinated	88.6861	72.001	95.4282
100	0.111235	0.0447338	0.276599	Unvaccinated	88.8765	72.3401	95.5266
101	0.109381	0.0437775	0.273293	Unvaccinated	89.0619	72.6707	95.6222
102	0.107573	0.042848	0.270071	Unvaccinated	89.2427	72.9929	95.7152
103	0.105812	0.0419444	0.26693	Unvaccinated	89.4188	73.307	95.8056
104	0.104096	0.0410657	0.263869	Unvaccinated	89.5904	73.6131	95.8934
105	0.102424	0.0402113	0.260887	Unvaccinated	89.7576	73.9113	95.9789
106	0.100794	0.0393803	0.257981	Unvaccinated	89.9206	74.2019	96.062
107	0.0992055	0.0385721	0.255152	Unvaccinated	90.0794	74.4848	96.1428
108	0.0976576	0.0377859	0.252396	Unvaccinated	90.2342	74.7604	96.2214
109	0.0961492	0.0370212	0.249713	Unvaccinated	90.3851	75.0287	96.2979
110	0.0946795	0.0362772	0.247103	Unvaccinated	90.5321	75.2897	96.3723
111	0.0932474	0.0355535	0.244563	Unvaccinated	90.6753	75.5437	96.4446
112	0.0918523	0.0348495	0.242094	Unvaccinated	90.8148	75.7906	96.5151
113	0.0904934	0.0341646	0.239694	Unvaccinated	90.9507	76.0306	96.5835
114	0.0891696	0.0334983	0.237362	Unvaccinated	91.083	76.2638	96.6502
115	0.0878803	0.03285	0.235097	Unvaccinated	91.212	76.4903	96.715
116	0.0866244	0.0322192	0.232898	Unvaccinated	91.3376	76.7102	96.7781
117	0.0854012	0.0316055	0.230762	Unvaccinated	91.4599	76.9238	96.8395
118	0.0842097	0.0310082	0.22869	Unvaccinated	91.579	77.131	96.8992
119	0.0830492	0.0304269	0.22668	Unvaccinated	91.6951	77.332	96.9573
120	0.0819188	0.0298612	0.22473	Unvaccinated	91.8081	77.527	97.0139
121	0.080818	0.0293106	0.222839	Unvaccinated	91.9182	77.7161	97.0689
122	0.0797459	0.0287746	0.221007	Unvaccinated	92.0254	77.8993	97.1225
123	0.0787019	0.0282529	0.219233	Unvaccinated	92.1298	78.0767	97.1747
124	0.0776852	0.0277451	0.217516	Unvaccinated	92.2315	78.2484	97.2255
125	0.0766953	0.0272508	0.215854	Unvaccinated	92.3305	78.4146	97.2749
126	0.0757314	0.0267694	0.214246	Unvaccinated	92.4269	78.5754	97.3231
127	0.0747928	0.0263008	0.212692	Unvaccinated	92.5207	78.7308	97.3699
128	0.0738788	0.0258445	0.211189	Unvaccinated	92.6121	78.8811	97.4156
129	0.0729887	0.0254	0.209738	Unvaccinated	92.7011	79.0262	97.46
130	0.0721221	0.0249672	0.208337	Unvaccinated	92.7878	79.1663	97.5033
131	0.0712782	0.0245457	0.206985	Unvaccinated	92.8722	79.3015	97.5454
132	0.0704566	0.024135	0.205681	Unvaccinated	92.9543	79.4319	97.5865
133	0.0696566	0.0237351	0.204425	Unvaccinated	93.0343	79.5575	97.6265
134	0.0688778	0.0233454	0.203216	Unvaccinated	93.1122	79.6784	97.6655
135	0.0681196	0.0229658	0.202052	Unvaccinated	93.188	79.7948	97.7034
136	0.0673815	0.022596	0.200932	Unvaccinated	93.2619	79.9068	97.7404
137	0.0666627	0.0222356	0.199856	Unvaccinated	93.3337	80.0144	97.7764
138	0.0659629	0.0218843	0.198823	Unvaccinated	93.4037	80.1177	97.8116
139	0.0652815	0.021542	0.197831	Unvaccinated	93.4718	80.2169	97.8458
140	0.064618	0.0212083	0.196879	Unvaccinated	93.5382	80.3121	97.8792
141	0.0639719	0.0208831	0.195968	Unvaccinated	93.6028	80.4032	97.9117
142	0.0633429	0.020566	0.195095	Unvaccinated	93.6657	80.4905	97.9434
143	0.0627305	0.0202568	0.194261	Unvaccinated	93.7269	80.5739	97.9743
144	0.0621343	0.0199554	0.193465	Unvaccinated	93.7866	80.6535	98.0045
145	0.0615538	0.0196615	0.192705	Unvaccinated	93.8446	80.7295	98.0338
146	0.0609887	0.0193749	0.191981	Unvaccinated	93.9011	80.8019	98.0625
147	0.0604384	0.0190953	0.191293	Unvaccinated	93.9562	80.8707	98.0905
148	0.0599025	0.0188226	0.190638	Unvaccinated	94.0097	80.9362	98.1177
149	0.0593807	0.0185566	0.190017	Unvaccinated	94.0619	80.9983	98.1443
150	0.0588724	0.018297	0.189428	Unvaccinated	94.1128	81.0572	98.1703
151	0.0583775	0.0180437	0.188871	Unvaccinated	94.1622	81.1129	98.1956
152	0.0578956	0.0177965	0.188346	Unvaccinated	94.2104	81.1654	98.2203
153	0.0574264	0.0175554	0.187851	Unvaccinated	94.2574	81.2149	98.2445
154	0.0569698	0.0173201	0.187387	Unvaccinated	94.303	81.2613	98.268
155	0.0565256	0.0170906	0.186954	Unvaccinated	94.3474	81.3046	98.2909
156	0.0560936	0.0168667	0.186551	Unvaccinated	94.3906	81.3449	98.3133
157	0.0556737	0.0166484	0.186178	Unvaccinated	94.4326	81.3822	98.3352
158	0.0552656	0.0164355	0.185835	Unvaccinated	94.4734	81.4165	98.3564
159	0.0548693	0.016228	0.185522	Unvaccinated	94.5131	81.4478	98.3772
160	0.0544846	0.0160257	0.185238	Unvaccinated	94.5515	81.4762	98.3974
161	0.0541114	0.0158286	0.184985	Unvaccinated	94.5889	81.5015	98.4171
162	0.0537495	0.0156365	0.18476	Unvaccinated	94.6251	81.524	98.4364
163	0.0533988	0.0154494	0.184566	Unvaccinated	94.6601	81.5434	98.4551
164	0.0530591	0.0152671	0.184401	Unvaccinated	94.6941	81.5599	98.4733
165	0.0527304	0.0150897	0.184265	Unvaccinated	94.727	81.5735	98.491
166	0.0524125	0.0149169	0.184158	Unvaccinated	94.7588	81.5842	98.5083
167	0.0521052	0.0147488	0.18408	Unvaccinated	94.7895	81.592	98.5251
168	0.0518084	0.0145851	0.184031	Unvaccinated	94.8192	81.5969	98.5415
169	0.051522	0.0144259	0.184011	Unvaccinated	94.8478	81.5989	98.5574
170	0.0512459	0.014271	0.184019	Unvaccinated	94.8754	81.5981	98.5729
171	0.0509799	0.0141205	0.184055	Unvaccinated	94.902	81.5945	98.588
172	0.050724	0.0139741	0.184121	Unvaccinated	94.9276	81.5879	98.6026
173	0.050478	0.0138319	0.184214	Unvaccinated	94.9522	81.5786	98.6168
174	0.0502418	0.0136937	0.184336	Unvaccinated	94.9758	81.5664	98.6306
175	0.0500154	0.0135595	0.184486	Unvaccinated	94.9985	81.5514	98.644
176	0.0497987	0.0134293	0.184665	Unvaccinated	95.0201	81.5335	98.6571
177	0.0495914	0.0133028	0.184871	Unvaccinated	95.0409	81.5129	98.6697
178	0.0493936	0.0131802	0.185105	Unvaccinated	95.0606	81.4895	98.682
179	0.0492051	0.0130613	0.185368	Unvaccinated	95.0795	81.4632	98.6939
180	0.0490258	0.012946	0.185657	Unvaccinated	95.0974	81.4343	98.7054
181	0.0488556	0.0128344	0.185975	Unvaccinated	95.1144	81.4025	98.7166
182	0.0486946	0.0127263	0.186321	Unvaccinated	95.1305	81.3679	98.7274
183	0.0485425	0.0126216	0.186694	Unvaccinated	95.1457	81.3306	98.7378
184	0.0483994	0.0125204	0.187095	Unvaccinated	95.1601	81.2905	98.748
185	0.0482652	0.0124226	0.187524	Unvaccinated	95.1735	81.2476	98.7577
186	0.0481398	0.0123281	0.18798	Unvaccinated	95.186	81.202	98.7672
187	0.0480231	0.0122369	0.188465	Unvaccinated	95.1977	81.1535	98.7763
188	0.0479151	0.0121489	0.188977	Unvaccinated	95.2085	81.1023	98.7851
189	0.0478157	0.0120641	0.189516	Unvaccinated	95.2184	81.0484	98.7936
190	0.0477248	0.0119824	0.190084	Unvaccinated	95.2275	80.9916	98.8018
191	0.0476425	0.0119038	0.190679	Unvaccinated	95.2358	80.9321	98.8096
192	0.0475686	0.0118283	0.191302	Unvaccinated	95.2431	80.8698	98.8172
193	0.0475031	0.0117557	0.191953	Unvaccinated	95.2497	80.8047	98.8244
194	0.0474461	0.0116862	0.192632	Unvaccinated	95.2554	80.7368	98.8314
195	0.0473975	0.0116196	0.19334	Unvaccinated	95.2603	80.666	98.838
196	0.0473572	0.0115558	0.194075	Unvaccinated	95.2643	80.5925	98.8444
197	0.0473252	0.011495	0.194839	Unvaccinated	95.2675	80.5161	98.8505
198	0.0473014	0.011437	0.195631	Unvaccinated	95.2699	80.4369	98.8563
199	0.0472859	0.0113817	0.196452	Unvaccinated	95.2714	80.3548	98.8618
200	0.0472787	0.0113293	0.1973	Unvaccinated	95.2721	80.27	98.8671
201	0.0472796	0.0112796	0.198177	Unvaccinated	95.272	80.1823	98.872
202	0.0472887	0.0112326	0.199083	Unvaccinated	95.2711	80.0917	98.8767
203	0.047306	0.0111883	0.200018	Unvaccinated	95.2694	79.9982	98.8812
204	0.0473315	0.0111467	0.200981	Unvaccinated	95.2669	79.9019	98.8853
205	0.0473652	0.0111077	0.201974	Unvaccinated	95.2635	79.8026	98.8892
206	0.047407	0.0110713	0.202995	Unvaccinated	95.2593	79.7005	98.8929
207	0.0474571	0.0110376	0.204046	Unvaccinated	95.2543	79.5954	98.8962
208	0.0475153	0.0110065	0.205125	Unvaccinated	95.2485	79.4875	98.8994
209	0.0475817	0.0109779	0.206234	Unvaccinated	95.2418	79.3766	98.9022
210	0.0476563	0.0109519	0.207373	Unvaccinated	95.2344	79.2627	98.9048
211	0.047739	0.0109284	0.20854	Unvaccinated	95.2261	79.146	98.9072
212	0.04783	0.0109075	0.209738	Unvaccinated	95.217	79.0262	98.9093
213	0.0479292	0.0108891	0.210965	Unvaccinated	95.2071	78.9035	98.9111
214	0.0480368	0.0108732	0.212222	Unvaccinated	95.1963	78.7778	98.9127
215	0.0481526	0.0108598	0.213509	Unvaccinated	95.1847	78.6491	98.914
216	0.0482767	0.010849	0.214826	Unvaccinated	95.1723	78.5174	98.9151
217	0.0484092	0.0108406	0.216174	Unvaccinated	95.1591	78.3826	98.9159
218	0.0485501	0.0108347	0.217551	Unvaccinated	95.145	78.2449	98.9165
219	0.0486993	0.0108314	0.218959	Unvaccinated	95.1301	78.1041	98.9169
220	0.048857	0.0108305	0.220398	Unvaccinated	95.1143	77.9602	98.917
221	0.0490232	0.0108321	0.221867	Unvaccinated	95.0977	77.8133	98.9168
222	0.049198	0.0108362	0.223367	Unvaccinated	95.0802	77.6633	98.9164
223	0.0493813	0.0108428	0.224897	Unvaccinated	95.0619	77.5103	98.9157
224	0.0495733	0.0108519	0.226459	Unvaccinated	95.0427	77.3541	98.9148
225	0.049774	0.0108635	0.228053	Unvaccinated	95.0226	77.1947	98.9136
226	0.0499835	0.0108777	0.229677	Unvaccinated	95.0017	77.0323	98.9122
227	0.0502018	0.0108943	0.231333	Unvaccinated	94.9798	76.8667	98.9106
228	0.050429	0.0109136	0.23302	Unvaccinated	94.9571	76.698	98.9086
229	0.0506651	0.0109353	0.234739	Unvaccinated	94.9335	76.5261	98.9065
230	0.0509102	0.0109597	0.23649	Unvaccinated	94.909	76.351	98.904
231	0.0511644	0.0109866	0.238272	Unvaccinated	94.8836	76.1728	98.9013
232	0.0514278	0.0110161	0.240087	Unvaccinated	94.8572	75.9913	98.8984
233	0.0517004	0.0110482	0.241933	Unvaccinated	94.83	75.8067	98.8952
234	0.0519823	0.011083	0.243811	Unvaccinated	94.8018	75.6189	98.8917
235	0.0522737	0.0111205	0.245722	Unvaccinated	94.7726	75.4278	98.888
236	0.0525746	0.0111606	0.247664	Unvaccinated	94.7425	75.2336	98.8839
237	0.052885	0.0112034	0.24964	Unvaccinated	94.7115	75.036	98.8797
238	0.0532051	0.011249	0.251647	Unvaccinated	94.6795	74.8353	98.8751
239	0.0535349	0.0112974	0.253686	Unvaccinated	94.6465	74.6314	98.8703
240	0.0538745	0.0113485	0.255758	Unvaccinated	94.6125	74.4242	98.8652
241	0.0542241	0.0114024	0.257861	Unvaccinated	94.5776	74.2139	98.8598
242	0.0545837	0.0114593	0.259997	Unvaccinated	94.5416	74.0003	98.8541
243	0.0549534	0.011519	0.262165	Unvaccinated	94.5047	73.7835	98.8481
244	0.0553334	0.0115816	0.264366	Unvaccinated	94.4667	73.5634	98.8418
245	0.0557238	0.0116473	0.266598	Unvaccinated	94.4276	73.3402	98.8353
246	0.0561246	0.0117159	0.268863	Unvaccinated	94.3875	73.1137	98.8284
247	0.056536	0.0117876	0.27116	Unvaccinated	94.3464	72.884	98.8212
248	0.0569581	0.0118624	0.273489	Unvaccinated	94.3042	72.6511	98.8138
249	0.057391	0.0119403	0.275849	Unvaccinated	94.2609	72.4151	98.806
250	0.0578347	0.0120215	0.278241	Unvaccinated	94.2165	72.1759	98.7979
251	0.0582895	0.0121058	0.280664	Unvaccinated	94.171	71.9336	98.7894
252	0.0587555	0.0121935	0.283119	Unvaccinated	94.1245	71.6881	98.7807
253	0.0592327	0.0122845	0.285605	Unvaccinated	94.0767	71.4395	98.7716
254	0.0597214	0.0123789	0.288122	Unvaccinated	94.0279	71.1878	98.7621
255	0.0602216	0.0124768	0.290671	Unvaccinated	93.9778	70.9329	98.7523
256	0.0607336	0.0125782	0.293251	Unvaccinated	93.9266	70.6749	98.7422
257	0.0612573	0.0126832	0.295861	Unvaccinated	93.8743	70.4139	98.7317
258	0.0617931	0.0127918	0.298502	Unvaccinated	93.8207	70.1498	98.7208
259	0.0623409	0.0129042	0.301173	Unvaccinated	93.7659	69.8827	98.7096
260	0.062901	0.0130203	0.303875	Unvaccinated	93.7099	69.6125	98.698
61	0.33825	0.252649	0.452853	No prior infection, BNT162b2	66.175	54.7147	74.7351
62	0.337898	0.25244	0.452287	No prior infection, BNT162b2	66.2102	54.7713	74.756
63	0.337547	0.25223	0.451722	No prior infection, BNT162b2	66.2453	54.8278	74.777
64	0.337196	0.252021	0.451158	No prior infection, BNT162b2	66.2804	54.8842	74.7979
65	0.336845	0.251811	0.450595	No prior infection, BNT162b2	66.3155	54.9405	74.8189
66	0.336495	0.251602	0.450032	No prior infection, BNT162b2	66.3505	54.9968	74.8398
67	0.336145	0.251393	0.449471	No prior infection, BNT162b2	66.3855	55.0529	74.8607
68	0.335796	0.251183	0.44891	No prior infection, BNT162b2	66.4204	55.109	74.8817
69	0.335446	0.250974	0.44835	No prior infection, BNT162b2	66.4554	55.165	74.9026
70	0.335098	0.250765	0.447791	No prior infection, BNT162b2	66.4902	55.2209	74.9235
71	0.334749	0.250556	0.447233	No prior infection, BNT162b2	66.5251	55.2767	74.9444
72	0.334401	0.250347	0.446676	No prior infection, BNT162b2	66.5599	55.3324	74.9653
73	0.334053	0.250139	0.446119	No prior infection, BNT162b2	66.5947	55.3881	74.9861
74	0.333706	0.24993	0.445564	No prior infection, BNT162b2	66.6294	55.4436	75.007
75	0.333359	0.249721	0.445009	No prior infection, BNT162b2	66.6641	55.4991	75.0279
76	0.333012	0.249513	0.444455	No prior infection, BNT162b2	66.6988	55.5545	75.0487
77	0.332666	0.249304	0.443902	No prior infection, BNT162b2	66.7334	55.6098	75.0696
78	0.33232	0.249096	0.44335	No prior infection, BNT162b2	66.768	55.665	75.0904
79	0.331974	0.248887	0.442799	No prior infection, BNT162b2	66.8026	55.7201	75.1113
80	0.331629	0.248679	0.442249	No prior infection, BNT162b2	66.8371	55.7751	75.1321
81	0.331284	0.248471	0.441699	No prior infection, BNT162b2	66.8716	55.8301	75.1529
82	0.33094	0.248263	0.441151	No prior infection, BNT162b2	66.906	55.8849	75.1737
83	0.330596	0.248054	0.440603	No prior infection, BNT162b2	66.9404	55.9397	75.1946
84	0.330252	0.247846	0.440056	No prior infection, BNT162b2	66.9748	55.9944	75.2154
85	0.329909	0.247638	0.43951	No prior infection, BNT162b2	67.0091	56.049	75.2362
86	0.329566	0.247431	0.438965	No prior infection, BNT162b2	67.0434	56.1035	75.2569
87	0.329223	0.247223	0.438421	No prior infection, BNT162b2	67.0777	56.1579	75.2777
88	0.32888	0.247015	0.437877	No prior infection, BNT162b2	67.112	56.2123	75.2985
89	0.328538	0.246807	0.437335	No prior infection, BNT162b2	67.1462	56.2665	75.3193
90	0.328197	0.2466	0.436793	No prior infection, BNT162b2	67.1803	56.3207	75.34
91	0.327856	0.246392	0.436252	No prior infection, BNT162b2	67.2144	56.3748	75.3608
92	0.327515	0.246185	0.435712	No prior infection, BNT162b2	67.2485	56.4288	75.3815
93	0.327174	0.245978	0.435173	No prior infection, BNT162b2	67.2826	56.4827	75.4022
94	0.326834	0.24577	0.434635	No prior infection, BNT162b2	67.3166	56.5365	75.423
95	0.326494	0.245563	0.434097	No prior infection, BNT162b2	67.3506	56.5903	75.4437
96	0.326154	0.245356	0.433561	No prior infection, BNT162b2	67.3846	56.6439	75.4644
97	0.325815	0.245149	0.433025	No prior infection, BNT162b2	67.4185	56.6975	75.4851
98	0.325476	0.244942	0.43249	No prior infection, BNT162b2	67.4524	56.751	75.5058
99	0.325138	0.244735	0.431956	No prior infection, BNT162b2	67.4862	56.8044	75.5265
100	0.3248	0.244528	0.431423	No prior infection, BNT162b2	67.52	56.8577	75.5472
101	0.324462	0.244321	0.43089	No prior infection, BNT162b2	67.5538	56.911	75.5679
102	0.324125	0.244115	0.430359	No prior infection, BNT162b2	67.5875	56.9641	75.5885
103	0.323788	0.243908	0.429828	No prior infection, BNT162b2	67.6212	57.0172	75.6092
104	0.323451	0.243701	0.429298	No prior infection, BNT162b2	67.6549	57.0702	75.6299
105	0.323115	0.243495	0.428769	No prior infection, BNT162b2	67.6885	57.1231	75.6505
106	0.322779	0.243289	0.428241	No prior infection, BNT162b2	67.7221	57.1759	75.6711
107	0.322443	0.243082	0.427713	No prior infection, BNT162b2	67.7557	57.2287	75.6918
108	0.322108	0.242876	0.427187	No prior infection, BNT162b2	67.7892	57.2813	75.7124
109	0.321773	0.24267	0.426661	No prior infection, BNT162b2	67.8227	57.3339	75.733
110	0.321438	0.242464	0.426136	No prior infection, BNT162b2	67.8562	57.3864	75.7536
111	0.321104	0.242258	0.425612	No prior infection, BNT162b2	67.8896	57.4388	75.7742
112	0.32077	0.242052	0.425089	No prior infection, BNT162b2	67.923	57.4911	75.7948
113	0.320436	0.241846	0.424566	No prior infection, BNT162b2	67.9564	57.5434	75.8154
114	0.320103	0.24164	0.424045	No prior infection, BNT162b2	67.9897	57.5955	75.836
115	0.31977	0.241434	0.423524	No prior infection, BNT162b2	68.023	57.6476	75.8566
116	0.319438	0.241228	0.423004	No prior infection, BNT162b2	68.0562	57.6996	75.8772
117	0.319106	0.241023	0.422485	No prior infection, BNT162b2	68.0894	57.7515	75.8977
118	0.318774	0.240817	0.421967	No prior infection, BNT162b2	68.1226	57.8033	75.9183
119	0.318442	0.240612	0.421449	No prior infection, BNT162b2	68.1558	57.8551	75.9388
120	0.318111	0.240406	0.420933	No prior infection, BNT162b2	68.1889	57.9067	75.9594
121	0.31778	0.240201	0.420417	No prior infection, BNT162b2	68.222	57.9583	75.9799
122	0.31745	0.239995	0.419902	No prior infection, BNT162b2	68.255	58.0098	76.0005
123	0.31712	0.23979	0.419387	No prior infection, BNT162b2	68.288	58.0613	76.021
124	0.31679	0.239585	0.418874	No prior infection, BNT162b2	68.321	58.1126	76.0415
125	0.316461	0.23938	0.418361	No prior infection, BNT162b2	68.3539	58.1639	76.062
126	0.316132	0.239175	0.41785	No prior infection, BNT162b2	68.3868	58.215	76.0825
127	0.315803	0.23897	0.417339	No prior infection, BNT162b2	68.4197	58.2661	76.103
128	0.315474	0.238765	0.416829	No prior infection, BNT162b2	68.4526	58.3171	76.1235
129	0.315146	0.23856	0.416319	No prior infection, BNT162b2	68.4854	58.3681	76.144
130	0.314819	0.238356	0.415811	No prior infection, BNT162b2	68.5181	58.4189	76.1644
131	0.314491	0.238151	0.415303	No prior infection, BNT162b2	68.5509	58.4697	76.1849
132	0.314164	0.237946	0.414796	No prior infection, BNT162b2	68.5836	58.5204	76.2054
133	0.313838	0.237742	0.41429	No prior infection, BNT162b2	68.6162	58.571	76.2258
134	0.313511	0.237537	0.413785	No prior infection, BNT162b2	68.6489	58.6215	76.2463
135	0.313185	0.237333	0.41328	No prior infection, BNT162b2	68.6815	58.672	76.2667
136	0.31286	0.237129	0.412777	No prior infection, BNT162b2	68.714	58.7223	76.2871
137	0.312534	0.236924	0.412274	No prior infection, BNT162b2	68.7466	58.7726	76.3076
138	0.312209	0.23672	0.411772	No prior infection, BNT162b2	68.7791	58.8228	76.328
139	0.311885	0.236516	0.41127	No prior infection, BNT162b2	68.8115	58.873	76.3484
140	0.31156	0.236312	0.41077	No prior infection, BNT162b2	68.844	58.923	76.3688
141	0.311236	0.236108	0.41027	No prior infection, BNT162b2	68.8764	58.973	76.3892
142	0.310913	0.235904	0.409771	No prior infection, BNT162b2	68.9087	59.0229	76.4096
143	0.310589	0.2357	0.409273	No prior infection, BNT162b2	68.9411	59.0727	76.43
144	0.310266	0.235496	0.408776	No prior infection, BNT162b2	68.9734	59.1224	76.4504
145	0.309944	0.235293	0.408279	No prior infection, BNT162b2	69.0056	59.1721	76.4707
146	0.309621	0.235089	0.407783	No prior infection, BNT162b2	69.0379	59.2217	76.4911
147	0.309299	0.234885	0.407289	No prior infection, BNT162b2	69.0701	59.2711	76.5115
148	0.308978	0.234682	0.406794	No prior infection, BNT162b2	69.1022	59.3206	76.5318
149	0.308657	0.234479	0.406301	No prior infection, BNT162b2	69.1343	59.3699	76.5521
150	0.308336	0.234275	0.405808	No prior infection, BNT162b2	69.1664	59.4192	76.5725
151	0.308015	0.234072	0.405317	No prior infection, BNT162b2	69.1985	59.4683	76.5928
152	0.307695	0.233869	0.404826	No prior infection, BNT162b2	69.2305	59.5174	76.6131
153	0.307375	0.233665	0.404335	No prior infection, BNT162b2	69.2625	59.5665	76.6335
154	0.307055	0.233462	0.403846	No prior infection, BNT162b2	69.2945	59.6154	76.6538
155	0.306736	0.233259	0.403357	No prior infection, BNT162b2	69.3264	59.6643	76.6741
156	0.306417	0.233056	0.402869	No prior infection, BNT162b2	69.3583	59.7131	76.6944
157	0.306098	0.232853	0.402382	No prior infection, BNT162b2	69.3902	59.7618	76.7147
158	0.30578	0.232651	0.401896	No prior infection, BNT162b2	69.422	59.8104	76.7349
159	0.305462	0.232448	0.40141	No prior infection, BNT162b2	69.4538	59.859	76.7552
160	0.305144	0.232245	0.400926	No prior infection, BNT162b2	69.4856	59.9074	76.7755
161	0.304827	0.232042	0.400442	No prior infection, BNT162b2	69.5173	59.9558	76.7958
162	0.30451	0.23184	0.399958	No prior infection, BNT162b2	69.549	60.0042	76.816
163	0.304193	0.231637	0.399476	No prior infection, BNT162b2	69.5807	60.0524	76.8363
164	0.303877	0.231435	0.398994	No prior infection, BNT162b2	69.6123	60.1006	76.8565
165	0.303561	0.231233	0.398513	No prior infection, BNT162b2	69.6439	60.1487	76.8767
166	0.303245	0.23103	0.398033	No prior infection, BNT162b2	69.6755	60.1967	76.897
167	0.30293	0.230828	0.397554	No prior infection, BNT162b2	69.707	60.2446	76.9172
168	0.302615	0.230626	0.397075	No prior infection, BNT162b2	69.7385	60.2925	76.9374
169	0.3023	0.230424	0.396598	No prior infection, BNT162b2	69.77	60.3402	76.9576
170	0.301986	0.230222	0.39612	No prior infection, BNT162b2	69.8014	60.388	76.9778
171	0.301672	0.23002	0.395644	No prior infection, BNT162b2	69.8328	60.4356	76.998
172	0.301358	0.229818	0.395169	No prior infection, BNT162b2	69.8642	60.4831	77.0182
173	0.301045	0.229616	0.394694	No prior infection, BNT162b2	69.8955	60.5306	77.0384
174	0.300732	0.229414	0.39422	No prior infection, BNT162b2	69.9268	60.578	77.0586
175	0.300419	0.229212	0.393747	No prior infection, BNT162b2	69.9581	60.6253	77.0788
176	0.300107	0.229011	0.393274	No prior infection, BNT162b2	69.9893	60.6726	77.0989
177	0.299795	0.228809	0.392802	No prior infection, BNT162b2	70.0205	60.7198	77.1191
178	0.299483	0.228608	0.392331	No prior infection, BNT162b2	70.0517	60.7669	77.1392
179	0.299171	0.228406	0.391861	No prior infection, BNT162b2	70.0829	60.8139	77.1594
180	0.29886	0.228205	0.391392	No prior infection, BNT162b2	70.114	60.8608	77.1795
181	0.29855	0.228004	0.390923	No prior infection, BNT162b2	70.145	60.9077	77.1996
182	0.298239	0.227802	0.390455	No prior infection, BNT162b2	70.1761	60.9545	77.2198
183	0.297929	0.227601	0.389988	No prior infection, BNT162b2	70.2071	61.0012	77.2399
184	0.297619	0.2274	0.389522	No prior infection, BNT162b2	70.2381	61.0478	77.26
185	0.29731	0.227199	0.389056	No prior infection, BNT162b2	70.269	61.0944	77.2801
186	0.297001	0.226998	0.388591	No prior infection, BNT162b2	70.2999	61.1409	77.3002
187	0.296692	0.226797	0.388127	No prior infection, BNT162b2	70.3308	61.1873	77.3203
188	0.296383	0.226596	0.387663	No prior infection, BNT162b2	70.3617	61.2337	77.3404
189	0.296075	0.226395	0.387201	No prior infection, BNT162b2	70.3925	61.2799	77.3605
190	0.295767	0.226195	0.386739	No prior infection, BNT162b2	70.4233	61.3261	77.3805
191	0.29546	0.225994	0.386277	No prior infection, BNT162b2	70.454	61.3723	77.4006
192	0.295152	0.225793	0.385817	No prior infection, BNT162b2	70.4848	61.4183	77.4207
193	0.294845	0.225593	0.385357	No prior infection, BNT162b2	70.5155	61.4643	77.4407
194	0.294539	0.225392	0.384898	No prior infection, BNT162b2	70.5461	61.5102	77.4608
195	0.294233	0.225192	0.38444	No prior infection, BNT162b2	70.5767	61.556	77.4808
196	0.293927	0.224992	0.383982	No prior infection, BNT162b2	70.6073	61.6018	77.5008
197	0.293621	0.224791	0.383526	No prior infection, BNT162b2	70.6379	61.6474	77.5209
198	0.293316	0.224591	0.38307	No prior infection, BNT162b2	70.6684	61.693	77.5409
199	0.293011	0.224391	0.382614	No prior infection, BNT162b2	70.6989	61.7386	77.5609
200	0.292706	0.224191	0.38216	No prior infection, BNT162b2	70.7294	61.784	77.5809
201	0.292402	0.223991	0.381706	No prior infection, BNT162b2	70.7598	61.8294	77.6009
202	0.292097	0.223791	0.381253	No prior infection, BNT162b2	70.7903	61.8747	77.6209
203	0.291794	0.223591	0.380801	No prior infection, BNT162b2	70.8206	61.9199	77.6409
204	0.29149	0.223391	0.380349	No prior infection, BNT162b2	70.851	61.9651	77.6609
205	0.291187	0.223191	0.379898	No prior infection, BNT162b2	70.8813	62.0102	77.6809
206	0.290884	0.222992	0.379448	No prior infection, BNT162b2	70.9116	62.0552	77.7008
207	0.290582	0.222792	0.378998	No prior infection, BNT162b2	70.9418	62.1002	77.7208
208	0.29028	0.222593	0.37855	No prior infection, BNT162b2	70.972	62.145	77.7407
209	0.289978	0.222393	0.378102	No prior infection, BNT162b2	71.0022	62.1898	77.7607
210	0.289676	0.222194	0.377654	No prior infection, BNT162b2	71.0324	62.2346	77.7806
211	0.289375	0.221994	0.377208	No prior infection, BNT162b2	71.0625	62.2792	77.8006
212	0.289074	0.221795	0.376762	No prior infection, BNT162b2	71.0926	62.3238	77.8205
213	0.288774	0.221596	0.376317	No prior infection, BNT162b2	71.1226	62.3683	77.8404
214	0.288473	0.221396	0.375873	No prior infection, BNT162b2	71.1527	62.4127	77.8604
215	0.288173	0.221197	0.375429	No prior infection, BNT162b2	71.1827	62.4571	77.8803
216	0.287874	0.220998	0.374986	No prior infection, BNT162b2	71.2126	62.5014	77.9002
217	0.287574	0.220799	0.374544	No prior infection, BNT162b2	71.2426	62.5456	77.9201
218	0.287275	0.2206	0.374102	No prior infection, BNT162b2	71.2725	62.5898	77.94
219	0.286977	0.220402	0.373662	No prior infection, BNT162b2	71.3023	62.6338	77.9598
220	0.286678	0.220203	0.373222	No prior infection, BNT162b2	71.3322	62.6778	77.9797
221	0.28638	0.220004	0.372782	No prior infection, BNT162b2	71.362	62.7218	77.9996
222	0.286082	0.219805	0.372344	No prior infection, BNT162b2	71.3918	62.7656	78.0195
223	0.285785	0.219607	0.371906	No prior infection, BNT162b2	71.4215	62.8094	78.0393
224	0.285488	0.219408	0.371468	No prior infection, BNT162b2	71.4512	62.8532	78.0592
225	0.285191	0.21921	0.371032	No prior infection, BNT162b2	71.4809	62.8968	78.079
226	0.284894	0.219011	0.370596	No prior infection, BNT162b2	71.5106	62.9404	78.0989
227	0.284598	0.218813	0.370161	No prior infection, BNT162b2	71.5402	62.9839	78.1187
228	0.284302	0.218615	0.369727	No prior infection, BNT162b2	71.5698	63.0273	78.1385
229	0.284006	0.218416	0.369293	No prior infection, BNT162b2	71.5994	63.0707	78.1584
230	0.283711	0.218218	0.36886	No prior infection, BNT162b2	71.6289	63.114	78.1782
231	0.283416	0.21802	0.368428	No prior infection, BNT162b2	71.6584	63.1572	78.198
232	0.283121	0.217822	0.367996	No prior infection, BNT162b2	71.6879	63.2004	78.2178
233	0.282827	0.217624	0.367565	No prior infection, BNT162b2	71.7173	63.2435	78.2376
234	0.282533	0.217426	0.367135	No prior infection, BNT162b2	71.7467	63.2865	78.2574
235	0.282239	0.217228	0.366706	No prior infection, BNT162b2	71.7761	63.3294	78.2772
236	0.281946	0.217031	0.366277	No prior infection, BNT162b2	71.8054	63.3723	78.2969
237	0.281652	0.216833	0.365849	No prior infection, BNT162b2	71.8348	63.4151	78.3167
238	0.28136	0.216635	0.365422	No prior infection, BNT162b2	71.864	63.4578	78.3365
239	0.281067	0.216438	0.364995	No prior infection, BNT162b2	71.8933	63.5005	78.3562
240	0.280775	0.21624	0.364569	No prior infection, BNT162b2	71.9225	63.5431	78.376
241	0.280483	0.216043	0.364144	No prior infection, BNT162b2	71.9517	63.5856	78.3957
242	0.280191	0.215845	0.363719	No prior infection, BNT162b2	71.9809	63.6281	78.4155
243	0.2799	0.215648	0.363295	No prior infection, BNT162b2	72.01	63.6705	78.4352
244	0.279609	0.215451	0.362872	No prior infection, BNT162b2	72.0391	63.7128	78.4549
245	0.279318	0.215253	0.362449	No prior infection, BNT162b2	72.0682	63.7551	78.4747
246	0.279027	0.215056	0.362028	No prior infection, BNT162b2	72.0973	63.7972	78.4944
247	0.278737	0.214859	0.361606	No prior infection, BNT162b2	72.1263	63.8394	78.5141
248	0.278447	0.214662	0.361186	No prior infection, BNT162b2	72.1553	63.8814	78.5338
249	0.278158	0.214465	0.360766	No prior infection, BNT162b2	72.1842	63.9234	78.5535
250	0.277869	0.214268	0.360347	No prior infection, BNT162b2	72.2131	63.9653	78.5732
251	0.27758	0.214071	0.359929	No prior infection, BNT162b2	72.242	64.0071	78.5929
252	0.277291	0.213875	0.359511	No prior infection, BNT162b2	72.2709	64.0489	78.6125
253	0.277003	0.213678	0.359094	No prior infection, BNT162b2	72.2997	64.0906	78.6322
254	0.276715	0.213481	0.358678	No prior infection, BNT162b2	72.3285	64.1322	78.6519
255	0.276427	0.213285	0.358262	No prior infection, BNT162b2	72.3573	64.1738	78.6715
256	0.27614	0.213088	0.357847	No prior infection, BNT162b2	72.386	64.2153	78.6912
257	0.275852	0.212892	0.357433	No prior infection, BNT162b2	72.4148	64.2567	78.7108
258	0.275566	0.212695	0.357019	No prior infection, BNT162b2	72.4434	64.2981	78.7305
259	0.275279	0.212499	0.356606	No prior infection, BNT162b2	72.4721	64.3394	78.7501
260	0.274993	0.212303	0.356194	No prior infection, BNT162b2	72.5007	64.3806	78.7697
261	0.274707	0.212107	0.355782	No prior infection, BNT162b2	72.5293	64.4218	78.7893
262	0.274421	0.211911	0.355371	No prior infection, BNT162b2	72.5579	64.4629	78.8089
263	0.274136	0.211714	0.354961	No prior infection, BNT162b2	72.5864	64.5039	78.8286
264	0.273851	0.211518	0.354552	No prior infection, BNT162b2	72.6149	64.5448	78.8482
265	0.273566	0.211323	0.354143	No prior infection, BNT162b2	72.6434	64.5857	78.8677
266	0.273281	0.211127	0.353734	No prior infection, BNT162b2	72.6719	64.6266	78.8873
267	0.272997	0.210931	0.353327	No prior infection, BNT162b2	72.7003	64.6673	78.9069
268	0.272713	0.210735	0.35292	No prior infection, BNT162b2	72.7287	64.708	78.9265
269	0.27243	0.210539	0.352514	No prior infection, BNT162b2	72.757	64.7486	78.9461
270	0.272147	0.210344	0.352108	No prior infection, BNT162b2	72.7853	64.7892	78.9656
271	0.271864	0.210148	0.351703	No prior infection, BNT162b2	72.8136	64.8297	78.9852
272	0.271581	0.209953	0.351299	No prior infection, BNT162b2	72.8419	64.8701	79.0047
273	0.271298	0.209757	0.350895	No prior infection, BNT162b2	72.8702	64.9105	79.0243
274	0.271016	0.209562	0.350493	No prior infection, BNT162b2	72.8984	64.9507	79.0438
275	0.270735	0.209367	0.35009	No prior infection, BNT162b2	72.9265	64.991	79.0633
276	0.270453	0.209171	0.349689	No prior infection, BNT162b2	72.9547	65.0311	79.0829
277	0.270172	0.208976	0.349288	No prior infection, BNT162b2	72.9828	65.0712	79.1024
278	0.269891	0.208781	0.348887	No prior infection, BNT162b2	73.0109	65.1113	79.1219
279	0.26961	0.208586	0.348488	No prior infection, BNT162b2	73.039	65.1512	79.1414
280	0.26933	0.208391	0.348089	No prior infection, BNT162b2	73.067	65.1911	79.1609
281	0.26905	0.208196	0.347691	No prior infection, BNT162b2	73.095	65.2309	79.1804
282	0.26877	0.208001	0.347293	No prior infection, BNT162b2	73.123	65.2707	79.1999
283	0.268491	0.207806	0.346896	No prior infection, BNT162b2	73.1509	65.3104	79.2194
284	0.268211	0.207612	0.3465	No prior infection, BNT162b2	73.1789	65.35	79.2388
285	0.267932	0.207417	0.346104	No prior infection, BNT162b2	73.2068	65.3896	79.2583
286	0.267654	0.207222	0.345709	No prior infection, BNT162b2	73.2346	65.4291	79.2778
287	0.267376	0.207028	0.345314	No prior infection, BNT162b2	73.2624	65.4686	79.2972
288	0.267098	0.206833	0.344921	No prior infection, BNT162b2	73.2902	65.5079	79.3167
289	0.26682	0.206639	0.344527	No prior infection, BNT162b2	73.318	65.5473	79.3361
290	0.266542	0.206445	0.344135	No prior infection, BNT162b2	73.3458	65.5865	79.3555
291	0.266265	0.20625	0.343743	No prior infection, BNT162b2	73.3735	65.6257	79.375
292	0.265988	0.206056	0.343352	No prior infection, BNT162b2	73.4012	65.6648	79.3944
293	0.265712	0.205862	0.342962	No prior infection, BNT162b2	73.4288	65.7038	79.4138
294	0.265435	0.205668	0.342572	No prior infection, BNT162b2	73.4565	65.7428	79.4332
295	0.265159	0.205474	0.342182	No prior infection, BNT162b2	73.4841	65.7818	79.4526
296	0.264884	0.20528	0.341794	No prior infection, BNT162b2	73.5116	65.8206	79.472
297	0.264608	0.205086	0.341406	No prior infection, BNT162b2	73.5392	65.8594	79.4914
298	0.264333	0.204892	0.341019	No prior infection, BNT162b2	73.5667	65.8981	79.5108
299	0.264058	0.204698	0.340632	No prior infection, BNT162b2	73.5942	65.9368	79.5302
300	0.263784	0.204505	0.340246	No prior infection, BNT162b2	73.6216	65.9754	79.5495
301	0.263509	0.204311	0.33986	No prior infection, BNT162b2	73.6491	66.014	79.5689
302	0.263235	0.204117	0.339476	No prior infection, BNT162b2	73.6765	66.0524	79.5883
303	0.262962	0.203924	0.339091	No prior infection, BNT162b2	73.7038	66.0909	79.6076
304	0.262688	0.20373	0.338708	No prior infection, BNT162b2	73.7312	66.1292	79.627
305	0.262415	0.203537	0.338325	No prior infection, BNT162b2	73.7585	66.1675	79.6463
306	0.262142	0.203344	0.337943	No prior infection, BNT162b2	73.7858	66.2057	79.6656
307	0.26187	0.20315	0.337561	No prior infection, BNT162b2	73.813	66.2439	79.685
308	0.261597	0.202957	0.33718	No prior infection, BNT162b2	73.8403	66.282	79.7043
309	0.261325	0.202764	0.3368	No prior infection, BNT162b2	73.8675	66.32	79.7236
310	0.261054	0.202571	0.33642	No prior infection, BNT162b2	73.8946	66.358	79.7429
311	0.260782	0.202378	0.336041	No prior infection, BNT162b2	73.9218	66.3959	79.7622
312	0.260511	0.202185	0.335663	No prior infection, BNT162b2	73.9489	66.4337	79.7815
313	0.26024	0.201992	0.335285	No prior infection, BNT162b2	73.976	66.4715	79.8008
314	0.259969	0.201799	0.334907	No prior infection, BNT162b2	74.0031	66.5093	79.8201
315	0.259699	0.201607	0.334531	No prior infection, BNT162b2	74.0301	66.5469	79.8393
316	0.259429	0.201414	0.334155	No prior infection, BNT162b2	74.0571	66.5845	79.8586
317	0.259159	0.201221	0.333779	No prior infection, BNT162b2	74.0841	66.6221	79.8779
318	0.25889	0.201029	0.333405	No prior infection, BNT162b2	74.111	66.6595	79.8971
319	0.258621	0.200836	0.333031	No prior infection, BNT162b2	74.1379	66.6969	79.9164
320	0.258352	0.200644	0.332657	No prior infection, BNT162b2	74.1648	66.7343	79.9356
321	0.258083	0.200451	0.332284	No prior infection, BNT162b2	74.1917	66.7716	79.9549
322	0.257815	0.200259	0.331912	No prior infection, BNT162b2	74.2185	66.8088	79.9741
323	0.257547	0.200067	0.33154	No prior infection, BNT162b2	74.2453	66.846	79.9933
324	0.257279	0.199875	0.331169	No prior infection, BNT162b2	74.2721	66.8831	80.0125
325	0.257011	0.199683	0.330799	No prior infection, BNT162b2	74.2989	66.9201	80.0317
326	0.256744	0.199491	0.330429	No prior infection, BNT162b2	74.3256	66.9571	80.0509
327	0.256477	0.199299	0.33006	No prior infection, BNT162b2	74.3523	66.994	80.0701
328	0.25621	0.199107	0.329691	No prior infection, BNT162b2	74.379	67.0309	80.0893
329	0.255944	0.198915	0.329323	No prior infection, BNT162b2	74.4056	67.0677	80.1085
330	0.255678	0.198723	0.328956	No prior infection, BNT162b2	74.4322	67.1044	80.1277
331	0.255412	0.198531	0.328589	No prior infection, BNT162b2	74.4588	67.1411	80.1469
332	0.255146	0.19834	0.328223	No prior infection, BNT162b2	74.4854	67.1777	80.166
333	0.254881	0.198148	0.327857	No prior infection, BNT162b2	74.5119	67.2143	80.1852
334	0.254616	0.197957	0.327492	No prior infection, BNT162b2	74.5384	67.2508	80.2043
335	0.254351	0.197765	0.327128	No prior infection, BNT162b2	74.5649	67.2872	80.2235
336	0.254087	0.197574	0.326764	No prior infection, BNT162b2	74.5913	67.3236	80.2426
337	0.253822	0.197383	0.326401	No prior infection, BNT162b2	74.6178	67.3599	80.2617
338	0.253559	0.197191	0.326038	No prior infection, BNT162b2	74.6441	67.3962	80.2809
339	0.253295	0.197	0.325676	No prior infection, BNT162b2	74.6705	67.4324	80.3
340	0.253031	0.196809	0.325315	No prior infection, BNT162b2	74.6969	67.4685	80.3191
341	0.252768	0.196618	0.324954	No prior infection, BNT162b2	74.7232	67.5046	80.3382
342	0.252506	0.196427	0.324594	No prior infection, BNT162b2	74.7494	67.5406	80.3573
343	0.252243	0.196236	0.324235	No prior infection, BNT162b2	74.7757	67.5765	80.3764
344	0.251981	0.196045	0.323876	No prior infection, BNT162b2	74.8019	67.6124	80.3955
345	0.251719	0.195854	0.323517	No prior infection, BNT162b2	74.8281	67.6483	80.4146
346	0.251457	0.195664	0.323159	No prior infection, BNT162b2	74.8543	67.6841	80.4336
347	0.251195	0.195473	0.322802	No prior infection, BNT162b2	74.8805	67.7198	80.4527
348	0.250934	0.195282	0.322446	No prior infection, BNT162b2	74.9066	67.7554	80.4718
349	0.250673	0.195092	0.32209	No prior infection, BNT162b2	74.9327	67.791	80.4908
350	0.250413	0.194901	0.321734	No prior infection, BNT162b2	74.9587	67.8266	80.5099
351	0.250152	0.194711	0.321379	No prior infection, BNT162b2	74.9848	67.8621	80.5289
352	0.249892	0.194521	0.321025	No prior infection, BNT162b2	75.0108	67.8975	80.5479
353	0.249632	0.194331	0.320672	No prior infection, BNT162b2	75.0368	67.9328	80.5669
354	0.249373	0.19414	0.320318	No prior infection, BNT162b2	75.0627	67.9682	80.586
355	0.249113	0.19395	0.319966	No prior infection, BNT162b2	75.0887	68.0034	80.605
356	0.248854	0.19376	0.319614	No prior infection, BNT162b2	75.1146	68.0386	80.624
357	0.248596	0.19357	0.319263	No prior infection, BNT162b2	75.1404	68.0737	80.643
358	0.248337	0.19338	0.318912	No prior infection, BNT162b2	75.1663	68.1088	80.662
359	0.248079	0.19319	0.318562	No prior infection, BNT162b2	75.1921	68.1438	80.681
360	0.247821	0.193001	0.318212	No prior infection, BNT162b2	75.2179	68.1788	80.6999
361	0.247563	0.192811	0.317863	No prior infection, BNT162b2	75.2437	68.2137	80.7189
362	0.247306	0.192621	0.317515	No prior infection, BNT162b2	75.2694	68.2485	80.7379
363	0.247049	0.192432	0.317167	No prior infection, BNT162b2	75.2951	68.2833	80.7568
364	0.246792	0.192242	0.31682	No prior infection, BNT162b2	75.3208	68.318	80.7758
365	0.246535	0.192053	0.316473	No prior infection, BNT162b2	75.3465	68.3527	80.7947
366	0.246279	0.191863	0.316127	No prior infection, BNT162b2	75.3721	68.3873	80.8137
367	0.246023	0.191674	0.315781	No prior infection, BNT162b2	75.3977	68.4219	80.8326
368	0.245767	0.191485	0.315436	No prior infection, BNT162b2	75.4233	68.4564	80.8515
369	0.245511	0.191296	0.315092	No prior infection, BNT162b2	75.4489	68.4908	80.8704
370	0.245256	0.191107	0.314748	No prior infection, BNT162b2	75.4744	68.5252	80.8893
371	0.245001	0.190918	0.314405	No prior infection, BNT162b2	75.4999	68.5595	80.9082
372	0.244746	0.190729	0.314062	No prior infection, BNT162b2	75.5254	68.5938	80.9271
373	0.244492	0.19054	0.31372	No prior infection, BNT162b2	75.5508	68.628	80.946
374	0.244237	0.190351	0.313379	No prior infection, BNT162b2	75.5763	68.6621	80.9649
375	0.243983	0.190162	0.313038	No prior infection, BNT162b2	75.6017	68.6962	80.9838
376	0.24373	0.189974	0.312697	No prior infection, BNT162b2	75.627	68.7303	81.0026
377	0.243476	0.189785	0.312357	No prior infection, BNT162b2	75.6524	68.7643	81.0215
378	0.243223	0.189596	0.312018	No prior infection, BNT162b2	75.6777	68.7982	81.0404
379	0.24297	0.189408	0.311679	No prior infection, BNT162b2	75.703	68.8321	81.0592
380	0.242718	0.189219	0.311341	No prior infection, BNT162b2	75.7282	68.8659	81.0781
381	0.242465	0.189031	0.311004	No prior infection, BNT162b2	75.7535	68.8996	81.0969
382	0.242213	0.188843	0.310666	No prior infection, BNT162b2	75.7787	68.9334	81.1157
383	0.241961	0.188655	0.31033	No prior infection, BNT162b2	75.8039	68.967	81.1345
384	0.24171	0.188467	0.309994	No prior infection, BNT162b2	75.829	69.0006	81.1533
385	0.241458	0.188278	0.309659	No prior infection, BNT162b2	75.8542	69.0341	81.1722
386	0.241207	0.188091	0.309324	No prior infection, BNT162b2	75.8793	69.0676	81.1909
387	0.240956	0.187903	0.30899	No prior infection, BNT162b2	75.9044	69.101	81.2097
388	0.240706	0.187715	0.308656	No prior infection, BNT162b2	75.9294	69.1344	81.2285
389	0.240455	0.187527	0.308323	No prior infection, BNT162b2	75.9545	69.1677	81.2473
390	0.240205	0.187339	0.30799	No prior infection, BNT162b2	75.9795	69.201	81.2661
391	0.239956	0.187152	0.307658	No prior infection, BNT162b2	76.0044	69.2342	81.2848
392	0.239706	0.186964	0.307327	No prior infection, BNT162b2	76.0294	69.2673	81.3036
393	0.239457	0.186777	0.306996	No prior infection, BNT162b2	76.0543	69.3004	81.3223
394	0.239208	0.186589	0.306665	No prior infection, BNT162b2	76.0792	69.3335	81.3411
395	0.238959	0.186402	0.306335	No prior infection, BNT162b2	76.1041	69.3665	81.3598
396	0.238711	0.186215	0.306006	No prior infection, BNT162b2	76.1289	69.3994	81.3785
397	0.238462	0.186027	0.305677	No prior infection, BNT162b2	76.1538	69.4323	81.3973
398	0.238214	0.18584	0.305349	No prior infection, BNT162b2	76.1786	69.4651	81.416
399	0.237967	0.185653	0.305021	No prior infection, BNT162b2	76.2033	69.4979	81.4347
400	0.237719	0.185466	0.304694	No prior infection, BNT162b2	76.2281	69.5306	81.4534
401	0.237472	0.185279	0.304368	No prior infection, BNT162b2	76.2528	69.5632	81.4721
402	0.237225	0.185092	0.304042	No prior infection, BNT162b2	76.2775	69.5958	81.4908
403	0.236978	0.184906	0.303716	No prior infection, BNT162b2	76.3022	69.6284	81.5094
404	0.236732	0.184719	0.303391	No prior infection, BNT162b2	76.3268	69.6609	81.5281
405	0.236486	0.184532	0.303067	No prior infection, BNT162b2	76.3514	69.6933	81.5468
406	0.23624	0.184346	0.302743	No prior infection, BNT162b2	76.376	69.7257	81.5654
407	0.235994	0.184159	0.302419	No prior infection, BNT162b2	76.4006	69.7581	81.5841
408	0.235749	0.183973	0.302097	No prior infection, BNT162b2	76.4251	69.7903	81.6027
409	0.235504	0.183786	0.301774	No prior infection, BNT162b2	76.4496	69.8226	81.6214
410	0.235259	0.1836	0.301453	No prior infection, BNT162b2	76.4741	69.8547	81.64
411	0.235014	0.183414	0.301131	No prior infection, BNT162b2	76.4986	69.8869	81.6586
412	0.23477	0.183228	0.300811	No prior infection, BNT162b2	76.523	69.9189	81.6772
413	0.234526	0.183042	0.30049	No prior infection, BNT162b2	76.5474	69.951	81.6958
414	0.234282	0.182856	0.300171	No prior infection, BNT162b2	76.5718	69.9829	81.7144
415	0.234038	0.18267	0.299852	No prior infection, BNT162b2	76.5962	70.0148	81.733
416	0.233795	0.182484	0.299533	No prior infection, BNT162b2	76.6205	70.0467	81.7516
417	0.233552	0.182298	0.299215	No prior infection, BNT162b2	76.6448	70.0785	81.7702
418	0.233309	0.182113	0.298898	No prior infection, BNT162b2	76.6691	70.1102	81.7887
419	0.233066	0.181927	0.298581	No prior infection, BNT162b2	76.6934	70.1419	81.8073
420	0.232824	0.181742	0.298264	No prior infection, BNT162b2	76.7176	70.1736	81.8258
421	0.232582	0.181556	0.297948	No prior infection, BNT162b2	76.7418	70.2052	81.8444
422	0.23234	0.181371	0.297633	No prior infection, BNT162b2	76.766	70.2367	81.8629
423	0.232098	0.181185	0.297318	No prior infection, BNT162b2	76.7902	70.2682	81.8815
424	0.231857	0.181	0.297003	No prior infection, BNT162b2	76.8143	70.2997	81.9
425	0.231616	0.180815	0.29669	No prior infection, BNT162b2	76.8384	70.331	81.9185
426	0.231375	0.18063	0.296376	No prior infection, BNT162b2	76.8625	70.3624	81.937
427	0.231135	0.180445	0.296063	No prior infection, BNT162b2	76.8865	70.3937	81.9555
428	0.230894	0.18026	0.295751	No prior infection, BNT162b2	76.9106	70.4249	81.974
429	0.230654	0.180075	0.295439	No prior infection, BNT162b2	76.9346	70.4561	81.9925
430	0.230414	0.17989	0.295128	No prior infection, BNT162b2	76.9586	70.4872	82.011
431	0.230175	0.179706	0.294817	No prior infection, BNT162b2	76.9825	70.5183	82.0294
432	0.229935	0.179521	0.294507	No prior infection, BNT162b2	77.0065	70.5493	82.0479
433	0.229696	0.179337	0.294197	No prior infection, BNT162b2	77.0304	70.5803	82.0663
434	0.229457	0.179152	0.293888	No prior infection, BNT162b2	77.0543	70.6112	82.0848
435	0.229219	0.178968	0.293579	No prior infection, BNT162b2	77.0781	70.6421	82.1032
436	0.22898	0.178783	0.293271	No prior infection, BNT162b2	77.102	70.6729	82.1217
437	0.228742	0.178599	0.292964	No prior infection, BNT162b2	77.1258	70.7036	82.1401
438	0.228504	0.178415	0.292656	No prior infection, BNT162b2	77.1496	70.7344	82.1585
439	0.228267	0.178231	0.29235	No prior infection, BNT162b2	77.1733	70.765	82.1769
440	0.228029	0.178047	0.292044	No prior infection, BNT162b2	77.1971	70.7956	82.1953
441	0.227792	0.177863	0.291738	No prior infection, BNT162b2	77.2208	70.8262	82.2137
442	0.227555	0.177679	0.291433	No prior infection, BNT162b2	77.2445	70.8567	82.2321
443	0.227319	0.177495	0.291128	No prior infection, BNT162b2	77.2681	70.8872	82.2505
444	0.227082	0.177312	0.290824	No prior infection, BNT162b2	77.2918	70.9176	82.2688
445	0.226846	0.177128	0.29052	No prior infection, BNT162b2	77.3154	70.948	82.2872
446	0.22661	0.176944	0.290217	No prior infection, BNT162b2	77.339	70.9783	82.3056
447	0.226375	0.176761	0.289914	No prior infection, BNT162b2	77.3625	71.0086	82.3239
448	0.226139	0.176577	0.289612	No prior infection, BNT162b2	77.3861	71.0388	82.3423
449	0.225904	0.176394	0.289311	No prior infection, BNT162b2	77.4096	71.0689	82.3606
450	0.225669	0.176211	0.28901	No prior infection, BNT162b2	77.4331	71.099	82.3789
451	0.225435	0.176028	0.288709	No prior infection, BNT162b2	77.4565	71.1291	82.3972
452	0.2252	0.175845	0.288409	No prior infection, BNT162b2	77.48	71.1591	82.4155
453	0.224966	0.175662	0.288109	No prior infection, BNT162b2	77.5034	71.1891	82.4338
454	0.224732	0.175479	0.28781	No prior infection, BNT162b2	77.5268	71.219	82.4521
455	0.224498	0.175296	0.287511	No prior infection, BNT162b2	77.5502	71.2489	82.4704
456	0.224265	0.175113	0.287213	No prior infection, BNT162b2	77.5735	71.2787	82.4887
457	0.224032	0.17493	0.286915	No prior infection, BNT162b2	77.5968	71.3085	82.507
458	0.223799	0.174748	0.286618	No prior infection, BNT162b2	77.6201	71.3382	82.5252
459	0.223566	0.174565	0.286321	No prior infection, BNT162b2	77.6434	71.3679	82.5435
460	0.223334	0.174383	0.286025	No prior infection, BNT162b2	77.6666	71.3975	82.5617
461	0.223101	0.174201	0.285729	No prior infection, BNT162b2	77.6899	71.4271	82.5799
462	0.222869	0.174018	0.285434	No prior infection, BNT162b2	77.7131	71.4566	82.5982
463	0.222638	0.173836	0.285139	No prior infection, BNT162b2	77.7362	71.4861	82.6164
464	0.222406	0.173654	0.284845	No prior infection, BNT162b2	77.7594	71.5155	82.6346
465	0.222175	0.173472	0.284551	No prior infection, BNT162b2	77.7825	71.5449	82.6528
466	0.221944	0.17329	0.284258	No prior infection, BNT162b2	77.8056	71.5742	82.671
467	0.221713	0.173108	0.283965	No prior infection, BNT162b2	77.8287	71.6035	82.6892
468	0.221482	0.172926	0.283673	No prior infection, BNT162b2	77.8518	71.6327	82.7074
469	0.221252	0.172745	0.283381	No prior infection, BNT162b2	77.8748	71.6619	82.7255
470	0.221022	0.172563	0.28309	No prior infection, BNT162b2	77.8978	71.691	82.7437
471	0.220792	0.172381	0.282799	No prior infection, BNT162b2	77.9208	71.7201	82.7619
472	0.220563	0.1722	0.282508	No prior infection, BNT162b2	77.9437	71.7492	82.78
473	0.220333	0.172018	0.282218	No prior infection, BNT162b2	77.9667	71.7782	82.7982
474	0.220104	0.171837	0.281929	No prior infection, BNT162b2	77.9896	71.8071	82.8163
475	0.219875	0.171656	0.28164	No prior infection, BNT162b2	78.0125	71.836	82.8344
476	0.219647	0.171475	0.281351	No prior infection, BNT162b2	78.0353	71.8649	82.8525
477	0.219418	0.171294	0.281063	No prior infection, BNT162b2	78.0582	71.8937	82.8706
478	0.21919	0.171113	0.280776	No prior infection, BNT162b2	78.081	71.9224	82.8887
479	0.218962	0.170932	0.280489	No prior infection, BNT162b2	78.1038	71.9511	82.9068
480	0.218734	0.170751	0.280202	No prior infection, BNT162b2	78.1266	71.9798	82.9249
481	0.218507	0.17057	0.279916	No prior infection, BNT162b2	78.1493	72.0084	82.943
482	0.21828	0.17039	0.27963	No prior infection, BNT162b2	78.172	72.037	82.961
483	0.218053	0.170209	0.279345	No prior infection, BNT162b2	78.1947	72.0655	82.9791
484	0.217826	0.170029	0.27906	No prior infection, BNT162b2	78.2174	72.094	82.9971
485	0.2176	0.169848	0.278776	No prior infection, BNT162b2	78.24	72.1224	83.0152
486	0.217373	0.169668	0.278492	No prior infection, BNT162b2	78.2627	72.1508	83.0332
487	0.217147	0.169488	0.278209	No prior infection, BNT162b2	78.2853	72.1791	83.0512
488	0.216921	0.169308	0.277926	No prior infection, BNT162b2	78.3079	72.2074	83.0692
489	0.216696	0.169127	0.277643	No prior infection, BNT162b2	78.3304	72.2357	83.0873
490	0.216471	0.168948	0.277361	No prior infection, BNT162b2	78.3529	72.2639	83.1052
491	0.216245	0.168768	0.27708	No prior infection, BNT162b2	78.3755	72.292	83.1232
492	0.216021	0.168588	0.276799	No prior infection, BNT162b2	78.3979	72.3201	83.1412
493	0.215796	0.168408	0.276518	No prior infection, BNT162b2	78.4204	72.3482	83.1592
494	0.215572	0.168228	0.276238	No prior infection, BNT162b2	78.4428	72.3762	83.1772
495	0.215347	0.168049	0.275958	No prior infection, BNT162b2	78.4653	72.4042	83.1951
496	0.215123	0.167869	0.275679	No prior infection, BNT162b2	78.4877	72.4321	83.2131
497	0.2149	0.16769	0.2754	No prior infection, BNT162b2	78.51	72.46	83.231
498	0.214676	0.167511	0.275122	No prior infection, BNT162b2	78.5324	72.4878	83.2489
499	0.214453	0.167332	0.274844	No prior infection, BNT162b2	78.5547	72.5156	83.2668
500	0.21423	0.167153	0.274567	No prior infection, BNT162b2	78.577	72.5433	83.2847
501	0.214007	0.166973	0.27429	No prior infection, BNT162b2	78.5993	72.571	83.3027
502	0.213785	0.166795	0.274013	No prior infection, BNT162b2	78.6215	72.5987	83.3205
503	0.213562	0.166616	0.273737	No prior infection, BNT162b2	78.6438	72.6263	83.3384
504	0.21334	0.166437	0.273462	No prior infection, BNT162b2	78.666	72.6538	83.3563
505	0.213119	0.166258	0.273186	No prior infection, BNT162b2	78.6881	72.6814	83.3742
506	0.212897	0.16608	0.272912	No prior infection, BNT162b2	78.7103	72.7088	83.392
507	0.212676	0.165901	0.272637	No prior infection, BNT162b2	78.7324	72.7363	83.4099
508	0.212454	0.165723	0.272364	No prior infection, BNT162b2	78.7546	72.7636	83.4277
509	0.212233	0.165544	0.27209	No prior infection, BNT162b2	78.7767	72.791	83.4456
510	0.212013	0.165366	0.271817	No prior infection, BNT162b2	78.7987	72.8183	83.4634
511	0.211792	0.165188	0.271545	No prior infection, BNT162b2	78.8208	72.8455	83.4812
512	0.211572	0.16501	0.271273	No prior infection, BNT162b2	78.8428	72.8727	83.499
513	0.211352	0.164832	0.271001	No prior infection, BNT162b2	78.8648	72.8999	83.5168
514	0.211132	0.164654	0.27073	No prior infection, BNT162b2	78.8868	72.927	83.5346
515	0.210913	0.164476	0.270459	No prior infection, BNT162b2	78.9087	72.9541	83.5524
516	0.210693	0.164299	0.270189	No prior infection, BNT162b2	78.9307	72.9811	83.5701
517	0.210474	0.164121	0.269919	No prior infection, BNT162b2	78.9526	73.0081	83.5879
518	0.210255	0.163943	0.26965	No prior infection, BNT162b2	78.9745	73.035	83.6057
519	0.210037	0.163766	0.269381	No prior infection, BNT162b2	78.9963	73.0619	83.6234
520	0.209818	0.163589	0.269112	No prior infection, BNT162b2	79.0182	73.0888	83.6411
521	0.2096	0.163411	0.268844	No prior infection, BNT162b2	79.04	73.1156	83.6589
522	0.209382	0.163234	0.268577	No prior infection, BNT162b2	79.0618	73.1423	83.6766
523	0.209164	0.163057	0.268309	No prior infection, BNT162b2	79.0836	73.1691	83.6943
524	0.208947	0.16288	0.268043	No prior infection, BNT162b2	79.1053	73.1957	83.712
525	0.20873	0.162703	0.267776	No prior infection, BNT162b2	79.127	73.2224	83.7297
526	0.208513	0.162526	0.26751	No prior infection, BNT162b2	79.1487	73.249	83.7474
527	0.208296	0.16235	0.267245	No prior infection, BNT162b2	79.1704	73.2755	83.765
528	0.208079	0.162173	0.26698	No prior infection, BNT162b2	79.1921	73.302	83.7827
529	0.207863	0.161997	0.266715	No prior infection, BNT162b2	79.2137	73.3285	83.8003
530	0.207647	0.16182	0.266451	No prior infection, BNT162b2	79.2353	73.3549	83.818
531	0.207431	0.161644	0.266187	No prior infection, BNT162b2	79.2569	73.3813	83.8356
532	0.207215	0.161468	0.265924	No prior infection, BNT162b2	79.2785	73.4076	83.8532
533	0.207	0.161291	0.265661	No prior infection, BNT162b2	79.3	73.4339	83.8709
534	0.206784	0.161115	0.265398	No prior infection, BNT162b2	79.3216	73.4602	83.8885
535	0.206569	0.160939	0.265136	No prior infection, BNT162b2	79.3431	73.4864	83.9061
536	0.206354	0.160764	0.264875	No prior infection, BNT162b2	79.3646	73.5125	83.9236
537	0.20614	0.160588	0.264613	No prior infection, BNT162b2	79.386	73.5387	83.9412
538	0.205926	0.160412	0.264353	No prior infection, BNT162b2	79.4074	73.5647	83.9588
539	0.205711	0.160236	0.264092	No prior infection, BNT162b2	79.4289	73.5908	83.9764
540	0.205497	0.160061	0.263832	No prior infection, BNT162b2	79.4503	73.6168	83.9939
541	0.205284	0.159886	0.263573	No prior infection, BNT162b2	79.4716	73.6427	84.0114
542	0.20507	0.15971	0.263313	No prior infection, BNT162b2	79.493	73.6687	84.029
543	0.204857	0.159535	0.263055	No prior infection, BNT162b2	79.5143	73.6945	84.0465
544	0.204644	0.15936	0.262796	No prior infection, BNT162b2	79.5356	73.7204	84.064
545	0.204431	0.159185	0.262539	No prior infection, BNT162b2	79.5569	73.7461	84.0815
546	0.204219	0.15901	0.262281	No prior infection, BNT162b2	79.5781	73.7719	84.099
547	0.204006	0.158835	0.262024	No prior infection, BNT162b2	79.5994	73.7976	84.1165
548	0.203794	0.15866	0.261767	No prior infection, BNT162b2	79.6206	73.8233	84.134
549	0.203582	0.158486	0.261511	No prior infection, BNT162b2	79.6418	73.8489	84.1514
550	0.203371	0.158311	0.261255	No prior infection, BNT162b2	79.6629	73.8745	84.1689
551	0.203159	0.158137	0.261	No prior infection, BNT162b2	79.6841	73.9	84.1863
552	0.202948	0.157962	0.260745	No prior infection, BNT162b2	79.7052	73.9255	84.2038
553	0.202737	0.157788	0.26049	No prior infection, BNT162b2	79.7263	73.951	84.2212
554	0.202526	0.157614	0.260236	No prior infection, BNT162b2	79.7474	73.9764	84.2386
555	0.202315	0.15744	0.259982	No prior infection, BNT162b2	79.7685	74.0018	84.256
556	0.202105	0.157266	0.259729	No prior infection, BNT162b2	79.7895	74.0271	84.2734
557	0.201895	0.157092	0.259476	No prior infection, BNT162b2	79.8105	74.0524	84.2908
558	0.201685	0.156918	0.259223	No prior infection, BNT162b2	79.8315	74.0777	84.3082
559	0.201475	0.156744	0.258971	No prior infection, BNT162b2	79.8525	74.1029	84.3256
560	0.201266	0.156571	0.258719	No prior infection, BNT162b2	79.8734	74.1281	84.3429
561	0.201056	0.156397	0.258468	No prior infection, BNT162b2	79.8944	74.1532	84.3603
562	0.200847	0.156224	0.258217	No prior infection, BNT162b2	79.9153	74.1783	84.3776
563	0.200638	0.15605	0.257966	No prior infection, BNT162b2	79.9362	74.2034	84.395
564	0.20043	0.155877	0.257716	No prior infection, BNT162b2	79.957	74.2284	84.4123
565	0.200221	0.155704	0.257466	No prior infection, BNT162b2	79.9779	74.2534	84.4296
566	0.200013	0.155531	0.257217	No prior infection, BNT162b2	79.9987	74.2783	84.4469
567	0.199805	0.155358	0.256968	No prior infection, BNT162b2	80.0195	74.3032	84.4642
568	0.199597	0.155185	0.256719	No prior infection, BNT162b2	80.0403	74.3281	84.4815
569	0.19939	0.155013	0.256471	No prior infection, BNT162b2	80.061	74.3529	84.4987
570	0.199182	0.15484	0.256223	No prior infection, BNT162b2	80.0818	74.3777	84.516
571	0.198975	0.154668	0.255976	No prior infection, BNT162b2	80.1025	74.4024	84.5332
572	0.198768	0.154495	0.255729	No prior infection, BNT162b2	80.1232	74.4271	84.5505
573	0.198562	0.154323	0.255482	No prior infection, BNT162b2	80.1438	74.4518	84.5677
574	0.198355	0.154151	0.255236	No prior infection, BNT162b2	80.1645	74.4764	84.5849
575	0.198149	0.153978	0.25499	No prior infection, BNT162b2	80.1851	74.501	84.6022
576	0.197943	0.153806	0.254745	No prior infection, BNT162b2	80.2057	74.5255	84.6194
577	0.197737	0.153635	0.2545	No prior infection, BNT162b2	80.2263	74.55	84.6365
578	0.197531	0.153463	0.254255	No prior infection, BNT162b2	80.2469	74.5745	84.6537
579	0.197326	0.153291	0.254011	No prior infection, BNT162b2	80.2674	74.5989	84.6709
580	0.197121	0.153119	0.253767	No prior infection, BNT162b2	80.2879	74.6233	84.6881
581	0.196916	0.152948	0.253523	No prior infection, BNT162b2	80.3084	74.6477	84.7052
582	0.196711	0.152776	0.25328	No prior infection, BNT162b2	80.3289	74.672	84.7224
583	0.196506	0.152605	0.253037	No prior infection, BNT162b2	80.3494	74.6963	84.7395
584	0.196302	0.152434	0.252795	No prior infection, BNT162b2	80.3698	74.7205	84.7566
585	0.196098	0.152263	0.252553	No prior infection, BNT162b2	80.3902	74.7447	84.7737
586	0.195894	0.152092	0.252312	No prior infection, BNT162b2	80.4106	74.7688	84.7908
587	0.19569	0.151921	0.25207	No prior infection, BNT162b2	80.431	74.793	84.8079
588	0.195487	0.15175	0.251829	No prior infection, BNT162b2	80.4513	74.8171	84.825
589	0.195284	0.151579	0.251589	No prior infection, BNT162b2	80.4716	74.8411	84.8421
590	0.195081	0.151409	0.251349	No prior infection, BNT162b2	80.4919	74.8651	84.8591
591	0.194878	0.151238	0.251109	No prior infection, BNT162b2	80.5122	74.8891	84.8762
592	0.194675	0.151068	0.25087	No prior infection, BNT162b2	80.5325	74.913	84.8932
593	0.194473	0.150898	0.250631	No prior infection, BNT162b2	80.5527	74.9369	84.9102
594	0.19427	0.150727	0.250392	No prior infection, BNT162b2	80.573	74.9608	84.9273
595	0.194068	0.150557	0.250154	No prior infection, BNT162b2	80.5932	74.9846	84.9443
596	0.193867	0.150387	0.249916	No prior infection, BNT162b2	80.6133	75.0084	84.9613
597	0.193665	0.150217	0.249679	No prior infection, BNT162b2	80.6335	75.0321	84.9783
598	0.193464	0.150048	0.249442	No prior infection, BNT162b2	80.6536	75.0558	84.9952
599	0.193262	0.149878	0.249205	No prior infection, BNT162b2	80.6738	75.0795	85.0122
600	0.193061	0.149708	0.248969	No prior infection, BNT162b2	80.6939	75.1031	85.0292
601	0.192861	0.149539	0.248733	No prior infection, BNT162b2	80.7139	75.1267	85.0461
602	0.19266	0.14937	0.248497	No prior infection, BNT162b2	80.734	75.1503	85.063
603	0.19246	0.1492	0.248262	No prior infection, BNT162b2	80.754	75.1738	85.08
604	0.19226	0.149031	0.248027	No prior infection, BNT162b2	80.774	75.1973	85.0969
605	0.19206	0.148862	0.247792	No prior infection, BNT162b2	80.794	75.2208	85.1138
606	0.19186	0.148693	0.247558	No prior infection, BNT162b2	80.814	75.2442	85.1307
607	0.19166	0.148524	0.247325	No prior infection, BNT162b2	80.834	75.2675	85.1476
608	0.191461	0.148356	0.247091	No prior infection, BNT162b2	80.8539	75.2909	85.1644
609	0.191262	0.148187	0.246858	No prior infection, BNT162b2	80.8738	75.3142	85.1813
610	0.191063	0.148018	0.246625	No prior infection, BNT162b2	80.8937	75.3375	85.1982
611	0.190864	0.14785	0.246393	No prior infection, BNT162b2	80.9136	75.3607	85.215
612	0.190666	0.147682	0.246161	No prior infection, BNT162b2	80.9334	75.3839	85.2318
613	0.190468	0.147514	0.245929	No prior infection, BNT162b2	80.9532	75.4071	85.2486
614	0.19027	0.147345	0.245698	No prior infection, BNT162b2	80.973	75.4302	85.2655
615	0.190072	0.147177	0.245467	No prior infection, BNT162b2	80.9928	75.4533	85.2823
616	0.189874	0.14701	0.245237	No prior infection, BNT162b2	81.0126	75.4763	85.299
617	0.189677	0.146842	0.245007	No prior infection, BNT162b2	81.0323	75.4993	85.3158
618	0.189479	0.146674	0.244777	No prior infection, BNT162b2	81.0521	75.5223	85.3326
619	0.189282	0.146507	0.244547	No prior infection, BNT162b2	81.0718	75.5453	85.3493
620	0.189086	0.146339	0.244318	No prior infection, BNT162b2	81.0914	75.5682	85.3661
621	0.188889	0.146172	0.244089	No prior infection, BNT162b2	81.1111	75.5911	85.3828
622	0.188692	0.146005	0.243861	No prior infection, BNT162b2	81.1308	75.6139	85.3995
623	0.188496	0.145837	0.243633	No prior infection, BNT162b2	81.1504	75.6367	85.4163
624	0.1883	0.14567	0.243405	No prior infection, BNT162b2	81.17	75.6595	85.433
625	0.188104	0.145504	0.243178	No prior infection, BNT162b2	81.1896	75.6822	85.4496
626	0.187909	0.145337	0.242951	No prior infection, BNT162b2	81.2091	75.7049	85.4663
627	0.187713	0.14517	0.242724	No prior infection, BNT162b2	81.2287	75.7276	85.483
628	0.187518	0.145004	0.242498	No prior infection, BNT162b2	81.2482	75.7502	85.4996
629	0.187323	0.144837	0.242272	No prior infection, BNT162b2	81.2677	75.7728	85.5163
630	0.187128	0.144671	0.242046	No prior infection, BNT162b2	81.2872	75.7954	85.5329
631	0.186934	0.144504	0.241821	No prior infection, BNT162b2	81.3066	75.8179	85.5496
632	0.186739	0.144338	0.241596	No prior infection, BNT162b2	81.3261	75.8404	85.5662
633	0.186545	0.144172	0.241372	No prior infection, BNT162b2	81.3455	75.8628	85.5828
634	0.186351	0.144006	0.241148	No prior infection, BNT162b2	81.3649	75.8852	85.5994
635	0.186157	0.143841	0.240924	No prior infection, BNT162b2	81.3843	75.9076	85.6159
636	0.185964	0.143675	0.2407	No prior infection, BNT162b2	81.4036	75.93	85.6325
637	0.18577	0.143509	0.240477	No prior infection, BNT162b2	81.423	75.9523	85.6491
638	0.185577	0.143344	0.240254	No prior infection, BNT162b2	81.4423	75.9746	85.6656
639	0.185384	0.143178	0.240032	No prior infection, BNT162b2	81.4616	75.9968	85.6822
640	0.185192	0.143013	0.239809	No prior infection, BNT162b2	81.4808	76.0191	85.6987
641	0.184999	0.142848	0.239588	No prior infection, BNT162b2	81.5001	76.0412	85.7152
642	0.184807	0.142683	0.239366	No prior infection, BNT162b2	81.5193	76.0634	85.7317
643	0.184614	0.142518	0.239145	No prior infection, BNT162b2	81.5386	76.0855	85.7482
644	0.184422	0.142353	0.238924	No prior infection, BNT162b2	81.5578	76.1076	85.7647
645	0.184231	0.142189	0.238704	No prior infection, BNT162b2	81.5769	76.1296	85.7811
646	0.184039	0.142024	0.238484	No prior infection, BNT162b2	81.5961	76.1516	85.7976
647	0.183848	0.141859	0.238264	No prior infection, BNT162b2	81.6152	76.1736	85.8141
648	0.183656	0.141695	0.238044	No prior infection, BNT162b2	81.6344	76.1956	85.8305
649	0.183465	0.141531	0.237825	No prior infection, BNT162b2	81.6535	76.2175	85.8469
650	0.183275	0.141367	0.237606	No prior infection, BNT162b2	81.6725	76.2394	85.8633
651	0.183084	0.141203	0.237388	No prior infection, BNT162b2	81.6916	76.2612	85.8797
652	0.182894	0.141039	0.23717	No prior infection, BNT162b2	81.7106	76.283	85.8961
653	0.182704	0.140875	0.236952	No prior infection, BNT162b2	81.7296	76.3048	85.9125
654	0.182514	0.140711	0.236734	No prior infection, BNT162b2	81.7486	76.3266	85.9289
655	0.182324	0.140548	0.236517	No prior infection, BNT162b2	81.7676	76.3483	85.9452
656	0.182134	0.140384	0.2363	No prior infection, BNT162b2	81.7866	76.37	85.9616
657	0.181945	0.140221	0.236084	No prior infection, BNT162b2	81.8055	76.3916	85.9779
658	0.181756	0.140058	0.235868	No prior infection, BNT162b2	81.8244	76.4132	85.9942
659	0.181567	0.139895	0.235652	No prior infection, BNT162b2	81.8433	76.4348	86.0105
660	0.181378	0.139732	0.235436	No prior infection, BNT162b2	81.8622	76.4564	86.0268
661	0.181189	0.139569	0.235221	No prior infection, BNT162b2	81.8811	76.4779	86.0431
662	0.181001	0.139406	0.235006	No prior infection, BNT162b2	81.8999	76.4994	86.0594
663	0.180812	0.139243	0.234792	No prior infection, BNT162b2	81.9188	76.5208	86.0757
664	0.180624	0.139081	0.234577	No prior infection, BNT162b2	81.9376	76.5423	86.0919
665	0.180437	0.138918	0.234363	No prior infection, BNT162b2	81.9563	76.5637	86.1082
666	0.180249	0.138756	0.23415	No prior infection, BNT162b2	81.9751	76.585	86.1244
667	0.180061	0.138594	0.233937	No prior infection, BNT162b2	81.9939	76.6063	86.1406
668	0.179874	0.138432	0.233724	No prior infection, BNT162b2	82.0126	76.6276	86.1568
669	0.179687	0.13827	0.233511	No prior infection, BNT162b2	82.0313	76.6489	86.173
670	0.1795	0.138108	0.233299	No prior infection, BNT162b2	82.05	76.6701	86.1892
671	0.179314	0.137946	0.233087	No prior infection, BNT162b2	82.0686	76.6913	86.2054
672	0.179127	0.137784	0.232875	No prior infection, BNT162b2	82.0873	76.7125	86.2216
673	0.178941	0.137623	0.232664	No prior infection, BNT162b2	82.1059	76.7336	86.2377
674	0.178755	0.137462	0.232453	No prior infection, BNT162b2	82.1245	76.7547	86.2538
675	0.178569	0.1373	0.232242	No prior infection, BNT162b2	82.1431	76.7758	86.27
676	0.178383	0.137139	0.232031	No prior infection, BNT162b2	82.1617	76.7969	86.2861
677	0.178198	0.136978	0.231821	No prior infection, BNT162b2	82.1802	76.8179	86.3022
678	0.178012	0.136817	0.231612	No prior infection, BNT162b2	82.1988	76.8388	86.3183
679	0.177827	0.136656	0.231402	No prior infection, BNT162b2	82.2173	76.8598	86.3344
680	0.177642	0.136496	0.231193	No prior infection, BNT162b2	82.2358	76.8807	86.3504
681	0.177458	0.136335	0.230984	No prior infection, BNT162b2	82.2542	76.9016	86.3665
682	0.177273	0.136175	0.230776	No prior infection, BNT162b2	82.2727	76.9224	86.3825
683	0.177089	0.136014	0.230567	No prior infection, BNT162b2	82.2911	76.9433	86.3986
684	0.176905	0.135854	0.230359	No prior infection, BNT162b2	82.3095	76.9641	86.4146
685	0.176721	0.135694	0.230152	No prior infection, BNT162b2	82.3279	76.9848	86.4306
686	0.176537	0.135534	0.229944	No prior infection, BNT162b2	82.3463	77.0056	86.4466
687	0.176353	0.135374	0.229737	No prior infection, BNT162b2	82.3647	77.0263	86.4626
688	0.17617	0.135214	0.229531	No prior infection, BNT162b2	82.383	77.0469	86.4786
689	0.175987	0.135055	0.229324	No prior infection, BNT162b2	82.4013	77.0676	86.4945
690	0.175804	0.134895	0.229118	No prior infection, BNT162b2	82.4196	77.0882	86.5105
691	0.175621	0.134736	0.228912	No prior infection, BNT162b2	82.4379	77.1088	86.5264
692	0.175438	0.134577	0.228707	No prior infection, BNT162b2	82.4562	77.1293	86.5423
693	0.175256	0.134417	0.228502	No prior infection, BNT162b2	82.4744	77.1498	86.5583
694	0.175074	0.134258	0.228297	No prior infection, BNT162b2	82.4926	77.1703	86.5742
695	0.174891	0.134099	0.228092	No prior infection, BNT162b2	82.5109	77.1908	86.5901
696	0.17471	0.133941	0.227888	No prior infection, BNT162b2	82.529	77.2112	86.6059
697	0.174528	0.133782	0.227684	No prior infection, BNT162b2	82.5472	77.2316	86.6218
698	0.174346	0.133623	0.22748	No prior infection, BNT162b2	82.5654	77.252	86.6377
699	0.174165	0.133465	0.227277	No prior infection, BNT162b2	82.5835	77.2723	86.6535
700	0.173984	0.133307	0.227074	No prior infection, BNT162b2	82.6016	77.2926	86.6693
701	0.173803	0.133148	0.226871	No prior infection, BNT162b2	82.6197	77.3129	86.6852
702	0.173622	0.13299	0.226669	No prior infection, BNT162b2	82.6378	77.3331	86.701
703	0.173442	0.132832	0.226466	No prior infection, BNT162b2	82.6558	77.3534	86.7168
704	0.173261	0.132675	0.226264	No prior infection, BNT162b2	82.6739	77.3736	86.7325
705	0.173081	0.132517	0.226063	No prior infection, BNT162b2	82.6919	77.3937	86.7483
706	0.172901	0.132359	0.225862	No prior infection, BNT162b2	82.7099	77.4138	86.7641
707	0.172721	0.132202	0.225661	No prior infection, BNT162b2	82.7279	77.4339	86.7798
708	0.172542	0.132044	0.22546	No prior infection, BNT162b2	82.7458	77.454	86.7956
709	0.172362	0.131887	0.225259	No prior infection, BNT162b2	82.7638	77.4741	86.8113
710	0.172183	0.13173	0.225059	No prior infection, BNT162b2	82.7817	77.4941	86.827
711	0.172004	0.131573	0.224859	No prior infection, BNT162b2	82.7996	77.5141	86.8427
712	0.171825	0.131416	0.22466	No prior infection, BNT162b2	82.8175	77.534	86.8584
713	0.171647	0.131259	0.224461	No prior infection, BNT162b2	82.8353	77.5539	86.8741
714	0.171468	0.131103	0.224262	No prior infection, BNT162b2	82.8532	77.5738	86.8897
715	0.17129	0.130946	0.224063	No prior infection, BNT162b2	82.871	77.5937	86.9054
716	0.171112	0.13079	0.223864	No prior infection, BNT162b2	82.8888	77.6136	86.921
717	0.170934	0.130634	0.223666	No prior infection, BNT162b2	82.9066	77.6334	86.9366
718	0.170756	0.130477	0.223468	No prior infection, BNT162b2	82.9244	77.6532	86.9523
719	0.170578	0.130321	0.223271	No prior infection, BNT162b2	82.9422	77.6729	86.9679
720	0.170401	0.130166	0.223074	No prior infection, BNT162b2	82.9599	77.6926	86.9834
721	0.170224	0.13001	0.222877	No prior infection, BNT162b2	82.9776	77.7123	86.999
722	0.170047	0.129854	0.22268	No prior infection, BNT162b2	82.9953	77.732	87.0146
723	0.16987	0.129699	0.222484	No prior infection, BNT162b2	83.013	77.7516	87.0301
724	0.169693	0.129543	0.222287	No prior infection, BNT162b2	83.0307	77.7713	87.0457
725	0.169517	0.129388	0.222092	No prior infection, BNT162b2	83.0483	77.7908	87.0612
726	0.169341	0.129233	0.221896	No prior infection, BNT162b2	83.0659	77.8104	87.0767
727	0.169164	0.129078	0.221701	No prior infection, BNT162b2	83.0836	77.8299	87.0922
728	0.168989	0.128923	0.221506	No prior infection, BNT162b2	83.1011	77.8494	87.1077
729	0.168813	0.128768	0.221311	No prior infection, BNT162b2	83.1187	77.8689	87.1232
730	0.168637	0.128613	0.221116	No prior infection, BNT162b2	83.1363	77.8884	87.1387
731	0.168462	0.128459	0.220922	No prior infection, BNT162b2	83.1538	77.9078	87.1541
732	0.168287	0.128304	0.220728	No prior infection, BNT162b2	83.1713	77.9272	87.1696
733	0.168112	0.12815	0.220535	No prior infection, BNT162b2	83.1888	77.9465	87.185
734	0.167937	0.127996	0.220341	No prior infection, BNT162b2	83.2063	77.9659	87.2004
735	0.167762	0.127842	0.220148	No prior infection, BNT162b2	83.2238	77.9852	87.2158
736	0.167588	0.127688	0.219956	No prior infection, BNT162b2	83.2412	78.0044	87.2312
737	0.167413	0.127534	0.219763	No prior infection, BNT162b2	83.2587	78.0237	87.2466
738	0.167239	0.12738	0.219571	No prior infection, BNT162b2	83.2761	78.0429	87.262
739	0.167065	0.127227	0.219379	No prior infection, BNT162b2	83.2935	78.0621	87.2773
740	0.166892	0.127073	0.219187	No prior infection, BNT162b2	83.3108	78.0813	87.2927
741	0.166718	0.12692	0.218996	No prior infection, BNT162b2	83.3282	78.1004	87.308
742	0.166545	0.126767	0.218804	No prior infection, BNT162b2	83.3455	78.1196	87.3233
743	0.166372	0.126614	0.218614	No prior infection, BNT162b2	83.3628	78.1386	87.3386
744	0.166199	0.126461	0.218423	No prior infection, BNT162b2	83.3801	78.1577	87.3539
745	0.166026	0.126308	0.218233	No prior infection, BNT162b2	83.3974	78.1767	87.3692
746	0.165853	0.126155	0.218042	No prior infection, BNT162b2	83.4147	78.1958	87.3845
747	0.165681	0.126003	0.217853	No prior infection, BNT162b2	83.4319	78.2147	87.3997
748	0.165508	0.12585	0.217663	No prior infection, BNT162b2	83.4492	78.2337	87.415
749	0.165336	0.125698	0.217474	No prior infection, BNT162b2	83.4664	78.2526	87.4302
750	0.165164	0.125546	0.217285	No prior infection, BNT162b2	83.4836	78.2715	87.4454
751	0.164993	0.125394	0.217096	No prior infection, BNT162b2	83.5007	78.2904	87.4606
752	0.164821	0.125242	0.216908	No prior infection, BNT162b2	83.5179	78.3092	87.4758
753	0.16465	0.12509	0.216719	No prior infection, BNT162b2	83.535	78.3281	87.491
754	0.164478	0.124939	0.216531	No prior infection, BNT162b2	83.5522	78.3469	87.5061
755	0.164307	0.124787	0.216344	No prior infection, BNT162b2	83.5693	78.3656	87.5213
756	0.164136	0.124636	0.216156	No prior infection, BNT162b2	83.5864	78.3844	87.5364
757	0.163966	0.124484	0.215969	No prior infection, BNT162b2	83.6034	78.4031	87.5516
758	0.163795	0.124333	0.215782	No prior infection, BNT162b2	83.6205	78.4218	87.5667
759	0.163625	0.124182	0.215596	No prior infection, BNT162b2	83.6375	78.4404	87.5818
760	0.163455	0.124031	0.215409	No prior infection, BNT162b2	83.6545	78.4591	87.5969
761	0.163285	0.12388	0.215223	No prior infection, BNT162b2	83.6715	78.4777	87.612
762	0.163115	0.12373	0.215037	No prior infection, BNT162b2	83.6885	78.4963	87.627
763	0.162945	0.123579	0.214852	No prior infection, BNT162b2	83.7055	78.5148	87.6421
764	0.162776	0.123429	0.214666	No prior infection, BNT162b2	83.7224	78.5334	87.6571
765	0.162607	0.123278	0.214481	No prior infection, BNT162b2	83.7393	78.5519	87.6722
766	0.162437	0.123128	0.214296	No prior infection, BNT162b2	83.7563	78.5704	87.6872
767	0.162269	0.122978	0.214112	No prior infection, BNT162b2	83.7731	78.5888	87.7022
768	0.1621	0.122828	0.213927	No prior infection, BNT162b2	83.79	78.6073	87.7172
769	0.161931	0.122679	0.213743	No prior infection, BNT162b2	83.8069	78.6257	87.7321
770	0.161763	0.122529	0.21356	No prior infection, BNT162b2	83.8237	78.644	87.7471
771	0.161595	0.122379	0.213376	No prior infection, BNT162b2	83.8405	78.6624	87.7621
772	0.161427	0.12223	0.213193	No prior infection, BNT162b2	83.8573	78.6807	87.777
773	0.161259	0.122081	0.21301	No prior infection, BNT162b2	83.8741	78.699	87.7919
774	0.161091	0.121932	0.212827	No prior infection, BNT162b2	83.8909	78.7173	87.8068
775	0.160923	0.121783	0.212644	No prior infection, BNT162b2	83.9077	78.7356	87.8217
776	0.160756	0.121634	0.212462	No prior infection, BNT162b2	83.9244	78.7538	87.8366
777	0.160589	0.121485	0.21228	No prior infection, BNT162b2	83.9411	78.772	87.8515
778	0.160422	0.121336	0.212098	No prior infection, BNT162b2	83.9578	78.7902	87.8664
779	0.160255	0.121188	0.211917	No prior infection, BNT162b2	83.9745	78.8083	87.8812
780	0.160088	0.121039	0.211735	No prior infection, BNT162b2	83.9912	78.8265	87.8961
781	0.159922	0.120891	0.211554	No prior infection, BNT162b2	84.0078	78.8446	87.9109
782	0.159756	0.120743	0.211373	No prior infection, BNT162b2	84.0244	78.8627	87.9257
783	0.15959	0.120595	0.211193	No prior infection, BNT162b2	84.041	78.8807	87.9405
784	0.159424	0.120447	0.211013	No prior infection, BNT162b2	84.0576	78.8987	87.9553
785	0.159258	0.1203	0.210833	No prior infection, BNT162b2	84.0742	78.9167	87.97
786	0.159092	0.120152	0.210653	No prior infection, BNT162b2	84.0908	78.9347	87.9848
787	0.158927	0.120004	0.210473	No prior infection, BNT162b2	84.1073	78.9527	87.9996
788	0.158761	0.119857	0.210294	No prior infection, BNT162b2	84.1239	78.9706	88.0143
789	0.158596	0.11971	0.210115	No prior infection, BNT162b2	84.1404	78.9885	88.029
790	0.158431	0.119563	0.209936	No prior infection, BNT162b2	84.1569	79.0064	88.0437
791	0.158267	0.119416	0.209757	No prior infection, BNT162b2	84.1733	79.0243	88.0584
792	0.158102	0.119269	0.209579	No prior infection, BNT162b2	84.1898	79.0421	88.0731
793	0.157938	0.119122	0.209401	No prior infection, BNT162b2	84.2062	79.0599	88.0878
794	0.157773	0.118976	0.209223	No prior infection, BNT162b2	84.2227	79.0777	88.1024
795	0.157609	0.118829	0.209045	No prior infection, BNT162b2	84.2391	79.0955	88.1171
796	0.157445	0.118683	0.208868	No prior infection, BNT162b2	84.2555	79.1132	88.1317
797	0.157282	0.118537	0.208691	No prior infection, BNT162b2	84.2718	79.1309	88.1463
798	0.157118	0.118391	0.208514	No prior infection, BNT162b2	84.2882	79.1486	88.1609
799	0.156955	0.118245	0.208337	No prior infection, BNT162b2	84.3045	79.1663	88.1755
800	0.156792	0.118099	0.208161	No prior infection, BNT162b2	84.3208	79.1839	88.1901
24	0.481476	0.362242	0.639958	No prior infection, ChadOx1	51.8524	36.0042	63.7758
25	0.480198	0.361655	0.637597	No prior infection, ChadOx1	51.9802	36.2403	63.8345
26	0.478923	0.361063	0.635256	No prior infection, ChadOx1	52.1077	36.4744	63.8937
27	0.477651	0.360465	0.632934	No prior infection, ChadOx1	52.2349	36.7066	63.9535
28	0.476383	0.359862	0.630632	No prior infection, ChadOx1	52.3617	36.9368	64.0138
29	0.475118	0.359254	0.628349	No prior infection, ChadOx1	52.4882	37.1651	64.0746
30	0.473856	0.358641	0.626084	No prior infection, ChadOx1	52.6144	37.3916	64.1359
31	0.472597	0.358022	0.623838	No prior infection, ChadOx1	52.7403	37.6162	64.1978
32	0.471341	0.357398	0.621611	No prior infection, ChadOx1	52.8659	37.8389	64.2602
33	0.470089	0.356769	0.619401	No prior infection, ChadOx1	52.9911	38.0599	64.3231
34	0.468839	0.356135	0.617209	No prior infection, ChadOx1	53.1161	38.2791	64.3865
35	0.467592	0.355496	0.615035	No prior infection, ChadOx1	53.2408	38.4965	64.4504
36	0.466349	0.354852	0.612879	No prior infection, ChadOx1	53.3651	38.7121	64.5148
37	0.465108	0.354203	0.610739	No prior infection, ChadOx1	53.4892	38.9261	64.5797
38	0.463871	0.353549	0.608617	No prior infection, ChadOx1	53.6129	39.1383	64.6451
39	0.462636	0.352891	0.606511	No prior infection, ChadOx1	53.7364	39.3489	64.7109
40	0.461404	0.352227	0.604422	No prior infection, ChadOx1	53.8596	39.5578	64.7773
41	0.460175	0.351559	0.60235	No prior infection, ChadOx1	53.9825	39.765	64.8441
42	0.458949	0.350886	0.600293	No prior infection, ChadOx1	54.1051	39.9707	64.9114
43	0.457726	0.350209	0.598252	No prior infection, ChadOx1	54.2274	40.1748	64.9791
44	0.456506	0.349527	0.596227	No prior infection, ChadOx1	54.3494	40.3773	65.0473
45	0.455288	0.348841	0.594217	No prior infection, ChadOx1	54.4712	40.5783	65.1159
46	0.454073	0.34815	0.592222	No prior infection, ChadOx1	54.5927	40.7778	65.185
47	0.45286	0.347455	0.590242	No prior infection, ChadOx1	54.714	40.9758	65.2545
48	0.451651	0.346756	0.588276	No prior infection, ChadOx1	54.8349	41.1724	65.3244
49	0.450444	0.346053	0.586325	No prior infection, ChadOx1	54.9556	41.3675	65.3947
50	0.449239	0.345345	0.584388	No prior infection, ChadOx1	55.0761	41.5612	65.4655
51	0.448037	0.344633	0.582465	No prior infection, ChadOx1	55.1963	41.7535	65.5367
52	0.446837	0.343918	0.580556	No prior infection, ChadOx1	55.3163	41.9444	65.6082
53	0.44564	0.343198	0.57866	No prior infection, ChadOx1	55.436	42.134	65.6802
54	0.444445	0.342474	0.576778	No prior infection, ChadOx1	55.5555	42.3222	65.7526
55	0.443252	0.341747	0.574908	No prior infection, ChadOx1	55.6748	42.5092	65.8253
56	0.442062	0.341015	0.573051	No prior infection, ChadOx1	55.7938	42.6949	65.8985
57	0.440874	0.34028	0.571206	No prior infection, ChadOx1	55.9126	42.8794	65.972
58	0.439689	0.339542	0.569374	No prior infection, ChadOx1	56.0311	43.0626	66.0458
59	0.438506	0.3388	0.567554	No prior infection, ChadOx1	56.1494	43.2446	66.12
60	0.437325	0.338054	0.565746	No prior infection, ChadOx1	56.2675	43.4254	66.1946
61	0.436146	0.337306	0.56395	No prior infection, ChadOx1	56.3854	43.605	66.2694
62	0.43497	0.336554	0.562166	No prior infection, ChadOx1	56.503	43.7834	66.3446
63	0.433796	0.335798	0.560393	No prior infection, ChadOx1	56.6204	43.9607	66.4202
64	0.432625	0.33504	0.558632	No prior infection, ChadOx1	56.7375	44.1368	66.496
65	0.431455	0.334279	0.556881	No prior infection, ChadOx1	56.8545	44.3119	66.5721
66	0.430288	0.333515	0.555142	No prior infection, ChadOx1	56.9712	44.4858	66.6485
67	0.429124	0.332748	0.553413	No prior infection, ChadOx1	57.0876	44.6587	66.7252
68	0.427961	0.331979	0.551695	No prior infection, ChadOx1	57.2039	44.8305	66.8021
69	0.426801	0.331207	0.549987	No prior infection, ChadOx1	57.3199	45.0013	66.8793
70	0.425643	0.330432	0.548289	No prior infection, ChadOx1	57.4357	45.1711	66.9568
71	0.424488	0.329655	0.546602	No prior infection, ChadOx1	57.5512	45.3398	67.0345
72	0.423335	0.328876	0.544924	No prior infection, ChadOx1	57.6665	45.5076	67.1124
73	0.422184	0.328094	0.543256	No prior infection, ChadOx1	57.7816	45.6744	67.1906
74	0.421035	0.32731	0.541598	No prior infection, ChadOx1	57.8965	45.8402	67.269
75	0.419889	0.326524	0.539949	No prior infection, ChadOx1	58.0111	46.0051	67.3476
76	0.418744	0.325736	0.53831	No prior infection, ChadOx1	58.1256	46.169	67.4264
77	0.417603	0.324946	0.536679	No prior infection, ChadOx1	58.2397	46.3321	67.5054
78	0.416463	0.324155	0.535058	No prior infection, ChadOx1	58.3537	46.4942	67.5845
79	0.415326	0.323361	0.533446	No prior infection, ChadOx1	58.4674	46.6554	67.6639
80	0.414191	0.322566	0.531843	No prior infection, ChadOx1	58.5809	46.8157	67.7434
81	0.413059	0.32177	0.530248	No prior infection, ChadOx1	58.6941	46.9752	67.823
82	0.41193	0.320972	0.528662	No prior infection, ChadOx1	58.807	47.1338	67.9028
83	0.410803	0.320174	0.527085	No prior infection, ChadOx1	58.9197	47.2915	67.9826
84	0.409678	0.319374	0.525517	No prior infection, ChadOx1	59.0322	47.4483	68.0626
85	0.408556	0.318573	0.523957	No prior infection, ChadOx1	59.1444	47.6043	68.1427
86	0.407437	0.317771	0.522405	No prior infection, ChadOx1	59.2563	47.7595	68.2229
87	0.406321	0.316968	0.520861	No prior infection, ChadOx1	59.3679	47.9139	68.3032
88	0.405207	0.316165	0.519326	No prior infection, ChadOx1	59.4793	48.0674	68.3835
89	0.404096	0.315361	0.517799	No prior infection, ChadOx1	59.5904	48.2201	68.4639
90	0.402988	0.314557	0.51628	No prior infection, ChadOx1	59.7012	48.372	68.5443
91	0.401883	0.313752	0.514769	No prior infection, ChadOx1	59.8117	48.5231	68.6248
92	0.40078	0.312947	0.513265	No prior infection, ChadOx1	59.922	48.6735	68.7053
93	0.39968	0.312141	0.51177	No prior infection, ChadOx1	60.032	48.823	68.7859
94	0.398583	0.311335	0.510282	No prior infection, ChadOx1	60.1417	48.9718	68.8665
95	0.397489	0.31053	0.508801	No prior infection, ChadOx1	60.2511	49.1199	68.947
96	0.396398	0.309724	0.507328	No prior infection, ChadOx1	60.3602	49.2672	69.0276
97	0.39531	0.308918	0.505862	No prior infection, ChadOx1	60.469	49.4138	69.1082
98	0.394224	0.308112	0.504404	No prior infection, ChadOx1	60.5776	49.5596	69.1888
99	0.393142	0.307307	0.502953	No prior infection, ChadOx1	60.6858	49.7047	69.2693
100	0.392062	0.306501	0.501508	No prior infection, ChadOx1	60.7938	49.8492	69.3499
101	0.390986	0.305696	0.500071	No prior infection, ChadOx1	60.9014	49.9929	69.4304
102	0.389913	0.304892	0.498642	No prior infection, ChadOx1	61.0087	50.1358	69.5108
103	0.388842	0.304088	0.497219	No prior infection, ChadOx1	61.1158	50.2781	69.5912
104	0.387775	0.303285	0.495803	No prior infection, ChadOx1	61.2225	50.4197	69.6715
105	0.386712	0.302483	0.494395	No prior infection, ChadOx1	61.3288	50.5605	69.7517
106	0.385651	0.301681	0.492993	No prior infection, ChadOx1	61.4349	50.7007	69.8319
107	0.384594	0.300881	0.491598	No prior infection, ChadOx1	61.5406	50.8402	69.9119
108	0.38354	0.300081	0.490211	No prior infection, ChadOx1	61.646	50.9789	69.9919
109	0.38249	0.299283	0.48883	No prior infection, ChadOx1	61.751	51.117	70.0717
110	0.381443	0.298486	0.487456	No prior infection, ChadOx1	61.8557	51.2544	70.1514
111	0.3804	0.29769	0.48609	No prior infection, ChadOx1	61.96	51.391	70.231
112	0.37936	0.296896	0.48473	No prior infection, ChadOx1	62.064	51.527	70.3104
113	0.378324	0.296103	0.483377	No prior infection, ChadOx1	62.1676	51.6623	70.3897
114	0.377292	0.295311	0.482031	No prior infection, ChadOx1	62.2708	51.7969	70.4689
115	0.376263	0.294522	0.480692	No prior infection, ChadOx1	62.3737	51.9308	70.5478
116	0.375238	0.293734	0.479359	No prior infection, ChadOx1	62.4762	52.0641	70.6266
117	0.374218	0.292947	0.478034	No prior infection, ChadOx1	62.5782	52.1966	70.7053
118	0.373201	0.292163	0.476716	No prior infection, ChadOx1	62.6799	52.3284	70.7837
119	0.372188	0.291381	0.475405	No prior infection, ChadOx1	62.7812	52.4595	70.8619
120	0.37118	0.290601	0.474101	No prior infection, ChadOx1	62.882	52.5899	70.9399
121	0.370175	0.289824	0.472804	No prior infection, ChadOx1	62.9825	52.7196	71.0176
122	0.369176	0.289048	0.471515	No prior infection, ChadOx1	63.0824	52.8485	71.0952
123	0.36818	0.288276	0.470233	No prior infection, ChadOx1	63.182	52.9767	71.1724
124	0.367189	0.287505	0.468958	No prior infection, ChadOx1	63.2811	53.1042	71.2495
125	0.366203	0.286738	0.467691	No prior infection, ChadOx1	63.3797	53.2309	71.3262
126	0.365222	0.285974	0.466432	No prior infection, ChadOx1	63.4778	53.3568	71.4026
127	0.364246	0.285212	0.465181	No prior infection, ChadOx1	63.5754	53.4819	71.4788
128	0.363275	0.284454	0.463937	No prior infection, ChadOx1	63.6725	53.6063	71.5546
129	0.362309	0.283699	0.462701	No prior infection, ChadOx1	63.7691	53.7299	71.6301
130	0.361349	0.282948	0.461474	No prior infection, ChadOx1	63.8651	53.8526	71.7052
131	0.360393	0.282199	0.460254	No prior infection, ChadOx1	63.9607	53.9746	71.7801
132	0.359443	0.281455	0.459042	No prior infection, ChadOx1	64.0557	54.0958	71.8545
133	0.358499	0.280713	0.457839	No prior infection, ChadOx1	64.1501	54.2161	71.9287
134	0.35756	0.279976	0.456644	No prior infection, ChadOx1	64.244	54.3356	72.0024
135	0.356626	0.279242	0.455457	No prior infection, ChadOx1	64.3374	54.4543	72.0758
136	0.355699	0.278511	0.454278	No prior infection, ChadOx1	64.4301	54.5722	72.1489
137	0.354776	0.277785	0.453107	No prior infection, ChadOx1	64.5224	54.6893	72.2215
138	0.35386	0.277062	0.451944	No prior infection, ChadOx1	64.614	54.8056	72.2938
139	0.352949	0.276343	0.45079	No prior infection, ChadOx1	64.7051	54.921	72.3657
140	0.352044	0.275629	0.449644	No prior infection, ChadOx1	64.7956	55.0356	72.4371
141	0.351144	0.274918	0.448506	No prior infection, ChadOx1	64.8856	55.1494	72.5082
142	0.350251	0.274211	0.447376	No prior infection, ChadOx1	64.9749	55.2624	72.5789
143	0.349363	0.273508	0.446255	No prior infection, ChadOx1	65.0637	55.3745	72.6492
144	0.348481	0.27281	0.445143	No prior infection, ChadOx1	65.1519	55.4857	72.719
145	0.347606	0.272115	0.444039	No prior infection, ChadOx1	65.2394	55.5961	72.7885
146	0.346736	0.271425	0.442943	No prior infection, ChadOx1	65.3264	55.7057	72.8575
147	0.345873	0.27074	0.441856	No prior infection, ChadOx1	65.4127	55.8144	72.926
148	0.345016	0.270059	0.440778	No prior infection, ChadOx1	65.4984	55.9222	72.9941
149	0.344165	0.269382	0.439708	No prior infection, ChadOx1	65.5835	56.0292	73.0618
150	0.34332	0.26871	0.438647	No prior infection, ChadOx1	65.668	56.1353	73.129
151	0.342481	0.268042	0.437594	No prior infection, ChadOx1	65.7519	56.2406	73.1958
152	0.341649	0.267378	0.43655	No prior infection, ChadOx1	65.8351	56.345	73.2622
153	0.340823	0.26672	0.435515	No prior infection, ChadOx1	65.9177	56.4485	73.328
154	0.340003	0.266065	0.434488	No prior infection, ChadOx1	65.9997	56.5512	73.3935
155	0.33919	0.265416	0.43347	No prior infection, ChadOx1	66.081	56.653	73.4584
156	0.338382	0.26477	0.43246	No prior infection, ChadOx1	66.1618	56.754	73.523
157	0.337581	0.26413	0.431459	No prior infection, ChadOx1	66.2419	56.8541	73.587
158	0.336786	0.263493	0.430466	No prior infection, ChadOx1	66.3214	56.9534	73.6507
159	0.335998	0.262862	0.429482	No prior infection, ChadOx1	66.4002	57.0518	73.7138
160	0.335215	0.262235	0.428506	No prior infection, ChadOx1	66.4785	57.1494	73.7765
161	0.334439	0.261612	0.427539	No prior infection, ChadOx1	66.5561	57.2461	73.8388
162	0.333669	0.260994	0.42658	No prior infection, ChadOx1	66.6331	57.342	73.9006
163	0.332905	0.260381	0.425629	No prior infection, ChadOx1	66.7095	57.4371	73.9619
164	0.332147	0.259772	0.424687	No prior infection, ChadOx1	66.7853	57.5313	74.0228
165	0.331396	0.259168	0.423753	No prior infection, ChadOx1	66.8604	57.6247	74.0832
166	0.330651	0.258568	0.422828	No prior infection, ChadOx1	66.9349	57.7172	74.1432
167	0.329912	0.257973	0.421911	No prior infection, ChadOx1	67.0088	57.8089	74.2027
168	0.329179	0.257383	0.421002	No prior infection, ChadOx1	67.0821	57.8998	74.2617
169	0.328452	0.256797	0.420101	No prior infection, ChadOx1	67.1548	57.9899	74.3203
170	0.327731	0.256216	0.419209	No prior infection, ChadOx1	67.2269	58.0791	74.3784
171	0.327017	0.255639	0.418325	No prior infection, ChadOx1	67.2983	58.1675	74.4361
172	0.326308	0.255066	0.417448	No prior infection, ChadOx1	67.3692	58.2552	74.4934
173	0.325605	0.254498	0.41658	No prior infection, ChadOx1	67.4395	58.342	74.5502
174	0.324908	0.253934	0.41572	No prior infection, ChadOx1	67.5092	58.428	74.6066
175	0.324217	0.253375	0.414867	No prior infection, ChadOx1	67.5783	58.5133	74.6625
176	0.323532	0.25282	0.414022	No prior infection, ChadOx1	67.6468	58.5978	74.718
177	0.322852	0.252269	0.413185	No prior infection, ChadOx1	67.7148	58.6815	74.7731
178	0.322179	0.251722	0.412356	No prior infection, ChadOx1	67.7821	58.7644	74.8278
179	0.32151	0.25118	0.411534	No prior infection, ChadOx1	67.849	58.8466	74.882
180	0.320848	0.250641	0.410719	No prior infection, ChadOx1	67.9152	58.9281	74.9359
181	0.320191	0.250107	0.409912	No prior infection, ChadOx1	67.9809	59.0088	74.9893
182	0.319539	0.249577	0.409113	No prior infection, ChadOx1	68.0461	59.0887	75.0423
183	0.318893	0.249051	0.40832	No prior infection, ChadOx1	68.1107	59.168	75.0949
184	0.318252	0.248529	0.407535	No prior infection, ChadOx1	68.1748	59.2465	75.1471
185	0.317616	0.248011	0.406756	No prior infection, ChadOx1	68.2384	59.3244	75.1989
186	0.316985	0.247496	0.405985	No prior infection, ChadOx1	68.3015	59.4015	75.2504
187	0.31636	0.246986	0.40522	No prior infection, ChadOx1	68.364	59.478	75.3014
188	0.31574	0.246479	0.404463	No prior infection, ChadOx1	68.426	59.5537	75.3521
189	0.315124	0.245976	0.403712	No prior infection, ChadOx1	68.4876	59.6288	75.4024
190	0.314514	0.245477	0.402968	No prior infection, ChadOx1	68.5486	59.7032	75.4523
191	0.313909	0.244981	0.40223	No prior infection, ChadOx1	68.6091	59.777	75.5019
192	0.313308	0.244489	0.401499	No prior infection, ChadOx1	68.6692	59.8501	75.5511
193	0.312713	0.244	0.400775	No prior infection, ChadOx1	68.7287	59.9225	75.6
194	0.312122	0.243515	0.400057	No prior infection, ChadOx1	68.7878	59.9943	75.6485
195	0.311535	0.243034	0.399345	No prior infection, ChadOx1	68.8465	60.0655	75.6966
196	0.310954	0.242556	0.398639	No prior infection, ChadOx1	68.9046	60.1361	75.7444
197	0.310376	0.242081	0.397939	No prior infection, ChadOx1	68.9624	60.2061	75.7919
198	0.309803	0.241609	0.397246	No prior infection, ChadOx1	69.0197	60.2754	75.8391
199	0.309235	0.241141	0.396558	No prior infection, ChadOx1	69.0765	60.3442	75.8859
200	0.308671	0.240676	0.395876	No prior infection, ChadOx1	69.1329	60.4124	75.9324
201	0.308111	0.240214	0.3952	No prior infection, ChadOx1	69.1889	60.48	75.9786
202	0.307556	0.239755	0.39453	No prior infection, ChadOx1	69.2444	60.547	76.0245
203	0.307005	0.2393	0.393865	No prior infection, ChadOx1	69.2995	60.6135	76.07
204	0.306458	0.238847	0.393207	No prior infection, ChadOx1	69.3542	60.6793	76.1153
205	0.305915	0.238397	0.392554	No prior infection, ChadOx1	69.4085	60.7446	76.1603
206	0.305376	0.237951	0.391906	No prior infection, ChadOx1	69.4624	60.8094	76.2049
207	0.304841	0.237507	0.391264	No prior infection, ChadOx1	69.5159	60.8736	76.2493
208	0.304311	0.237067	0.390628	No prior infection, ChadOx1	69.5689	60.9372	76.2933
209	0.303784	0.236629	0.389997	No prior infection, ChadOx1	69.6216	61.0003	76.3371
210	0.303261	0.236195	0.389371	No prior infection, ChadOx1	69.6739	61.0629	76.3805
211	0.302742	0.235763	0.388751	No prior infection, ChadOx1	69.7258	61.1249	76.4237
212	0.302228	0.235334	0.388136	No prior infection, ChadOx1	69.7772	61.1864	76.4666
213	0.301717	0.234908	0.387526	No prior infection, ChadOx1	69.8283	61.2474	76.5092
214	0.30121	0.234485	0.386922	No prior infection, ChadOx1	69.879	61.3078	76.5515
215	0.300706	0.234064	0.386323	No prior infection, ChadOx1	69.9294	61.3677	76.5936
216	0.300207	0.233646	0.385729	No prior infection, ChadOx1	69.9793	61.4271	76.6354
217	0.299711	0.233231	0.38514	No prior infection, ChadOx1	70.0289	61.486	76.6769
218	0.299219	0.232819	0.384556	No prior infection, ChadOx1	70.0781	61.5444	76.7181
219	0.29873	0.232409	0.383977	No prior infection, ChadOx1	70.127	61.6023	76.7591
220	0.298245	0.232001	0.383403	No prior infection, ChadOx1	70.1755	61.6597	76.7999
221	0.297764	0.231597	0.382834	No prior infection, ChadOx1	70.2236	61.7166	76.8403
222	0.297286	0.231194	0.38227	No prior infection, ChadOx1	70.2714	61.773	76.8806
223	0.296811	0.230795	0.381711	No prior infection, ChadOx1	70.3189	61.8289	76.9205
224	0.29634	0.230397	0.381156	No prior infection, ChadOx1	70.366	61.8844	76.9603
225	0.295872	0.230002	0.380606	No prior infection, ChadOx1	70.4128	61.9394	76.9998
226	0.295407	0.22961	0.38006	No prior infection, ChadOx1	70.4593	61.994	77.039
227	0.294946	0.229219	0.379519	No prior infection, ChadOx1	70.5054	62.0481	77.0781
228	0.294488	0.228831	0.378983	No prior infection, ChadOx1	70.5512	62.1017	77.1169
229	0.294033	0.228446	0.378451	No prior infection, ChadOx1	70.5967	62.1549	77.1554
230	0.293581	0.228062	0.377923	No prior infection, ChadOx1	70.6419	62.2077	77.1938
231	0.293133	0.227681	0.3774	No prior infection, ChadOx1	70.6867	62.26	77.2319
232	0.292687	0.227302	0.376881	No prior infection, ChadOx1	70.7313	62.3119	77.2698
233	0.292245	0.226925	0.376367	No prior infection, ChadOx1	70.7755	62.3633	77.3075
234	0.291806	0.226551	0.375857	No prior infection, ChadOx1	70.8194	62.4143	77.3449
235	0.29137	0.226178	0.375351	No prior infection, ChadOx1	70.863	62.4649	77.3822
236	0.290937	0.225808	0.37485	No prior infection, ChadOx1	70.9063	62.515	77.4192
237	0.290506	0.22544	0.374352	No prior infection, ChadOx1	70.9494	62.5648	77.456
238	0.290079	0.225074	0.37386	No prior infection, ChadOx1	70.9921	62.614	77.4926
239	0.289655	0.22471	0.373371	No prior infection, ChadOx1	71.0345	62.6629	77.529
240	0.289234	0.224348	0.372886	No prior infection, ChadOx1	71.0766	62.7114	77.5652
241	0.288816	0.223988	0.372406	No prior infection, ChadOx1	71.1184	62.7594	77.6012
242	0.2884	0.22363	0.37193	No prior infection, ChadOx1	71.16	62.807	77.637
243	0.287988	0.223274	0.371458	No prior infection, ChadOx1	71.2012	62.8542	77.6726
244	0.287578	0.222921	0.37099	No prior infection, ChadOx1	71.2422	62.901	77.7079
245	0.287172	0.222569	0.370526	No prior infection, ChadOx1	71.2828	62.9474	77.7431
246	0.286769	0.22222	0.370067	No prior infection, ChadOx1	71.3231	62.9933	77.778
247	0.286368	0.221872	0.369612	No prior infection, ChadOx1	71.3632	63.0388	77.8128
248	0.285971	0.221527	0.369161	No prior infection, ChadOx1	71.4029	63.0839	77.8473
249	0.285576	0.221184	0.368715	No prior infection, ChadOx1	71.4424	63.1285	77.8816
250	0.285185	0.220843	0.368273	No prior infection, ChadOx1	71.4815	63.1727	77.9157
251	0.284796	0.220504	0.367835	No prior infection, ChadOx1	71.5204	63.2165	77.9496
252	0.284411	0.220166	0.367401	No prior infection, ChadOx1	71.5589	63.2599	77.9834
253	0.284028	0.219831	0.366971	No prior infection, ChadOx1	71.5972	63.3029	78.0169
254	0.283648	0.219499	0.366546	No prior infection, ChadOx1	71.6352	63.3454	78.0501
255	0.283272	0.219168	0.366125	No prior infection, ChadOx1	71.6728	63.3875	78.0832
256	0.282898	0.218839	0.365708	No prior infection, ChadOx1	71.7102	63.4292	78.1161
257	0.282527	0.218512	0.365296	No prior infection, ChadOx1	71.7473	63.4704	78.1488
258	0.282159	0.218187	0.364887	No prior infection, ChadOx1	71.7841	63.5113	78.1813
259	0.281794	0.217864	0.364483	No prior infection, ChadOx1	71.8206	63.5517	78.2136
260	0.281432	0.217543	0.364083	No prior infection, ChadOx1	71.8568	63.5917	78.2457
261	0.281072	0.217224	0.363687	No prior infection, ChadOx1	71.8928	63.6313	78.2776
262	0.280716	0.216908	0.363295	No prior infection, ChadOx1	71.9284	63.6705	78.3092
263	0.280362	0.216593	0.362907	No prior infection, ChadOx1	71.9638	63.7093	78.3407
264	0.280012	0.21628	0.362524	No prior infection, ChadOx1	71.9988	63.7476	78.372
265	0.279664	0.215969	0.362144	No prior infection, ChadOx1	72.0336	63.7856	78.4031
266	0.279319	0.215659	0.361769	No prior infection, ChadOx1	72.0681	63.8231	78.4341
267	0.278976	0.215352	0.361398	No prior infection, ChadOx1	72.1024	63.8602	78.4648
268	0.278637	0.215047	0.36103	No prior infection, ChadOx1	72.1363	63.897	78.4953
269	0.2783	0.214743	0.360667	No prior infection, ChadOx1	72.17	63.9333	78.5257
270	0.277966	0.214442	0.360308	No prior infection, ChadOx1	72.2034	63.9692	78.5558
271	0.277635	0.214142	0.359953	No prior infection, ChadOx1	72.2365	64.0047	78.5858
272	0.277306	0.213844	0.359601	No prior infection, ChadOx1	72.2694	64.0399	78.6156
273	0.27698	0.213548	0.359254	No prior infection, ChadOx1	72.302	64.0746	78.6452
274	0.276657	0.213254	0.358911	No prior infection, ChadOx1	72.3343	64.1089	78.6746
275	0.276336	0.212961	0.358571	No prior infection, ChadOx1	72.3664	64.1429	78.7039
276	0.276018	0.21267	0.358235	No prior infection, ChadOx1	72.3982	64.1765	78.733
277	0.275703	0.212381	0.357903	No prior infection, ChadOx1	72.4297	64.2097	78.7619
278	0.27539	0.212094	0.357575	No prior infection, ChadOx1	72.461	64.2425	78.7906
279	0.27508	0.211808	0.357251	No prior infection, ChadOx1	72.492	64.2749	78.8192
280	0.274772	0.211525	0.356931	No prior infection, ChadOx1	72.5228	64.3069	78.8475
281	0.274467	0.211242	0.356614	No prior infection, ChadOx1	72.5533	64.3386	78.8758
282	0.274164	0.210962	0.356301	No prior infection, ChadOx1	72.5836	64.3699	78.9038
283	0.273864	0.210683	0.355992	No prior infection, ChadOx1	72.6136	64.4008	78.9317
284	0.273567	0.210406	0.355687	No prior infection, ChadOx1	72.6433	64.4313	78.9594
285	0.273271	0.210131	0.355385	No prior infection, ChadOx1	72.6729	64.4615	78.9869
286	0.272979	0.209857	0.355087	No prior infection, ChadOx1	72.7021	64.4913	79.0143
287	0.272689	0.209585	0.354793	No prior infection, ChadOx1	72.7311	64.5207	79.0415
288	0.272401	0.209314	0.354502	No prior infection, ChadOx1	72.7599	64.5498	79.0686
289	0.272115	0.209045	0.354215	No prior infection, ChadOx1	72.7885	64.5785	79.0955
290	0.271832	0.208777	0.353931	No prior infection, ChadOx1	72.8168	64.6069	79.1223
291	0.271552	0.208512	0.353651	No prior infection, ChadOx1	72.8448	64.6349	79.1488
292	0.271273	0.208247	0.353375	No prior infection, ChadOx1	72.8727	64.6625	79.1753
293	0.270998	0.207984	0.353102	No prior infection, ChadOx1	72.9002	64.6898	79.2016
294	0.270724	0.207723	0.352833	No prior infection, ChadOx1	72.9276	64.7167	79.2277
295	0.270453	0.207463	0.352567	No prior infection, ChadOx1	72.9547	64.7433	79.2537
296	0.270184	0.207205	0.352304	No prior infection, ChadOx1	72.9816	64.7696	79.2795
297	0.269917	0.206948	0.352045	No prior infection, ChadOx1	73.0083	64.7955	79.3052
298	0.269652	0.206693	0.35179	No prior infection, ChadOx1	73.0348	64.821	79.3307
299	0.26939	0.206439	0.351538	No prior infection, ChadOx1	73.061	64.8462	79.3561
300	0.26913	0.206186	0.351289	No prior infection, ChadOx1	73.087	64.8711	79.3814
301	0.268872	0.205935	0.351044	No prior infection, ChadOx1	73.1128	64.8956	79.4065
302	0.268617	0.205686	0.350802	No prior infection, ChadOx1	73.1383	64.9198	79.4314
303	0.268363	0.205437	0.350563	No prior infection, ChadOx1	73.1637	64.9437	79.4563
304	0.268112	0.20519	0.350328	No prior infection, ChadOx1	73.1888	64.9672	79.481
305	0.267862	0.204944	0.350095	No prior infection, ChadOx1	73.2138	64.9905	79.5056
306	0.267614	0.2047	0.349866	No prior infection, ChadOx1	73.2386	65.0134	79.53
307	0.267369	0.204457	0.349639	No prior infection, ChadOx1	73.2631	65.0361	79.5543
308	0.267125	0.204215	0.349416	No prior infection, ChadOx1	73.2875	65.0584	79.5785
309	0.266884	0.203974	0.349196	No prior infection, ChadOx1	73.3116	65.0804	79.6026
310	0.266644	0.203734	0.348979	No prior infection, ChadOx1	73.3356	65.1021	79.6266
311	0.266406	0.203496	0.348764	No prior infection, ChadOx1	73.3594	65.1236	79.6504
312	0.26617	0.203258	0.348553	No prior infection, ChadOx1	73.383	65.1447	79.6742
313	0.265935	0.203022	0.348344	No prior infection, ChadOx1	73.4065	65.1656	79.6978
314	0.265703	0.202787	0.348138	No prior infection, ChadOx1	73.4297	65.1862	79.7213
315	0.265472	0.202553	0.347935	No prior infection, ChadOx1	73.4528	65.2065	79.7447
316	0.265243	0.20232	0.347735	No prior infection, ChadOx1	73.4757	65.2265	79.768
317	0.265015	0.202088	0.347538	No prior infection, ChadOx1	73.4985	65.2462	79.7912
318	0.26479	0.201857	0.347343	No prior infection, ChadOx1	73.521	65.2657	79.8143
319	0.264565	0.201627	0.347151	No prior infection, ChadOx1	73.5435	65.2849	79.8373
320	0.264343	0.201398	0.346961	No prior infection, ChadOx1	73.5657	65.3039	79.8602
321	0.264122	0.20117	0.346775	No prior infection, ChadOx1	73.5878	65.3225	79.883
322	0.263903	0.200943	0.34659	No prior infection, ChadOx1	73.6097	65.341	79.9057
323	0.263685	0.200716	0.346409	No prior infection, ChadOx1	73.6315	65.3591	79.9284
324	0.263469	0.200491	0.346229	No prior infection, ChadOx1	73.6531	65.3771	79.9509
325	0.263254	0.200267	0.346053	No prior infection, ChadOx1	73.6746	65.3947	79.9733
326	0.263041	0.200043	0.345879	No prior infection, ChadOx1	73.6959	65.4121	79.9957
327	0.26283	0.199821	0.345707	No prior infection, ChadOx1	73.717	65.4293	80.0179
328	0.26262	0.199599	0.345538	No prior infection, ChadOx1	73.738	65.4462	80.0401
329	0.262411	0.199379	0.345371	No prior infection, ChadOx1	73.7589	65.4629	80.0621
330	0.262204	0.199159	0.345207	No prior infection, ChadOx1	73.7796	65.4793	80.0841
331	0.261999	0.19894	0.345046	No prior infection, ChadOx1	73.8001	65.4954	80.106
332	0.261795	0.198722	0.344886	No prior infection, ChadOx1	73.8205	65.5114	80.1278
333	0.261592	0.198505	0.34473	No prior infection, ChadOx1	73.8408	65.527	80.1495
334	0.261391	0.198288	0.344575	No prior infection, ChadOx1	73.8609	65.5425	80.1712
335	0.261191	0.198073	0.344423	No prior infection, ChadOx1	73.8809	65.5577	80.1927
336	0.260993	0.197858	0.344274	No prior infection, ChadOx1	73.9007	65.5726	80.2142
337	0.260796	0.197645	0.344126	No prior infection, ChadOx1	73.9204	65.5874	80.2355
338	0.260601	0.197432	0.343981	No prior infection, ChadOx1	73.9399	65.6019	80.2568
339	0.260407	0.197219	0.343839	No prior infection, ChadOx1	73.9593	65.6161	80.2781
340	0.260214	0.197008	0.343699	No prior infection, ChadOx1	73.9786	65.6301	80.2992
341	0.260023	0.196797	0.34356	No prior infection, ChadOx1	73.9977	65.644	80.3203
342	0.259833	0.196587	0.343425	No prior infection, ChadOx1	74.0167	65.6575	80.3413
343	0.259644	0.196378	0.343291	No prior infection, ChadOx1	74.0356	65.6709	80.3622
344	0.259456	0.19617	0.34316	No prior infection, ChadOx1	74.0544	65.684	80.383
345	0.25927	0.195962	0.343031	No prior infection, ChadOx1	74.073	65.6969	80.4038
346	0.259086	0.195756	0.342904	No prior infection, ChadOx1	74.0914	65.7096	80.4244
347	0.258902	0.195549	0.342779	No prior infection, ChadOx1	74.1098	65.7221	80.4451
348	0.25872	0.195344	0.342656	No prior infection, ChadOx1	74.128	65.7344	80.4656
349	0.258539	0.195139	0.342536	No prior infection, ChadOx1	74.1461	65.7464	80.4861
350	0.258359	0.194935	0.342417	No prior infection, ChadOx1	74.1641	65.7583	80.5065
351	0.25818	0.194732	0.342301	No prior infection, ChadOx1	74.182	65.7699	80.5268
352	0.258003	0.19453	0.342187	No prior infection, ChadOx1	74.1997	65.7813	80.547
353	0.257827	0.194328	0.342075	No prior infection, ChadOx1	74.2173	65.7925	80.5672
354	0.257652	0.194127	0.341965	No prior infection, ChadOx1	74.2348	65.8035	80.5873
355	0.257478	0.193926	0.341857	No prior infection, ChadOx1	74.2522	65.8143	80.6074
356	0.257306	0.193727	0.341751	No prior infection, ChadOx1	74.2694	65.8249	80.6273
357	0.257134	0.193527	0.341647	No prior infection, ChadOx1	74.2866	65.8353	80.6473
358	0.256964	0.193329	0.341545	No prior infection, ChadOx1	74.3036	65.8455	80.6671
359	0.256795	0.193131	0.341446	No prior infection, ChadOx1	74.3205	65.8554	80.6869
360	0.256628	0.192934	0.341348	No prior infection, ChadOx1	74.3372	65.8652	80.7066
361	0.256461	0.192738	0.341252	No prior infection, ChadOx1	74.3539	65.8748	80.7262
362	0.256295	0.192542	0.341158	No prior infection, ChadOx1	74.3705	65.8842	80.7458
363	0.256131	0.192347	0.341066	No prior infection, ChadOx1	74.3869	65.8934	80.7653
364	0.255968	0.192153	0.340976	No prior infection, ChadOx1	74.4032	65.9024	80.7847
365	0.255806	0.191959	0.340888	No prior infection, ChadOx1	74.4194	65.9112	80.8041
366	0.255645	0.191766	0.340802	No prior infection, ChadOx1	74.4355	65.9198	80.8234
367	0.255485	0.191573	0.340718	No prior infection, ChadOx1	74.4515	65.9282	80.8427
368	0.255326	0.191381	0.340636	No prior infection, ChadOx1	74.4674	65.9364	80.8619
369	0.255168	0.19119	0.340556	No prior infection, ChadOx1	74.4832	65.9444	80.881
370	0.255012	0.191	0.340477	No prior infection, ChadOx1	74.4988	65.9523	80.9
371	0.254856	0.19081	0.3404	No prior infection, ChadOx1	74.5144	65.96	80.919
372	0.254702	0.19062	0.340325	No prior infection, ChadOx1	74.5298	65.9675	80.938
373	0.254548	0.190431	0.340252	No prior infection, ChadOx1	74.5452	65.9748	80.9569
374	0.254396	0.190243	0.340181	No prior infection, ChadOx1	74.5604	65.9819	80.9757
375	0.254244	0.190056	0.340112	No prior infection, ChadOx1	74.5756	65.9888	80.9944
376	0.254094	0.189869	0.340044	No prior infection, ChadOx1	74.5906	65.9956	81.0131
377	0.253945	0.189682	0.339978	No prior infection, ChadOx1	74.6055	66.0022	81.0318
378	0.253796	0.189497	0.339914	No prior infection, ChadOx1	74.6204	66.0086	81.0503
379	0.253649	0.189311	0.339851	No prior infection, ChadOx1	74.6351	66.0149	81.0689
380	0.253502	0.189127	0.33979	No prior infection, ChadOx1	74.6498	66.021	81.0873
381	0.253357	0.188943	0.339731	No prior infection, ChadOx1	74.6643	66.0269	81.1057
382	0.253212	0.188759	0.339673	No prior infection, ChadOx1	74.6788	66.0327	81.1241
383	0.253069	0.188576	0.339617	No prior infection, ChadOx1	74.6931	66.0383	81.1424
384	0.252926	0.188394	0.339563	No prior infection, ChadOx1	74.7074	66.0437	81.1606
385	0.252784	0.188212	0.33951	No prior infection, ChadOx1	74.7216	66.049	81.1788
386	0.252643	0.18803	0.339459	No prior infection, ChadOx1	74.7357	66.0541	81.197
387	0.252503	0.187849	0.339409	No prior infection, ChadOx1	74.7497	66.0591	81.2151
388	0.252364	0.187669	0.339361	No prior infection, ChadOx1	74.7636	66.0639	81.2331
389	0.252226	0.187489	0.339314	No prior infection, ChadOx1	74.7774	66.0686	81.2511
390	0.252088	0.18731	0.339269	No prior infection, ChadOx1	74.7912	66.0731	81.269
391	0.251951	0.187131	0.339226	No prior infection, ChadOx1	74.8049	66.0774	81.2869
392	0.251816	0.186952	0.339183	No prior infection, ChadOx1	74.8184	66.0817	81.3048
393	0.251681	0.186775	0.339143	No prior infection, ChadOx1	74.8319	66.0857	81.3225
[truncated: 407 more rows]

## Sheet: d
assay
[truncated: 260,124+ more rows]

[truncated: 2 more sheets: e, f]
