# Supplementary material for: Antibody responses and correlates of protection in the general population after two doses of the ChAdOx1 or BNT162b2 vaccines
Source: Nat Med. 2022 Feb 14;28(5):1072–82. doi: 10.1038/s41591-022-01721-6 (PMC9117148; doi:10.1038/s41591-022-01721-6)
Supplement: Source Data Fig. 5 — Statistical Source Data [file 41591_2022_1721_MOESM11_ESM.xlsx]

## Sheet: Fig5
age	group	lthc	prior	time	time1	time2	vac
40	Female, 8-week	No LTHC	No prior infection	64	22	140	ChAdOx1
40	Female, 8-week	No LTHC	Prior infection	189	101	278	ChAdOx1
40	Female, 8-week	LTHC	No prior infection	59	21	133	ChAdOx1
40	Female, 8-week	LTHC	Prior infection	179	94	265	ChAdOx1
40	Female, 12-week	No LTHC	No prior infection	80	22	154	ChAdOx1
40	Female, 12-week	No LTHC	Prior infection	205	118	294	ChAdOx1
40	Female, 12-week	LTHC	No prior infection	75	21	146	ChAdOx1
40	Female, 12-week	LTHC	Prior infection	195	111	280	ChAdOx1
40	Male, 8-week	No LTHC	No prior infection	60	21	136	ChAdOx1
40	Male, 8-week	No LTHC	Prior infection	186	95	276	ChAdOx1
40	Male, 8-week	LTHC	No prior infection	55	21	129	ChAdOx1
40	Male, 8-week	LTHC	Prior infection	176	89	267	ChAdOx1
40	Male, 12-week	No LTHC	No prior infection	77	22	152	ChAdOx1
40	Male, 12-week	No LTHC	Prior infection	202	114	287	ChAdOx1
40	Male, 12-week	LTHC	No prior infection	71	22	146	ChAdOx1
40	Male, 12-week	LTHC	Prior infection	192	108	276	ChAdOx1
60	Female, 8-week	No LTHC	No prior infection	68	22	143	ChAdOx1
60	Female, 8-week	No LTHC	Prior infection	191	102	278	ChAdOx1
60	Female, 8-week	LTHC	No prior infection	63	21	135	ChAdOx1
60	Female, 8-week	LTHC	Prior infection	181	96	267	ChAdOx1
60	Female, 12-week	No LTHC	No prior infection	83	22	156	ChAdOx1
60	Female, 12-week	No LTHC	Prior infection	206	123	291	ChAdOx1
60	Female, 12-week	LTHC	No prior infection	78	21	150	ChAdOx1
60	Female, 12-week	LTHC	Prior infection	196	116	280	ChAdOx1
60	Male, 8-week	No LTHC	No prior infection	64	21	140	ChAdOx1
60	Male, 8-week	No LTHC	Prior infection	188	100	279	ChAdOx1
60	Male, 8-week	LTHC	No prior infection	59	22	135	ChAdOx1
60	Male, 8-week	LTHC	Prior infection	178	92	262	ChAdOx1
60	Male, 12-week	No LTHC	No prior infection	80	21	154	ChAdOx1
60	Male, 12-week	No LTHC	Prior infection	203	119	287	ChAdOx1
60	Male, 12-week	LTHC	No prior infection	75	22	145	ChAdOx1
60	Male, 12-week	LTHC	Prior infection	194	112	276	ChAdOx1
80	Female, 8-week	No LTHC	No prior infection	70	21	144	ChAdOx1
80	Female, 8-week	No LTHC	Prior infection	192	105	278	ChAdOx1
80	Female, 8-week	LTHC	No prior infection	66	21	140	ChAdOx1
80	Female, 8-week	LTHC	Prior infection	183	99	265	ChAdOx1
80	Female, 12-week	No LTHC	No prior infection	86	21	157	ChAdOx1
80	Female, 12-week	No LTHC	Prior infection	208	124	290	ChAdOx1
80	Female, 12-week	LTHC	No prior infection	81	22	151	ChAdOx1
80	Female, 12-week	LTHC	Prior infection	197	116	279	ChAdOx1
80	Male, 8-week	No LTHC	No prior infection	68	22	141	ChAdOx1
80	Male, 8-week	No LTHC	Prior infection	189	104	274	ChAdOx1
80	Male, 8-week	LTHC	No prior infection	63	21	135	ChAdOx1
80	Male, 8-week	LTHC	Prior infection	179	98	263	ChAdOx1
80	Male, 12-week	No LTHC	No prior infection	82	21	157	ChAdOx1
80	Male, 12-week	No LTHC	Prior infection	204	116	287	ChAdOx1
80	Male, 12-week	LTHC	No prior infection	78	21	149	ChAdOx1
80	Male, 12-week	LTHC	Prior infection	194	112	276	ChAdOx1
20	Female, 8-week	No LTHC	No prior infection	218	136	305	BNT162b2
20	Female, 3-week	No LTHC	No prior infection	224	131	320	BNT162b2
20	Female, 8-week	No LTHC	Prior infection	286	181	390	BNT162b2
20	Female, 3-week	No LTHC	Prior infection	303	190	425	BNT162b2
20	Female, 8-week	LTHC	No prior infection	208	122	291	BNT162b2
20	Female, 3-week	LTHC	No prior infection	212	122	304	BNT162b2
20	Female, 8-week	LTHC	Prior infection	271	171	372	BNT162b2
20	Female, 3-week	LTHC	Prior infection	286	175	404	BNT162b2
20	Female, 12-week	No LTHC	No prior infection	227	144	315	BNT162b2
20	Female, 12-week	No LTHC	Prior infection	299	193	407	BNT162b2
20	Female, 12-week	LTHC	No prior infection	216	132	300	BNT162b2
20	Female, 12-week	LTHC	Prior infection	283	179	390	BNT162b2
20	Male, 8-week	No LTHC	No prior infection	206	123	291	BNT162b2
20	Male, 3-week	No LTHC	No prior infection	211	116	303	BNT162b2
20	Male, 8-week	No LTHC	Prior infection	269	167	373	BNT162b2
20	Male, 3-week	No LTHC	Prior infection	284	168	402	BNT162b2
20	Male, 8-week	LTHC	No prior infection	195	114	274	BNT162b2
20	Male, 3-week	LTHC	No prior infection	199	109	289	BNT162b2
20	Male, 8-week	LTHC	Prior infection	255	159	355	BNT162b2
20	Male, 3-week	LTHC	Prior infection	267	157	382	BNT162b2
20	Male, 12-week	No LTHC	No prior infection	212	127	298	BNT162b2
20	Male, 12-week	No LTHC	Prior infection	280	178	388	BNT162b2
20	Male, 12-week	LTHC	No prior infection	202	121	283	BNT162b2
20	Male, 12-week	LTHC	Prior infection	265	166	366	BNT162b2
40	Female, 8-week	No LTHC	No prior infection	207	125	290	BNT162b2
40	Female, 3-week	No LTHC	No prior infection	211	118	304	BNT162b2
40	Female, 8-week	No LTHC	Prior infection	272	170	375	BNT162b2
40	Female, 3-week	No LTHC	Prior infection	288	168	405	BNT162b2
40	Female, 8-week	LTHC	No prior infection	196	115	280	BNT162b2
40	Female, 3-week	LTHC	No prior infection	200	112	294	BNT162b2
40	Female, 8-week	LTHC	Prior infection	257	158	356	BNT162b2
40	Female, 3-week	LTHC	Prior infection	270	158	387	BNT162b2
40	Female, 12-week	No LTHC	No prior infection	215	130	300	BNT162b2
40	Female, 12-week	No LTHC	Prior infection	284	178	391	BNT162b2
40	Female, 12-week	LTHC	No prior infection	204	119	286	BNT162b2
40	Female, 12-week	LTHC	Prior infection	268	169	373	BNT162b2
40	Male, 8-week	No LTHC	No prior infection	193	111	275	BNT162b2
40	Male, 3-week	No LTHC	No prior infection	197	104	289	BNT162b2
40	Male, 8-week	No LTHC	Prior infection	255	155	361	BNT162b2
40	Male, 3-week	No LTHC	Prior infection	268	155	385	BNT162b2
40	Male, 8-week	LTHC	No prior infection	184	103	265	BNT162b2
40	Male, 3-week	LTHC	No prior infection	186	95	276	BNT162b2
40	Male, 8-week	LTHC	Prior infection	242	143	343	BNT162b2
40	Male, 3-week	LTHC	Prior infection	253	140	367	BNT162b2
40	Male, 12-week	No LTHC	No prior infection	202	115	288	BNT162b2
40	Male, 12-week	No LTHC	Prior infection	266	163	372	BNT162b2
40	Male, 12-week	LTHC	No prior infection	191	109	275	BNT162b2
40	Male, 12-week	LTHC	Prior infection	251	151	354	BNT162b2
60	Female, 8-week	No LTHC	No prior infection	196	109	278	BNT162b2
60	Female, 3-week	No LTHC	No prior infection	199	105	294	BNT162b2
60	Female, 8-week	No LTHC	Prior infection	257	155	360	BNT162b2
60	Female, 3-week	No LTHC	Prior infection	272	156	391	BNT162b2
60	Female, 8-week	LTHC	No prior infection	185	104	269	BNT162b2
60	Female, 3-week	LTHC	No prior infection	186	98	276	BNT162b2
60	Female, 8-week	LTHC	Prior infection	244	144	343	BNT162b2
60	Female, 3-week	LTHC	Prior infection	255	142	371	BNT162b2
60	Female, 12-week	No LTHC	No prior infection	202	117	289	BNT162b2
60	Female, 12-week	No LTHC	Prior infection	270	166	375	BNT162b2
60	Female, 12-week	LTHC	No prior infection	193	110	278	BNT162b2
60	Female, 12-week	LTHC	Prior infection	254	151	358	BNT162b2
60	Male, 8-week	No LTHC	No prior infection	182	101	266	BNT162b2
60	Male, 3-week	No LTHC	No prior infection	184	93	276	BNT162b2
60	Male, 8-week	No LTHC	Prior infection	242	142	345	BNT162b2
60	Male, 3-week	No LTHC	Prior infection	252	135	369	BNT162b2
60	Male, 8-week	LTHC	No prior infection	172	94	254	BNT162b2
60	Male, 3-week	LTHC	No prior infection	173	85	263	BNT162b2
60	Male, 8-week	LTHC	Prior infection	226	129	325	BNT162b2
60	Male, 3-week	LTHC	Prior infection	236	128	354	BNT162b2
60	Male, 12-week	No LTHC	No prior infection	189	104	274	BNT162b2
60	Male, 12-week	No LTHC	Prior infection	252	149	356	BNT162b2
60	Male, 12-week	LTHC	No prior infection	179	95	263	BNT162b2
60	Male, 12-week	LTHC	Prior infection	239	136	341	BNT162b2
80	Female, 8-week	No LTHC	No prior infection	183	99	267	BNT162b2
80	Female, 3-week	No LTHC	No prior infection	186	89	280	BNT162b2
80	Female, 8-week	No LTHC	Prior infection	244	141	348	BNT162b2
80	Female, 3-week	No LTHC	Prior infection	257	138	377	BNT162b2
80	Female, 8-week	LTHC	No prior infection	174	91	254	BNT162b2
80	Female, 3-week	LTHC	No prior infection	175	82	264	BNT162b2
80	Female, 8-week	LTHC	Prior infection	231	130	330	BNT162b2
80	Female, 3-week	LTHC	Prior infection	239	131	356	BNT162b2
80	Female, 12-week	No LTHC	No prior infection	191	107	275	BNT162b2
80	Female, 12-week	No LTHC	Prior infection	255	148	363	BNT162b2
80	Female, 12-week	LTHC	No prior infection	180	98	266	BNT162b2
80	Female, 12-week	LTHC	Prior infection	242	139	343	BNT162b2
80	Male, 8-week	No LTHC	No prior infection	171	85	251	BNT162b2
80	Male, 3-week	No LTHC	No prior infection	171	77	265	BNT162b2
80	Male, 8-week	No LTHC	Prior infection	228	129	329	BNT162b2
80	Male, 3-week	No LTHC	Prior infection	237	121	354	BNT162b2
80	Male, 8-week	LTHC	No prior infection	161	79	244	BNT162b2
80	Male, 3-week	LTHC	No prior infection	161	70	252	BNT162b2
80	Male, 8-week	LTHC	Prior infection	214	115	314	BNT162b2
80	Male, 3-week	LTHC	Prior infection	220	112	337	BNT162b2
80	Male, 12-week	No LTHC	No prior infection	177	94	263	BNT162b2
80	Male, 12-week	No LTHC	Prior infection	237	132	345	BNT162b2
80	Male, 12-week	LTHC	No prior infection	168	84	249	BNT162b2
80	Male, 12-week	LTHC	Prior infection	224	121	326	BNT162b2
20	Female	No LTHC	Prior infection	436	146	1684	Unvaccinated
20	Female	LTHC	Prior infection	550	176	4056	Unvaccinated
20	Male	No LTHC	Prior infection	308	122	610	Unvaccinated
20	Male	LTHC	Prior infection	358	142	1139	Unvaccinated
40	Female	No LTHC	Prior infection	504	210	1424	Unvaccinated
40	Female	LTHC	Prior infection	629	249	1090	Unvaccinated
40	Male	No LTHC	Prior infection	355	163	635	Unvaccinated
40	Male	LTHC	Prior infection	409	190	1078	Unvaccinated
60	Female	No LTHC	Prior infection	567	266	2009	Unvaccinated
60	Female	LTHC	Prior infection	698	299	4056	Unvaccinated
60	Male	No LTHC	Prior infection	397	207	771	Unvaccinated
60	Male	LTHC	Prior infection	457	234	1368	Unvaccinated
80	Female	No LTHC	Prior infection	620	297	9553	Unvaccinated
80	Female	LTHC	Prior infection	760	325	4056	Unvaccinated
80	Male	No LTHC	Prior infection	440	241	1107	Unvaccinated
80	Male	LTHC	Prior infection	501	263	2374	Unvaccinated
