# Supplementary material for: Antibody responses and correlates of protection in the general population after two doses of the ChAdOx1 or BNT162b2 vaccines
Source: Nat Med. 2022 Feb 14;28(5):1072–82. doi: 10.1038/s41591-022-01721-6 (PMC9117148; doi:10.1038/s41591-022-01721-6)
Supplement: Source Data Fig. 6 — Statistical Source Data [file 41591_2022_1721_MOESM12_ESM.xlsx]

## Sheet: Fig6
age_group	sex	lthc	prior	time	prop	vac
<40	Female	No LTHC	No prior infection	90	99.4	BNT162b2
<40	Female	No LTHC	No prior infection	180	79.3	BNT162b2
<40	Female	No LTHC	No prior infection	270	3.1	BNT162b2
<40	Female	No LTHC	No prior infection	360	0	BNT162b2
<40	Female	No LTHC	Prior infection	90	99.8	BNT162b2
<40	Female	No LTHC	Prior infection	180	97.2	BNT162b2
<40	Female	No LTHC	Prior infection	270	54.1	BNT162b2
<40	Female	No LTHC	Prior infection	360	0.8	BNT162b2
<40	Female	LTHC	No prior infection	90	98.4	BNT162b2
<40	Female	LTHC	No prior infection	180	72.6	BNT162b2
<40	Female	LTHC	No prior infection	270	1.3	BNT162b2
<40	Female	LTHC	No prior infection	360	0	BNT162b2
<40	Female	LTHC	Prior infection	90	100	BNT162b2
<40	Female	LTHC	Prior infection	180	96.8	BNT162b2
<40	Female	LTHC	Prior infection	270	40	BNT162b2
<40	Female	LTHC	Prior infection	360	0	BNT162b2
<40	Male	No LTHC	No prior infection	90	99	BNT162b2
<40	Male	No LTHC	No prior infection	180	70.9	BNT162b2
<40	Male	No LTHC	No prior infection	270	1.2	BNT162b2
<40	Male	No LTHC	No prior infection	360	0	BNT162b2
<40	Male	No LTHC	Prior infection	90	100	BNT162b2
<40	Male	No LTHC	Prior infection	180	95.5	BNT162b2
<40	Male	No LTHC	Prior infection	270	38.4	BNT162b2
<40	Male	No LTHC	Prior infection	360	0	BNT162b2
<40	Male	LTHC	No prior infection	90	99	BNT162b2
<40	Male	LTHC	No prior infection	180	64	BNT162b2
<40	Male	LTHC	No prior infection	270	0.4	BNT162b2
<40	Male	LTHC	No prior infection	360	0	BNT162b2
<40	Male	LTHC	Prior infection	90	100	BNT162b2
<40	Male	LTHC	Prior infection	180	92.9	BNT162b2
<40	Male	LTHC	Prior infection	270	23.2	BNT162b2
<40	Male	LTHC	Prior infection	360	0	BNT162b2
40-65	Female	No LTHC	No prior infection	90	99.1	BNT162b2
40-65	Female	No LTHC	No prior infection	180	71.7	BNT162b2
40-65	Female	No LTHC	No prior infection	270	1.3	BNT162b2
40-65	Female	No LTHC	No prior infection	360	0	BNT162b2
40-65	Female	No LTHC	Prior infection	90	99.9	BNT162b2
40-65	Female	No LTHC	Prior infection	180	97.2	BNT162b2
40-65	Female	No LTHC	Prior infection	270	42.9	BNT162b2
40-65	Female	No LTHC	Prior infection	360	0.3	BNT162b2
40-65	Female	LTHC	No prior infection	90	97.8	BNT162b2
40-65	Female	LTHC	No prior infection	180	60.3	BNT162b2
40-65	Female	LTHC	No prior infection	270	0.4	BNT162b2
40-65	Female	LTHC	No prior infection	360	0	BNT162b2
40-65	Female	LTHC	Prior infection	90	99.4	BNT162b2
40-65	Female	LTHC	Prior infection	180	93.5	BNT162b2
40-65	Female	LTHC	Prior infection	270	30.1	BNT162b2
40-65	Female	LTHC	Prior infection	360	0	BNT162b2
40-65	Male	No LTHC	No prior infection	90	98.1	BNT162b2
40-65	Male	No LTHC	No prior infection	180	57.9	BNT162b2
40-65	Male	No LTHC	No prior infection	270	0.4	BNT162b2
40-65	Male	No LTHC	No prior infection	360	0	BNT162b2
40-65	Male	No LTHC	Prior infection	90	99.1	BNT162b2
40-65	Male	No LTHC	Prior infection	180	93.3	BNT162b2
40-65	Male	No LTHC	Prior infection	270	30.4	BNT162b2
40-65	Male	No LTHC	Prior infection	360	0	BNT162b2
40-65	Male	LTHC	No prior infection	90	96.1	BNT162b2
40-65	Male	LTHC	No prior infection	180	47.5	BNT162b2
40-65	Male	LTHC	No prior infection	270	0.1	BNT162b2
40-65	Male	LTHC	No prior infection	360	0	BNT162b2
40-65	Male	LTHC	Prior infection	90	99	BNT162b2
40-65	Male	LTHC	Prior infection	180	88.6	BNT162b2
40-65	Male	LTHC	Prior infection	270	17.8	BNT162b2
40-65	Male	LTHC	Prior infection	360	0	BNT162b2
>65	Female	No LTHC	No prior infection	90	98.4	BNT162b2
>65	Female	No LTHC	No prior infection	180	61	BNT162b2
>65	Female	No LTHC	No prior infection	270	0.6	BNT162b2
>65	Female	No LTHC	No prior infection	360	0	BNT162b2
>65	Female	No LTHC	Prior infection	90	99.7	BNT162b2
>65	Female	No LTHC	Prior infection	180	94.6	BNT162b2
>65	Female	No LTHC	Prior infection	270	36.6	BNT162b2
>65	Female	No LTHC	Prior infection	360	0	BNT162b2
>65	Female	LTHC	No prior infection	90	96.1	BNT162b2
>65	Female	LTHC	No prior infection	180	50.4	BNT162b2
>65	Female	LTHC	No prior infection	270	0.2	BNT162b2
>65	Female	LTHC	No prior infection	360	0	BNT162b2
>65	Female	LTHC	Prior infection	90	97.5	BNT162b2
>65	Female	LTHC	Prior infection	180	88.2	BNT162b2
>65	Female	LTHC	Prior infection	270	23.6	BNT162b2
>65	Female	LTHC	Prior infection	360	0	BNT162b2
>65	Male	No LTHC	No prior infection	90	96.4	BNT162b2
>65	Male	No LTHC	No prior infection	180	44.6	BNT162b2
>65	Male	No LTHC	No prior infection	270	0.1	BNT162b2
>65	Male	No LTHC	No prior infection	360	0	BNT162b2
>65	Male	No LTHC	Prior infection	90	99.2	BNT162b2
>65	Male	No LTHC	Prior infection	180	92.1	BNT162b2
>65	Male	No LTHC	Prior infection	270	23.9	BNT162b2
>65	Male	No LTHC	Prior infection	360	0	BNT162b2
>65	Male	LTHC	No prior infection	90	93.6	BNT162b2
>65	Male	LTHC	No prior infection	180	36.6	BNT162b2
>65	Male	LTHC	No prior infection	270	0	BNT162b2
>65	Male	LTHC	No prior infection	360	0	BNT162b2
>65	Male	LTHC	Prior infection	90	98	BNT162b2
>65	Male	LTHC	Prior infection	180	84.9	BNT162b2
>65	Male	LTHC	Prior infection	270	12.7	BNT162b2
>65	Male	LTHC	Prior infection	360	0	BNT162b2
<40	Female	No LTHC	No prior infection	90	36.2	ChAdOx1
<40	Female	No LTHC	No prior infection	180	10.3	ChAdOx1
<40	Female	No LTHC	No prior infection	270	2.1	ChAdOx1
<40	Female	No LTHC	No prior infection	360	0.3	ChAdOx1
<40	Female	No LTHC	Prior infection	90	84.3	ChAdOx1
<40	Female	No LTHC	Prior infection	180	52	ChAdOx1
<40	Female	No LTHC	Prior infection	270	23.3	ChAdOx1
<40	Female	No LTHC	Prior infection	360	7.6	ChAdOx1
<40	Female	LTHC	No prior infection	90	34.5	ChAdOx1
<40	Female	LTHC	No prior infection	180	9.4	ChAdOx1
<40	Female	LTHC	No prior infection	270	1.7	ChAdOx1
<40	Female	LTHC	No prior infection	360	0.2	ChAdOx1
<40	Female	LTHC	Prior infection	90	80.6	ChAdOx1
<40	Female	LTHC	Prior infection	180	45.7	ChAdOx1
<40	Female	LTHC	Prior infection	270	16.3	ChAdOx1
<40	Female	LTHC	Prior infection	360	4.7	ChAdOx1
<40	Male	No LTHC	No prior infection	90	35.9	ChAdOx1
<40	Male	No LTHC	No prior infection	180	10.1	ChAdOx1
<40	Male	No LTHC	No prior infection	270	2	ChAdOx1
<40	Male	No LTHC	No prior infection	360	0.2	ChAdOx1
<40	Male	No LTHC	Prior infection	90	82.3	ChAdOx1
<40	Male	No LTHC	Prior infection	180	49.5	ChAdOx1
<40	Male	No LTHC	Prior infection	270	22.3	ChAdOx1
<40	Male	No LTHC	Prior infection	360	7.3	ChAdOx1
<40	Male	LTHC	No prior infection	90	35.8	ChAdOx1
<40	Male	LTHC	No prior infection	180	11.2	ChAdOx1
<40	Male	LTHC	No prior infection	270	2.1	ChAdOx1
<40	Male	LTHC	No prior infection	360	0.1	ChAdOx1
<40	Male	LTHC	Prior infection	90	75	ChAdOx1
<40	Male	LTHC	Prior infection	180	43.4	ChAdOx1
<40	Male	LTHC	Prior infection	270	17.1	ChAdOx1
<40	Male	LTHC	Prior infection	360	5.3	ChAdOx1
40-65	Female	No LTHC	No prior infection	90	37.1	ChAdOx1
40-65	Female	No LTHC	No prior infection	180	10.4	ChAdOx1
40-65	Female	No LTHC	No prior infection	270	2	ChAdOx1
40-65	Female	No LTHC	No prior infection	360	0.2	ChAdOx1
40-65	Female	No LTHC	Prior infection	90	84.3	ChAdOx1
40-65	Female	No LTHC	Prior infection	180	57.2	ChAdOx1
40-65	Female	No LTHC	Prior infection	270	27.6	ChAdOx1
40-65	Female	No LTHC	Prior infection	360	9.3	ChAdOx1
40-65	Female	LTHC	No prior infection	90	35.8	ChAdOx1
40-65	Female	LTHC	No prior infection	180	9.7	ChAdOx1
40-65	Female	LTHC	No prior infection	270	1.6	ChAdOx1
40-65	Female	LTHC	No prior infection	360	0.2	ChAdOx1
40-65	Female	LTHC	Prior infection	90	82.8	ChAdOx1
40-65	Female	LTHC	Prior infection	180	55.8	ChAdOx1
40-65	Female	LTHC	Prior infection	270	24.2	ChAdOx1
40-65	Female	LTHC	Prior infection	360	7.1	ChAdOx1
40-65	Male	No LTHC	No prior infection	90	36.8	ChAdOx1
40-65	Male	No LTHC	No prior infection	180	10.9	ChAdOx1
40-65	Male	No LTHC	No prior infection	270	2.1	ChAdOx1
40-65	Male	No LTHC	No prior infection	360	0.2	ChAdOx1
40-65	Male	No LTHC	Prior infection	90	82.5	ChAdOx1
40-65	Male	No LTHC	Prior infection	180	54.4	ChAdOx1
40-65	Male	No LTHC	Prior infection	270	25.7	ChAdOx1
40-65	Male	No LTHC	Prior infection	360	8.4	ChAdOx1
40-65	Male	LTHC	No prior infection	90	35.7	ChAdOx1
40-65	Male	LTHC	No prior infection	180	10.2	ChAdOx1
40-65	Male	LTHC	No prior infection	270	1.8	ChAdOx1
40-65	Male	LTHC	No prior infection	360	0.2	ChAdOx1
40-65	Male	LTHC	Prior infection	90	82.7	ChAdOx1
40-65	Male	LTHC	Prior infection	180	58.2	ChAdOx1
40-65	Male	LTHC	Prior infection	270	25.7	ChAdOx1
40-65	Male	LTHC	Prior infection	360	7.5	ChAdOx1
>65	Female	No LTHC	No prior infection	90	40.6	ChAdOx1
>65	Female	No LTHC	No prior infection	180	10.1	ChAdOx1
>65	Female	No LTHC	No prior infection	270	2.1	ChAdOx1
>65	Female	No LTHC	No prior infection	360	0.3	ChAdOx1
>65	Female	No LTHC	Prior infection	90	81.7	ChAdOx1
>65	Female	No LTHC	Prior infection	180	60.8	ChAdOx1
>65	Female	No LTHC	Prior infection	270	32.2	ChAdOx1
>65	Female	No LTHC	Prior infection	360	10.8	ChAdOx1
>65	Female	LTHC	No prior infection	90	39.6	ChAdOx1
>65	Female	LTHC	No prior infection	180	9.9	ChAdOx1
>65	Female	LTHC	No prior infection	270	1.9	ChAdOx1
>65	Female	LTHC	No prior infection	360	0.2	ChAdOx1
>65	Female	LTHC	Prior infection	90	80.5	ChAdOx1
>65	Female	LTHC	Prior infection	180	56.7	ChAdOx1
>65	Female	LTHC	Prior infection	270	26.7	ChAdOx1
>65	Female	LTHC	Prior infection	360	8.1	ChAdOx1
>65	Male	No LTHC	No prior infection	90	37.9	ChAdOx1
>65	Male	No LTHC	No prior infection	180	10.1	ChAdOx1
>65	Male	No LTHC	No prior infection	270	2.2	ChAdOx1
>65	Male	No LTHC	No prior infection	360	0.3	ChAdOx1
>65	Male	No LTHC	Prior infection	90	81.7	ChAdOx1
>65	Male	No LTHC	Prior infection	180	60.7	ChAdOx1
>65	Male	No LTHC	Prior infection	270	32.1	ChAdOx1
>65	Male	No LTHC	Prior infection	360	11.1	ChAdOx1
>65	Male	LTHC	No prior infection	90	35.7	ChAdOx1
>65	Male	LTHC	No prior infection	180	9.8	ChAdOx1
>65	Male	LTHC	No prior infection	270	2	ChAdOx1
>65	Male	LTHC	No prior infection	360	0.2	ChAdOx1
>65	Male	LTHC	Prior infection	90	76	ChAdOx1
>65	Male	LTHC	Prior infection	180	54.5	ChAdOx1
>65	Male	LTHC	Prior infection	270	27.6	ChAdOx1
>65	Male	LTHC	Prior infection	360	8.2	ChAdOx1
<40	Female	LTHC	Prior infection	90	92	Unvaccinated
<40	Female	LTHC	Prior infection	180	93.6	Unvaccinated
<40	Female	LTHC	Prior infection	270	96	Unvaccinated
<40	Female	LTHC	Prior infection	360	95.2	Unvaccinated
<40	Female	No LTHC	Prior infection	90	94.9	Unvaccinated
<40	Female	No LTHC	Prior infection	180	95.5	Unvaccinated
<40	Female	No LTHC	Prior infection	270	94.3	Unvaccinated
<40	Female	No LTHC	Prior infection	360	88.5	Unvaccinated
<40	Male	LTHC	Prior infection	90	92.8	Unvaccinated
<40	Male	LTHC	Prior infection	180	88.4	Unvaccinated
<40	Male	LTHC	Prior infection	270	82.6	Unvaccinated
<40	Male	LTHC	Prior infection	360	60.9	Unvaccinated
<40	Male	No LTHC	Prior infection	90	94.3	Unvaccinated
<40	Male	No LTHC	Prior infection	180	89.7	Unvaccinated
<40	Male	No LTHC	Prior infection	270	78.7	Unvaccinated
<40	Male	No LTHC	Prior infection	360	53.3	Unvaccinated
>65	Female	LTHC	Prior infection	90	100	Unvaccinated
>65	Female	LTHC	Prior infection	180	100	Unvaccinated
>65	Female	LTHC	Prior infection	270	100	Unvaccinated
>65	Female	LTHC	Prior infection	360	97.2	Unvaccinated
>65	Female	No LTHC	Prior infection	90	97.6	Unvaccinated
>65	Female	No LTHC	Prior infection	180	100	Unvaccinated
>65	Female	No LTHC	Prior infection	270	100	Unvaccinated
>65	Female	No LTHC	Prior infection	360	100	Unvaccinated
>65	Male	LTHC	Prior infection	90	91.5	Unvaccinated
>65	Male	LTHC	Prior infection	180	94.9	Unvaccinated
>65	Male	LTHC	Prior infection	270	89.8	Unvaccinated
>65	Male	LTHC	Prior infection	360	88.1	Unvaccinated
>65	Male	No LTHC	Prior infection	90	93.4	Unvaccinated
>65	Male	No LTHC	Prior infection	180	93.4	Unvaccinated
>65	Male	No LTHC	Prior infection	270	94.5	Unvaccinated
>65	Male	No LTHC	Prior infection	360	93.4	Unvaccinated
40-65	Female	LTHC	Prior infection	90	94.4	Unvaccinated
40-65	Female	LTHC	Prior infection	180	95.5	Unvaccinated
40-65	Female	LTHC	Prior infection	270	98.3	Unvaccinated
40-65	Female	LTHC	Prior infection	360	97.2	Unvaccinated
40-65	Female	No LTHC	Prior infection	90	94.3	Unvaccinated
40-65	Female	No LTHC	Prior infection	180	95	Unvaccinated
40-65	Female	No LTHC	Prior infection	270	95	Unvaccinated
40-65	Female	No LTHC	Prior infection	360	92.7	Unvaccinated
40-65	Male	LTHC	Prior infection	90	94.5	Unvaccinated
40-65	Male	LTHC	Prior infection	180	95.2	Unvaccinated
40-65	Male	LTHC	Prior infection	270	93.8	Unvaccinated
40-65	Male	LTHC	Prior infection	360	89.7	Unvaccinated
40-65	Male	No LTHC	Prior infection	90	93.1	Unvaccinated
40-65	Male	No LTHC	Prior infection	180	90.7	Unvaccinated
40-65	Male	No LTHC	Prior infection	270	86.3	Unvaccinated
40-65	Male	No LTHC	Prior infection	360	72.2	Unvaccinated
