# Supplementary material for: Antibody responses and correlates of protection in the general population after two doses of the ChAdOx1 or BNT162b2 vaccines
Source: Nat Med. 2022 Feb 14;28(5):1072–82. doi: 10.1038/s41591-022-01721-6 (PMC9117148; doi:10.1038/s41591-022-01721-6)
Supplement: Source Data Extended Data Fig. 2 — Statistical Source Data [file 41591_2022_1721_MOESM13_ESM.xlsx]

## Sheet: ChAdOx1
time	age	dur	prediction	lci	uci
-70	20	56	2.9568	2.36965	3.68942
-69	20	56	3.08964	2.48407	3.84282
-68	20	56	3.19056	2.56066	3.9754
-67	20	56	3.25732	2.60102	4.07922
-66	20	56	3.29031	2.60897	4.14959
-65	20	56	3.29259	2.59002	4.18575
-64	20	56	3.26963	2.55103	4.19065
-63	20	56	3.2288	2.49981	4.17036
-62	20	56	3.17869	2.44455	4.13331
-61	20	56	3.12857	2.39333	4.08968
-60	20	56	3.08788	2.35379	4.05092
-59	20	56	3.06603	2.33295	4.02946
-58	20	56	3.07245	2.33741	4.03865
-57	20	56	3.11699	2.37369	4.09305
-56	20	56	3.21052	2.44889	4.20902
-55	20	56	3.36588	2.57147	4.4057
-54	20	56	3.5991	2.75232	4.70639
-53	20	56	3.931	3.00615	5.14038
-52	20	56	4.38917	3.35318	5.74525
-51	20	56	5.0105	3.82128	6.56981
-50	20	56	5.84418	4.44856	7.67764
-49	20	56	6.95528	5.28635	9.15111
-48	20	56	8.42851	6.40245	11.0957
-47	20	56	10.3716	7.88406	13.6441
-46	20	56	12.9174	9.83923	16.9586
-45	20	56	16.2226	12.3952	21.2318
-44	20	56	20.461	15.6915	26.6803
-43	20	56	25.8092	19.8652	33.532
-42	20	56	32.422	25.029	41.9987
-41	20	56	40.398	31.2438	52.2344
-40	20	56	49.7399	38.4911	64.2761
-39	20	56	60.3155	46.6522	77.9804
-38	20	56	71.8324	55.4998	92.9713
-37	20	56	83.8378	64.7053	108.628
-36	20	56	95.7517	73.8619	124.129
-35	20	56	106.932	82.5221	138.563
-34	20	56	116.762	90.2444	151.072
-33	20	56	124.737	96.6427	160.998
-32	20	56	130.534	101.432	167.986
-31	20	56	134.044	104.46	172.006
-30	20	56	135.367	105.731	173.311
-29	20	56	134.771	105.393	172.338
-28	20	56	132.632	103.718	169.606
-27	20	56	129.374	101.056	165.626
-26	20	56	125.411	97.7792	160.851
-25	20	56	121.113	94.2315	155.662
-24	20	56	116.78	90.6965	150.366
-23	20	56	112.641	87.3795	145.205
-22	20	56	108.849	84.4084	140.367
-21	20	56	105.498	81.8439	135.988
-20	20	56	102.629	79.6953	132.162
-19	20	56	100.244	77.9367	128.937
-18	20	56	98.3184	76.5223	126.323
-17	20	56	96.8042	75.3994	124.285
-16	20	56	95.6433	74.5172	122.759
-15	20	56	94.7713	73.8323	121.649
-14	20	56	94.1236	73.3091	120.848
-13	20	56	93.6403	72.9184	120.251
-12	20	56	93.2708	72.6344	119.77
-11	20	56	92.9765	72.433	119.347
-10	20	56	92.734	72.2912	118.958
-9	20	56	92.5357	72.1894	118.617
-8	20	56	92.3897	72.1151	118.364
-7	20	56	92.3181	72.0678	118.259
-6	20	56	92.355	72.0629	118.361
-5	20	56	92.5428	72.1333	118.727
-4	20	56	92.9288	72.3275	119.398
-3	20	56	93.5618	72.7031	120.405
-2	20	56	94.4883	73.3199	121.768
-1	20	56	95.75	74.2307	123.508
0	20	56	97.3804	75.4747	125.644
1	20	56	99.403	77.0723	128.204
2	20	56	101.829	79.0224	131.217
3	20	56	104.653	81.3027	134.711
4	20	56	107.858	83.873	138.701
5	20	56	111.404	86.681	143.179
6	20	56	115.237	89.6696	148.095
7	20	56	119.285	92.7835	153.356
8	20	56	123.46	95.9731	158.819
9	20	56	127.664	99.1934	164.306
10	20	56	131.792	102.401	169.619
11	20	56	135.741	105.545	174.574
12	20	56	139.414	108.569	179.022
13	20	56	142.729	111.399	182.871
14	20	56	145.627	113.955	186.1
15	20	56	148.068	116.155	188.749
16	20	56	150.041	117.928	190.898
17	20	56	151.558	119.234	192.644
18	20	56	152.65	120.075	194.063
19	20	56	153.365	120.498	195.196
20	20	56	153.757	120.592	196.043
21	20	56	153.884	120.464	196.576
22	20	56	153.799	120.218	196.759
23	20	56	153.544	119.938	196.567
24	20	56	153.152	119.67	196.003
25	20	56	152.641	119.419	195.103
26	20	56	152.012	119.151	193.935
27	20	56	151.256	118.799	192.58
28	20	56	150.355	118.286	191.117
29	20	56	149.283	117.537	189.601
30	20	56	148.014	116.506	188.043
31	20	56	146.526	115.18	186.404
32	20	56	144.807	113.585	184.611
33	20	56	142.855	111.777	182.574
34	20	56	140.684	109.822	180.22
35	20	56	138.323	107.785	177.513
36	20	56	135.817	105.724	174.477
37	20	56	133.222	103.677	171.187
38	20	56	130.604	101.673	167.765
39	20	56	128.031	99.7323	164.359
40	20	56	125.572	97.8723	161.112
41	20	56	123.292	96.1183	158.148
42	20	56	121.245	94.5044	155.551
43	20	56	119.472	93.0729	153.359
44	20	56	118.002	91.8676	151.571
45	20	56	116.846	90.925	150.157
46	20	56	115.999	90.264	149.072
47	20	56	115.437	89.8781	148.265
48	20	56	115.121	89.7315	147.696
49	20	56	114.996	89.7589	147.328
50	20	56	114.992	89.8712	147.133
51	20	56	115.03	89.9669	147.076
52	20	56	115.027	89.9463	147.102
53	20	56	114.899	89.7284	147.13
54	20	56	114.567	89.2618	147.047
55	20	56	113.969	88.5287	146.72
56	20	56	113.059	87.541	146.016
57	20	56	111.818	86.3301	144.832
58	20	56	110.252	84.9369	143.113
59	20	56	108.395	83.4025	140.876
60	20	56	106.303	81.7644	138.206
61	20	56	104.053	80.0558	135.242
62	20	56	101.732	78.3089	132.161
63	20	56	99.4347	76.5603	129.143
64	20	56	97.2519	74.8564	126.348
65	20	56	95.2674	73.2562	123.892
66	20	56	93.5527	71.829	121.846
67	20	56	92.1639	70.647	120.234
68	20	56	91.1396	69.776	119.044
69	20	56	90.4999	69.2649	118.245
70	20	56	90.2455	69.1376	117.798
71	20	56	90.3575	69.3871	117.666
72	20	56	90.7972	69.9724	117.82
73	20	56	91.5063	70.818	118.238
74	20	56	92.4076	71.8182	118.9
75	20	56	93.4077	72.8472	119.771
76	20	56	94.4006	73.7758	120.791
77	20	56	95.2737	74.4908	121.855
78	20	56	95.9163	74.9105	122.812
79	20	56	96.2284	74.9908	123.48
80	20	56	96.1311	74.7212	123.676
81	20	56	95.5755	74.1134	123.253
82	20	56	94.5483	73.1902	122.139
83	20	56	93.075	71.9778	120.356
84	20	56	91.217	70.5031	118.017
85	20	56	89.0661	68.7976	115.306
86	20	56	86.7355	66.9045	112.444
87	20	56	84.349	64.888	109.647
88	20	56	82.0314	62.8374	107.088
89	20	56	79.9002	60.8644	104.89
90	20	56	78.0593	59.0912	103.116
91	20	56	76.5957	57.6346	101.795
92	20	56	75.578	56.592	100.934
93	20	56	75.0563	56.0318	100.54
94	20	56	75.0626	55.9885	100.635
95	20	56	75.6109	56.4592	101.259
96	20	56	76.6965	57.401	102.478
97	20	56	78.2947	58.7308	104.375
98	20	56	80.3578	60.3313	107.032
99	20	56	82.8132	62.0671	110.494
100	20	56	85.5609	63.8105	114.725
101	20	56	88.4734	65.4662	119.566
102	20	56	91.3987	66.9821	124.716
103	20	56	94.1677	68.3418	129.753
104	20	56	96.6051	69.5475	134.19
105	20	56	98.5452	70.5992	137.553
106	20	56	99.8481	71.4771	139.48
107	20	56	100.416	72.1267	139.801
108	20	56	100.205	72.4445	138.604
109	20	56	99.2291	72.2698	136.245
110	20	56	97.5569	71.393	133.309
111	20	56	95.3018	69.6039	130.487
112	20	56	92.6058	66.7899	128.4
113	20	56	89.6211	63.0316	127.427
114	20	56	86.4921	58.6004	127.659
115	20	56	83.3403	53.8477	128.986
116	20	56	80.2522	49.0812	131.22
-70	40	56	2.96689	2.83834	3.10125
-69	40	56	3.20945	3.07068	3.3545
-68	40	56	3.41246	3.25052	3.58248
-67	40	56	3.56256	3.37498	3.76056
-66	40	56	3.65105	3.44235	3.8724
-65	40	56	3.67554	3.45334	3.91203
-64	40	56	3.64035	3.41269	3.88319
-63	40	56	3.55578	3.32947	3.79747
-62	40	56	3.43632	3.21612	3.67159
-61	40	56	3.2985	3.08701	3.52448
-60	40	56	3.1589	2.95685	3.37475
-59	40	56	3.03275	2.83951	3.23913
-58	40	56	2.9334	2.74738	3.13201
-57	40	56	2.87251	2.69142	3.06579
-56	40	56	2.86088	2.68182	3.05191
-55	40	56	2.90975	2.72913	3.10232
-54	40	56	3.03237	2.84575	3.23124
-53	40	56	3.24605	3.04776	3.45723
-52	40	56	3.57436	3.35711	3.80566
-51	40	56	4.05002	3.80427	4.31164
-50	40	56	4.71822	4.43145	5.02354
-49	40	56	5.64049	5.2963	6.00704
-48	40	56	6.89874	6.47585	7.34924
-47	40	56	8.59856	8.06975	9.16202
-46	40	56	10.8703	10.2014	11.5829
-45	40	56	13.865	13.0146	14.7711
-44	40	56	17.7433	16.662	18.8948
-43	40	56	22.652	21.2836	24.1084
-42	40	56	28.6901	26.973	30.5164
-41	40	56	35.8658	33.7362	38.1298
-40	40	56	44.0543	41.4515	46.8206
-39	40	56	52.9712	49.8456	56.2928
-38	40	56	62.1762	58.5004	66.083
-37	40	56	71.1179	66.8975	75.6044
-36	40	56	79.2142	74.4956	84.2316
-35	40	56	85.9511	80.8206	91.4073
-34	40	56	90.9715	85.5457	96.7414
-33	40	56	94.1276	88.5361	100.072
-32	40	56	95.4875	89.8532	101.475
-31	40	56	95.2964	89.7192	101.22
-30	40	56	93.9128	88.4605	99.7012
-29	40	56	91.7378	86.4458	97.3539
-28	40	56	89.157	84.0337	94.5926
-27	40	56	86.5007	81.5368	91.7669
-26	40	56	84.0255	79.202	89.1427
-25	40	56	81.9101	77.2052	86.9017
-24	40	56	80.2621	75.6548	85.15
-23	40	56	79.1275	74.5987	83.9312
-22	40	56	78.5008	74.0333	83.238
-21	40	56	78.3338	73.911	83.0213
-20	40	56	78.5426	74.1478	83.198
-19	40	56	79.0141	74.63	83.6557
-18	40	56	79.6127	75.2232	84.2584
-17	40	56	80.1905	75.7828	84.8545
-16	40	56	80.5987	76.1681	85.2871
-15	40	56	80.7032	76.2563	85.4094
-14	40	56	80.3993	75.9563	85.1022
-13	40	56	79.6258	75.2189	84.291
-12	40	56	78.3737	74.0424	82.9583
-11	40	56	76.6876	72.472	81.1485
-10	40	56	74.6607	70.5937	78.9621
-9	40	56	72.4226	68.5239	76.5431
-8	40	56	70.1242	66.3969	74.0607
-7	40	56	67.9229	64.3534	71.6904
-6	40	56	65.9701	62.5305	69.599
-5	40	56	64.4033	61.0561	67.934
-4	40	56	63.3426	60.0458	66.8204
-3	40	56	62.8916	59.6024	66.3622
-2	40	56	63.14	59.8172	66.6473
-1	40	56	64.1674	60.772	67.7526
0	40	56	66.0457	62.5399	69.7481
1	40	56	68.8395	65.1853	72.6986
2	40	56	72.6029	68.7602	76.6604
3	40	56	77.3726	73.2971	81.6746
4	40	56	83.1559	78.7982	87.7546
5	40	56	89.9159	85.2214	94.869
6	40	56	97.5545	92.4665	102.922
7	40	56	105.897	100.363	111.736
8	40	56	114.683	108.663	121.037
9	40	56	123.572	117.049	130.458
10	40	56	132.155	125.143	139.561
11	40	56	140	132.546	147.872
12	40	56	146.689	138.874	154.945
13	40	56	151.882	143.804	160.413
14	40	56	155.353	147.119	164.048
15	40	56	157.029	148.737	165.783
16	40	56	156.986	148.718	165.715
17	40	56	155.44	147.254	164.081
18	40	56	152.701	144.638	161.214
19	40	56	149.135	141.222	157.492
20	40	56	145.115	137.371	153.296
21	40	56	140.984	133.423	148.974
22	40	56	137.036	129.666	144.825
23	40	56	133.498	126.32	141.084
24	40	56	130.53	123.533	137.922
25	40	56	128.227	121.389	135.45
26	40	56	126.629	119.914	133.721
27	40	56	125.724	119.082	132.736
28	40	56	125.455	118.832	132.448
29	40	56	125.731	119.07	132.765
30	40	56	126.427	119.683	133.551
31	40	56	127.394	120.539	134.638
32	40	56	128.466	121.495	135.837
33	40	56	129.475	122.408	136.95
34	40	56	130.259	123.136	137.795
35	40	56	130.679	123.551	138.218
36	40	56	130.632	123.553	138.117
37	40	56	130.06	123.071	137.445
38	40	56	128.958	122.083	136.219
39	40	56	127.37	120.611	134.507
40	40	56	125.384	118.725	132.417
41	40	56	123.122	116.535	130.081
42	40	56	120.721	114.182	127.635
43	40	56	118.325	111.815	125.215
44	40	56	116.068	109.579	122.941
45	40	56	114.064	107.599	120.919
46	40	56	112.404	105.966	119.234
47	40	56	111.149	104.738	117.951
48	40	56	110.326	103.935	117.11
49	40	56	109.933	103.54	116.721
50	40	56	109.937	103.506	116.769
51	40	56	110.274	103.757	117.199
52	40	56	110.851	104.2	117.926
53	40	56	111.555	104.728	118.827
54	40	56	112.254	105.226	119.752
55	40	56	112.81	105.579	120.536
56	40	56	113.086	105.678	121.014
57	40	56	112.964	105.425	121.043
58	40	56	112.353	104.74	120.52
59	40	56	111.204	103.576	119.393
60	40	56	109.511	101.918	117.669
61	40	56	107.319	99.7942	115.412
62	40	56	104.715	97.2715	112.728
63	40	56	101.817	94.455	109.753
64	40	56	98.7652	91.4768	106.634
65	40	56	95.7053	88.4828	103.517
66	40	56	92.7776	85.6174	100.537
67	40	56	90.1072	83.0101	97.811
68	40	56	87.7972	80.7661	95.4404
69	40	56	85.926	78.9605	93.506
70	40	56	84.5461	77.6373	92.0697
71	40	56	83.6844	76.8101	91.1739
72	40	56	83.3431	76.465	90.8399
73	40	56	83.5003	76.5638	91.0653
74	40	56	84.1101	77.0486	91.8188
75	40	56	85.1023	77.846	93.0351
76	40	56	86.3835	78.8711	94.6114
77	40	56	87.838	80.0302	96.4075
78	40	56	89.3324	81.2221	98.2526
79	40	56	90.7228	82.3404	99.9586
80	40	56	91.8645	83.2761	101.339
81	40	56	92.6256	83.9241	102.229
82	40	56	92.9003	84.1901	102.512
83	40	56	92.6216	83.9998	102.128
84	40	56	91.7697	83.3084	101.09
85	40	56	90.3748	82.109	99.4728
86	40	56	88.5135	80.4395	97.398
87	40	56	86.2996	78.3847	95.0136
88	40	56	83.8705	76.0708	92.4698
89	40	56	81.3734	73.6517	89.9047
90	40	56	78.9522	71.289	87.4391
91	40	56	76.7367	69.1326	85.1773
92	40	56	74.8367	67.3062	83.2098
93	40	56	73.3385	65.9001	81.6165
94	40	56	72.3041	64.969	80.4674
95	40	56	71.7724	64.5328	79.8243
96	40	56	71.76	64.5785	79.7401
97	40	56	72.2618	65.0643	80.2554
98	40	56	73.2508	65.9253	81.3903
99	40	56	74.6776	67.0841	83.1305
100	40	56	76.4682	68.4612	85.4118
101	40	56	78.5245	69.9813	88.1106
102	40	56	80.7246	71.573	91.0464
103	40	56	82.9277	73.1635	93.9949
104	40	56	84.9814	74.6738	96.7117
105	40	56	86.7337	76.0162	98.9622
106	40	56	88.0472	77.0945	100.556
107	40	56	88.8136	77.8054	101.379
108	40	56	88.9667	78.0406	101.423
109	40	56	88.4895	77.6919	100.788
110	40	56	87.4154	76.6658	99.6722
111	40	56	85.8217	74.914	98.3177
112	40	56	83.818	72.4708	96.9419
113	40	56	81.5297	69.4666	95.6875
114	40	56	79.0819	66.0959	94.6193
115	40	56	76.5841	62.5601	93.7517
116	40	56	74.1167	59.0209	93.0735
-70	60	56	2.44138	2.26486	2.63166
-69	60	56	2.6036	2.41673	2.80492
-68	60	56	2.73477	2.53051	2.95552
-67	60	56	2.82746	2.60376	3.07039
-66	60	56	2.87783	2.63668	3.14105
-65	60	56	2.8863	2.63203	3.16513
-64	60	56	2.85745	2.59523	3.14616
-63	60	56	2.7993	2.53405	3.09231
-62	60	56	2.72209	2.45783	3.01477
-61	60	56	2.63702	2.37658	2.92601
-60	60	56	2.55515	2.30012	2.83846
-59	60	56	2.48674	2.23749	2.76374
-58	60	56	2.44107	2.19686	2.71243
-57	60	56	2.42672	2.1857	2.69432
-56	60	56	2.45215	2.2114	2.71911
-55	60	56	2.52659	2.28201	2.79737
-54	60	56	2.66107	2.40723	2.94169
-53	60	56	2.8698	2.59959	3.16809
-52	60	56	3.17153	2.87581	3.49766
-51	60	56	3.59138	3.25842	3.95837
-50	60	56	4.16271	3.77757	4.58711
-49	60	56	4.92912	4.473	5.43176
-48	60	56	5.9463	5.39577	6.55301
-47	60	56	7.28291	6.60928	8.0252
-46	60	56	9.01984	8.18861	9.93544
-45	60	56	11.2464	10.217	12.3795
-44	60	56	14.0523	12.778	15.4537
-43	60	56	17.5142	15.9426	19.2408
-42	60	56	21.6777	19.7516	23.7917
-41	60	56	26.5362	24.1957	29.1031
-40	60	56	32.0121	29.1992	35.096
-39	60	56	37.9461	34.6117	41.6018
-38	60	56	44.1013	40.2149	48.3632
-37	60	56	50.184	45.7443	55.0546
-36	60	56	55.8816	50.9229	61.3231
-35	60	56	60.9073	55.5002	66.8411
-34	60	56	65.0429	59.2864	71.3583
-33	60	56	68.1675	62.1745	74.7382
-32	60	56	70.2673	64.1474	76.9711
-31	60	56	71.4248	65.2694	78.1607
-30	60	56	71.7946	65.6677	78.493
-29	60	56	71.5722	65.5093	78.1963
-28	60	56	70.9645	64.9767	77.504
-27	60	56	70.1652	64.2486	76.6267
-26	60	56	69.3399	63.4837	75.7363
-25	60	56	68.6176	62.811	74.961
-24	60	56	68.0885	62.324	74.3863
-23	60	56	67.8055	62.0792	74.0601
-22	60	56	67.7871	62.0973	73.9982
-21	60	56	68.021	62.3657	74.1891
-20	60	56	68.4685	62.8422	74.5986
-19	60	56	69.0682	63.4598	75.1722
-18	60	56	69.7408	64.1338	75.8381
-17	60	56	70.3961	64.7706	76.5101
-16	60	56	70.9398	65.2781	77.0926
-15	60	56	71.2834	65.5761	77.4875
-14	60	56	71.3534	65.6051	77.6053
-13	60	56	71.1002	65.332	77.3775
-12	60	56	70.5049	64.7524	76.7684
-11	60	56	69.5826	63.8897	75.7828
-10	60	56	68.381	62.7921	74.4675
-9	60	56	66.976	61.5273	72.9072
-8	60	56	65.4636	60.1772	71.2144
-7	60	56	63.9516	58.8317	69.517
-6	60	56	62.5508	57.5838	67.9462
-5	60	56	61.3685	56.526	66.6259
-4	60	56	60.5043	55.7477	65.6667
-3	60	56	60.0478	55.3337	65.1635
-2	60	56	60.0793	55.3633	65.1971
-1	60	56	60.6707	55.9097	65.8371
0	60	56	61.8869	57.0401	67.1454
1	60	56	63.7873	58.8152	69.1797
2	60	56	66.4253	61.2875	71.9939
3	60	56	69.8463	64.4991	75.6368
4	60	56	74.083	68.4767	80.1483
5	60	56	79.1491	73.2262	85.5511
6	60	56	85.0304	78.7252	91.8405
7	60	56	91.6751	84.9168	98.9712
8	60	56	98.9849	91.7037	106.844
9	60	56	106.808	98.9449	115.297
10	60	56	114.94	106.456	124.1
11	60	56	123.125	114.013	132.967
12	60	56	131.079	121.363	141.573
13	60	56	138.504	128.242	149.588
14	60	56	145.121	134.394	156.705
15	60	56	150.698	139.597	162.68
16	60	56	155.07	143.688	167.355
17	60	56	158.164	146.578	170.666
18	60	56	159.994	148.27	172.644
19	60	56	160.655	148.849	173.397
20	60	56	160.311	148.473	173.092
21	60	56	159.166	147.35	171.929
22	60	56	157.444	145.707	170.127
23	60	56	155.367	143.766	167.904
24	60	56	153.135	141.722	165.466
25	60	56	150.916	139.734	162.993
26	60	56	148.842	137.912	160.638
27	60	56	147.002	136.323	158.517
28	60	56	145.447	134.995	156.707
29	60	56	144.191	133.924	155.246
30	60	56	143.218	133.081	154.128
31	60	56	142.486	132.425	153.311
32	60	56	141.932	131.906	152.719
33	60	56	141.48	131.469	152.254
34	60	56	141.051	131.058	151.807
35	60	56	140.565	130.614	151.274
36	60	56	139.948	130.078	150.568
37	60	56	139.145	129.396	149.629
38	60	56	138.116	128.521	148.427
39	60	56	136.844	127.419	146.967
40	60	56	135.336	126.076	145.276
41	60	56	133.618	124.502	143.402
42	60	56	131.735	122.73	141.4
43	60	56	129.743	120.82	139.325
44	60	56	127.706	118.845	137.229
45	60	56	125.689	116.886	135.156
46	60	56	123.752	115.018	133.151
47	60	56	121.948	113.303	131.252
48	60	56	120.315	111.786	129.495
49	60	56	118.882	110.487	127.914
50	60	56	117.658	109.407	126.532
51	60	56	116.642	108.527	125.364
52	60	56	115.818	107.816	124.413
53	60	56	115.155	107.235	123.661
54	60	56	114.618	106.744	123.073
55	60	56	114.16	106.305	122.596
56	60	56	113.735	105.886	122.166
57	60	56	113.294	105.457	121.714
58	60	56	112.794	104.992	121.176
59	60	56	112.199	104.467	120.503
60	60	56	111.483	103.858	119.667
61	60	56	110.633	103.146	118.663
62	60	56	109.649	102.315	117.509
63	60	56	108.544	101.357	116.241
64	60	56	107.342	100.278	114.903
65	60	56	106.074	99.0983	113.541
66	60	56	104.779	97.8543	112.193
67	60	56	103.495	96.5938	110.89
68	60	56	102.261	95.3692	109.652
69	60	56	101.109	94.2293	108.492
70	60	56	100.065	93.2117	107.422
71	60	56	99.1433	92.3374	106.451
72	60	56	98.351	91.609	105.589
73	60	56	97.6824	91.0107	104.843
74	60	56	97.1221	90.5118	104.215
75	60	56	96.645	90.072	103.698
76	60	56	96.2184	89.649	103.269
77	60	56	95.8044	89.2048	102.892
78	60	56	95.3626	88.7105	102.514
79	60	56	94.8538	88.1471	102.071
80	60	56	94.2434	87.504	101.502
81	60	56	93.5045	86.7758	100.755
82	60	56	92.6212	85.96	99.7986
83	60	56	91.5903	85.0553	98.6274
84	60	56	90.422	84.0612	97.2642
85	60	56	89.1399	82.9791	95.758
86	60	56	87.7787	81.8152	94.1769
87	60	56	86.3823	80.5844	92.5974
88	60	56	85.0001	79.3155	91.0922
89	60	56	83.6833	78.0536	89.7191
90	60	56	82.4819	76.8583	88.5169
91	60	56	81.4412	75.7962	87.5067
92	60	56	80.5995	74.93	86.698
93	60	56	79.986	74.3102	86.0954
94	60	56	79.6193	73.9674	85.703
95	60	56	79.506	73.9088	85.5271
96	60	56	79.6406	74.1157	85.5774
97	60	56	80.0046	74.5438	85.8654
98	60	56	80.5662	75.1266	86.3995
99	60	56	81.2812	75.7858	87.1751
100	60	56	82.0938	76.4446	88.1603
101	60	56	82.9385	77.0422	89.2861
102	60	56	83.7434	77.538	90.4455
103	60	56	84.4342	77.9084	91.5067
104	60	56	84.9392	78.1378	92.3326
105	60	56	85.195	78.2123	92.8011
106	60	56	85.1518	78.1148	92.8227
107	60	56	84.7782	77.8226	92.3556
108	60	56	84.0639	77.3038	91.415
109	60	56	83.0203	76.5152	90.0785
110	60	56	81.6795	75.4016	88.4801
111	60	56	80.0896	73.9074	86.789
112	60	56	78.3102	72.0056	85.1667
113	60	56	76.405	69.7303	83.7185
114	60	56	74.4358	67.1785	82.4772
115	60	56	72.456	64.4745	81.4255
116	60	56	70.5047	61.7287	80.5284
-70	80	56	2.34466	1.96314	2.80031
-69	80	56	2.42325	2.03573	2.88455
-68	80	56	2.46876	2.06992	2.94445
-67	80	56	2.47961	2.06841	2.97254
-66	80	56	2.45758	2.03636	2.96593
-65	80	56	2.40754	1.98047	2.9267
-64	80	56	2.33666	1.90839	2.86103
-63	80	56	2.25342	1.82813	2.77765
-62	80	56	2.16665	1.74746	2.68641
-61	80	56	2.08473	1.67343	2.59713
-60	80	56	2.01518	1.61211	2.51903
-59	80	56	1.96457	1.56857	2.46054
-58	80	56	1.93875	1.54714	2.42948
-57	80	56	1.94334	1.55183	2.43362
-56	80	56	1.98429	1.58683	2.48129
-55	80	56	2.06864	1.65714	2.58231
-54	80	56	2.20531	1.76921	2.7489
-53	80	56	2.40603	1.93172	2.99682
-52	80	56	2.68638	2.15647	3.3465
-51	80	56	3.06685	2.45939	3.82436
-50	80	56	3.57409	2.86162	4.46395
-49	80	56	4.24191	3.39057	5.307
-48	80	56	5.11195	4.08068	6.40385
-47	80	56	6.23358	4.97342	7.81304
-46	80	56	7.66231	6.11616	9.59933
-45	80	56	9.45622	7.55885	11.8299
-44	80	56	11.6699	9.34822	14.5681
-43	80	56	14.3455	11.5192	17.8652
-42	80	56	17.5026	14.0848	21.7499
-41	80	56	21.1274	17.0263	26.2163
-40	80	56	25.1643	20.2883	31.2122
-39	80	56	29.5137	23.7793	36.6311
-38	80	56	34.0369	27.3806	42.3114
-37	80	56	38.5689	30.9607	48.0467
-36	80	56	42.9381	34.3914	53.6088
-35	80	56	46.9881	37.5624	58.779
-34	80	56	50.5964	40.3914	63.3797
-33	80	56	53.688	42.8296	67.2992
-32	80	56	56.2391	44.8619	70.5016
-31	80	56	58.2735	46.5038	73.0219
-30	80	56	59.8516	47.7958	74.9483
-29	80	56	61.0572	48.7964	76.3987
-28	80	56	61.9835	49.5756	77.4968
-27	80	56	62.7206	50.2065	78.3538
-26	80	56	63.3465	50.7581	79.057
-25	80	56	63.9209	51.2876	79.666
-24	80	56	64.4819	51.835	80.2145
-23	80	56	65.045	52.4175	80.7144
-22	80	56	65.6039	53.0283	81.1617
-21	80	56	66.1334	53.6365	81.5419
-20	80	56	66.5929	54.1907	81.8336
-19	80	56	66.9324	54.6265	82.0104
-18	80	56	67.098	54.8772	82.0403
-17	80	56	67.0401	54.8858	81.886
-16	80	56	66.72	54.6166	81.5057
-15	80	56	66.1165	54.0619	80.8591
-14	80	56	65.2302	53.2426	79.9167
-13	80	56	64.0854	52.2039	78.6712
-12	80	56	62.7297	51.0073	77.146
-11	80	56	61.2294	49.7228	75.3989
-10	80	56	59.6652	48.4222	73.5186
-9	80	56	58.1249	47.1747	71.617
-8	80	56	56.6983	46.0447	69.8168
-7	80	56	55.4717	45.0917	68.2411
-6	80	56	54.5254	44.3713	67.0032
-5	80	56	53.9318	43.9363	66.2014
-4	80	56	53.756	43.8386	65.917
-3	80	56	54.0561	44.13	66.2149
-2	80	56	54.8849	44.8618	67.1474
-1	80	56	56.2905	46.0839	68.7577
0	80	56	58.3165	47.8428	71.0831
1	80	56	61	50.1778	74.1563
2	80	56	64.3687	53.1162	78.0049
3	80	56	68.4353	56.6671	82.6475
4	80	56	73.1908	60.814	88.0865
5	80	56	78.5959	65.5088	94.2975
6	80	56	84.5732	70.6676	101.215
7	80	56	91.001	76.171	108.718
8	80	56	97.7107	81.8682	116.619
9	80	56	104.491	87.5849	124.66
10	80	56	111.098	93.1323	132.529
11	80	56	117.275	98.3185	139.886
12	80	56	122.776	102.959	146.406
13	80	56	127.39	106.891	151.821
14	80	56	130.97	109.984	155.961
15	80	56	133.442	112.157	158.766
16	80	56	134.817	113.389	160.295
17	80	56	135.184	113.724	160.694
18	80	56	134.697	113.274	160.172
19	80	56	133.555	112.209	158.96
20	80	56	131.976	110.737	157.288
21	80	56	130.183	109.08	155.37
22	80	56	128.383	107.447	153.398
23	80	56	126.753	106.021	151.539
24	80	56	125.438	104.938	149.943
25	80	56	124.548	104.291	148.739
26	80	56	124.152	104.124	148.033
27	80	56	124.287	104.439	147.908
28	80	56	124.956	105.204	148.416
29	80	56	126.128	106.361	149.568
30	80	56	127.744	107.834	151.329
31	80	56	129.716	109.545	153.602
32	80	56	131.935	111.412	156.238
33	80	56	134.267	113.354	159.038
34	80	56	136.567	115.289	161.773
35	80	56	138.686	117.127	164.213
36	80	56	140.479	118.772	166.152
37	80	56	141.818	120.121	167.433
38	80	56	142.603	121.068	167.969
39	80	56	142.77	121.515	167.742
40	80	56	142.295	121.389	166.802
41	80	56	141.198	120.652	165.243
42	80	56	139.537	119.321	163.179
43	80	56	137.402	117.466	160.72
44	80	56	134.902	115.205	157.966
45	80	56	132.16	112.686	155
46	80	56	129.299	110.06	151.901
47	80	56	126.433	107.465	148.75
48	80	56	123.661	105.005	145.632
49	80	56	121.063	102.752	142.637
50	80	56	118.697	100.74	139.856
51	80	56	116.599	98.9728	137.364
52	80	56	114.784	97.437	135.22
53	80	56	113.249	96.1068	133.45
54	80	56	111.973	94.956	132.041
55	80	56	110.923	93.9619	130.946
56	80	56	110.054	93.1072	130.084
57	80	56	109.315	92.3762	129.359
58	80	56	108.652	91.7511	128.667
59	80	56	108.014	91.2072	127.918
60	80	56	107.352	90.7114	127.045
61	80	56	106.626	90.2222	126.012
62	80	56	105.808	89.6943	124.816
63	80	56	104.881	89.0845	123.479
64	80	56	103.845	88.3605	122.042
65	80	56	102.709	87.5089	120.549
66	80	56	101.497	86.5405	119.039
67	80	56	100.241	85.4907	117.536
68	80	56	98.9794	84.4132	116.059
69	80	56	97.753	83.3695	114.618
70	80	56	96.6025	82.4172	113.229
71	80	56	95.5651	81.6011	111.919
72	80	56	94.6719	80.9467	110.724
73	80	56	93.9462	80.4588	109.694
74	80	56	93.4021	80.1236	108.881
75	80	56	93.0437	79.9152	108.329
76	80	56	92.8648	79.8042	108.063
77	80	56	92.8491	79.7663	108.078
78	80	56	92.9707	79.788	108.331
79	80	56	93.195	79.8661	108.748
80	80	56	93.4806	80.0019	109.23
81	80	56	93.7812	80.1936	109.671
82	80	56	94.0479	80.4276	109.975
83	80	56	94.2324	80.674	110.069
84	80	56	94.2898	80.8842	109.917
85	80	56	94.1817	80.9935	109.517
86	80	56	93.879	80.9293	108.901
87	80	56	93.3637	80.6245	108.116
88	80	56	92.6302	80.0352	107.207
89	80	56	91.6856	79.1557	106.199
90	80	56	90.5486	78.0245	105.083
91	80	56	89.2476	76.7149	103.828
92	80	56	87.819	75.3176	102.395
93	80	56	86.3032	73.9209	100.76
94	80	56	84.743	72.5953	98.9235
95	80	56	83.1799	71.3847	96.9241
96	80	56	81.6525	70.3024	94.8351
97	80	56	80.1946	69.3317	92.7595
98	80	56	78.8338	68.4306	90.8185
99	80	56	77.5914	67.5458	89.131
100	80	56	76.4819	66.6329	87.7868
101	80	56	75.5135	65.6792	86.8202
102	80	56	74.6883	64.715	86.1986
103	80	56	74.0034	63.8036	85.8337
104	80	56	73.4515	63.0198	85.6098
105	80	56	73.0219	62.4292	85.412
106	80	56	72.7015	62.0744	85.1481
107	80	56	72.4757	61.9684	84.7646
108	80	56	72.3289	62.0886	84.2582
109	80	56	72.2461	62.3701	83.686
110	80	56	72.2128	62.6971	83.1726
111	80	56	72.2159	62.9054	82.9045
112	80	56	72.2444	62.8133	83.0915
113	80	56	72.2891	62.2933	83.8889
114	80	56	72.3431	61.3326	85.3302
115	80	56	72.4015	60.0187	87.3391
116	80	56	72.4615	58.4732	89.7962
-84	20	70	2.4023	2.04557	2.82124
-83	20	70	2.562	2.18536	3.00354
-82	20	70	2.68765	2.28432	3.16219
-81	20	70	2.77549	2.34459	3.28558
-80	20	70	2.82577	2.37088	3.36794
-79	20	70	2.84273	2.36941	3.4106
-78	20	70	2.83386	2.3475	3.42099
-77	20	70	2.80892	2.31338	3.41061
-76	20	70	2.77882	2.27593	3.39283
-75	20	70	2.75475	2.24431	3.38129
-74	20	70	2.74772	2.22772	3.38908
-73	20	70	2.7685	2.23531	3.42888
-72	20	70	2.8281	2.27637	3.51354
-71	20	70	2.93845	2.36092	3.65727
-70	20	70	3.1136	2.50049	3.87706
-69	20	70	3.37108	2.70927	4.19456
-68	20	70	3.73368	3.00546	4.63835
-67	20	70	4.23163	3.41295	5.24668
-66	20	70	4.90516	3.96331	6.07083
-65	20	70	5.8075	4.69821	7.17871
-64	20	70	7.00809	5.67223	8.65857
-63	20	70	8.59552	6.95582	10.6217
-62	20	70	10.6794	8.63787	13.2036
-61	20	70	13.3901	10.8267	16.5605
-60	20	70	16.8738	13.6479	20.8622
-59	20	70	21.2818	17.2371	26.2757
-58	20	70	26.7524	21.7247	32.9436
-57	20	70	33.3841	27.2129	40.9548
-56	20	70	41.2042	33.7432	50.3151
-55	20	70	50.137	41.2624	60.9204
-54	20	70	59.9802	49.5949	72.5403
-53	20	70	70.3996	58.4345	84.8147
-52	20	70	80.9474	67.3668	97.2657
-51	20	70	91.107	75.922	109.329
-50	20	70	100.356	83.6453	120.406
-49	20	70	108.238	90.1629	129.937
-48	20	70	114.419	95.2273	137.479
-47	20	70	118.728	98.7319	142.774
-46	20	70	121.163	100.701	145.784
-45	20	70	121.875	101.263	146.683
-44	20	70	121.125	100.622	145.806
-43	20	70	119.241	99.0225	143.588
-42	20	70	116.57	96.7289	140.481
-41	20	70	113.444	94.0054	136.902
-40	20	70	110.155	91.1	133.195
-39	20	70	106.941	88.2326	129.616
-38	20	70	103.987	85.5849	126.346
-37	20	70	101.424	83.2944	123.5
-36	20	70	99.3383	81.4535	121.15
-35	20	70	97.7776	80.1121	119.338
-34	20	70	96.7594	79.2827	118.088
-33	20	70	96.2766	78.9466	117.411
-32	20	70	96.3017	79.0604	117.303
-31	20	70	96.7899	79.5626	117.747
-30	20	70	97.6808	80.381	118.704
-29	20	70	98.8999	81.4391	120.104
-28	20	70	100.359	82.6618	121.846
-27	20	70	101.961	83.9779	123.794
-26	20	70	103.596	85.3196	125.787
-25	20	70	105.152	86.6197	127.65
-24	20	70	106.518	87.8079	129.215
-23	20	70	107.587	88.8093	130.335
-22	20	70	108.266	89.5444	130.902
-21	20	70	108.482	89.9342	130.856
-20	20	70	108.189	89.9084	130.185
-19	20	70	107.366	89.4165	128.919
-18	20	70	106.029	88.4395	127.116
-17	20	70	104.219	86.9977	124.85
-16	20	70	102.008	85.1525	122.199
-15	20	70	99.4852	82.9991	119.246
-14	20	70	96.7571	80.6532	116.077
-13	20	70	93.9365	78.2355	112.788
-12	20	70	91.1369	75.8591	109.492
-11	20	70	88.4674	73.6209	106.308
-10	20	70	86.0283	71.5986	103.366
-9	20	70	83.9096	69.8528	100.795
-8	20	70	82.1898	68.4312	98.7147
-7	20	70	80.9369	67.3748	97.229
-6	20	70	80.2096	66.7239	96.4209
-5	20	70	80.0592	66.5223	96.3509
-4	20	70	80.5317	66.8189	97.0586
-3	20	70	81.6687	67.6671	98.5675
-2	20	70	83.5083	69.1211	100.89
-1	20	70	86.0846	71.2325	104.034
0	20	70	89.4263	74.0442	108.004
1	20	70	93.5531	77.5851	112.807
2	20	70	98.4717	81.8627	118.45
3	20	70	104.17	86.8561	124.936
4	20	70	110.611	92.5093	132.255
5	20	70	117.725	98.7292	140.377
6	20	70	125.406	105.387	149.227
7	20	70	133.505	112.328	158.674
8	20	70	141.833	119.378	168.512
9	20	70	150.166	126.358	178.459
10	20	70	158.252	133.087	188.175
11	20	70	165.83	139.388	197.288
12	20	70	172.648	145.088	205.443
13	20	70	178.483	150.025	212.339
14	20	70	183.163	154.055	217.771
15	20	70	186.579	157.063	221.641
16	20	70	188.695	158.981	223.964
17	20	70	189.551	159.8	224.841
18	20	70	189.25	159.581	224.435
19	20	70	187.951	158.454	222.939
20	20	70	185.85	156.605	220.558
21	20	70	183.16	154.248	217.49
22	20	70	180.094	151.606	213.935
23	20	70	176.855	148.879	210.087
24	20	70	173.62	146.23	206.14
25	20	70	170.537	143.776	202.28
26	20	70	167.722	141.589	198.68
27	20	70	165.256	139.702	195.485
28	20	70	163.187	138.119	192.806
29	20	70	161.536	136.83	190.703
30	20	70	160.294	135.818	189.181
31	20	70	159.431	135.067	188.191
32	20	70	158.899	134.562	187.637
33	20	70	158.632	134.284	187.394
34	20	70	158.553	134.2	187.324
35	20	70	158.578	134.26	187.301
36	20	70	158.623	134.392	187.222
37	20	70	158.602	134.504	187.018
38	20	70	158.44	134.491	186.654
39	20	70	158.072	134.25	186.122
40	20	70	157.448	133.696	185.421
41	20	70	156.537	132.779	184.546
42	20	70	155.326	131.496	183.475
43	20	70	153.822	129.886	182.168
44	20	70	152.047	128.023	180.579
45	20	70	150.04	125.996	178.672
46	20	70	147.85	123.893	176.439
47	20	70	145.532	121.787	173.906
48	20	70	143.143	119.728	171.138
49	20	70	140.741	117.744	168.229
50	20	70	138.377	115.846	165.292
51	20	70	136.098	114.028	162.44
52	20	70	133.942	112.287	159.771
53	20	70	131.935	110.624	157.352
54	20	70	130.099	109.05	155.211
55	20	70	128.443	107.589	153.339
56	20	70	126.97	106.272	151.701
57	20	70	125.676	105.124	150.247
58	20	70	124.549	104.16	148.93
59	20	70	123.575	103.378	147.717
60	20	70	122.734	102.758	146.594
61	20	70	122.006	102.26	145.564
62	20	70	121.368	101.837	144.645
63	20	70	120.799	101.44	143.852
64	20	70	120.276	101.029	143.19
65	20	70	119.779	100.584	142.637
66	20	70	119.291	100.106	142.152
67	20	70	118.794	99.6123	141.669
68	20	70	118.275	99.1275	141.122
69	20	70	117.724	98.6729	140.453
70	20	70	117.13	98.2557	139.629
71	20	70	116.487	97.8632	138.654
72	20	70	115.79	97.4607	137.567
73	20	70	115.037	96.9974	136.432
74	20	70	114.227	96.4167	135.328
75	20	70	113.362	95.674	134.32
76	20	70	112.444	94.752	133.439
77	20	70	111.478	93.6706	132.672
78	20	70	110.473	92.4827	131.963
79	20	70	109.437	91.2605	131.233
80	20	70	108.381	90.0767	130.405
81	20	70	107.319	88.989	129.425
82	20	70	106.266	88.0301	128.279
83	20	70	105.237	87.2023	127.003
84	20	70	104.25	86.4788	125.674
85	20	70	103.321	85.8101	124.405
86	20	70	102.465	85.1373	123.32
87	20	70	101.697	84.4115	122.523
88	20	70	101.029	83.6135	122.071
89	20	70	100.467	82.7643	121.957
90	20	70	100.018	81.9203	122.113
91	20	70	99.6785	81.1562	122.428
92	20	70	99.4429	80.5434	122.777
93	20	70	99.2983	80.1325	123.048
94	20	70	99.2257	79.9415	123.162
95	20	70	99.2	79.9495	123.086
96	20	70	99.1902	80.0948	122.838
97	20	70	99.1605	80.2784	122.484
98	20	70	99.0714	80.377	122.114
99	20	70	98.8815	80.2665	121.814
100	20	70	98.5497	79.8543	121.622
101	20	70	98.0373	79.1062	121.499
102	20	70	97.311	78.0534	121.32
103	20	70	96.3451	76.7755	120.903
104	20	70	95.1233	75.371	120.052
105	20	70	93.6404	73.9294	118.607
106	20	70	91.9031	72.5112	116.481
107	20	70	89.9293	71.1359	113.688
108	20	70	87.7471	69.7731	110.351
109	20	70	85.3927	68.3381	106.703
110	20	70	82.9078	66.6944	103.063
111	20	70	80.3367	64.6788	99.7852
112	20	70	77.723	62.1618	97.1798
113	20	70	75.1071	59.1227	95.413
114	20	70	72.5234	55.6726	94.4746
115	20	70	69.9987	51.9983	94.2304
116	20	70	67.5506	48.2825	94.5082
-84	40	70	2.81883	2.67477	2.97064
-83	40	70	3.09152	2.93384	3.25768
-82	40	70	3.31344	3.13301	3.50426
-81	40	70	3.46795	3.26349	3.68522
-80	40	70	3.5463	3.32265	3.78501
-79	40	70	3.54924	3.31425	3.8009
-78	40	70	3.4865	3.24829	3.74218
-77	40	70	3.37444	3.1396	3.62686
-76	40	70	3.23285	3.00554	3.47734
-75	40	70	3.08176	2.86373	3.31637
-74	40	70	2.93929	2.73033	3.16424
-73	40	70	2.82062	2.61916	3.03757
-72	40	70	2.73806	2.54172	2.94957
-71	40	70	2.702	2.50787	2.91117
-70	40	70	2.72225	2.52697	2.93261
-69	40	70	2.80964	2.6093	3.02535
-68	40	70	2.97787	2.76775	3.20395
-67	40	70	3.24544	3.01958	3.48819
-66	40	70	3.63781	3.38844	3.90553
-65	40	70	4.18995	3.90672	4.49372
-64	40	70	4.94913	4.61809	5.30389
-63	40	70	5.9777	5.58023	6.40349
-62	40	70	7.35558	6.86722	7.87867
-61	40	70	9.18114	8.57074	9.83501
-60	40	70	11.5694	10.7987	12.395
-59	40	70	14.6453	13.6696	15.6906
-58	40	70	18.5308	17.3002	19.8489
-57	40	70	23.3246	21.7868	24.9709
-56	40	70	29.0755	27.1788	31.1046
-55	40	70	35.7544	33.4504	38.217
-54	40	70	43.23	40.4764	46.1709
-53	40	70	51.2596	48.0222	54.7152
-52	40	70	59.4993	55.7559	63.4942
-51	40	70	67.5381	63.2838	72.0784
-50	40	70	74.9492	70.2043	80.0148
-49	40	70	81.3501	76.1658	86.8873
-48	40	70	86.4545	80.9136	92.3748
-47	40	70	90.1061	84.3164	96.2934
-46	40	70	92.2874	86.3683	98.6122
-45	40	70	93.1045	87.171	99.4419
-44	40	70	92.7555	86.9032	99.0019
-43	40	70	91.492	85.7873	97.5761
-42	40	70	89.5823	84.0593	95.4681
-41	40	70	87.2817	81.946	92.9647
-40	40	70	84.8137	79.6509	90.3112
-39	40	70	82.3604	77.3459	87.7001
-38	40	70	80.06	75.1678	85.2705
-37	40	70	78.0098	73.2188	83.1144
-36	40	70	76.2722	71.5675	81.2862
-35	40	70	74.8805	70.2529	79.813
-34	40	70	73.8451	69.288	78.7019
-33	40	70	73.1584	68.6652	77.9458
-32	40	70	72.7991	68.3593	77.5273
-31	40	70	72.7346	68.3328	77.42
-30	40	70	72.9233	68.5385	77.5885
-29	40	70	73.316	68.9239	77.9878
-28	40	70	73.8572	69.434	78.5622
-27	40	70	74.4866	70.0134	79.2457
-26	40	70	75.1402	70.6075	79.9639
-25	40	70	75.7524	71.1627	80.6381
-24	40	70	76.2586	71.6266	81.19
-23	40	70	76.5978	71.9481	81.548
-22	40	70	76.7162	72.0787	81.6521
-21	40	70	76.57	71.9751	81.4581
-20	40	70	76.1287	71.6029	80.9406
-19	40	70	75.3778	70.9398	80.0933
-18	40	70	74.3197	69.9805	78.928
-17	40	70	72.9749	68.7385	77.4724
-16	40	70	71.3801	67.2474	75.7669
-15	40	70	69.587	65.5586	73.8631
-14	40	70	67.6585	63.7371	71.8211
-13	40	70	65.6651	61.8559	69.7088
-12	40	70	63.6811	59.9901	67.5992
-11	40	70	61.7813	58.2124	65.5692
-10	40	70	60.0378	56.59	63.6956
-9	40	70	58.5179	55.1835	62.0538
-8	40	70	57.2838	54.047	60.7145
-7	40	70	56.3921	53.2295	59.7427
-6	40	70	55.8948	52.7767	59.1972
-5	40	70	55.8405	52.7333	59.1308
-4	40	70	56.2759	53.1446	59.5915
-3	40	70	57.2469	54.0574	60.6246
-2	40	70	58.7999	55.5196	62.2739
-1	40	70	60.9813	57.58	64.5835
0	40	70	63.8366	60.2852	67.5973
1	40	70	67.408	63.6768	71.3577
2	40	70	71.7293	67.7861	75.9017
3	40	70	76.8205	72.6278	81.2552
4	40	70	82.6797	78.193	87.4237
5	40	70	89.2737	84.442	94.3819
6	40	70	96.5296	91.298	102.061
7	40	70	104.327	98.6434	110.337
8	40	70	112.492	106.318	119.025
9	40	70	120.804	114.12	127.88
10	40	70	128.999	121.816	136.606
11	40	70	136.789	129.15	144.88
12	40	70	143.884	135.859	152.384
13	40	70	150.021	141.699	158.833
14	40	70	154.989	146.463	164.011
15	40	70	158.652	150.009	167.793
16	40	70	160.96	152.267	170.151
17	40	70	161.955	153.256	171.149
18	40	70	161.758	153.079	170.929
19	40	70	160.552	151.911	169.685
20	40	70	158.562	149.975	167.641
21	40	70	156.03	147.519	165.032
22	40	70	153.192	144.786	162.087
23	40	70	150.265	141.993	159.02
24	40	70	147.432	139.319	156.017
25	40	70	144.838	136.899	153.237
26	40	70	142.587	134.821	150.801
27	40	70	140.744	133.13	148.793
28	40	70	139.336	131.838	147.26
29	40	70	138.357	130.927	146.208
30	40	70	137.773	130.361	145.606
31	40	70	137.524	130.088	145.386
32	40	70	137.533	130.043	145.454
33	40	70	137.705	130.153	145.694
34	40	70	137.94	130.337	145.986
35	40	70	138.135	130.507	146.209
36	40	70	138.194	130.575	146.258
37	40	70	138.035	130.459	146.051
38	40	70	137.593	130.085	145.535
39	40	70	136.83	129.401	144.685
40	40	70	135.734	128.384	143.505
41	40	70	134.321	127.04	142.02
42	40	70	132.633	125.407	140.275
43	40	70	130.731	123.553	138.325
44	40	70	128.69	121.564	136.234
45	40	70	126.594	119.532	134.074
46	40	70	124.527	117.547	131.922
47	40	70	122.566	115.686	129.855
48	40	70	120.779	114.011	127.949
49	40	70	119.22	112.561	126.272
50	40	70	117.925	111.358	124.878
51	40	70	116.913	110.407	123.803
52	40	70	116.187	109.698	123.061
53	40	70	115.731	109.213	122.638
54	40	70	115.512	108.927	122.494
55	40	70	115.483	108.809	122.567
56	40	70	115.585	108.817	122.775
57	40	70	115.75	108.901	123.031
58	40	70	115.904	109.001	123.243
59	40	70	115.971	109.05	123.332
60	40	70	115.883	108.976	123.227
61	40	70	115.577	108.707	122.88
62	40	70	115.007	108.182	122.261
63	40	70	114.144	107.359	121.357
64	40	70	112.98	106.22	120.17
65	40	70	111.528	104.779	118.712
66	40	70	109.819	103.075	117.004
67	40	70	107.902	101.173	115.079
68	40	70	105.838	99.1476	112.981
69	40	70	103.696	97.0787	110.764
70	40	70	101.546	95.0393	108.497
71	40	70	99.4556	93.0916	106.255
72	40	70	97.4885	91.2844	104.114
73	40	70	95.6978	89.6522	102.151
74	40	70	94.1264	88.2177	100.431
75	40	70	92.8054	86.9954	99.0035
76	40	70	91.7541	85.9954	97.8984
77	40	70	90.9799	85.2259	97.1223
78	40	70	90.4789	84.693	96.6602
79	40	70	90.2371	84.3983	96.4798
80	40	70	90.2304	84.3351	96.5378
81	40	70	90.4265	84.4844	96.7864
82	40	70	90.7854	84.8127	97.1786
83	40	70	91.2614	85.2711	97.6725
84	40	70	91.8048	85.7971	98.2332
85	40	70	92.3637	86.3192	98.8315
86	40	70	92.8868	86.7658	99.4395
87	40	70	93.3253	87.0752	100.024
88	40	70	93.6363	87.2052	100.542
89	40	70	93.7841	87.1377	100.937
90	40	70	93.7428	86.8762	101.152
91	40	70	93.497	86.4394	101.131
92	40	70	93.0425	85.8526	100.835
93	40	70	92.3859	85.1413	100.247
94	40	70	91.5433	84.3252	99.3794
95	40	70	90.5391	83.4151	98.2714
96	40	70	89.4033	82.4128	96.9867
97	40	70	88.17	81.3133	95.605
98	40	70	86.8748	80.1113	94.2092
99	40	70	85.5527	78.8119	92.8701
100	40	70	84.2369	77.4384	91.6322
101	40	70	82.957	76.0355	90.5086
102	40	70	81.7387	74.6621	89.4859
103	40	70	80.6025	73.3808	88.535
104	40	70	79.5643	72.2459	87.624
105	40	70	78.6346	71.2964	86.7281
106	40	70	77.8193	70.5507	85.8369
107	40	70	77.1196	70.0028	84.9598
108	40	70	76.5323	69.619	84.132
109	40	70	76.0505	69.3343	83.4174
110	40	70	75.6641	69.0539	82.9071
111	40	70	75.36	68.6687	82.7034
112	40	70	75.1233	68.088	82.8855
113	40	70	74.9377	67.2735	83.4751
114	40	70	74.7871	66.244	84.432
115	40	70	74.6567	65.0505	85.6813
116	40	70	74.5345	63.749	87.1447
-84	60	70	2.4191	2.32082	2.52155
-83	60	70	2.64582	2.53802	2.75819
-82	60	70	2.83928	2.71451	2.96977
-81	60	70	2.98389	2.84056	3.13445
-80	60	70	3.06891	2.91008	3.23641
-79	60	70	3.09055	2.9218	3.26904
-78	60	70	3.05257	2.88011	3.23537
-77	60	70	2.96536	2.79456	3.14659
-76	60	70	2.84364	2.6783	3.01919
-75	60	70	2.70392	2.54604	2.8716
-74	60	70	2.56214	2.41216	2.72146
-73	60	70	2.43221	2.28947	2.58385
-72	60	70	2.32545	2.18863	2.47082
-71	60	70	2.25091	2.11831	2.39181
-70	60	70	2.21618	2.08585	2.35466
-69	60	70	2.22857	2.09831	2.36692
-68	60	70	2.29638	2.16366	2.43724
-67	60	70	2.43037	2.29214	2.57693
-66	60	70	2.64532	2.49776	2.8016
-65	60	70	2.96185	2.79996	3.13309
-64	60	70	3.40847	3.22565	3.60164
-63	60	70	4.02404	3.81143	4.24851
-62	60	70	4.86037	4.60616	5.1286
-61	60	70	5.98451	5.67326	6.31284
-60	60	70	7.48032	7.09229	7.88957
-59	60	70	9.44766	8.95852	9.9635
-58	60	70	11.998	11.3789	12.6509
-57	60	70	15.2446	14.4625	16.0689
-56	60	70	19.2856	18.305	20.3188
-55	60	70	24.1816	22.9656	25.4619
-54	60	70	29.9282	28.4406	31.4937
-53	60	70	36.4323	34.6397	38.3178
-52	60	70	43.4968	41.3713	45.7316
-51	60	70	50.8238	48.3473	53.4273
-50	60	70	58.0397	55.2093	61.0153
-49	60	70	64.7401	61.5734	68.0697
-48	60	70	70.5465	67.085	74.1865
-47	60	70	75.1606	71.4684	79.0437
-46	60	70	78.4046	74.5611	82.4462
-45	60	70	80.2364	76.3265	84.3465
-44	60	70	80.7416	76.8437	84.8373
-43	60	70	80.1054	76.2816	84.1209
-42	60	70	78.5744	74.8659	82.4666
-41	60	70	76.4181	72.8448	80.1668
-40	60	70	73.8973	70.4619	77.5003
-39	60	70	71.2421	67.9366	74.7086
-38	60	70	68.6409	65.4524	71.9847
-37	60	70	66.2371	63.1526	69.4723
-36	60	70	64.1329	61.1409	67.2713
-35	60	70	62.3944	59.4854	65.4457
-34	60	70	61.0591	58.2242	64.0319
-33	60	70	60.1419	57.3716	63.046
-32	60	70	59.6408	56.9228	62.4886
-31	60	70	59.54	56.8586	62.3479
-30	60	70	59.8125	57.148	62.6012
-29	60	70	60.4209	57.7507	63.2145
-28	60	70	61.318	58.6187	64.1417
-27	60	70	62.4466	59.6969	65.323
-26	60	70	63.7396	60.9239	66.6854
-25	60	70	65.1206	62.2317	68.1435
-24	60	70	66.506	63.5465	69.6033
-23	60	70	67.8077	64.7894	70.9667
-22	60	70	68.9379	65.8797	72.138
-21	60	70	69.8139	66.7387	73.0307
-20	60	70	70.3646	67.2955	73.5738
-19	60	70	70.5367	67.4932	73.7175
-18	60	70	70.2989	67.2955	73.4364
-17	60	70	69.6458	66.6915	72.7309
-16	60	70	68.5981	65.6987	71.6255
-15	60	70	67.2015	64.3614	70.167
-14	60	70	65.5225	62.7472	68.4205
-13	60	70	63.6425	60.9394	66.4655
-12	60	70	61.6522	59.0297	64.3911
-11	60	70	59.6444	57.1103	62.291
-10	60	70	57.7099	55.2685	60.2592
-9	60	70	55.9326	53.5833	58.385
-8	60	70	54.3882	52.124	56.7507
-7	60	70	53.1429	50.9504	55.4299
-6	60	70	52.2551	50.1149	54.4867
-5	60	70	51.7763	49.665	53.9773
-4	60	70	51.7537	49.6457	53.9512
-3	60	70	52.2327	50.1018	54.4542
-2	60	70	53.2588	51.0797	55.5308
-1	60	70	54.879	52.6281	57.2262
0	60	70	57.1428	54.7979	59.5881
1	60	70	60.1011	57.6407	62.6665
2	60	70	63.8044	61.2066	66.5124
3	60	70	68.2987	65.5394	71.1742
4	60	70	73.6201	70.6714	76.6918
5	60	70	79.7866	76.6159	83.0885
6	60	70	86.789	83.3588	90.3604
7	60	70	94.5811	90.8512	98.4642
8	60	70	103.07	99.0013	107.306
9	60	70	112.109	107.67	116.731
10	60	70	121.495	116.667	126.522
11	60	70	130.973	125.758	136.405
12	60	70	140.25	134.668	146.062
13	60	70	149.007	143.1	155.158
14	60	70	156.934	150.756	163.365
15	60	70	163.751	157.363	170.398
16	60	70	169.237	162.699	176.038
17	60	70	173.25	166.614	180.152
18	60	70	175.741	169.047	182.699
19	60	70	176.747	170.033	183.726
20	60	70	176.392	169.691	183.357
21	60	70	174.86	168.208	181.775
22	60	70	172.379	165.815	179.203
23	60	70	169.196	162.76	175.886
24	60	70	165.555	159.283	172.073
25	60	70	161.684	155.604	168.002
26	60	70	157.782	151.906	163.885
27	60	70	154.012	148.337	159.904
28	60	70	150.501	145.006	156.204
29	60	70	147.34	141.992	152.889
30	60	70	144.585	139.344	150.024
31	60	70	142.267	137.092	147.637
32	60	70	140.39	135.249	145.726
33	60	70	138.938	133.809	144.263
34	60	70	137.881	132.756	143.203
35	60	70	137.175	132.056	142.492
36	60	70	136.768	131.664	142.069
37	60	70	136.601	131.524	141.875
38	60	70	136.614	131.571	141.851
39	60	70	136.745	131.737	141.942
40	60	70	136.932	131.954	142.098
41	60	70	137.12	132.158	142.269
42	60	70	137.26	132.296	142.409
43	60	70	137.306	132.329	142.471
44	60	70	137.226	132.228	142.412
45	60	70	136.992	131.979	142.195
46	60	70	136.586	131.574	141.789
47	60	70	135.999	131.011	141.177
48	60	70	135.228	130.29	140.353
49	60	70	134.276	129.411	139.324
50	60	70	133.153	128.375	138.108
51	60	70	131.869	127.182	136.73
52	60	70	130.442	125.837	135.215
53	60	70	128.887	124.35	133.59
54	60	70	127.225	122.738	131.875
55	60	70	125.475	121.028	130.086
56	60	70	123.66	119.248	128.236
57	60	70	121.802	117.431	126.336
58	60	70	119.924	115.609	124.401
59	60	70	118.051	113.808	122.452
60	60	70	116.206	112.05	120.515
61	60	70	114.413	110.354	118.621
62	60	70	112.697	108.733	116.806
63	60	70	111.08	107.197	115.103
64	60	70	109.582	105.761	113.542
65	60	70	108.223	104.437	112.146
66	60	70	107.016	103.245	110.926
67	60	70	105.974	102.202	109.885
68	60	70	105.101	101.325	109.018
69	60	70	104.4	100.626	108.315
70	60	70	103.865	100.106	107.764
71	60	70	103.486	99.7578	107.353
72	60	70	103.246	99.5618	107.067
73	60	70	103.124	99.4873	106.893
74	60	70	103.09	99.4955	106.815
75	60	70	103.114	99.543	106.814
76	60	70	103.159	99.5863	106.86
77	60	70	103.188	99.5873	106.918
78	60	70	103.162	99.5152	106.942
79	60	70	103.045	99.3469	106.881
80	60	70	102.806	99.0656	106.687
81	60	70	102.417	98.6578	106.32
82	60	70	101.861	98.1119	105.753
83	60	70	101.127	97.4175	104.978
84	60	70	100.217	96.5656	104.005
85	60	70	99.1379	95.5506	102.86
86	60	70	97.9099	94.3732	101.579
87	60	70	96.5583	93.0449	100.204
88	60	70	95.1148	91.5912	98.774
89	60	70	93.6144	90.0514	97.3184
90	60	70	92.0936	88.4753	95.8598
91	60	70	90.588	86.9154	94.4157
92	60	70	89.1306	85.4201	93.0023
93	60	70	87.7506	84.0281	91.638
94	60	70	86.4718	82.765	90.3447
95	60	70	85.3123	81.6416	89.148
96	60	70	84.2841	80.6552	88.0762
97	60	70	83.3933	79.7917	87.1575
98	60	70	82.6404	79.0311	86.4146
99	60	70	82.0209	78.3547	85.8586
100	60	70	81.5257	77.7513	85.4834
101	60	70	81.1427	77.2201	85.2646
102	60	70	80.8571	76.7685	85.1636
103	60	70	80.6527	76.4069	85.1345
104	60	70	80.5129	76.1446	85.1317
105	60	70	80.4214	75.985	85.1168
106	60	70	80.3635	75.9235	85.0631
107	60	70	80.3264	75.9443	84.9612
108	60	70	80.2997	76.0179	84.8228
109	60	70	80.276	76.0973	84.6841
110	60	70	80.2501	76.1196	84.6048
111	60	70	80.2195	76.0151	84.6565
112	60	70	80.1836	75.7302	84.8989
113	60	70	80.1429	75.2495	85.3546
114	60	70	80.099	74.5969	86.007
115	60	70	80.0532	73.8164	86.8169
116	60	70	80.0068	72.9526	87.743
-84	80	70	2.56264	2.3207	2.8298
-83	80	70	2.66501	2.41607	2.9396
-82	80	70	2.73162	2.46766	3.02381
-81	80	70	2.75641	2.47664	3.06778
-80	80	70	2.7379	2.44661	3.06387
-79	80	70	2.67939	2.383	3.01265
-78	80	70	2.58829	2.29298	2.92164
-77	80	70	2.47473	2.1851	2.80274
-76	80	70	2.34992	2.06856	2.66955
-75	80	70	2.22476	1.95243	2.53508
-74	80	70	2.10881	1.84492	2.41045
-73	80	70	2.00989	1.75299	2.30444
-72	80	70	1.93413	1.68218	2.22381
-71	80	70	1.8864	1.63692	2.1739
-70	80	70	1.87095	1.62094	2.15951
-69	80	70	1.89207	1.63792	2.18566
-68	80	70	1.95484	1.69207	2.25843
-67	80	70	2.0658	1.78879	2.38571
-66	80	70	2.23367	1.93531	2.57802
-65	80	70	2.47005	2.1413	2.84928
-64	80	70	2.7902	2.41958	3.21758
-63	80	70	3.21369	2.78687	3.70588
-62	80	70	3.76511	3.26447	4.34252
-61	80	70	4.47442	3.87886	5.16142
-60	80	70	5.37702	4.66191	6.20182
-59	80	70	6.51307	5.65048	7.50735
-58	80	70	7.92605	6.88515	9.12432
-57	80	70	9.6601	8.40758	11.0992
-56	80	70	11.7563	10.2566	13.4754
-55	80	70	14.248	12.4627	16.2891
-54	80	70	17.1554	15.0425	19.5651
-53	80	70	20.4802	17.9932	23.311
-52	80	70	24.2012	21.289	27.5117
-51	80	70	28.2712	24.8811	32.1233
-50	80	70	32.6168	28.6998	37.0684
-49	80	70	37.14	32.6589	42.236
-48	80	70	41.7228	36.6595	47.4854
-47	80	70	46.234	40.5948	52.6566
-46	80	70	50.5372	44.353	57.5837
-45	80	70	54.4996	47.8217	62.11
-44	80	70	58.0008	50.8931	66.1011
-43	80	70	60.9408	53.4712	69.4537
-42	80	70	63.2463	55.4808	72.0987
-41	80	70	64.8755	56.8761	73.9999
-40	80	70	65.8201	57.6478	75.1509
-39	80	70	66.1051	57.8247	75.5713
-38	80	70	65.786	57.4699	75.3055
-37	80	70	64.9437	56.672	74.4227
-36	80	70	63.6776	55.5339	73.0156
-35	80	70	62.0987	54.1623	71.1981
-34	80	70	60.3211	52.6584	69.0988
-33	80	70	58.4559	51.113	66.8537
-32	80	70	56.6052	49.6027	64.5963
-31	80	70	54.8587	48.1905	62.4496
-30	80	70	53.2911	46.9266	60.5189
-29	80	70	51.9621	45.8513	58.8873
-28	80	70	50.916	44.9977	57.6128
-27	80	70	50.1835	44.3932	56.729
-26	80	70	49.782	44.0599	56.2472
-25	80	70	49.7167	44.013	56.1596
-24	80	70	49.981	44.2587	56.4432
-23	80	70	50.5554	44.7905	57.0623
-22	80	70	51.4069	45.5868	57.9701
-21	80	70	52.4876	46.608	59.1089
-20	80	70	53.7339	47.7952	60.4105
-19	80	70	55.0666	49.0702	61.7957
-18	80	70	56.3928	50.3388	63.1748
-17	80	70	57.6105	51.4976	64.449
-16	80	70	58.6156	52.4437	65.5139
-15	80	70	59.3115	53.0866	66.2664
-14	80	70	59.6194	53.3588	66.6147
-13	80	70	59.4887	53.2236	66.4912
-12	80	70	58.9039	52.6788	65.8647
-11	80	70	57.8885	51.7553	64.7485
-10	80	70	56.5026	50.5129	63.2024
-9	80	70	54.8363	49.0331	61.3264
-8	80	70	53.0006	47.4114	59.2486
-7	80	70	51.1155	45.7497	57.1107
-6	80	70	49.3008	44.1495	55.0533
-5	80	70	47.6682	42.7073	53.2053
-4	80	70	46.3171	41.5123	51.6782
-3	80	70	45.3344	40.6448	50.5651
-2	80	70	44.7954	40.1775	49.9441
-1	80	70	44.7682	40.1774	49.8834
0	80	70	45.3173	40.7083	50.448
1	80	70	46.5082	41.8339	51.7047
2	80	70	48.4102	43.6198	53.7267
3	80	70	51.0981	46.1341	56.5962
4	80	70	54.6509	49.4461	60.4035
5	80	70	59.148	53.6224	65.243
6	80	70	64.6615	58.7202	71.2039
7	80	70	71.2439	64.7778	78.3553
8	80	70	78.9127	71.8037	86.7254
9	80	70	87.632	79.7623	96.2781
10	80	70	97.294	88.5598	106.89
11	80	70	107.705	98.0307	118.333
12	80	70	118.578	107.93	130.276
13	80	70	129.543	117.936	142.293
14	80	70	140.169	127.661	153.902
15	80	70	150	136.687	164.61
16	80	70	158.609	144.604	173.97
17	80	70	165.641	151.065	181.624
18	80	70	170.859	155.828	187.341
19	80	70	174.167	158.792	191.032
20	80	70	175.613	160.007	192.741
21	80	70	175.37	159.654	192.634
22	80	70	173.709	158.009	190.97
23	80	70	170.955	155.398	188.069
24	80	70	167.449	152.151	184.284
25	80	70	163.517	148.571	179.966
26	80	70	159.445	144.908	175.439
27	80	70	155.466	141.358	170.983
28	80	70	151.757	138.056	166.817
29	80	70	148.435	135.091	163.096
30	80	70	145.568	132.513	159.909
31	80	70	143.18	130.341	157.283
32	80	70	141.258	128.573	155.194
33	80	70	139.762	127.188	153.578
34	80	70	138.63	126.151	152.344
35	80	70	137.79	125.407	151.394
36	80	70	137.159	124.893	150.629
37	80	70	136.656	124.53	149.963
38	80	70	136.207	124.238	149.33
39	80	70	135.747	123.935	148.686
40	80	70	135.227	123.551	148.005
41	80	70	134.613	123.039	147.277
42	80	70	133.894	122.376	146.497
43	80	70	133.072	121.569	145.664
44	80	70	132.167	120.655	144.777
45	80	70	131.207	119.686	143.838
46	80	70	130.23	118.72	142.855
47	80	70	129.272	117.814	141.845
48	80	70	128.369	117.008	140.833
49	80	70	127.548	116.324	139.855
50	80	70	126.827	115.766	138.944
51	80	70	126.21	115.315	138.134
52	80	70	125.69	114.941	137.444
53	80	70	125.245	114.605	136.873
54	80	70	124.842	114.265	136.397
55	80	70	124.437	113.886	135.964
56	80	70	123.98	113.437	135.503
57	80	70	123.419	112.892	134.928
58	80	70	122.704	112.228	134.158
59	80	70	121.791	111.422	133.125
60	80	70	120.648	110.449	131.789
61	80	70	119.257	109.285	130.139
62	80	70	117.619	107.912	128.199
63	80	70	115.751	106.321	126.017
64	80	70	113.687	104.519	123.66
65	80	70	111.478	102.534	121.202
66	80	70	109.181	100.417	118.71
67	80	70	106.864	98.2417	116.243
68	80	70	104.593	96.0897	113.849
69	80	70	102.433	94.0448	111.57
70	80	70	100.442	92.1806	109.443
71	80	70	98.6675	90.5533	107.509
72	80	70	97.1478	89.1978	105.806
73	80	70	95.9072	88.1272	104.374
74	80	70	94.9577	87.3347	103.246
75	80	70	94.2981	86.7982	102.446
76	80	70	93.9148	86.4862	101.981
77	80	70	93.782	86.3642	101.837
78	80	70	93.8631	86.3998	101.971
79	80	70	94.1117	86.5637	102.318
80	80	70	94.4737	86.8282	102.792
81	80	70	94.8893	87.1621	103.301
82	80	70	95.2961	87.5276	103.754
83	80	70	95.6324	87.8772	104.072
84	80	70	95.841	88.1541	104.198
85	80	70	95.8726	88.2947	104.101
86	80	70	95.6892	88.2353	103.773
87	80	70	95.2664	87.9208	103.226
88	80	70	94.5951	87.3175	102.479
89	80	70	93.6813	86.4226	101.55
90	80	70	92.545	85.2673	100.444
91	80	70	91.2181	83.911	99.1616
92	80	70	89.7411	82.4283	97.7026
93	80	70	88.1598	80.8952	96.0768
94	80	70	86.5218	79.3773	94.3094
95	80	70	84.8736	77.9232	92.444
96	80	70	83.2576	76.5604	90.5406
97	80	70	81.7105	75.2955	88.672
98	80	70	80.2622	74.1174	86.9165
99	80	70	78.9355	73.005	85.3477
100	80	70	77.7455	71.9394	84.0202
101	80	70	76.7008	70.917	82.9564
102	80	70	75.8039	69.9557	82.1409
103	80	70	75.0521	69.091	81.5275
104	80	70	74.4386	68.3633	81.0538
105	80	70	73.9535	67.8067	80.6574
106	80	70	73.5846	67.4406	80.2883
107	80	70	73.3186	67.2645	79.9176
108	80	70	73.1413	67.2534	79.5448
109	80	70	73.0389	67.3533	79.2044
110	80	70	72.9977	67.4772	78.9699
111	80	70	73.005	67.5112	78.9459
112	80	70	73.0491	67.3441	79.2375
113	80	70	73.1196	66.9133	79.9014
114	80	70	73.2071	66.2283	80.9213
115	80	70	73.3042	65.3462	82.2313
116	80	70	73.4051	64.3338	83.7555
-98	20	84	2.38239	1.99469	2.84545
-97	20	84	2.58895	2.17049	3.08807
-96	20	84	2.77968	2.31216	3.34173
-95	20	84	2.94657	2.42405	3.58172
-94	20	84	3.08324	2.5104	3.78679
-93	20	84	3.18591	2.57371	3.94372
-92	20	84	3.25396	2.61542	4.04841
-91	20	84	3.29013	2.63698	4.10506
-90	20	84	3.30014	2.64078	4.12412
-89	20	84	3.29205	2.63083	4.11945
-88	20	84	3.27551	2.61314	4.10578
-87	20	84	3.26097	2.5956	4.09691
-86	20	84	3.25922	2.58757	4.10522
-85	20	84	3.28118	2.59921	4.14208
-84	20	84	3.33806	2.64111	4.21893
-83	20	84	3.44189	2.72428	4.34854
-82	20	84	3.60635	2.86064	4.54645
-81	20	84	3.84789	3.06385	4.83257
-80	20	84	4.18722	3.35032	5.23317
-79	20	84	4.65108	3.74053	5.78329
-78	20	84	5.27448	4.26053	6.52975
-77	20	84	6.10324	4.94396	7.53435
-76	20	84	7.19683	5.83466	8.87701
-75	20	84	8.63119	6.98967	10.6582
-74	20	84	10.501	8.48227	13.0001
-73	20	84	12.9202	10.4038	16.0452
-72	20	84	16.0197	12.8629	19.9514
-71	20	84	19.9403	15.9807	24.881
-70	20	84	24.8183	19.8797	30.9838
-69	20	84	30.7642	24.6638	38.3736
-68	20	84	37.8339	30.3913	47.0992
-67	20	84	45.9964	37.0417	57.1159
-66	20	84	55.105	44.4864	68.2581
-65	20	84	64.8812	52.4747	80.221
-64	20	84	74.9206	60.6459	92.5551
-63	20	84	84.725	68.5713	104.684
-62	20	84	93.7609	75.8158	115.953
-61	20	84	101.532	82.0021	125.712
-60	20	84	107.648	86.8594	133.413
-59	20	84	111.882	90.2476	138.702
-58	20	84	114.187	92.1572	141.482
-57	20	84	114.688	92.6902	141.907
-56	20	84	113.647	92.0306	140.34
-55	20	84	111.407	90.4145	137.273
-54	20	84	108.343	88.1021	133.233
-53	20	84	104.814	85.3563	128.708
-52	20	84	101.138	82.4254	124.098
-51	20	84	97.5668	79.5292	119.695
-50	20	84	94.2911	76.848	115.693
-49	20	84	91.4383	74.5157	112.204
-48	20	84	89.0827	72.6175	109.281
-47	20	84	87.2546	71.1913	106.943
-46	20	84	85.9494	70.2328	105.183
-45	20	84	85.1344	69.7017	103.984
-44	20	84	84.7551	69.5292	103.315
-43	20	84	84.7394	69.6269	103.132
-42	20	84	85.002	69.8974	103.371
-41	20	84	85.4483	70.2463	103.94
-40	20	84	85.9794	70.5917	104.721
-39	20	84	86.4973	70.871	105.569
-38	20	84	86.9119	71.0408	106.329
-37	20	84	87.1465	71.0744	106.853
-36	20	84	87.1443	70.9572	107.024
-35	20	84	86.8726	70.6825	106.771
-34	20	84	86.3243	70.2493	106.078
-33	20	84	85.5181	69.6613	104.984
-32	20	84	84.4944	68.9285	103.576
-31	20	84	83.3109	68.0697	101.965
-30	20	84	82.0358	67.1147	100.274
-29	20	84	80.741	66.1057	98.6166
-28	20	84	79.4965	65.0964	97.082
-27	20	84	78.3645	64.147	95.7333
-26	20	84	77.3966	63.3167	94.6073
-25	20	84	76.6302	62.6562	93.7208
-24	20	84	76.0881	62.1999	93.0773
-23	20	84	75.7773	61.9621	92.6729
-22	20	84	75.6895	61.9347	92.4991
-21	20	84	75.8015	62.0884	92.5432
-20	20	84	76.0765	62.3763	92.7858
-19	20	84	76.4664	62.7396	93.1965
-18	20	84	76.9141	63.1155	93.7293
-17	20	84	77.3575	63.4454	94.3201
-16	20	84	77.7343	63.6815	94.888
-15	20	84	77.9873	63.7907	95.3435
-14	20	84	78.0705	63.7549	95.6005
-13	20	84	77.9537	63.5702	95.5916
-12	20	84	77.6273	63.2438	95.2819
-11	20	84	77.1045	62.793	94.6778
-10	20	84	76.4214	62.2434	93.829
-9	20	84	75.6354	61.6301	92.8234
-8	20	84	74.8214	60.9984	91.7768
-7	20	84	74.0671	60.4051	90.819
-6	20	84	73.4686	59.919	90.082
-5	20	84	73.1259	59.6207	89.6903
-4	20	84	73.1402	59.5995	89.7573
-3	20	84	73.6118	59.9505	90.3861
-2	20	84	74.6395	60.7701	91.6743
-1	20	84	76.321	62.1527	93.7191
0	20	84	78.753	64.1885	96.6223
1	20	84	82.0308	66.96	100.494
2	20	84	86.2466	70.5399	105.451
3	20	84	91.4852	74.9871	111.613
4	20	84	97.8171	80.3422	119.093
5	20	84	105.287	86.6221	127.974
6	20	84	113.9	93.814	138.286
7	20	84	123.602	101.869	149.972
8	20	84	134.266	110.693	162.858
9	20	84	145.669	120.136	176.628
10	20	84	157.489	129.98	190.819
11	20	84	169.303	139.93	204.841
12	20	84	180.608	149.614	218.023
13	20	84	190.859	158.595	229.687
14	20	84	199.516	166.398	239.227
15	20	84	206.109	172.558	246.184
16	20	84	210.295	176.685	250.299
17	20	84	211.901	178.522	251.52
18	20	84	210.946	178.005	249.982
19	20	84	207.635	175.278	245.966
20	20	84	202.328	170.675	239.851
21	20	84	195.486	164.659	232.085
22	20	84	187.621	157.744	223.158
23	20	84	179.239	150.423	213.574
24	20	84	170.797	143.119	203.828
25	20	84	162.683	136.16	194.372
26	20	84	155.199	129.782	185.593
27	20	84	148.562	124.137	177.794
28	20	84	142.917	119.315	171.187
29	20	84	138.34	115.361	165.896
30	20	84	134.861	112.295	161.961
31	20	84	132.467	110.115	159.357
32	20	84	131.116	108.806	158
33	20	84	130.739	108.339	157.77
34	20	84	131.244	108.663	158.518
35	20	84	132.518	109.702	160.079
36	20	84	134.423	111.352	162.274
37	20	84	136.802	113.476	164.924
38	20	84	139.476	115.905	167.841
39	20	84	142.25	118.446	170.839
40	20	84	144.923	120.895	173.725
41	20	84	147.293	123.055	176.304
42	20	84	149.177	124.755	178.38
43	20	84	150.421	125.865	179.767
44	20	84	150.912	126.308	180.308
45	20	84	150.591	126.056	179.9
46	20	84	149.452	125.124	178.511
47	20	84	147.547	123.557	176.194
48	20	84	144.972	121.426	173.083
49	20	84	141.861	118.818	169.373
50	20	84	138.37	115.834	165.291
51	20	84	134.664	112.592	161.064
52	20	84	130.904	109.223	156.889
53	20	84	127.235	105.868	152.915
54	20	84	123.784	102.668	149.244
55	20	84	120.652	99.7498	145.935
56	20	84	117.915	97.2172	143.02
57	20	84	115.623	95.1407	140.515
58	20	84	113.804	93.5551	138.435
59	20	84	112.463	92.4597	136.793
60	20	84	111.587	91.821	135.609
61	20	84	111.148	91.5786	134.899
62	20	84	111.1	91.6532	134.673
63	20	84	111.385	91.9579	134.916
64	20	84	111.933	92.4098	135.58
65	20	84	112.663	92.9397	136.573
66	20	84	113.49	93.4958	137.76
67	20	84	114.322	94.0407	138.977
68	20	84	115.068	94.5429	140.049
69	20	84	115.643	94.9665	140.82
70	20	84	115.969	95.2636	141.174
71	20	84	115.984	95.3703	141.054
72	20	84	115.644	95.2095	140.465
73	20	84	114.925	94.7006	139.469
74	20	84	113.824	93.7776	138.156
75	20	84	112.361	92.41	136.619
76	20	84	110.572	90.6196	134.919
77	20	84	108.513	88.483	133.077
78	20	84	106.247	86.1178	131.081
79	20	84	103.845	83.658	128.903
80	20	84	101.38	81.2296	126.529
81	20	84	98.9224	78.9333	123.974
82	20	84	96.5371	76.8355	121.29
83	20	84	94.2814	74.9677	118.571
84	20	84	92.2032	73.3297	115.934
85	20	84	90.3407	71.8991	113.512
86	20	84	88.7223	70.6428	111.429
87	20	84	87.367	69.5313	109.778
88	20	84	86.2849	68.5516	108.606
89	20	84	85.4781	67.7134	107.903
90	20	84	84.9415	67.0464	107.613
91	20	84	84.6629	66.5892	107.642
92	20	84	84.6245	66.3751	107.891
93	20	84	84.8024	66.4188	108.274
94	20	84	85.1679	66.7057	108.74
95	20	84	85.6874	67.1854	109.285
96	20	84	86.3236	67.7702	109.956
97	20	84	87.0356	68.3433	110.84
98	20	84	87.7809	68.779	112.032
99	20	84	88.5156	68.9752	113.592
100	20	84	89.1967	68.8842	115.499
101	20	84	89.7835	68.5248	117.637
102	20	84	90.2391	67.9699	119.804
103	20	84	90.5324	67.3181	121.752
104	20	84	90.6396	66.6659	123.235
105	20	84	90.5449	66.0857	124.057
106	20	84	90.2416	65.6127	124.115
107	20	84	89.732	65.2338	123.43
108	20	84	89.027	64.8799	122.161
109	20	84	88.1454	64.422	120.605
110	20	84	87.1117	63.6813	119.163
111	20	84	85.9549	62.4673	118.274
112	20	84	84.7064	60.6462	118.312
113	20	84	83.3972	58.2045	119.494
114	20	84	82.0563	55.2571	121.853
115	20	84	80.7083	51.9907	125.288
116	20	84	79.3712	48.5929	129.644
-98	40	84	2.69377	2.51187	2.88884
-97	40	84	2.908	2.71212	3.11804
-96	40	84	3.08661	2.86146	3.32948
-95	40	84	3.2187	2.96079	3.49906
-94	40	84	3.29752	3.01243	3.60958
-93	40	84	3.3217	3.0196	3.65401
-92	40	84	3.29543	2.98746	3.63516
-91	40	84	3.2277	2.92337	3.5637
-90	40	84	3.13073	2.83654	3.45543
-89	40	84	3.01829	2.73726	3.32817
-88	40	84	2.90408	2.63619	3.19918
-87	40	84	2.80067	2.5438	3.08348
-86	40	84	2.71906	2.46993	2.99332
-85	40	84	2.66883	2.42378	2.93866
-84	40	84	2.65871	2.41404	2.92819
-83	40	84	2.69751	2.44949	2.97064
-82	40	84	2.79517	2.53981	3.07621
-81	40	84	2.96411	2.69673	3.25799
-80	40	84	3.22058	2.93529	3.5336
-79	40	84	3.58636	3.27526	3.927
-78	40	84	4.09052	3.74277	4.47059
-77	40	84	4.77145	4.37194	5.20747
-76	40	84	5.67875	5.20676	6.19352
-75	40	84	6.87471	6.30261	7.49873
-74	40	84	8.43462	7.72701	9.20705
-73	40	84	10.4449	9.55851	11.4136
-72	40	84	12.9979	11.8825	14.218
-71	40	84	16.1818	14.7827	17.7133
-70	40	84	20.066	18.3272	21.9698
-69	40	84	24.6817	22.5498	27.0151
-68	40	84	30.0018	27.4298	32.815
-67	40	84	35.9245	32.8732	39.2589
-66	40	84	42.266	38.7054	46.1541
-65	40	84	48.7694	44.679	53.2343
-64	40	84	55.1294	50.5016	60.1813
-63	40	84	61.0308	55.8774	66.6595
-62	40	84	66.1925	60.5526	72.3577
-61	40	84	70.4064	64.3508	77.0318
-60	40	84	73.5625	67.1914	80.5377
-59	40	84	75.6553	69.0879	82.8471
-58	40	84	76.772	70.1307	84.0421
-57	40	84	77.0678	70.4619	84.293
-56	40	84	76.7371	70.2487	83.8248
-55	40	84	75.9846	69.6612	82.8821
-54	40	84	75.003	68.8567	81.6979
-53	40	84	73.9582	67.9717	80.4719
-52	40	84	72.9815	67.1185	79.3566
-51	40	84	72.1676	66.3849	78.4542
-50	40	84	71.5764	65.8343	77.8193
-49	40	84	71.2357	65.5059	77.4667
-48	40	84	71.1461	65.4141	77.3805
-47	40	84	71.2851	65.5491	77.523
-46	40	84	71.6108	65.8783	77.8422
-45	40	84	72.0674	66.3492	78.2784
-44	40	84	72.5889	66.8937	78.7689
-43	40	84	73.1052	67.435	79.2522
-42	40	84	73.548	67.896	79.6705
-41	40	84	73.8565	68.209	79.9716
-40	40	84	73.9833	68.325	80.1101
-39	40	84	73.8989	68.2196	80.0511
-38	40	84	73.5946	67.895	79.7728
-37	40	84	73.0824	67.3762	79.272
-36	40	84	72.3935	66.7058	78.5661
-35	40	84	71.574	65.9364	77.6936
-34	40	84	70.6801	65.1234	76.7108
-33	40	84	69.772	64.3203	75.6858
-32	40	84	68.9084	63.5736	74.6909
-31	40	84	68.1417	62.9217	73.7948
-30	40	84	67.5138	62.3928	73.0551
-29	40	84	67.0536	62.0058	72.5123
-28	40	84	66.7749	61.7698	72.1855
-27	40	84	66.6753	61.6843	72.0701
-26	40	84	66.7357	61.7373	72.1389
-25	40	84	66.9208	61.9039	72.3444
-24	40	84	67.1798	62.145	72.6225
-23	40	84	67.4491	62.4073	72.8983
-22	40	84	67.6559	62.6246	73.0915
-21	40	84	67.7236	62.723	73.1228
-20	40	84	67.5781	62.6271	72.9206
-19	40	84	67.1563	62.2695	72.4266
-18	40	84	66.4129	61.6006	71.6012
-17	40	84	65.3273	60.597	70.4269
-16	40	84	63.9075	59.2667	68.9116
-15	40	84	62.1906	57.6495	67.0894
-14	40	84	60.2406	55.8124	65.02
-13	40	84	58.1419	53.8418	62.7855
-12	40	84	55.9924	51.8336	60.4849
-11	40	84	53.8948	49.8852	58.2268
-10	40	84	51.95	48.0887	56.1215
-9	40	84	50.2519	46.5275	54.2745
-8	40	84	48.8849	45.2753	52.7824
-7	40	84	47.9239	44.3974	51.7305
-6	40	84	47.4359	43.9536	51.1941
-5	40	84	47.4834	44.0013	51.241
-4	40	84	48.1275	44.5993	51.9349
-3	40	84	49.4317	45.8101	53.3396
-2	40	84	51.4633	47.7013	55.5219
-1	40	84	54.2947	50.3457	58.5534
0	40	84	58.0011	53.8181	62.5092
1	40	84	62.6556	58.1898	67.464
2	40	84	68.3204	63.5192	73.4846
3	40	84	75.0345	69.8385	80.617
4	40	84	82.7968	77.1386	88.87
5	40	84	91.548	85.352	98.1938
6	40	84	101.153	94.3403	108.458
7	40	84	111.389	103.886	119.433
8	40	84	121.941	113.696	130.783
9	40	84	132.415	123.412	142.074
10	40	84	142.367	132.637	152.81
11	40	84	151.343	140.97	162.48
12	40	84	158.936	148.044	170.628
13	40	84	164.827	153.57	176.91
14	40	84	168.836	157.367	181.141
15	40	84	170.931	159.386	183.311
16	40	84	171.229	159.713	183.575
17	40	84	169.973	158.553	182.217
18	40	84	167.491	156.203	179.594
19	40	84	164.152	153.019	176.096
20	40	84	160.33	149.365	172.1
21	40	84	156.366	145.584	167.946
22	40	84	152.552	141.971	163.921
23	40	84	149.118	138.752	160.258
24	40	84	146.232	136.088	157.132
25	40	84	144.001	134.071	154.666
26	40	84	142.477	132.736	152.932
27	40	84	141.664	132.067	151.959
28	40	84	141.527	132.012	151.728
29	40	84	141.99	132.484	152.179
30	40	84	142.949	133.378	153.207
31	40	84	144.27	134.573	154.666
32	40	84	145.801	135.939	156.378
33	40	84	147.376	137.341	158.144
34	40	84	148.825	138.639	159.759
35	40	84	149.99	139.699	161.038
36	40	84	150.731	140.397	161.825
37	40	84	150.942	140.627	162.014
38	40	84	150.56	140.314	161.553
39	40	84	149.565	139.422	160.446
40	40	84	147.987	137.959	158.743
41	40	84	145.895	135.982	156.531
42	40	84	143.393	133.586	153.92
43	40	84	140.605	130.901	151.028
44	40	84	137.664	128.069	147.979
45	40	84	134.703	125.23	144.892
46	40	84	131.841	122.511	141.881
47	40	84	129.179	120.011	139.047
48	40	84	126.798	117.802	136.481
49	40	84	124.752	115.925	134.251
50	40	84	123.071	114.393	132.408
51	40	84	121.763	113.198	130.976
52	40	84	120.813	112.318	129.951
53	40	84	120.188	111.716	129.303
54	40	84	119.84	111.353	128.974
55	40	84	119.707	111.182	128.887
56	40	84	119.72	111.151	128.951
57	40	84	119.806	111.204	129.073
58	40	84	119.891	111.279	129.169
59	40	84	119.908	111.311	129.169
60	40	84	119.803	111.238	129.027
61	40	84	119.531	111.002	128.715
62	40	84	119.068	110.561	128.231
63	40	84	118.408	109.895	127.58
64	40	84	117.561	109.012	126.781
65	40	84	116.554	107.946	125.85
66	40	84	115.427	106.751	124.808
67	40	84	114.225	105.495	123.678
68	40	84	113	104.246	122.49
69	40	84	111.801	103.061	121.283
70	40	84	110.671	101.982	120.1
71	40	84	109.645	101.03	118.994
72	40	84	108.748	100.209	118.015
73	40	84	107.991	99.5011	117.206
74	40	84	107.375	98.8827	116.597
75	40	84	106.886	98.3256	116.192
76	40	84	106.5	97.8067	115.966
77	40	84	106.183	97.3106	115.865
78	40	84	105.896	96.8271	115.813
79	40	84	105.593	96.3475	115.726
80	40	84	105.232	95.8593	115.522
81	40	84	104.773	95.343	115.136
82	40	84	104.183	94.7713	114.529
83	40	84	103.44	94.1101	113.694
84	40	84	102.533	93.3232	112.653
85	40	84	101.469	92.3784	111.454
86	40	84	100.264	91.258	110.16
87	40	84	98.9497	89.9677	108.828
88	40	84	97.5646	88.543	107.505
89	40	84	96.1549	87.0462	106.217
90	40	84	94.7694	85.5569	104.974
91	40	84	93.4555	84.1572	103.781
92	40	84	92.2566	82.9188	102.646
93	40	84	91.2088	81.8931	101.584
94	40	84	90.339	81.1054	100.624
95	40	84	89.6631	80.5522	99.8045
96	40	84	89.1855	80.2011	99.1763
97	40	84	88.8982	79.9963	98.7908
98	40	84	88.7813	79.8686	98.6886
99	40	84	88.8033	79.7522	98.8816
100	40	84	88.9225	79.6001	99.3368
101	40	84	89.0891	79.3918	99.9709
102	40	84	89.2476	79.1284	100.661
103	40	84	89.3401	78.8207	101.263
104	40	84	89.3106	78.4768	101.64
105	40	84	89.1089	78.0927	101.679
106	40	84	88.6947	77.6455	101.316
107	40	84	88.0411	77.0891	100.549
108	40	84	87.137	76.3502	99.4478
109	40	84	85.9878	75.3317	98.1511
110	40	84	84.6145	73.9291	96.8445
111	40	84	83.0516	72.0658	95.7122
112	40	84	81.3429	69.7352	94.8828
113	40	84	79.5367	67.013	94.401
114	40	84	77.6811	64.0292	94.2439
115	40	84	75.8184	60.9227	94.3562
116	40	84	73.9804	57.8076	94.6778
-98	60	84	2.47611	2.35412	2.60441
-97	60	84	2.60767	2.47876	2.74327
-96	60	84	2.70962	2.564	2.8635
-95	60	84	2.77662	2.6125	2.95104
-94	60	84	2.80635	2.62739	2.9975
-93	60	84	2.79997	2.61222	3.00122
-92	60	84	2.76199	2.57168	2.96639
-91	60	84	2.6996	2.5117	2.90155
-90	60	84	2.62173	2.43926	2.81785
-89	60	84	2.53804	2.36193	2.72728
-88	60	84	2.45804	2.28752	2.64127
-87	60	84	2.39059	2.22379	2.56989
-86	60	84	2.34374	2.17833	2.52172
-85	60	84	2.32495	2.1585	2.50424
-84	60	84	2.34155	2.17172	2.52465
-83	60	84	2.40144	2.22591	2.59081
-82	60	84	2.51403	2.33027	2.71229
[truncated: 413 more rows]

## Sheet: BNT162b2
time	age	dur	prediction	lci	uci
-70	20	56	3.12137	2.98699	3.26179
-69	20	56	3.09688	2.94775	3.25356
-68	20	56	3.17287	2.9993	3.35649
-67	20	56	3.32022	3.12404	3.52872
-66	20	56	3.50997	3.29091	3.74362
-65	20	56	3.70767	3.46186	3.97093
-64	20	56	3.87076	3.59512	4.16753
-63	20	56	3.95026	3.64953	4.27577
-62	20	56	3.89787	3.58937	4.23288
-61	20	56	3.68607	3.3968	3.99998
-60	20	56	3.37067	3.11947	3.64209
-59	20	56	3.03382	2.82358	3.25972
-58	20	56	2.73605	2.55734	2.92725
-57	20	56	2.51682	2.35397	2.69094
-56	20	56	2.40387	2.24078	2.57884
-55	20	56	2.42682	2.2495	2.61811
-54	20	56	2.63612	2.43095	2.85861
-53	20	56	3.1364	2.88588	3.40866
-52	20	56	4.12772	3.80537	4.47737
-51	20	56	5.91245	5.47633	6.38329
-50	20	56	9.02107	8.39769	9.69072
-49	20	56	14.3496	13.3955	15.3716
-48	20	56	23.2897	21.7201	24.9727
-47	20	56	37.7476	35.0529	40.6495
-46	20	56	59.7958	55.224	64.7462
-45	20	56	90.6076	83.3394	98.5097
-44	20	56	128.57	118.196	139.855
-43	20	56	169.295	156.17	183.523
-42	20	56	208.509	193.412	224.785
-41	20	56	242.423	226.024	260.011
-40	20	56	268.526	250.93	287.355
-39	20	56	285.995	266.8	306.57
-38	20	56	295.587	274.463	318.336
-37	20	56	299.2	276.365	323.922
-36	20	56	299.353	275.603	325.149
-35	20	56	298.625	275.085	324.179
-34	20	56	297.913	275.514	322.133
-33	20	56	297.04	276.144	319.518
-32	20	56	295.816	276.106	316.932
-31	20	56	294.052	274.667	314.805
-30	20	56	291.57	271.572	313.039
-29	20	56	288.199	267.119	310.942
-28	20	56	283.786	261.846	307.564
-27	20	56	278.199	256.233	302.049
-26	20	56	271.421	250.529	294.055
-25	20	56	263.814	244.673	284.453
-24	20	56	255.813	238.417	274.478
-23	20	56	247.81	231.515	265.251
-22	20	56	240.152	224.001	257.468
-21	20	56	233.147	216.378	251.215
-20	20	56	227.064	209.436	246.177
-19	20	56	222.15	203.939	241.988
-18	20	56	218.635	200.488	238.424
-17	20	56	216.498	199.118	235.394
-16	20	56	215.296	199.038	232.881
-15	20	56	214.565	199.311	230.987
-14	20	56	213.855	199.035	229.779
-13	20	56	212.721	197.583	229.019
-12	20	56	210.729	194.768	227.997
-11	20	56	207.47	190.707	225.706
-10	20	56	202.581	185.569	221.152
-9	20	56	195.815	179.46	213.66
-8	20	56	187.692	172.731	203.949
-7	20	56	179.22	165.861	193.655
-6	20	56	171.273	159.205	184.256
-5	20	56	164.578	153.133	176.878
-4	20	56	159.755	148.21	172.198
-3	20	56	157.383	145.241	170.54
-2	20	56	158.09	145.157	172.176
-1	20	56	162.672	149.004	177.594
0	20	56	172.048	157.844	187.53
1	20	56	186.338	171.683	202.244
2	20	56	205.4	190.051	221.988
3	20	56	229.019	212.237	247.127
4	20	56	256.71	237.306	277.702
5	20	56	287.504	264.236	312.821
6	20	56	319.742	291.884	350.259
7	20	56	350.946	318.73	386.418
8	20	56	377.83	342.657	416.614
9	20	56	397.642	361.552	437.335
10	20	56	410.234	374.536	449.336
11	20	56	416.38	381.113	454.91
12	20	56	417.29	381.416	456.538
13	20	56	414.429	376.677	455.965
14	20	56	409.355	369.096	454.004
15	20	56	403.609	361.163	451.044
16	20	56	398.663	355.123	447.54
17	20	56	395.877	352.756	444.271
18	20	56	395.603	354.023	442.067
19	20	56	397.232	357.218	441.728
20	20	56	400.137	360.532	444.094
21	20	56	403.69	362.601	449.436
22	20	56	407.246	363	456.885
23	20	56	410.136	362.106	464.536
24	20	56	411.677	360.543	470.064
25	20	56	411.186	358.768	471.261
26	20	56	408.123	356.842	466.773
27	20	56	402.857	354.271	458.107
28	20	56	396.151	350.247	448.071
29	20	56	388.743	344.116	439.157
30	20	56	381.329	335.999	432.775
31	20	56	374.555	327.046	428.967
32	20	56	369.024	318.968	426.935
33	20	56	365.307	313.42	425.785
34	20	56	363.974	311.737	424.964
35	20	56	365.339	314.32	424.638
36	20	56	368.939	319.62	425.869
37	20	56	374.191	325.565	430.079
38	20	56	380.499	330.333	438.283
39	20	56	387.242	333.121	450.155
40	20	56	393.752	334.298	463.779
41	20	56	399.318	334.778	476.3
42	20	56	403.195	335.392	484.706
43	20	56	404.643	336.543	486.523
44	20	56	403.424	337.664	481.991
45	20	56	399.954	337.237	474.335
46	20	56	394.714	333.673	466.92
47	20	56	388.189	326.265	461.866
48	20	56	380.855	315.869	459.21
49	20	56	373.161	304.442	457.391
50	20	56	365.526	294.032	454.404
51	20	56	358.337	286.231	448.608
52	20	56	351.932	281.923	439.327
53	20	56	346.449	280.28	428.239
54	20	56	341.919	279.5	418.279
55	20	56	338.379	277.828	412.125
56	20	56	335.867	274.331	411.208
57	20	56	334.433	269.492	415.023
58	20	56	334.131	264.836	421.556
59	20	56	335.028	262.082	428.277
60	20	56	337.205	262.675	432.881
61	20	56	340.682	267.282	434.238
62	20	56	345.206	274.669	433.859
63	20	56	350.455	282.749	434.373
64	20	56	356.087	289.225	438.406
65	20	56	361.742	292.555	447.291
66	20	56	367.036	292.884	459.963
67	20	56	371.564	291.709	473.28
68	20	56	374.905	290.829	483.288
69	20	56	376.638	291.651	486.389
70	20	56	376.578	294.33	481.81
71	20	56	374.926	297.365	472.719
72	20	56	371.932	298.687	463.139
73	20	56	367.855	296.451	456.457
74	20	56	362.953	290.204	453.94
75	20	56	357.482	281.36	454.199
76	20	56	351.686	272.25	454.299
77	20	56	345.796	265.017	451.197
78	20	56	340.028	261.108	442.803
79	20	56	334.568	260.242	430.123
80	20	56	329.578	260.873	416.378
81	20	56	325.209	261.155	404.975
82	20	56	321.609	259.516	398.559
83	20	56	318.921	255.626	397.888
84	20	56	317.288	250.736	401.506
85	20	56	316.863	246.856	406.724
86	20	56	317.807	245.864	410.801
87	20	56	320.232	248.894	412.016
88	20	56	323.931	255.111	411.316
89	20	56	328.599	262.704	411.023
90	20	56	333.92	269.518	413.711
91	20	56	339.561	273.809	421.104
92	20	56	345.17	275.255	432.844
93	20	56	350.368	275.012	446.373
94	20	56	354.756	274.791	457.991
95	20	56	357.921	276.07	464.039
96	20	56	359.589	279.253	463.036
97	20	56	359.782	283.068	457.286
98	20	56	358.572	285.639	450.127
99	20	56	356.05	285.163	444.557
100	20	56	352.317	280.871	441.937
101	20	56	347.487	273.612	441.308
102	20	56	341.677	265.28	440.076
103	20	56	335.011	257.812	435.327
104	20	56	327.621	252.589	424.942
105	20	56	319.813	249.549	409.861
106	20	56	312.022	247.419	393.494
107	20	56	304.651	244.701	379.287
108	20	56	298.062	240.287	369.73
109	20	56	292.592	234.252	365.462
110	20	56	288.556	227.974	365.238
111	20	56	286.267	223.328	366.944
112	20	56	286.054	221.964	368.65
113	20	56	288.179	224.769	369.477
114	20	56	292.27	230.43	370.706
115	20	56	297.701	236.582	374.609
116	20	56	303.818	241.089	382.868
117	20	56	309.92	243.067	395.16
118	20	56	315.247	243.15	408.723
119	20	56	318.996	242.653	419.357
120	20	56	320.341	242.638	422.929
121	20	56	318.494	243.184	417.127
122	20	56	313.175	242.086	405.14
123	20	56	305.269	235.295	396.052
124	20	56	295.823	221.868	394.428
125	20	56	285.812	205.651	397.219
126	20	56	276.106	191.526	398.036
127	20	56	267.462	182.894	391.133
128	20	56	260.546	181.804	373.394
129	20	56	255.971	188.711	347.204
130	20	56	254.325	195.779	330.38
131	20	56	255.656	179.686	363.746
132	20	56	259.414	149.48	450.198
133	20	56	265.061	124.186	565.742
134	20	56	272.053	109.361	676.775
135	20	56	279.806	106.746	733.437
136	20	56	287.674	119.871	690.377
137	20	56	294.933	157.539	552.151
138	20	56	300.793	201.584	448.829
-70	40	56	2.92271	2.81965	3.02953
-69	40	56	2.93162	2.82149	3.04605
-68	40	56	3.00944	2.88575	3.13842
-67	40	56	3.13439	2.99674	3.27836
-66	40	56	3.28358	3.13028	3.44439
-65	40	56	3.43008	3.25771	3.61157
-64	40	56	3.54208	3.34873	3.74659
-63	40	56	3.58464	3.37417	3.80825
-62	40	56	3.52455	3.30882	3.75434
-61	40	56	3.34371	3.14036	3.56022
-60	40	56	3.08444	2.90583	3.27403
-59	40	56	2.80838	2.65676	2.96864
-58	40	56	2.5621	2.43179	2.6994
-57	40	56	2.37756	2.25853	2.50285
-56	40	56	2.27819	2.15991	2.40294
-55	40	56	2.28825	2.16167	2.42224
-54	40	56	2.4457	2.30276	2.59752
-53	40	56	2.82372	2.65542	3.00268
-52	40	56	3.55167	3.34601	3.76996
-51	40	56	4.80374	4.54307	5.07937
-50	40	56	6.86594	6.52029	7.22991
-49	40	56	10.1913	9.70244	10.7049
-48	40	56	15.4387	14.6919	16.2235
-47	40	56	23.4573	22.2544	24.7251
-46	40	56	35.1291	33.1917	37.1796
-45	40	56	50.9587	47.9967	54.1034
-44	40	56	70.3808	66.252	74.7668
-43	40	56	91.8141	86.6304	97.308
-42	40	56	113.693	107.698	120.022
-41	40	56	134.431	127.819	141.385
-40	40	56	152.676	145.423	160.29
-39	40	56	167.541	159.409	176.087
-38	40	56	178.697	169.468	188.428
-37	40	56	186.35	176.064	197.237
-36	40	56	191.13	180.152	202.778
-35	40	56	193.898	182.832	205.634
-34	40	56	195.108	184.514	206.311
-33	40	56	194.925	185.086	205.287
-32	40	56	193.537	184.391	203.137
-31	40	56	191.155	182.335	200.402
-30	40	56	187.995	179.049	197.389
-29	40	56	184.276	174.935	194.115
-28	40	56	180.204	170.515	190.445
-27	40	56	175.977	166.262	186.26
-26	40	56	171.765	162.482	181.578
-25	40	56	167.684	159.144	176.683
-24	40	56	163.831	156.085	171.961
-23	40	56	160.29	153.128	167.787
-22	40	56	157.142	150.172	164.435
-21	40	56	154.46	147.306	161.962
-20	40	56	152.316	144.791	160.231
-19	40	56	150.779	142.943	159.045
-18	40	56	149.923	142.038	158.245
-17	40	56	149.687	142.077	157.704
-16	40	56	149.776	142.628	157.281
-15	40	56	149.873	143.166	156.893
-14	40	56	149.66	143.163	156.452
-13	40	56	148.824	142.209	155.747
-12	40	56	147.063	140.103	154.369
-11	40	56	144.104	136.809	151.788
-10	40	56	139.725	132.348	147.513
-9	40	56	133.81	126.762	141.249
-8	40	56	126.856	120.468	133.583
-7	40	56	119.719	114.082	125.634
-6	40	56	113.109	108.091	118.36
-5	40	56	107.591	102.907	112.488
-4	40	56	103.622	98.9596	108.505
-3	40	56	101.622	96.7494	106.74
-2	40	56	102.056	96.8602	107.531
-1	40	56	105.551	100.016	111.392
0	40	56	112.892	107.062	119.039
1	40	56	124.34	118.235	130.761
2	40	56	140.034	133.571	146.809
3	40	56	160.121	153.035	167.535
4	40	56	184.578	176.38	193.157
5	40	56	212.984	203.065	223.388
6	40	56	244.273	232.147	257.031
7	40	56	276.492	262.075	291.701
8	40	56	306.688	290.499	323.778
9	40	56	331.98	315.017	349.857
10	40	56	351.548	334.663	369.284
11	40	56	365.391	348.942	382.616
12	40	56	374.008	357.739	391.016
13	40	56	378.266	361.533	395.774
14	40	56	379.276	361.527	397.896
15	40	56	378.269	359.406	398.121
16	40	56	376.512	356.946	397.15
17	40	56	375.233	355.736	395.799
18	40	56	374.961	356.235	394.671
19	40	56	375.538	357.815	394.139
20	40	56	376.784	359.73	394.647
21	40	56	378.521	361.356	396.502
22	40	56	380.568	362.453	399.588
23	40	56	382.744	363.213	403.325
24	40	56	384.861	364.019	406.896
25	40	56	386.729	365.225	409.5
26	40	56	388.175	366.991	410.582
27	40	56	389.173	369.012	410.436
28	40	56	389.765	370.691	409.82
29	40	56	389.995	371.414	409.506
30	40	56	389.909	370.853	409.943
31	40	56	389.551	369.22	411.002
32	40	56	388.969	367.122	412.116
33	40	56	388.209	365.238	412.625
34	40	56	387.318	364.105	412.011
35	40	56	386.326	363.839	410.202
36	40	56	385.218	363.819	407.876
37	40	56	383.972	363.223	405.906
38	40	56	382.565	361.443	404.921
39	40	56	380.975	358.44	404.928
40	40	56	379.182	354.723	405.328
41	40	56	377.165	350.979	405.306
42	40	56	374.905	347.785	404.139
43	40	56	372.383	345.457	401.409
44	40	56	369.625	343.672	397.539
45	40	56	366.704	341.512	393.754
46	40	56	363.696	338.157	391.163
47	40	56	360.674	333.397	390.182
48	40	56	357.708	327.771	390.379
49	40	56	354.868	322.174	390.879
50	40	56	352.22	317.455	390.791
51	40	56	349.828	314.268	389.411
52	40	56	347.749	312.95	386.417
53	40	56	345.974	312.939	382.496
54	40	56	344.457	313.13	378.917
55	40	56	343.155	312.454	376.872
56	40	56	342.025	310.351	376.93
57	40	56	341.024	307.107	378.687
58	40	56	340.111	303.58	381.04
59	40	56	339.246	300.703	382.73
60	40	56	338.388	299.216	382.689
61	40	56	337.503	299.38	380.481
62	40	56	336.583	300.484	377.017
63	40	56	335.623	301.442	373.679
64	40	56	334.621	301.219	371.726
65	40	56	333.573	299.334	371.729
66	40	56	332.477	296.177	373.226
67	40	56	331.328	292.713	375.038
68	40	56	330.126	289.97	375.842
69	40	56	328.865	288.743	374.563
70	40	56	327.531	289.088	371.086
71	40	56	326.087	290.083	366.559
72	40	56	324.495	290.534	362.426
73	40	56	322.72	289.38	359.902
74	40	56	320.727	286.276	359.323
75	40	56	318.481	281.828	359.901
76	40	56	315.95	277.12	360.22
77	40	56	313.104	273.185	358.857
78	40	56	309.922	270.732	354.786
79	40	56	306.475	269.618	348.371
80	40	56	302.896	269.041	341.012
81	40	56	299.314	268.017	334.266
82	40	56	295.852	265.699	329.427
83	40	56	292.627	261.915	326.941
84	40	56	289.752	257.383	326.192
85	40	56	287.335	253.254	326.004
86	40	56	285.484	250.591	325.236
87	40	56	284.277	250.01	323.24
88	40	56	283.661	251.063	320.491
89	40	56	283.549	252.83	318
90	40	56	283.854	254.304	316.837
91	40	56	284.492	254.754	317.701
92	40	56	285.38	254.141	320.458
93	40	56	286.434	253.09	324.171
94	40	56	287.57	252.465	327.557
95	40	56	288.703	253.02	329.418
96	40	56	289.735	254.946	329.271
97	40	56	290.55	257.525	327.81
98	40	56	291.028	259.733	326.094
99	40	56	291.05	260.556	325.113
100	40	56	290.498	259.445	325.267
101	40	56	289.257	256.631	326.031
102	40	56	287.221	252.889	326.213
103	40	56	284.29	249.067	324.495
104	40	56	280.39	245.78	319.873
105	40	56	275.658	243.027	312.671
106	40	56	270.41	240.266	304.334
107	40	56	264.948	236.843	296.387
108	40	56	259.556	232.311	289.996
109	40	56	254.494	226.822	285.542
110	40	56	250.003	221.168	282.598
111	40	56	246.309	216.379	280.379
112	40	56	243.627	213.363	278.183
113	40	56	242.122	212.639	275.693
114	40	56	241.649	213.627	273.347
115	40	56	241.95	215.248	271.965
116	40	56	242.774	216.472	272.272
117	40	56	243.873	216.732	274.412
118	40	56	244.993	216.16	277.673
119	40	56	245.88	215.329	280.766
120	40	56	246.274	214.816	282.34
121	40	56	245.916	214.887	281.427
122	40	56	244.632	215.015	278.33
123	40	56	242.46	213.715	275.071
124	40	56	239.475	209.927	273.183
125	40	56	235.763	204.014	272.452
126	40	56	231.408	197.397	271.28
127	40	56	226.501	191.53	267.857
128	40	56	221.128	187.389	260.943
129	40	56	215.377	185.114	250.587
130	40	56	209.342	182.641	239.947
131	40	56	203.459	174.333	237.451
132	40	56	198.496	160.465	245.54
133	40	56	195.173	147.395	258.438
134	40	56	194.184	139.265	270.761
135	40	56	196.28	138.489	278.187
136	40	56	202.368	147.436	277.767
137	40	56	213.672	167.924	271.884
138	40	56	231.97	184.668	291.389
-70	60	56	2.49501	2.2932	2.71458
-69	60	56	2.51075	2.30832	2.73094
-68	60	56	2.56557	2.35534	2.79457
-67	60	56	2.64575	2.42188	2.89032
-66	60	56	2.73673	2.49117	3.0065
-65	60	56	2.82208	2.54711	3.12674
-64	60	56	2.88334	2.57676	3.22639
-63	60	56	2.90098	2.57015	3.27439
-62	60	56	2.85661	2.51919	3.23921
-61	60	56	2.73984	2.41982	3.10218
-60	60	56	2.57554	2.28899	2.89797
-59	60	56	2.40082	2.14975	2.68121
-58	60	56	2.2454	2.02029	2.4956
-57	60	56	2.1319	1.91687	2.37105
-56	60	56	2.0791	1.85798	2.32654
-55	60	56	2.10724	1.86667	2.37882
-54	60	56	2.24585	1.97443	2.55458
-53	60	56	2.54664	2.23233	2.9052
-52	60	56	3.09287	2.72043	3.51629
-51	60	56	3.98307	3.5306	4.49353
-50	60	56	5.36683	4.79798	6.00313
-49	60	56	7.46521	6.7117	8.30332
-48	60	56	10.5772	9.5118	11.762
-47	60	56	15.0621	13.4789	16.8314
-46	60	56	21.27	18.8996	23.9378
-45	60	56	29.3898	25.9716	33.2579
-44	60	56	39.2117	34.6313	44.3978
-43	60	56	50.1797	44.5412	56.5319
-42	60	56	61.7511	55.251	69.016
-41	60	56	73.3124	66.0745	81.3432
-40	60	56	84.2435	76.1639	93.1802
-39	60	56	94.0008	84.7678	104.24
-38	60	56	102.182	91.5269	114.077
-37	60	56	108.561	96.5235	122.1
-36	60	56	113.095	100.116	127.756
-35	60	56	115.896	102.733	130.745
-34	60	56	117.143	104.498	131.319
-33	60	56	117.061	105.262	130.182
-32	60	56	115.923	104.836	128.183
-31	60	56	114.029	103.146	126.059
-30	60	56	111.677	100.447	124.161
-29	60	56	109.153	97.3022	122.447
-28	60	56	106.722	94.3453	120.722
-27	60	56	104.625	92.1117	118.837
-26	60	56	103.042	90.9159	116.785
-25	60	56	101.96	90.5877	114.759
-24	60	56	101.323	90.7988	113.067
-23	60	56	101.084	91.1968	112.042
-22	60	56	101.198	91.4928	111.934
-21	60	56	101.629	91.6047	112.75
-20	60	56	102.338	91.6967	114.214
-19	60	56	103.291	92.0543	115.899
-18	60	56	104.452	92.9484	117.38
-17	60	56	105.733	94.4187	118.403
-16	60	56	106.945	96.1228	118.985
-15	60	56	107.879	97.5893	119.254
-14	60	56	108.324	98.3214	119.344
-13	60	56	108.068	97.9568	119.223
-12	60	56	106.913	96.4059	118.566
-11	60	56	104.691	93.8066	116.837
-10	60	56	101.274	90.3683	113.497
-9	60	56	96.6275	86.2764	108.221
-8	60	56	91.1635	81.836	101.554
-7	60	56	85.5483	77.3856	94.5721
-6	60	56	80.3276	73.1603	88.1971
-5	60	56	75.923	69.3619	83.1046
-4	60	56	72.6656	66.2614	79.6886
-3	60	56	70.8473	64.2507	78.1212
-2	60	56	70.7864	63.808	78.5279
-1	60	56	72.9121	65.4968	81.1669
0	60	56	77.7712	69.9449	86.4731
1	60	56	85.5789	77.3423	94.6927
2	60	56	96.5091	87.7466	106.147
3	60	56	110.802	101.182	121.335
4	60	56	128.654	117.564	140.79
5	60	56	150.08	136.709	164.759
6	60	56	174.731	158.349	192.807
7	60	56	201.689	182.005	223.503
8	60	56	229.294	206.774	254.267
9	60	56	255.654	231.465	282.37
10	60	56	279.851	255.122	306.977
11	60	56	301.302	276.587	328.226
12	60	56	319.64	294.585	346.825
13	60	56	334.724	308.227	363.498
14	60	56	346.628	317.591	378.32
15	60	56	355.612	323.69	390.682
16	60	56	362.083	327.93	399.793
17	60	56	366.55	331.638	405.137
18	60	56	369.414	335.264	407.042
19	60	56	370.933	338.338	406.667
20	60	56	371.378	340.198	405.416
21	60	56	371.035	340.312	404.532
22	60	56	370.195	338.689	404.63
23	60	56	369.146	336.036	405.518
24	60	56	368.177	333.464	406.505
25	60	56	367.575	332.095	406.845
26	60	56	367.583	332.737	406.079
27	60	56	368.169	335.068	404.539
28	60	56	369.174	338.128	403.071
29	60	56	370.442	340.815	402.644
30	60	56	371.814	342.246	403.936
31	60	56	373.129	342.213	406.838
32	60	56	374.224	341.241	410.393
33	60	56	374.933	340.167	413.253
34	60	56	375.094	339.737	414.13
35	60	56	374.591	340.248	412.4
36	60	56	373.46	341.162	408.815
37	60	56	371.765	341.602	404.591
38	60	56	369.572	340.669	400.927
39	60	56	366.947	337.88	398.513
40	60	56	363.956	333.548	397.136
41	60	56	360.665	328.58	395.883
42	60	56	357.14	323.989	393.683
43	60	56	353.443	320.561	389.697
44	60	56	349.658	318.386	384.002
45	60	56	345.895	316.786	377.678
46	60	56	342.259	314.9	371.995
47	60	56	338.852	312.014	367.999
48	60	56	335.772	308.026	366.018
49	60	56	333.114	303.57	365.533
50	60	56	330.97	299.627	365.593
51	60	56	329.434	297.117	365.266
52	60	56	328.58	296.67	363.922
53	60	56	328.323	297.977	361.76
54	60	56	328.487	300.111	359.546
55	60	56	328.897	302.013	358.174
56	60	56	329.377	302.783	358.306
57	60	56	329.75	302.129	359.898
58	60	56	329.842	300.469	362.086
59	60	56	329.474	298.552	363.598
60	60	56	328.472	297.062	363.204
61	60	56	326.722	296.314	360.25
62	60	56	324.312	295.897	355.455
63	60	56	321.38	295.057	350.052
64	60	56	318.064	293.002	345.269
65	60	56	314.496	289.324	341.857
66	60	56	310.805	284.372	339.694
67	60	56	307.113	279.061	337.986
68	60	56	303.539	274.381	335.797
69	60	56	300.194	271.114	332.393
70	60	56	297.131	269.413	327.701
71	60	56	294.322	268.62	322.483
72	60	56	291.731	267.866	317.721
73	60	56	289.323	266.327	314.305
74	60	56	287.067	263.63	312.588
75	60	56	284.932	260.11	312.122
76	60	56	282.886	256.531	311.948
77	60	56	280.9	253.667	311.058
78	60	56	278.946	252.062	308.699
79	60	56	276.991	251.575	304.974
80	60	56	274.998	251.535	300.651
81	60	56	272.934	251.122	296.64
82	60	56	270.764	249.615	293.705
83	60	56	268.457	246.782	292.035
84	60	56	265.981	243.047	291.08
85	60	56	263.308	239.154	289.901
86	60	56	260.409	235.794	287.594
87	60	56	257.283	233.368	283.649
88	60	56	254.038	231.68	278.555
89	60	56	250.814	230.247	273.219
90	60	56	247.742	228.524	268.577
91	60	56	244.947	226.138	265.321
92	60	56	242.55	223.19	263.589
93	60	56	240.666	220.259	262.964
94	60	56	239.412	218.099	262.808
95	60	56	238.903	217.376	262.561
96	60	56	239.151	218.296	261.999
97	60	56	239.956	220.289	261.38
98	60	56	241.092	222.558	261.17
99	60	56	242.331	224.287	261.828
100	60	56	243.442	224.933	263.474
101	60	56	244.188	224.476	265.63
102	60	56	244.331	223.281	267.366
103	60	56	243.638	221.771	267.66
104	60	56	241.894	220.23	265.689
105	60	56	239.126	218.607	261.57
106	60	56	235.567	216.559	256.243
107	60	56	231.455	213.656	250.738
108	60	56	227.02	209.626	245.857
109	60	56	222.476	204.639	241.869
110	60	56	218.024	199.304	238.503
111	60	56	213.848	194.376	235.271
112	60	56	210.119	190.502	231.756
113	60	56	206.974	188.058	227.793
114	60	56	204.405	186.733	223.749
115	60	56	202.353	185.917	220.243
116	60	56	200.765	185.015	217.855
117	60	56	199.59	183.702	216.853
118	60	56	198.785	182.109	216.988
119	60	56	198.307	180.687	217.644
120	60	56	198.114	179.914	218.155
121	60	56	198.169	180.105	218.044
122	60	56	198.4	181.059	217.402
123	60	56	198.653	181.815	217.051
124	60	56	198.759	181.496	217.665
125	60	56	198.55	179.933	219.093
126	60	56	197.858	177.649	220.365
127	60	56	196.521	175.333	220.269
128	60	56	194.387	173.461	217.838
129	60	56	191.321	171.999	212.813
130	60	56	187.22	169.611	206.657
131	60	56	182.365	163.214	203.764
132	60	56	177.415	153.062	205.643
133	60	56	172.986	142.941	209.346
134	60	56	169.633	135.708	212.04
135	60	56	167.882	133.103	211.748
136	60	56	168.267	136.423	207.542
137	60	56	171.398	145.614	201.746
138	60	56	178.047	150.042	211.279
-70	80	56	2.3826	2.00307	2.83403
-69	80	56	2.41153	2.03549	2.85703
-68	80	56	2.44704	2.06813	2.89537
-67	80	56	2.48253	2.09194	2.94605
-66	80	56	2.511	2.09599	3.00819
-65	80	56	2.5252	2.07522	3.07274
-64	80	56	2.51787	2.03201	3.1199
-63	80	56	2.48232	1.97255	3.12383
-62	80	56	2.41303	1.90288	3.05996
-61	80	56	2.30838	1.82697	2.91665
-60	80	56	2.18398	1.74934	2.72662
-59	80	56	2.06081	1.67289	2.53868
-58	80	56	1.95585	1.59928	2.39191
-57	80	56	1.88279	1.53386	2.31109
-56	80	56	1.85394	1.48957	2.30745
-55	80	56	1.88314	1.48567	2.38695
-54	80	56	1.98984	1.54597	2.56115
-53	80	56	2.2058	1.70351	2.8562
-52	80	56	2.57767	2.00334	3.31666
-51	80	56	3.15364	2.48706	3.99888
-50	80	56	4.0021	3.20773	4.99319
-49	80	56	5.21944	4.22867	6.44235
-48	80	56	6.93088	5.61865	8.54959
-47	80	56	9.28434	7.45901	11.5564
-46	80	56	12.4303	9.8557	15.6774
-45	80	56	16.4795	12.9347	20.9959
-44	80	56	21.4362	16.8123	27.3318
-43	80	56	27.2048	21.5497	34.3438
-42	80	56	33.6646	27.0867	41.8399
-41	80	56	40.6096	33.1492	49.7491
-40	80	56	47.7431	39.2317	58.1011
-39	80	56	54.6909	44.7571	66.8294
-38	80	56	61.0295	49.3469	75.4779
-37	80	56	66.3259	52.9185	83.1301
-36	80	56	70.1847	55.5752	88.6346
-35	80	56	72.3155	57.4533	91.0225
-34	80	56	72.7741	58.5513	90.4516
-33	80	56	71.8835	58.7203	87.9975
-32	80	56	70.0414	57.7784	84.907
-31	80	56	67.6577	55.7151	82.1602
-30	80	56	65.1152	52.9021	80.1479
-29	80	56	62.7501	49.9936	78.7616
-28	80	56	60.8526	47.6274	77.7501
-27	80	56	59.6816	46.2915	76.9449
-26	80	56	59.4223	46.2618	76.3268
-25	80	56	59.9893	47.3341	76.028
-24	80	56	61.2489	49.1611	76.309
-23	80	56	63.0826	51.345	77.5035
-22	80	56	65.3723	53.4897	79.8946
-21	80	56	67.9886	55.3643	83.4916
-20	80	56	70.7821	57.0088	87.883
-19	80	56	73.5769	58.6383	92.3212
-18	80	56	76.1692	60.4813	95.9263
-17	80	56	78.3776	62.5824	98.1595
-16	80	56	80.0955	64.6701	99.2002
-15	80	56	81.2273	66.3208	99.4844
-14	80	56	81.6866	67.0862	99.4646
-13	80	56	81.4011	66.6952	99.3495
-12	80	56	80.3185	65.2123	98.924
-11	80	56	78.4121	62.9687	97.6429
-10	80	56	75.6847	60.357	94.905
-9	80	56	72.1864	57.6831	90.3363
-8	80	56	68.2129	55.1078	84.4345
-7	80	56	64.1918	52.6606	78.2479
-6	80	56	60.4732	50.3044	72.6976
-5	80	56	57.3306	48.0227	68.4426
-4	80	56	54.9815	45.9394	65.8034
-3	80	56	53.6196	44.3702	64.7973
-2	80	56	53.4534	43.7387	65.3259
-1	80	56	54.7571	44.5046	67.3715
0	80	56	57.8711	47.12	71.0752
1	80	56	62.9319	51.6864	76.6242
2	80	56	70.0642	58.1796	84.3765
3	80	56	79.4626	66.532	94.9063
4	80	56	91.348	76.6247	108.9
5	80	56	105.908	88.3958	126.89
6	80	56	123.221	101.963	148.911
7	80	56	143.148	117.605	174.24
8	80	56	165.222	135.629	201.271
9	80	56	188.762	156.129	228.214
10	80	56	213.293	178.657	254.644
11	80	56	238.274	202.054	280.986
12	80	56	263.049	224.519	308.19
13	80	56	286.866	244.245	336.924
14	80	56	308.906	260.376	366.48
15	80	56	328.322	273.24	394.507
16	80	56	344.289	283.763	417.724
17	80	56	356.074	292.863	432.928
18	80	56	363.503	300.701	439.422
19	80	56	367.027	306.565	439.413
20	80	56	367.283	309.467	435.902
21	80	56	365.015	308.652	431.671
22	80	56	361.011	304.283	428.315
23	80	56	356.058	297.703	425.852
24	80	56	350.919	290.927	423.281
25	80	56	346.313	285.931	419.445
26	80	56	342.852	284.105	413.745
27	80	56	340.594	285.009	407.018
28	80	56	339.37	287.222	400.985
29	80	56	339.023	289.161	397.482
30	80	56	339.403	289.619	397.745
31	80	56	340.367	288.447	401.633
32	80	56	341.772	286.59	407.581
33	80	56	343.476	285.424	413.335
34	80	56	345.333	286.192	416.695
35	80	56	347.199	289.401	416.54
36	80	56	348.939	294.077	414.035
37	80	56	350.413	298.615	411.197
38	80	56	351.483	301.281	410.05
39	80	56	352.008	300.992	411.672
40	80	56	351.85	298.017	415.408
41	80	56	350.873	293.688	419.194
42	80	56	348.95	289.531	420.562
43	80	56	345.966	286.712	417.465
44	80	56	341.99	285.354	409.868
45	80	56	337.311	284.461	399.981
46	80	56	332.22	282.733	390.369
47	80	56	326.995	279.076	383.142
48	80	56	321.899	273.315	379.12
49	80	56	317.178	266.453	377.56
50	80	56	313.064	260.092	376.826
51	80	56	309.78	255.751	375.224
52	80	56	307.515	254.488	371.591
53	80	56	306.197	255.937	366.328
54	80	56	305.615	258.801	360.898
55	80	56	305.564	261.55	356.986
56	80	56	305.842	262.806	355.926
57	80	56	306.249	262.053	357.899
58	80	56	306.584	259.929	361.614
59	80	56	306.646	257.671	364.929
60	80	56	306.231	256.444	365.684
61	80	56	305.186	256.812	362.672
62	80	56	303.522	258.07	356.98
63	80	56	301.294	258.925	350.596
64	80	56	298.556	257.991	345.498
65	80	56	295.366	254.495	342.8
66	80	56	291.78	248.87	342.089
67	80	56	287.857	242.439	341.784
68	80	56	283.651	236.602	340.057
69	80	56	279.218	232.401	335.466
70	80	56	274.642	229.987	327.966
71	80	56	270.051	228.443	319.237
72	80	56	265.571	226.59	311.257
73	80	56	261.318	223.424	305.639
74	80	56	257.402	218.706	302.944
75	80	56	253.927	213.188	302.45
76	80	56	250.99	208.11	302.705
77	80	56	248.689	204.651	302.203
78	80	56	247.106	203.664	299.813
79	80	56	246.142	204.949	295.615
80	80	56	245.575	207.485	290.659
81	80	56	245.185	210.011	286.251
82	80	56	244.752	211.242	283.578
83	80	56	244.06	210.432	283.062
84	80	56	242.894	207.833	283.87
85	80	56	241.048	204.392	284.277
86	80	56	238.324	201.095	282.445
87	80	56	234.614	198.531	277.255
88	80	56	230.162	196.502	269.587
89	80	56	225.304	194.392	261.13
90	80	56	220.355	191.506	253.551
91	80	56	215.607	187.444	248.001
92	80	56	211.325	182.517	244.679
93	80	56	207.754	177.667	242.937
94	80	56	205.128	173.989	241.839
95	80	56	203.674	172.408	240.611
96	80	56	203.464	173.195	239.023
97	80	56	204.25	175.573	237.61
98	80	56	205.756	178.464	237.22
99	80	56	207.708	180.771	238.66
100	80	56	209.827	181.814	242.156
101	80	56	211.822	181.67	246.978
102	80	56	213.391	180.929	251.678
103	80	56	214.227	180.242	254.619
104	80	56	214.033	180.053	254.427
105	80	56	212.762	180.249	251.14
106	80	56	210.587	180.216	246.076
107	80	56	207.696	179.213	240.707
108	80	56	204.277	176.682	236.183
109	80	56	200.512	172.655	232.865
110	80	56	196.574	167.822	230.253
111	80	56	192.625	163.146	227.43
112	80	56	188.813	159.466	223.561
113	80	56	185.257	157.22	218.295
114	80	56	181.941	155.878	212.363
115	80	56	178.801	154.487	206.941
116	80	56	175.777	152.226	202.972
117	80	56	172.814	148.845	200.643
118	80	56	169.86	144.811	199.241
119	80	56	166.866	140.9	197.617
120	80	56	163.787	137.754	194.741
121	80	56	160.584	135.641	190.112
122	80	56	157.305	134.035	184.617
123	80	56	154.224	131.597	180.742
124	80	56	151.624	127.715	180.009
125	80	56	149.774	123.317	181.907
126	80	56	148.936	120.025	184.811
127	80	56	149.383	119.25	187.129
128	80	56	151.419	122.061	187.839
129	80	56	155.413	128.853	187.448
130	80	56	161.8	136.507	191.78
131	80	56	170.233	135.468	213.92
132	80	56	179.219	126.792	253.322
133	80	56	186.877	117.081	298.282
134	80	56	191.04	109.572	333.079
135	80	56	189.514	105.849	339.309
136	80	56	180.58	106.924	304.975
137	80	56	163.594	112.497	237.898
138	80	56	139.473	105.616	184.183
-84	20	70	3.27912	3.00975	3.5726
-83	20	70	3.31243	3.06206	3.58327
-82	20	70	3.34387	3.07105	3.64093
-81	20	70	3.35553	3.03682	3.70768
-80	20	70	3.32947	2.96804	3.7349
-79	20	70	3.2493	2.86924	3.6797
-78	20	70	3.11292	2.74606	3.52878
-77	20	70	2.94696	2.61372	3.32269
-76	20	70	2.77879	2.4842	3.1083
-75	20	70	2.63059	2.36613	2.92461
-74	20	70	2.52008	2.26865	2.79937
-73	20	70	2.46253	2.20604	2.74884
-72	20	70	2.474	2.19914	2.78321
-71	20	70	2.57581	2.27497	2.91642
-70	20	70	2.80082	2.47054	3.17525
-69	20	70	3.1885	2.82565	3.59795
-68	20	70	3.78739	3.38351	4.23949
-67	20	70	4.67666	4.21109	5.1937
-66	20	70	5.98085	5.40838	6.61392
-65	20	70	7.89245	7.12826	8.73857
-64	20	70	10.7071	9.61681	11.921
-63	20	70	14.8776	13.2754	16.6732
-62	20	70	21.0953	18.7511	23.7325
-61	20	70	30.3962	27.0583	34.146
-60	20	70	44.156	39.5367	49.3151
-59	20	70	64.0374	57.7352	71.0276
-58	20	70	91.8084	83.1239	101.4
-57	20	70	128.845	116.527	142.465
-56	20	70	175.276	157.518	195.037
-55	20	70	228.865	203.879	256.914
-54	20	70	284.033	251.13	321.247
-53	20	70	331.759	292.472	376.324
-52	20	70	362.687	320.783	410.065
-51	20	70	374.243	333.476	419.993
-50	20	70	368.625	331.18	410.305
-49	20	70	350.53	316.617	388.076
-48	20	70	325.44	293.982	360.266
-47	20	70	298.347	268.202	331.88
-46	20	70	273.133	243.838	305.947
-45	20	70	252.537	224.253	284.387
-44	20	70	238.458	211.63	268.687
-43	20	70	231.033	206.014	259.091
-42	20	70	228.679	205.415	254.577
-41	20	70	230.087	207.984	254.537
-40	20	70	234.149	212.065	258.534
-39	20	70	239.803	216.391	265.748
-38	20	70	245.923	220.259	274.577
-37	20	70	251.275	223.303	282.751
-36	20	70	254.525	225.158	287.721
-35	20	70	254.408	225.319	287.253
-34	20	70	250.861	223.528	281.535
-33	20	70	244.628	219.645	272.453
-32	20	70	236.506	213.488	262.006
-31	20	70	227.264	205.151	251.759
-30	20	70	217.599	195.334	242.403
-29	20	70	208.121	185.224	233.849
-28	20	70	199.34	176.019	225.75
-27	20	70	191.682	168.645	217.866
-26	20	70	185.422	163.551	210.217
-25	20	70	180.439	160.268	203.148
-24	20	70	176.544	158.081	197.164
-23	20	70	173.578	156.301	192.765
-22	20	70	171.403	154.442	190.226
-21	20	70	169.899	152.437	189.36
-20	20	70	168.955	150.605	189.541
-19	20	70	168.472	149.401	189.979
-18	20	70	168.354	149.207	189.959
-17	20	70	168.472	150.031	189.18
-16	20	70	168.634	151.314	187.935
-15	20	70	168.64	152.308	186.723
-14	20	70	168.293	152.282	185.987
-13	20	70	167.396	150.845	185.763
-12	20	70	165.763	148.125	185.501
-11	20	70	163.223	144.547	184.312
-10	20	70	159.629	140.527	181.328
-9	20	70	154.899	136.34	175.983
-8	20	70	149.405	132.179	168.877
-7	20	70	143.819	128.156	161.396
-6	20	70	138.73	124.31	154.823
-5	20	70	134.648	120.757	150.138
-4	20	70	132.034	117.875	147.893
-3	20	70	131.339	116.336	148.276
-2	20	70	133.077	116.978	151.391
-1	20	70	137.906	120.745	157.505
0	20	70	146.594	128.599	167.108
1	20	70	159.317	140.657	180.452
2	20	70	176.048	156.631	197.871
3	20	70	196.716	175.998	219.872
4	20	70	221.056	197.957	246.85
5	20	70	248.447	221.621	278.519
6	20	70	277.746	246.182	313.356
7	20	70	307.156	270.788	348.408
8	20	70	334.184	294.283	379.495
9	20	70	356.567	315.386	403.125
10	20	70	373.831	333.245	419.36
11	20	70	386.143	346.905	429.819
12	20	70	394.02	355.49	436.726
13	20	70	398.239	358.84	441.963
14	20	70	399.745	358.057	446.287
15	20	70	399.573	355.203	449.486
16	20	70	398.787	352.527	451.118
17	20	70	398.426	351.937	451.057
18	20	70	398.917	353.786	449.805
19	20	70	400.08	356.933	448.442
20	20	70	401.71	359.999	448.253
21	20	70	403.603	361.817	450.214
22	20	70	405.549	361.97	454.375
23	20	70	407.337	360.945	459.692
24	20	70	408.75	359.708	464.479
25	20	70	409.571	359.206	466.998
26	20	70	409.617	359.994	466.081
27	20	70	408.976	361.612	462.543
28	20	70	407.852	362.98	458.271
29	20	70	406.453	362.958	455.16
30	20	70	404.983	360.927	454.417
31	20	70	403.645	357.295	456.008
32	20	70	402.638	353.312	458.85
33	20	70	402.16	350.452	461.497
34	20	70	402.409	350.006	462.66
35	20	70	403.487	352.539	461.798
36	20	70	405.202	357.098	459.785
37	20	70	407.308	362.177	458.063
38	20	70	409.558	366.146	458.117
39	20	70	411.697	367.86	460.759
40	20	70	413.468	367.302	465.436
41	20	70	414.607	365.446	470.382
42	20	70	414.852	363.524	473.427
43	20	70	413.951	362.492	472.714
44	20	70	411.907	362.434	468.133
45	20	70	409.041	362.475	461.589
46	20	70	405.69	361.464	455.328
47	20	70	402.184	358.505	451.186
48	20	70	398.842	353.634	449.83
49	20	70	395.973	347.964	450.605
50	20	70	393.877	343.089	452.182
51	20	70	392.852	340.497	453.257
52	20	70	393.163	341.217	453.016
53	20	70	394.712	344.739	451.929
54	20	70	397.203	349.555	451.345
55	20	70	400.335	353.99	452.749
56	20	70	403.806	356.739	457.082
57	20	70	407.299	357.52	464.01
58	20	70	410.491	357.084	471.886
59	20	70	413.047	356.598	478.432
60	20	70	414.626	357.113	481.403
61	20	70	414.977	359.116	479.529
62	20	70	414.189	361.881	474.056
63	20	70	412.435	364.081	467.21
64	20	70	409.896	364.232	461.284
65	20	70	406.753	361.397	457.8
66	20	70	403.184	355.96	456.673
67	20	70	399.365	349.444	456.416
68	20	70	395.464	343.62	455.13
69	20	70	391.644	339.908	451.255
70	20	70	387.967	338.609	444.519
71	20	70	384.346	338.581	436.296
72	20	70	380.685	338.271	428.417
73	20	70	376.892	336.168	422.549
74	20	70	372.879	331.556	419.351
75	20	70	368.56	325.004	417.953
76	20	70	363.858	317.856	416.517
77	20	70	358.697	311.428	413.141
78	20	70	353.029	306.585	406.509
79	20	70	347.026	303.163	397.235
80	20	70	341.006	300.248	387.296
81	20	70	335.268	296.794	378.73
82	20	70	330.093	292.112	373.013
83	20	70	325.745	286.423	370.466
84	20	70	322.477	280.833	370.296
85	20	70	320.54	276.755	371.251
86	20	70	320.191	275.466	372.178
87	20	70	321.62	277.747	372.422
88	20	70	324.59	282.916	372.401
89	20	70	328.743	289.614	373.159
90	20	70	333.718	296.238	375.94
91	20	70	339.135	301.38	381.619
92	20	70	344.593	304.551	389.898
93	20	70	349.663	306.324	399.134
94	20	70	353.896	307.705	407.02
95	20	70	356.824	309.554	411.311
96	20	70	358.209	312.11	411.116
97	20	70	358.29	314.712	407.901
98	20	70	357.378	316.308	403.781
99	20	70	355.792	315.876	400.752
100	20	70	353.849	313.099	399.901
101	20	70	351.862	308.781	400.954
102	20	70	350.138	304.421	402.72
103	20	70	348.978	301.545	403.873
104	20	70	348.663	301.309	403.46
105	20	70	349.137	303.519	401.612
106	20	70	350.042	306.75	399.444
107	20	70	351.007	309.336	398.292
108	20	70	351.66	309.877	399.076
109	20	70	351.624	307.906	401.55
110	20	70	350.527	303.991	404.187
111	20	70	348.009	299.149	404.85
112	20	70	343.735	294.264	401.523
113	20	70	337.501	289.758	393.112
114	20	70	329.719	285.225	381.155
115	20	70	321.013	279.864	368.213
116	20	70	311.965	273.005	356.484
117	20	70	303.099	264.653	347.13
118	20	70	294.886	255.734	340.033
119	20	70	287.745	247.671	334.304
120	20	70	282.059	241.782	329.044
121	20	70	278.19	238.932	323.898
122	20	70	276.335	238.807	319.761
123	20	70	276.284	239.42	318.825
124	20	70	277.793	239.187	322.63
125	20	70	280.641	238.172	330.682
126	20	70	284.62	237.763	340.71
127	20	70	289.524	239.588	349.867
128	20	70	295.14	244.912	355.67
129	20	70	301.244	254.047	357.208
130	20	70	307.579	263.818	358.599
131	20	70	313.554	263.523	373.085
132	20	70	318.167	250.399	404.276
133	20	70	320.352	233.414	439.671
134	20	70	319.061	219.143	464.536
135	20	70	313.355	210.979	465.41
136	20	70	302.525	210.685	434.4
137	20	70	286.214	216.571	378.25
138	20	70	264.525	204.319	342.473
-84	40	70	2.8226	2.68487	2.96739
-83	40	70	2.86678	2.74044	2.99893
-82	40	70	2.91867	2.78267	3.06132
-81	40	70	2.96284	2.80324	3.13152
-80	40	70	2.98296	2.79883	3.1792
-79	40	70	2.96274	2.76479	3.17486
-78	40	70	2.89576	2.70031	3.10536
-77	40	70	2.79828	2.61699	2.99213
-76	40	70	2.68905	2.526	2.86262
-75	40	70	2.58468	2.43656	2.7418
-74	40	70	2.49938	2.35777	2.64951
-73	40	70	2.44568	2.30135	2.59907
-72	40	70	2.43572	2.28247	2.59926
-71	40	70	2.48334	2.31907	2.65924
-70	40	70	2.60677	2.43277	2.7932
-69	40	70	2.82553	2.64375	3.01981
-68	40	70	3.16201	2.97131	3.36494
-67	40	70	3.6522	3.44547	3.87133
-66	40	70	4.35251	4.11267	4.60633
-65	40	70	5.35033	5.04729	5.67157
-64	40	70	6.78177	6.37229	7.21756
-63	40	70	8.86112	8.29021	9.47136
-62	40	70	11.9312	11.1339	12.7855
-61	40	70	16.5362	15.4421	17.7079
-60	40	70	23.4062	21.9342	24.9769
-59	40	70	33.457	31.4967	35.5393
-58	40	70	47.7554	45.12	50.5448
-57	40	70	67.3054	63.6523	71.1682
-56	40	70	92.6155	87.4092	98.132
-55	40	70	123.038	115.678	130.865
-54	40	70	156.036	146.182	166.555
-53	40	70	186.794	174.765	199.651
-52	40	70	209.637	196.516	223.635
-51	40	70	222.226	209.195	236.069
-50	40	70	224.837	212.646	237.726
-49	40	70	219.386	208.146	231.232
-48	40	70	208.613	197.963	219.837
-47	40	70	195.341	184.875	206.4
-46	40	70	182.006	171.579	193.067
-45	40	70	170.508	160.237	181.437
-44	40	70	162.27	152.411	172.768
-43	40	70	157.608	148.386	167.403
-42	40	70	155.71	147.185	164.73
-41	40	70	155.869	147.881	164.289
-40	40	70	157.473	149.64	165.715
-39	40	70	159.939	151.777	168.539
-38	40	70	162.669	153.819	172.028
-37	40	70	165.029	155.432	175.218
-36	40	70	166.348	156.291	177.053
-35	40	70	166	156.039	176.596
-34	40	70	163.929	154.578	173.847
-33	40	70	160.467	151.957	169.454
-32	40	70	155.965	148.206	164.129
-31	40	70	150.768	143.419	158.494
-30	40	70	145.201	137.874	152.917
-29	40	70	139.552	132.034	147.497
-28	40	70	134.073	126.406	142.205
-27	40	70	128.978	121.406	137.022
-26	40	70	124.428	117.278	132.013
-25	40	70	120.468	113.94	127.371
-24	40	70	117.118	111.211	123.339
-23	40	70	114.395	108.911	120.155
-22	40	70	112.323	106.939	117.977
-21	40	70	110.929	105.342	116.811
-20	40	70	110.25	104.307	116.531
-19	40	70	110.333	104.067	116.978
-18	40	70	111.242	104.843	118.032
-17	40	70	112.917	106.636	119.568
-16	40	70	115.058	109.054	121.391
-15	40	70	117.322	111.601	123.335
-14	40	70	119.341	113.732	125.226
-13	40	70	120.723	114.955	126.78
-12	40	70	121.065	114.935	127.523
-11	40	70	119.984	113.491	126.848
-10	40	70	117.148	110.526	124.168
-9	40	70	112.372	106.01	119.115
-8	40	70	106.185	100.407	112.296
-7	40	70	99.5491	94.4553	104.918
-6	40	70	93.2632	88.7514	98.0043
-5	40	70	87.9455	83.7802	92.318
-4	40	70	84.0777	79.9938	88.3702
-3	40	70	82.0812	77.8733	86.5165
-2	40	70	82.4204	77.9713	87.1233
-1	40	70	85.7403	81.0053	90.7521
0	40	70	92.9001	87.8808	98.2061
1	40	70	104.315	99.0012	109.913
2	40	70	120.348	114.655	126.323
3	40	70	141.435	135.113	148.054
4	40	70	167.869	160.425	175.658
5	40	70	199.499	190.26	209.186
6	40	70	235.358	223.712	247.611
7	40	70	273.278	258.998	288.345
8	40	70	309.625	293.157	327.018
9	40	70	340.588	322.977	359.16
10	40	70	364.803	347.039	383.476
11	40	70	382.004	364.612	400.226
12	40	70	392.65	375.515	410.568
13	40	70	397.758	380.293	416.025
14	40	70	398.706	380.34	417.959
15	40	70	397.06	377.648	417.47
16	40	70	394.434	374.352	415.593
17	40	70	392.384	372.389	413.453
18	40	70	391.567	372.365	411.759
19	40	70	391.766	373.605	410.81
20	40	70	392.736	375.304	410.978
21	40	70	394.235	376.762	412.52
22	40	70	396.021	377.652	415.283
23	40	70	397.847	378.084	418.642
24	40	70	399.463	378.384	421.716
25	40	70	400.614	378.858	423.618
26	40	70	401.078	379.652	423.713
27	40	70	400.881	380.56	422.288
28	40	70	400.161	381.138	420.134
29	40	70	399.058	380.888	418.094
30	40	70	397.71	379.506	416.788
31	40	70	396.257	377.158	416.322
32	40	70	394.835	374.449	416.329
33	40	70	393.578	372.124	416.27
34	40	70	392.621	370.843	415.677
35	40	70	392.045	370.91	414.384
36	40	70	391.788	371.894	412.746
37	40	70	391.765	373.128	411.332
38	40	70	391.888	373.926	410.712
39	40	70	392.071	373.86	411.169
40	40	70	392.229	372.989	412.461
41	40	70	392.274	371.761	413.92
42	40	70	392.122	370.712	414.769
43	40	70	391.687	370.261	414.352
44	40	70	390.938	370.41	412.603
45	40	70	389.91	370.687	410.13
46	40	70	388.645	370.48	407.7
47	40	70	387.181	369.269	405.963
48	40	70	385.56	366.94	405.124
49	40	70	383.82	363.896	404.835
50	40	70	382	360.789	404.457
51	40	70	380.138	358.243	403.372
52	40	70	378.271	356.673	401.177
53	40	70	376.413	355.905	398.104
54	40	70	374.57	355.375	394.802
55	40	70	372.745	354.462	391.971
56	40	70	370.943	352.718	390.11
57	40	70	369.167	350.139	389.229
58	40	70	367.422	347.167	388.858
59	40	70	365.711	344.412	388.327
60	40	70	364.039	342.418	387.025
61	40	70	362.407	341.45	384.651
62	40	70	360.813	341.17	381.588
63	40	70	359.253	340.991	378.492
64	40	70	357.721	340.3	376.035
65	40	70	356.215	338.712	374.622
66	40	70	354.73	336.335	374.131
67	40	70	353.262	333.678	373.995
68	40	70	351.806	331.357	373.518
69	40	70	350.36	329.879	372.113
70	40	70	348.903	329.339	369.629
71	40	70	347.39	329.274	366.503
72	40	70	345.774	329.046	363.352
73	40	70	344.01	328.023	360.776
74	40	70	342.054	325.863	359.048
75	40	70	339.862	322.747	357.884
76	40	70	337.393	319.206	356.616
77	40	70	334.607	315.801	354.534
78	40	70	331.475	312.927	351.123
79	40	70	328.053	310.549	346.544
80	40	70	324.46	308.297	341.471
81	40	70	320.811	305.716	336.651
82	40	70	317.214	302.455	332.693
83	40	70	313.775	298.536	329.791
84	40	70	310.595	294.408	327.671
85	40	70	307.769	290.696	325.845
86	40	70	305.393	287.969	323.87
87	40	70	303.529	286.552	321.513
88	40	70	302.11	286.139	318.974
89	40	70	301.027	286.154	316.674
90	40	70	300.176	285.987	315.069
91	40	70	299.453	285.194	314.425
92	40	70	298.758	283.729	314.583
93	40	70	297.989	281.901	314.994
94	40	70	297.047	280.132	314.983
95	40	70	295.834	278.763	313.952
96	40	70	294.311	277.889	311.704
97	40	70	292.551	277.25	308.697
98	40	70	290.64	276.449	305.559
99	40	70	288.66	275.095	302.894
100	40	70	286.695	273.023	301.051
101	40	70	284.823	270.459	299.95
102	40	70	283.122	267.908	299.201
103	40	70	281.668	265.911	298.359
104	40	70	280.53	264.883	297.102
105	40	70	279.691	264.756	295.468
106	40	70	279.052	265.031	293.815
107	40	70	278.515	265.132	292.572
108	40	70	277.982	264.597	292.043
109	40	70	277.356	263.303	292.159
110	40	70	276.541	261.483	292.465
111	40	70	275.442	259.514	292.348
112	40	70	273.968	257.716	291.245
113	40	70	272.052	256.23	288.85
114	40	70	269.777	254.844	285.585
115	40	70	267.283	253.17	282.184
116	40	70	264.707	250.881	279.294
117	40	70	262.178	247.956	277.216
118	40	70	259.823	244.76	275.813
119	40	70	257.764	241.865	274.708
120	40	70	256.119	239.81	273.537
121	40	70	255.004	238.97	272.114
122	40	70	254.462	239.23	270.664
123	40	70	254.343	239.688	269.894
124	40	70	254.469	239.496	270.378
125	40	70	254.663	238.442	271.988
126	40	70	254.748	236.958	273.875
127	40	70	254.547	235.648	274.963
128	40	70	253.885	234.948	274.347
129	40	70	252.587	234.893	271.615
130	40	70	250.499	234.453	267.644
131	40	70	247.696	230.712	265.929
132	40	70	244.503	222.931	268.163
133	40	70	241.248	214.16	271.763
134	40	70	238.242	207.196	273.94
135	40	70	235.779	203.801	272.776
136	40	70	234.146	204.943	267.511
137	40	70	233.626	209.256	260.835
138	40	70	234.515	206.051	266.911
-84	60	70	2.49839	2.37744	2.6255
-83	60	70	2.51705	2.40818	2.63085
-82	60	70	2.54914	2.43404	2.66969
-81	60	70	2.58242	2.44826	2.72393
-80	60	70	2.60408	2.44907	2.76889
-79	60	70	2.60099	2.43329	2.78025
-78	60	70	2.56646	2.3991	2.74549
-77	60	70	2.50958	2.35201	2.6777
-76	60	70	2.44167	2.29709	2.59535
-75	60	70	2.37325	2.23855	2.51606
-74	60	70	2.31377	2.18165	2.4539
-73	60	70	2.27178	2.13484	2.41751
-72	60	70	2.25545	2.10957	2.41142
-71	60	70	2.27336	2.11848	2.43957
-70	60	70	2.33566	2.17504	2.50813
-69	60	70	2.45346	2.29082	2.62764
-68	60	70	2.64026	2.47622	2.81517
-67	60	70	2.91646	2.74663	3.0968
-66	60	70	3.31325	3.12611	3.51159
-65	60	70	3.87867	3.65467	4.11639
-64	60	70	4.68799	4.40081	4.99391
-63	60	70	5.86155	5.47979	6.2699
-62	60	70	7.59631	7.08456	8.14502
-61	60	70	10.213	9.5334	10.9411
-60	60	70	14.1359	13.2446	15.0872
-59	60	70	19.903	18.7391	21.1393
-58	60	70	28.1663	26.624	29.798
-57	60	70	39.5865	37.4659	41.8271
-56	60	70	54.596	51.5751	57.7939
-55	60	70	73.0068	68.7083	77.5742
-54	60	70	93.5288	87.7082	99.7357
-53	60	70	113.422	106.217	121.117
-52	60	70	129.218	121.232	137.73
-51	60	70	139.238	131.165	147.807
-50	60	70	143.29	135.583	151.435
-49	60	70	142.205	134.93	149.873
-48	60	70	137.426	130.356	144.879
-47	60	70	130.583	123.477	138.098
-46	60	70	123.193	115.988	130.847
-45	60	70	116.515	109.327	124.176
-44	60	70	111.543	104.587	118.961
-43	60	70	108.581	102.056	115.524
-42	60	70	107.22	101.203	113.594
-41	60	70	107.083	101.505	112.968
-40	60	70	107.849	102.479	113.501
-39	60	70	109.216	103.729	114.992
-38	60	70	110.878	105.008	117.077
-37	60	70	112.519	106.18	119.235
-36	60	70	113.8	107.137	120.876
-35	60	70	114.391	107.737	121.456
-34	60	70	114.195	107.877	120.884
-33	60	70	113.27	107.459	119.395
-32	60	70	111.689	106.357	117.288
-31	60	70	109.535	104.479	114.836
-30	60	70	106.896	101.855	112.188
-29	60	70	103.862	98.6739	109.323
-28	60	70	100.52	95.2065	106.13
-27	60	70	96.9549	91.6982	102.513
-26	60	70	93.2668	88.322	98.4884
-25	60	70	89.6346	85.1631	94.3409
-24	60	70	86.2345	82.2482	90.4141
-23	60	70	83.2165	79.5821	87.0167
-22	60	70	80.7096	77.2014	84.3773
-21	60	70	78.8306	75.2326	82.6008
-20	60	70	77.6934	73.888	81.6947
-19	60	70	77.4209	73.4095	81.6514
-18	60	70	78.1576	74.0397	82.5045
-17	60	70	79.9098	75.8247	84.2151
-16	60	70	82.3928	78.4339	86.5516
-15	60	70	85.2717	81.4463	89.2768
-14	60	70	88.1686	84.377	92.1305
-13	60	70	90.653	86.7239	94.7601
-12	60	70	92.2522	88.047	96.6582
-11	60	70	92.4834	88.0007	97.1944
-10	60	70	90.9097	86.3186	95.745
-9	60	70	87.2524	82.8486	91.8903
-8	60	70	81.9965	78.0298	86.1649
-7	60	70	76.0908	72.6467	79.6982
-6	60	70	70.3272	67.3406	73.4464
-5	60	70	65.2988	62.6069	68.1064
-4	60	70	61.4345	58.8522	64.1301
-3	60	70	59.0719	56.4549	61.8102
-2	60	70	58.5526	55.8163	61.4231
-1	60	70	60.3455	57.4516	63.3851
0	60	70	65.0907	62.0277	68.3049
1	60	70	73.1248	69.8741	76.5268
2	60	70	84.815	81.3144	88.4663
3	60	70	100.677	96.767	104.745
4	60	70	121.235	116.602	126.053
5	60	70	146.81	140.998	152.862
6	60	70	177.215	169.76	184.997
7	60	70	211.373	202.009	221.171
8	60	70	246.945	235.821	258.594
9	60	70	281.018	268.711	293.889
10	60	70	312.009	299.123	325.449
11	60	70	338.876	325.745	352.536
12	60	70	360.993	347.502	375.009
13	60	70	378.169	363.846	393.057
14	60	70	390.612	375	406.874
15	60	70	398.86	381.881	416.594
16	60	70	403.696	385.77	422.455
17	60	70	406.045	388	424.929
18	60	70	406.554	389.224	424.657
19	60	70	405.546	389.357	422.409
20	60	70	403.343	388.203	419.073
21	60	70	400.272	385.623	415.477
22	60	70	396.66	381.77	412.13
23	60	70	392.825	377.193	409.104
24	60	70	389.073	372.66	406.209
25	60	70	385.702	368.926	403.241
26	60	70	382.964	366.54	400.124
27	60	70	380.871	365.367	397.034
28	60	70	379.335	364.914	394.325
29	60	70	378.268	364.639	392.407
30	60	70	377.588	364.104	391.572
31	60	70	377.215	363.192	391.778
32	60	70	377.067	362.134	392.615
33	60	70	377.065	361.315	393.502
34	60	70	377.131	361.084	393.892
35	60	70	377.197	361.572	393.497
36	60	70	377.226	362.488	392.562
37	60	70	377.188	363.375	391.526
38	60	70	377.054	363.76	390.835
39	60	70	376.793	363.347	390.737
40	60	70	376.376	362.202	391.105
41	60	70	375.773	360.682	391.496
42	60	70	374.955	359.216	391.383
43	60	70	373.893	358.155	390.324
44	60	70	372.574	357.528	388.252
45	60	70	370.995	356.993	385.547
46	60	70	369.16	356.102	382.698
47	60	70	367.071	354.441	380.151
48	60	70	364.73	351.848	378.084
49	60	70	362.142	348.531	376.284
50	60	70	359.309	344.92	374.297
51	60	70	356.236	341.454	371.658
52	60	70	352.934	338.435	368.053
53	60	70	349.459	335.812	363.661
54	60	70	345.895	333.291	358.975
55	60	70	342.321	330.528	354.534
56	60	70	338.813	327.27	350.763
57	60	70	335.445	323.548	347.779
58	60	70	332.287	319.705	345.364
59	60	70	329.408	316.212	343.154
60	60	70	326.873	313.499	340.817
61	60	70	324.723	311.786	338.197
62	60	70	322.912	310.823	335.471
63	60	70	321.373	310.177	332.973
64	60	70	320.042	309.395	331.055
65	60	70	318.856	308.166	329.917
66	60	70	317.755	306.49	329.435
67	60	70	316.678	304.636	329.197
68	60	70	315.566	302.94	328.718
69	60	70	314.36	301.673	327.579
70	60	70	313.028	300.873	325.674
71	60	70	311.58	300.27	323.316
72	60	70	310.03	299.5	320.931
73	60	70	308.391	298.214	318.915
74	60	70	306.676	296.269	317.449
75	60	70	304.898	293.837	316.375
76	60	70	303.069	291.29	315.324
77	60	70	301.202	289.008	313.91
78	60	70	299.308	287.265	311.855
79	60	70	297.383	286.002	309.217
80	60	70	295.414	284.9	306.316
81	60	70	293.388	283.582	303.533
82	60	70	291.292	281.729	301.179
83	60	70	289.113	279.257	299.317
84	60	70	286.84	276.372	297.704
85	60	70	284.461	273.418	295.951
86	60	70	281.966	270.711	293.689
87	60	70	279.349	268.428	290.713
88	60	70	276.63	266.434	287.216
89	60	70	273.836	264.443	283.564
90	60	70	270.995	262.149	280.139
91	60	70	268.129	259.354	277.202
92	60	70	265.265	256.113	274.744
93	60	70	262.425	252.711	272.512
94	60	70	259.631	249.491	270.183
95	60	70	256.905	246.74	267.489
96	60	70	254.262	244.541	264.369
97	60	70	251.709	242.683	261.071
98	60	70	249.252	240.87	257.925
99	60	70	246.894	238.824	255.237
100	60	70	244.642	236.428	253.142
101	60	70	242.5	233.808	251.516
102	60	70	240.473	231.244	250.07
103	60	70	238.565	229.024	248.503
104	60	70	236.78	227.352	246.599
105	60	70	235.119	226.187	244.404
106	60	70	233.579	225.266	242.2
107	60	70	232.159	224.285	240.308
108	60	70	230.855	223.018	238.967
109	60	70	229.665	221.448	238.187
110	60	70	228.588	219.777	237.751
111	60	70	227.621	218.289	237.352
112	60	70	226.763	217.228	236.718
113	60	70	226.011	216.712	235.708
114	60	70	225.343	216.545	234.498
115	60	70	224.732	216.375	233.411
116	60	70	224.152	215.888	232.733
117	60	70	223.577	214.961	232.539
118	60	70	222.981	213.728	232.636
119	60	70	222.339	212.457	232.68
120	60	70	221.624	211.4	232.342
121	60	70	220.813	210.703	231.407
122	60	70	219.883	210.238	229.97
123	60	70	218.823	209.51	228.549
124	60	70	217.622	208.097	227.583
125	60	70	216.272	205.982	227.076
126	60	70	214.762	203.528	226.615
127	60	70	213.084	201.191	225.679
128	60	70	211.23	199.314	223.858
129	60	70	209.194	197.995	221.026
130	60	70	206.973	196.734	217.745
131	60	70	204.691	194	215.972
132	60	70	202.604	189.338	216.799
133	60	70	200.965	184.429	218.984
134	60	70	200.02	181.005	221.033
135	60	70	200.019	180.272	221.928
136	60	70	201.219	182.954	221.308
137	60	70	203.906	188.185	220.94
138	60	70	208.407	189.159	229.613
-84	80	70	2.47549	2.27948	2.68836
-83	80	70	2.43362	2.26479	2.61503
-82	80	70	2.40652	2.23661	2.58934
-81	80	70	2.38857	2.19664	2.59726
-80	80	70	2.37443	2.15595	2.61504
-79	80	70	2.35894	2.12301	2.6211
-78	80	70	2.33895	2.10081	2.60408
-77	80	70	2.31601	2.08676	2.57044
-76	80	70	2.29237	2.07569	2.53168
-75	80	70	2.2702	2.06193	2.4995
-74	80	70	2.25156	2.04229	2.48226
-73	80	70	2.23847	2.019	2.48179
-72	80	70	2.23294	1.99917	2.49404
-71	80	70	2.237	1.99148	2.51279
-70	80	70	2.25299	2.00398	2.53295
-69	80	70	2.28778	2.0439	2.56075
-68	80	70	2.35398	2.11835	2.61582
-67	80	70	2.46687	2.23523	2.72252
-66	80	70	2.64646	2.40613	2.91081
-65	80	70	2.92134	2.65203	3.218
-64	80	70	3.33515	3.01185	3.69315
-63	80	70	3.95809	3.55321	4.40911
-62	80	70	4.90812	4.39145	5.48557
-61	80	70	6.38298	5.72079	7.12182
-60	80	70	8.63851	7.78832	9.58152
-59	80	70	12.0036	10.901	13.2177
-58	80	70	16.8954	15.4235	18.5078
-57	80	70	23.7654	21.706	26.0203
-56	80	70	32.9589	29.9691	36.247
-55	80	70	44.4611	40.1421	49.2448
-54	80	70	57.5573	51.6374	64.1558
-53	80	70	70.5447	63.13	78.8303
-52	80	70	81.1462	72.818	90.4268
-51	80	70	88.1973	79.6334	97.6821
-50	80	70	91.4845	83.1252	100.685
-49	80	70	91.4675	83.3757	100.345
-48	80	70	89.0298	81.0043	97.8503
-47	80	70	85.2067	77.0517	94.2247
-46	80	70	80.9849	72.6808	90.2378
-45	80	70	77.2055	68.8975	86.5153
-44	80	70	74.5554	66.4717	83.6222
-43	80	70	73.2687	65.6123	81.8185
-42	80	70	73.086	65.9361	81.0112
-41	80	70	73.7666	67.0391	81.1692
-40	80	70	75.0979	68.5319	82.2929
-39	80	70	76.8725	70.1008	84.2984
-38	80	70	78.872	71.5878	86.8974
-37	80	70	80.8567	72.9659	89.6008
-36	80	70	82.5626	74.239	91.8193
-35	80	70	83.7217	75.3675	93.0019
-34	80	70	84.2349	76.2456	93.0613
-33	80	70	84.1249	76.6947	92.275
-32	80	70	83.4304	76.4934	90.9964
-31	80	70	82.2012	75.4715	89.531
-30	80	70	80.4961	73.6447	87.985
-29	80	70	78.3795	71.2412	86.2331
-28	80	70	75.9186	68.5708	84.0539
-27	80	70	73.1814	65.9007	81.2666
-26	80	70	70.2562	63.397	77.8574
-25	80	70	67.3135	61.091	74.1698
-24	80	70	64.5226	58.946	70.6269
-23	80	70	62.0257	56.9134	67.5973
-22	80	70	59.943	54.9994	65.3311
-21	80	70	58.3809	53.3297	63.9106
-20	80	70	57.4414	52.1316	63.2921
-19	80	70	57.2348	51.661	63.4099
-18	80	70	57.8921	52.1678	64.2446
-17	80	70	59.4293	53.7172	65.7488
-16	80	70	61.6123	56.0239	67.7583
-15	80	70	64.1616	58.706	70.1243
-14	80	70	66.7543	61.3095	72.6827
-13	80	70	69.0137	63.367	75.1635
-12	80	70	70.5176	64.4995	77.0972
-11	80	70	70.8308	64.4558	77.8364
-10	80	70	69.5609	63.078	76.71
-9	80	70	66.4649	60.2982	73.2623
-8	80	70	61.9584	56.4631	67.9885
-7	80	70	56.8499	52.1473	61.9765
-6	80	70	51.8078	47.8081	56.1421
-5	80	70	47.3163	43.796	51.1197
-4	80	70	43.701	40.4088	47.2615
-3	80	70	41.1862	37.931	44.7207
-2	80	70	39.9673	36.6431	43.593
-1	80	70	40.2963	36.8599	44.0531
0	80	70	42.5125	38.953	46.3973
1	80	70	46.7661	43.0579	50.7936
2	80	70	53.2589	49.3158	57.5173
3	80	70	62.3423	57.9548	67.0619
4	80	70	74.4704	69.246	80.089
5	80	70	90.1317	83.5116	97.2767
6	80	70	109.735	101.12	119.085
7	80	70	133.436	122.376	145.495
8	80	70	160.895	147.319	175.722
9	80	70	191.346	175.635	208.463
10	80	70	224.147	206.798	242.952
11	80	70	258.434	239.737	278.59
12	80	70	293.048	272.781	314.821
13	80	70	326.563	303.949	350.86
14	80	70	357.358	331.521	385.21
15	80	70	383.722	354.378	415.497
16	80	70	403.994	371.89	438.869
17	80	70	416.757	383.674	452.692
18	80	70	421.817	389.721	456.555
19	80	70	420.297	390.343	452.55
20	80	70	413.691	385.919	443.46
21	80	70	403.626	377.106	432.01
22	80	70	391.707	365.178	420.164
23	80	70	379.42	352.065	408.9
24	80	70	368.088	339.879	398.637
25	80	70	358.881	330.474	389.729
26	80	70	352.718	325.149	382.625
27	80	70	349.412	323.465	377.44
28	80	70	348.361	324.223	374.296
29	80	70	349.022	326.184	373.46
30	80	70	350.879	328.254	375.063
31	80	70	353.42	329.824	378.704
32	80	70	356.124	330.867	383.31
33	80	70	358.459	331.649	387.437
34	80	70	359.876	332.393	389.631
35	80	70	360.001	333.098	389.078
36	80	70	358.982	333.465	386.451
37	80	70	357.067	333.006	382.866
38	80	70	354.509	331.246	379.406
39	80	70	351.558	328.048	376.752
40	80	70	348.457	323.85	374.933
41	80	70	345.442	319.502	373.489
42	80	70	342.743	315.922	371.84
43	80	70	340.574	313.876	369.543
44	80	70	338.98	313.455	366.584
45	80	70	337.794	313.97	363.427
46	80	70	336.839	314.559	360.697
47	80	70	335.941	314.409	358.947
48	80	70	334.928	313.073	358.307
49	80	70	333.63	310.686	358.269
50	80	70	331.881	307.759	357.894
51	80	70	329.52	304.841	356.197
52	80	70	326.412	302.285	352.465
53	80	70	322.627	299.959	347.009
54	80	70	318.344	297.387	340.778
55	80	70	313.737	294.02	334.776
56	80	70	308.972	289.517	329.735
57	80	70	304.209	284.055	325.793
58	80	70	299.595	278.299	322.521
59	80	70	295.271	273.052	319.298
60	80	70	291.369	269.003	315.593
61	80	70	287.981	266.496	311.198
62	80	70	285.079	265.134	306.524
63	80	70	282.608	264.249	302.242
64	80	70	280.517	263.137	299.044
65	80	70	278.758	261.332	297.346
66	80	70	277.286	258.9	296.977
67	80	70	276.056	256.354	297.273
68	80	70	275.026	254.307	297.434
69	80	70	274.155	253.254	296.781
70	80	70	273.388	253.275	295.099
71	80	70	272.655	253.896	292.8
72	80	70	271.881	254.476	290.476
73	80	70	270.994	254.365	288.711
74	80	70	269.924	253.174	287.783
75	80	70	268.6	251.008	287.426
76	80	70	266.955	248.348	286.956
77	80	70	264.924	245.736	285.61
78	80	70	262.452	243.568	282.801
79	80	70	259.6	241.842	278.661
80	80	70	256.499	240.228	273.872
81	80	70	253.28	238.297	269.206
82	80	70	250.069	235.682	265.334
83	80	70	246.982	232.349	262.537
84	80	70	244.134	228.712	260.596
85	80	70	241.631	225.403	259.028
86	80	70	239.578	223.013	257.375
87	80	70	238.043	221.884	255.379
88	80	70	236.923	221.708	253.182
89	80	70	236.07	221.903	251.142
90	80	70	235.339	221.84	249.659
91	80	70	234.586	221.046	248.955
92	80	70	233.669	219.429	248.834
93	80	70	232.451	217.249	248.716
94	80	70	230.795	214.872	247.897
95	80	70	228.573	212.59	245.757
96	80	70	225.759	210.494	242.132
97	80	70	222.523	208.411	237.591
98	80	70	219.048	206.058	232.857
99	80	70	215.511	203.166	228.605
100	80	70	212.075	199.689	225.23
101	80	70	208.896	195.936	222.713
102	80	70	206.12	192.452	220.759
103	80	70	203.886	189.782	219.037
104	80	70	202.321	188.348	217.329
105	80	70	201.388	188.079	215.639
106	80	70	200.913	188.472	214.174
107	80	70	200.716	188.952	213.213
108	80	70	200.625	189.013	212.95
109	80	70	200.466	188.413	213.289
110	80	70	200.066	187.238	213.772
111	80	70	199.254	185.733	213.759
112	80	70	197.865	184.119	212.638
113	80	70	195.774	182.482	210.034
114	80	70	193.072	180.681	206.313
115	80	70	189.935	178.446	202.163
116	80	70	186.529	175.538	198.208
117	80	70	183.014	171.95	194.79
118	80	70	179.539	168.009	191.859
119	80	70	176.24	164.223	189.137
120	80	70	173.246	161.062	186.353
121	80	70	170.677	158.842	183.394
122	80	70	168.581	157.462	180.486
123	80	70	166.845	156.202	178.214
124	80	70	165.336	154.437	177.003
125	80	70	163.925	152.1	176.669
126	80	70	162.49	149.589	176.502
127	80	70	160.912	147.378	175.689
128	80	70	159.079	145.769	173.603
129	80	70	156.882	144.728	170.056
130	80	70	154.234	143.299	166.002
131	80	70	151.358	139.23	164.541
132	80	70	148.799	132.761	166.775
133	80	70	147.086	126.676	170.785
134	80	70	146.732	123.095	174.907
135	80	70	148.273	123.481	178.042
136	80	70	152.331	129.109	179.731
137	80	70	159.702	140.192	181.928
138	80	70	171.487	148.471	198.072
-98	20	84	3.06934	2.61638	3.60072
-97	20	84	2.98698	2.61763	3.40846
-96	20	84	2.94791	2.46817	3.52089
-95	20	84	2.94316	2.37281	3.65061
-94	20	84	2.96421	2.35554	3.73015
-93	20	84	3.00306	2.39685	3.76259
-92	20	84	3.05175	2.47024	3.77014
-91	20	84	3.10192	2.54477	3.78104
-90	20	84	3.14468	2.59188	3.81539
-89	20	84	3.17071	2.60041	3.86608
-88	20	84	3.17056	2.58102	3.89475
-87	20	84	3.1395	2.55378	3.85954
-86	20	84	3.09949	2.54068	3.78122
-85	20	84	3.08173	2.55727	3.71375
-84	20	84	3.11703	2.61516	3.71521
-83	20	84	3.23965	2.72937	3.84534
-82	20	84	3.49491	2.93021	4.16845
-81	20	84	3.95298	3.2783	4.7665
-80	20	84	4.73512	3.8844	5.77215
-79	20	84	6.06761	4.95473	7.43045
-78	20	84	8.3415	6.84546	10.1645
-77	20	84	12.1175	10.0607	14.5948
-76	20	84	18.2685	15.369	21.7152
-75	20	84	28.0733	23.8327	33.0683
-74	20	84	43.1875	36.7014	50.8199
-73	20	84	65.3248	55.1385	77.393
-72	20	84	95.418	79.7158	114.213
-71	20	84	132.188	109.559	159.491
-70	20	84	170.665	141.347	206.065
-69	20	84	204.419	170.489	245.102
-68	20	84	229.43	193.34	272.258
-67	20	84	243.886	207.207	287.059
-66	20	84	248.191	211.137	291.747
-65	20	84	244.4	206.502	289.253
-64	20	84	235.391	196.545	281.915
-63	20	84	224.133	184.99	271.559
-62	20	84	213.258	174.958	259.942
-61	20	84	204.763	168.501	248.828
-60	20	84	198.863	165.309	239.229
-59	20	84	195.079	164.072	231.945
-58	20	84	193.018	163.521	227.837
-57	20	84	192.355	162.73	227.373
-56	20	84	192.801	161.518	230.142
-55	20	84	194.087	160.389	234.865
-54	20	84	195.951	160.075	239.867
-53	20	84	198.129	161.216	243.493
-52	20	84	200.362	164.053	244.707
-51	20	84	202.442	167.951	244.014
-50	20	84	204.159	171.847	242.548
-49	20	84	205.304	174.495	241.553
-48	20	84	205.662	174.923	241.803
-47	20	84	205.028	173.017	242.961
-46	20	84	203.209	169.496	243.628
-45	20	84	200.041	165.311	242.066
-44	20	84	195.398	161.18	236.88
-43	20	84	189.432	157.245	228.208
-42	20	84	182.624	153.071	217.883
-41	20	84	175.437	148.091	207.832
-40	20	84	168.281	141.983	199.451
-39	20	84	161.508	135.039	193.166
-38	20	84	155.413	128.115	188.528
-37	20	84	150.247	122.19	184.748
-36	20	84	146.232	118.053	181.138
-35	20	84	143.552	116.206	177.333
-34	20	84	142.11	116.327	173.608
-33	20	84	141.661	117.57	170.69
-32	20	84	141.984	118.998	169.41
-31	20	84	142.868	119.818	170.353
-30	20	84	144.111	119.773	173.394
-29	20	84	145.502	119.211	177.59
-28	20	84	146.826	118.734	181.564
-27	20	84	147.86	118.875	183.913
-26	20	84	148.425	119.89	183.75
-25	20	84	148.546	121.462	181.671
-24	20	84	148.312	122.969	178.878
-23	20	84	147.81	123.706	176.61
-22	20	84	147.13	123.192	175.718
-21	20	84	146.36	121.545	176.241
-20	20	84	145.587	119.437	177.463
-19	20	84	144.898	117.7	178.382
-18	20	84	144.375	117.015	178.132
-17	20	84	143.999	117.496	176.48
-16	20	84	143.574	118.429	174.057
-15	20	84	142.889	118.873	171.757
-14	20	84	141.737	117.965	170.3
-13	20	84	139.922	115.353	169.725
-12	20	84	137.267	111.346	169.223
-11	20	84	133.622	106.581	167.525
-10	20	84	128.878	101.641	163.412
-9	20	84	123.007	96.9092	156.132
-8	20	84	116.484	92.5817	146.556
-7	20	84	110.066	88.713	136.558
-6	20	84	104.373	85.2741	127.75
-5	20	84	99.9033	82.2772	121.305
-4	20	84	97.0784	79.9421	117.888
-3	20	84	96.3208	78.7998	117.737
-2	20	84	98.1459	79.6435	120.947
-1	20	84	103.295	83.4895	127.799
0	20	84	112.752	91.5103	138.924
1	20	84	126.993	104.156	154.836
2	20	84	146.367	121.503	176.319
3	20	84	171.205	143.302	204.54
4	20	84	201.553	168.817	240.638
5	20	84	236.845	196.991	284.762
6	20	84	275.508	226.671	334.868
7	20	84	314.629	256.465	385.983
8	20	84	349.83	284.382	430.341
9	20	84	376.997	308.165	461.204
10	20	84	395.296	326.346	478.816
11	20	84	405.318	337.556	486.683
12	20	84	408.452	340.998	489.249
13	20	84	406.578	337.405	489.933
14	20	84	401.779	329.356	490.127
15	20	84	396.147	320.381	489.831
16	20	84	391.684	313.866	488.795
17	20	84	390.251	312.572	487.234
18	20	84	392.383	316.886	485.867
19	20	84	397.348	324.939	485.893
20	20	84	404.391	334.468	488.932
21	20	84	412.737	343.187	496.381
22	20	84	421.56	349.575	508.367
23	20	84	429.964	353.49	522.982
24	20	84	436.984	355.844	536.624
25	20	84	441.602	357.777	545.067
26	20	84	442.93	359.967	545.014
27	20	84	441.113	361.921	537.633
28	20	84	436.793	362.313	526.582
29	20	84	430.639	359.672	515.608
30	20	84	423.318	353.246	507.29
31	20	84	415.468	343.791	502.09
32	20	84	407.688	333.349	498.606
33	20	84	400.535	324.266	494.744
34	20	84	394.527	318.505	488.695
35	20	84	389.976	316.887	479.924
36	20	84	386.672	318.074	470.065
37	20	84	384.33	320.054	461.514
38	20	84	382.679	320.779	456.522
39	20	84	381.458	318.987	456.163
40	20	84	380.412	314.932	459.507
41	20	84	379.289	310.04	464.006
42	20	84	377.84	305.949	466.624
43	20	84	375.827	303.882	464.804
44	20	84	373.248	303.869	458.467
45	20	84	370.392	304.663	450.301
46	20	84	367.559	304.713	443.367
47	20	84	365.04	302.825	440.037
48	20	84	363.118	298.96	441.044
49	20	84	362.072	294.39	445.316
50	20	84	362.185	291.007	450.773
51	20	84	363.746	290.635	455.249
52	20	84	367.019	294.61	457.224
53	20	84	371.813	302.326	457.272
54	20	84	377.672	311.745	457.54
55	20	84	384.114	320.327	460.603
56	20	84	390.63	325.815	468.338
57	20	84	396.672	327.531	480.409
58	20	84	401.664	326.607	493.971
59	20	84	405.007	324.881	504.895
60	20	84	406.099	323.945	509.089
61	20	84	404.561	324.541	504.311
62	20	84	400.791	325.844	492.975
63	20	84	395.38	326.252	479.156
64	20	84	388.92	324.003	466.844
65	20	84	381.977	318.125	458.644
66	20	84	375.084	309.412	454.694
67	20	84	368.737	300.097	453.078
68	20	84	363.402	292.624	451.299
69	20	84	359.516	288.912	447.374
70	20	84	357.264	289.345	441.126
71	20	84	356.456	292.348	434.623
72	20	84	356.889	295.841	430.535
73	20	84	358.373	297.868	431.167
74	20	84	360.723	297.605	437.228
75	20	84	363.76	295.864	447.236
76	20	84	367.3	294.392	458.265
77	20	84	371.157	294.942	467.067
78	20	84	375.132	298.784	470.988
79	20	84	378.982	305.474	470.18
80	20	84	382.43	313.074	467.15
81	20	84	385.185	319.093	464.965
82	20	84	386.954	321.269	466.067
83	20	84	387.445	318.913	470.702
84	20	84	386.374	313.309	476.479
85	20	84	383.48	306.581	479.668
86	20	84	378.531	300.577	476.703
87	20	84	371.451	296.244	465.751
88	20	84	362.744	292.87	449.288
89	20	84	353.059	288.959	431.379
90	20	84	343.001	282.968	415.77
91	20	84	333.115	274.187	404.709
92	20	84	323.89	263.491	398.133
93	20	84	315.758	252.901	394.237
94	20	84	309.113	244.497	390.805
95	20	84	304.322	239.863	386.104
96	20	84	301.505	239.353	379.797
97	20	84	300.309	241.508	373.426
98	20	84	300.353	244.41	369.101
99	20	84	301.278	246.198	368.681
100	20	84	302.73	245.857	372.759
101	20	84	304.351	243.748	380.021
102	20	84	305.778	241.133	387.752
103	20	84	306.64	239.353	392.843
104	20	84	306.584	239.348	392.708
105	20	84	305.599	240.947	387.597
106	20	84	303.981	242.968	380.315
107	20	84	302.039	243.97	373.93
108	20	84	300.076	242.849	370.787
109	20	84	298.385	239.617	371.565
110	20	84	297.256	235.527	375.164
111	20	84	296.975	232.354	379.568
112	20	84	297.833	231.7	382.842
113	20	84	300.067	234.449	384.051
114	20	84	303.485	239.477	384.602
115	20	84	307.722	244.734	386.92
116	20	84	312.396	248.426	392.84
117	20	84	317.109	249.904	402.386
118	20	84	321.434	249.917	413.416
119	20	84	324.924	249.89	422.488
120	20	84	327.119	251.064	426.212
121	20	84	327.559	253.77	422.805
122	20	84	326.018	255.885	415.373
123	20	84	322.839	252.806	412.273
124	20	84	318.465	242.837	417.648
125	20	84	313.336	229.408	427.97
126	20	84	307.873	217.365	436.067
127	20	84	302.471	210.223	435.198
128	20	84	297.501	210.005	421.451
129	20	84	293.308	216.42	397.512
130	20	84	290.218	219.712	383.351
131	20	84	288.418	198.637	418.777
132	20	84	287.95	164.282	504.713
133	20	84	288.871	135.567	615.537
134	20	84	291.253	118.369	716.642
135	20	84	295.196	114.31	762.315
136	20	84	300.825	126.219	716.973
137	20	84	308.298	158.875	598.254
138	20	84	317.814	180.915	558.305
-98	40	84	2.80949	2.54438	3.10223
-97	40	84	2.67084	2.47104	2.8868
-96	40	84	2.59958	2.33813	2.89027
-95	40	84	2.58738	2.2723	2.94615
-94	40	84	2.61871	2.27973	3.00808
-93	40	84	2.67968	2.34101	3.06735
-92	40	84	2.75646	2.4323	3.12383
-91	40	84	2.83396	2.5249	3.18085
-90	40	84	2.89541	2.58874	3.23841
-89	40	84	2.92282	2.60407	3.28058
-88	40	84	2.89849	2.56755	3.27208
-87	40	84	2.81283	2.4872	3.18108
-86	40	84	2.69292	2.38974	3.03456
-85	40	84	2.57589	2.30139	2.88312
-84	40	84	2.49329	2.2421	2.77261
-83	40	84	2.47331	2.23051	2.74254
-82	40	84	2.54663	2.29147	2.8302
-81	40	84	2.75646	2.46576	3.08142
-80	40	84	3.17655	2.82457	3.57239
-79	40	84	3.94719	3.50151	4.44959
-78	40	84	5.31228	4.72763	5.96924
-77	40	84	7.61742	6.82695	8.49941
-76	40	84	11.4111	10.3059	12.6348
-75	40	84	17.5104	15.8919	19.2937
-74	40	84	26.9884	24.4882	29.7437
-73	40	84	40.9662	36.9874	45.3731
-72	40	84	60.0487	53.8454	66.9668
-71	40	84	83.3431	74.3462	93.4287
-70	40	84	107.45	95.8016	120.514
-69	40	84	128.074	114.705	143
-68	40	84	142.742	128.732	158.276
-67	40	84	150.578	136.618	165.965
-66	40	84	152.186	138.36	167.394
-65	40	84	149.167	135.204	164.573
[truncated: 1,373 more rows]

## Sheet: ChAdOx1-infect
time	age	dur	prediction	lci	uci
-146	20	56	17.2934	6.85618	43.6193
-145	20	56	17.2887	6.97314	42.8643
-144	20	56	17.2995	7.08574	42.2358
-143	20	56	17.3269	7.19525	41.7248
-142	20	56	17.372	7.30224	41.3277
-141	20	56	17.4358	7.40691	41.0437
-140	20	56	17.5193	7.50957	40.8714
-139	20	56	17.6233	7.611	40.8067
-138	20	56	17.7481	7.7126	40.8416
-137	20	56	17.894	7.81621	40.9655
-136	20	56	18.0607	7.92365	41.1666
-135	20	56	18.2477	8.03615	41.4349
-134	20	56	18.4538	8.15402	41.7636
-133	20	56	18.6776	8.27647	42.1498
-132	20	56	18.9172	8.40189	42.5929
-131	20	56	19.1704	8.52829	43.0924
-130	20	56	19.4347	8.65391	43.6458
-129	20	56	19.7072	8.77768	44.2456
-128	20	56	19.9851	8.89939	44.88
-127	20	56	20.2655	9.01954	45.5332
-126	20	56	20.5454	9.13894	46.1883
-125	20	56	20.8221	9.25821	46.8299
-124	20	56	21.0933	9.37745	47.4464
-123	20	56	21.3566	9.49615	48.0305
-122	20	56	21.6103	9.61342	48.5785
-121	20	56	21.853	9.72839	49.0886
-120	20	56	22.0836	9.84066	49.558
-119	20	56	22.3013	9.95059	49.9818
-118	20	56	22.5059	10.0593	50.3528
-117	20	56	22.6973	10.1686	50.6627
-116	20	56	22.8757	10.28	50.9043
-115	20	56	23.0415	10.3948	51.0745
-114	20	56	23.1953	10.5133	51.1753
-113	20	56	23.338	10.6349	51.2144
-112	20	56	23.4705	10.7583	51.2036
-111	20	56	23.5939	10.8818	51.1564
-110	20	56	23.7097	11.0041	51.0855
-109	20	56	23.8195	11.1246	51.0011
-108	20	56	23.925	11.2435	50.9102
-107	20	56	24.0285	11.3616	50.8177
-106	20	56	24.1323	11.4803	50.7277
-105	20	56	24.2392	11.6009	50.6457
-104	20	56	24.352	11.7245	50.5797
-103	20	56	24.4739	11.8516	50.5395
-102	20	56	24.6083	11.9829	50.536
-101	20	56	24.7585	12.1193	50.579
-100	20	56	24.9277	12.2622	50.6754
-99	20	56	25.1193	12.4139	50.8287
-98	20	56	25.3362	12.5771	51.0392
-97	20	56	25.581	12.7547	51.3057
-96	20	56	25.8558	12.9488	51.628
-95	20	56	26.1622	13.1604	52.009
-94	20	56	26.5011	13.3886	52.4554
-93	20	56	26.8726	13.6309	52.9777
-92	20	56	27.2762	13.8835	53.5879
-91	20	56	27.7104	14.1421	54.2966
-90	20	56	28.1733	14.4026	55.1105
-89	20	56	28.6618	14.6618	56.0301
-88	20	56	29.1727	14.9178	57.0491
-87	20	56	29.7022	15.1698	58.1561
-86	20	56	30.2461	15.4175	59.3369
-85	20	56	30.8005	15.6606	60.5771
-84	20	56	31.3618	15.8986	61.8646
-83	20	56	31.9269	16.131	63.1904
-82	20	56	32.4937	16.3573	64.5485
-81	20	56	33.0615	16.578	65.9345
-80	20	56	33.6307	16.7947	67.3443
-79	20	56	34.204	17.011	68.7741
-78	20	56	34.7856	17.232	70.2205
-77	20	56	35.3818	17.4639	71.6834
-76	20	56	36.0009	17.7136	73.1677
-75	20	56	36.6533	17.9882	74.686
-74	20	56	37.3512	18.2944	76.2587
-73	20	56	38.1085	18.6392	77.9138
-72	20	56	38.9407	19.0298	79.6845
-71	20	56	39.8647	19.474	81.6057
-70	20	56	40.8985	19.9814	83.7122
-69	20	56	42.061	20.5626	86.0363
-68	20	56	43.3719	21.2296	88.6087
-67	20	56	44.8513	21.9948	91.4595
-66	20	56	46.5193	22.8705	94.6217
-65	20	56	48.3961	23.8675	98.1329
-64	20	56	50.5014	24.9947	102.037
-63	20	56	52.8539	26.2588	106.385
-62	20	56	55.4711	27.6639	111.229
-61	20	56	58.3683	29.2121	116.625
-60	20	56	61.5585	30.9042	122.619
-59	20	56	65.0519	32.7398	129.254
-58	20	56	68.8545	34.7171	136.559
-57	20	56	72.9687	36.8331	144.556
-56	20	56	77.3921	39.0821	153.255
-55	20	56	82.1176	41.4552	162.665
-54	20	56	87.1333	43.9403	172.785
-53	20	56	92.4229	46.5227	183.609
-52	20	56	97.9656	49.1867	195.119
-51	20	56	103.737	51.918	207.277
-50	20	56	109.71	54.7054	220.02
-49	20	56	115.854	57.5423	233.258
-48	20	56	122.138	60.4261	246.875
-47	20	56	128.528	63.3564	260.737
-46	20	56	134.988	66.3323	274.703
-45	20	56	141.481	69.35	288.636
-44	20	56	147.969	72.4003	302.412
-43	20	56	154.408	75.4684	315.92
-42	20	56	160.755	78.5343	329.056
-41	20	56	166.959	81.5742	341.719
-40	20	56	172.969	84.5617	353.805
-39	20	56	178.729	87.4696	365.201
-38	20	56	184.18	90.2686	375.793
-37	20	56	189.266	92.9275	385.479
-36	20	56	193.931	95.4119	394.179
-35	20	56	198.127	97.6852	401.844
-34	20	56	201.813	99.7109	408.464
-33	20	56	204.961	101.457	414.057
-32	20	56	207.561	102.904	418.661
-31	20	56	209.62	104.045	422.322
-30	20	56	211.163	104.897	425.082
-29	20	56	212.236	105.493	426.989
-28	20	56	212.902	105.881	428.098
-27	20	56	213.241	106.12	428.494
-26	20	56	213.341	106.268	428.298
-25	20	56	213.301	106.382	427.677
-24	20	56	213.22	106.512	426.834
-23	20	56	213.196	106.698	425.992
-22	20	56	213.32	106.978	425.372
-21	20	56	213.673	107.382	425.173
-20	20	56	214.321	107.939	425.551
-19	20	56	215.318	108.674	426.616
-18	20	56	216.697	109.604	428.431
-17	20	56	218.472	110.737	431.023
-16	20	56	220.64	112.071	434.388
-15	20	56	223.177	113.586	438.504
-14	20	56	226.04	115.252	443.325
-13	20	56	229.169	117.024	448.783
-12	20	56	232.491	118.855	454.772
-11	20	56	235.918	120.693	461.151
-10	20	56	239.359	122.49	467.735
-9	20	56	242.716	124.202	474.317
-8	20	56	245.896	125.79	480.682
-7	20	56	248.814	127.218	486.634
-6	20	56	251.397	128.45	492.023
-5	20	56	253.59	129.455	496.757
-4	20	56	255.356	130.205	500.801
-3	20	56	256.682	130.682	504.166
-2	20	56	257.574	130.886	506.888
-1	20	56	258.06	130.833	509.008
0	20	56	258.181	130.558	510.558
1	20	56	257.992	130.11	511.566
2	20	56	257.556	129.545	512.063
3	20	56	256.939	128.916	512.098
4	20	56	256.205	128.268	511.751
5	20	56	255.417	127.635	511.131
6	20	56	254.629	127.037	510.369
7	20	56	253.884	126.486	509.599
8	20	56	253.22	125.99	508.931
9	20	56	252.662	125.557	508.441
10	20	56	252.227	125.195	508.154
11	20	56	251.922	124.917	508.055
12	20	56	251.749	124.734	508.101
13	20	56	251.703	124.654	508.241
14	20	56	251.775	124.678	508.435
15	20	56	251.954	124.8	508.66
16	20	56	252.226	125.009	508.91
17	20	56	252.578	125.29	509.185
18	20	56	252.995	125.632	509.474
19	20	56	253.464	126.031	509.746
20	20	56	253.971	126.486	509.948
21	20	56	254.504	127.001	510.012
22	20	56	255.049	127.581	509.872
23	20	56	255.594	128.222	509.492
24	20	56	256.125	128.912	508.874
25	20	56	256.627	129.624	508.067
26	20	56	257.087	130.321	507.16
27	20	56	257.49	130.962	506.261
28	20	56	257.821	131.503	505.476
29	20	56	258.069	131.909	504.89
30	20	56	258.221	132.153	504.554
31	20	56	258.271	132.219	504.497
32	20	56	258.214	132.099	504.731
33	20	56	258.049	131.788	505.276
34	20	56	257.78	131.283	506.164
35	20	56	257.416	130.581	507.447
36	20	56	256.97	129.686	509.178
37	20	56	256.456	128.608	511.394
38	20	56	255.893	127.371	514.098
39	20	56	255.3	126.011	517.241
40	20	56	254.695	124.573	520.734
41	20	56	254.095	123.107	524.455
42	20	56	253.514	121.658	528.279
43	20	56	252.963	120.26	532.099
44	20	56	252.445	118.931	535.846
45	20	56	251.961	117.677	539.483
46	20	56	251.507	116.494	542.998
47	20	56	251.072	115.372	546.38
48	20	56	250.643	114.305	549.598
49	20	56	250.203	113.288	552.588
50	20	56	249.735	112.323	555.254
51	20	56	249.221	111.412	557.489
52	20	56	248.643	110.558	559.196
53	20	56	247.988	109.757	560.315
54	20	56	247.245	108.997	560.842
55	20	56	246.408	108.263	560.826
56	20	56	245.474	107.535	560.352
57	20	56	244.447	106.796	559.517
58	20	56	243.331	106.035	558.398
59	20	56	242.136	105.252	557.041
60	20	56	240.872	104.454	555.454
61	20	56	239.551	103.653	553.622
62	20	56	238.181	102.859	551.532
63	20	56	236.771	102.078	549.19
64	20	56	235.325	101.307	546.633
65	20	56	233.844	100.534	543.925
66	20	56	232.325	99.7445	541.13
67	20	56	230.76	98.9249	538.289
68	20	56	229.139	98.0679	535.391
69	20	56	227.448	97.175	532.365
70	20	56	225.672	96.2553	529.091
71	20	56	223.795	95.3213	525.424
72	20	56	221.801	94.3836	521.233
73	20	56	219.678	93.4455	516.435
74	20	56	217.415	92.5016	511.011
75	20	56	215.005	91.5384	505.004
76	20	56	212.445	90.5389	498.494
77	20	56	209.738	89.4888	491.569
78	20	56	206.887	88.381	484.294
79	20	56	203.903	87.2177	476.698
80	20	56	200.797	86.0087	468.785
81	20	56	197.583	84.7653	460.555
82	20	56	194.275	83.4941	452.04
83	20	56	190.887	82.1911	443.332
84	20	56	187.434	80.8392	434.585
85	20	56	183.928	79.4117	425.999
86	20	56	180.379	77.8779	417.789
87	20	56	176.797	76.2121	410.134
88	20	56	173.189	74.4007	403.149
89	20	56	169.562	72.4451	396.872
90	20	56	165.922	70.3586	391.281
91	20	56	162.271	68.1598	386.328
92	20	56	158.617	65.8642	381.989
93	20	56	154.964	63.4787	378.296
94	20	56	151.317	61.001	375.353
95	20	56	147.685	58.4241	373.317
96	20	56	144.073	55.7445	372.361
97	20	56	140.491	52.9696	372.626
98	20	56	136.948	50.1213	374.188
99	20	56	133.452	47.2339	377.046
100	20	56	130.011	44.3469	381.15
101	20	56	126.633	41.4957	386.448
102	20	56	123.325	38.7049	392.948
103	20	56	120.092	35.9848	400.78
104	20	56	116.937	33.3338	410.219
105	20	56	113.862	30.7446	421.688
106	20	56	110.869	28.2113	435.713
107	20	56	107.957	25.7358	452.859
108	20	56	105.123	23.3308	473.661
109	20	56	102.366	21.018	498.565
110	20	56	99.6827	18.8228	527.903
111	20	56	97.0702	16.7689	561.911
-146	40	56	24.9641	17.7779	35.0552
-145	40	56	24.9679	18.0331	34.5697
-144	40	56	25.0119	18.2763	34.2298
-143	40	56	25.1054	18.5167	34.0385
-142	40	56	25.2558	18.7585	34.0037
-141	40	56	25.4676	19.0024	34.1324
-140	40	56	25.7416	19.2488	34.4247
-139	40	56	26.075	19.4997	34.8676
-138	40	56	26.4604	19.7598	35.4332
-137	40	56	26.8859	20.0346	36.0802
-136	40	56	27.335	20.3264	36.7603
-135	40	56	27.7873	20.6316	37.4247
-134	40	56	28.2189	20.9386	38.0305
-133	40	56	28.6043	21.2277	38.5442
-132	40	56	28.9178	21.4738	38.9424
-131	40	56	29.1363	21.6512	39.2091
-130	40	56	29.2408	21.7385	39.3323
-129	40	56	29.2194	21.7236	39.3018
-128	40	56	29.0685	21.6059	39.1088
-127	40	56	28.7936	21.395	38.7505
-126	40	56	28.4089	21.1081	38.2349
-125	40	56	27.937	20.7655	37.5853
-124	40	56	27.4061	20.3876	36.8406
-123	40	56	26.848	19.9935	36.0525
-122	40	56	26.2959	19.6007	35.2781
-121	40	56	25.7821	19.2267	34.5724
-120	40	56	25.336	18.8902	33.9812
-119	40	56	24.9833	18.6111	33.5374
-118	40	56	24.7452	18.4098	33.2609
-117	40	56	24.6379	18.3054	33.161
-116	40	56	24.6726	18.3131	33.2404
-115	40	56	24.8553	18.4421	33.4988
-114	40	56	25.1871	18.6945	33.9346
-113	40	56	25.6633	19.0649	34.5453
-112	40	56	26.2732	19.541	35.3249
-111	40	56	27.0002	20.1047	36.2608
-110	40	56	27.8208	20.7345	37.3289
-109	40	56	28.705	21.4071	38.4908
-108	40	56	29.6173	22.0991	39.6931
-107	40	56	30.5178	22.7872	40.8711
-106	40	56	31.3649	23.4477	41.9555
-105	40	56	32.1182	24.0561	42.8822
-104	40	56	32.7417	24.5873	43.6006
-103	40	56	33.2076	25.0165	44.0809
-102	40	56	33.4989	25.3227	44.315
-101	40	56	33.6109	25.4923	44.3149
-100	40	56	33.5514	25.5223	44.1064
-99	40	56	33.3402	25.4227	43.7235
-98	40	56	33.006	25.2152	43.204
-97	40	56	32.5839	24.9298	42.588
-96	40	56	32.112	24.5999	41.9179
-95	40	56	31.6284	24.2577	41.2388
-94	40	56	31.169	23.9302	40.5974
-93	40	56	30.7652	23.639	40.0398
-92	40	56	30.4435	23.4	39.6071
-91	40	56	30.2243	23.226	39.3313
-90	40	56	30.1226	23.1279	39.2327
-89	40	56	30.1475	23.1159	39.3182
-88	40	56	30.303	23.1989	39.5826
-87	40	56	30.5878	23.3832	40.012
-86	40	56	30.9957	23.6708	40.5872
-85	40	56	31.5159	24.0572	41.287
-84	40	56	32.1327	24.5306	42.0908
-83	40	56	32.8261	25.072	42.9784
-82	40	56	33.5718	25.6567	43.9285
-81	40	56	34.3417	26.257	44.9158
-80	40	56	35.1053	26.845	45.9073
-79	40	56	35.8302	27.3956	46.8616
-78	40	56	36.4841	27.8879	47.73
-77	40	56	37.0367	28.3054	48.4614
-76	40	56	37.4612	28.6344	49.009
-75	40	56	37.7369	28.8637	49.3379
-74	40	56	37.8503	28.9834	49.4299
-73	40	56	37.7968	28.9862	49.2855
-72	40	56	37.5811	28.8692	48.9219
-71	40	56	37.2175	28.6368	48.3694
-70	40	56	36.7291	28.302	47.6655
-69	40	56	36.1468	27.8873	46.8526
-68	40	56	35.5072	27.4226	45.9753
-67	40	56	34.8515	26.9428	45.0816
-66	40	56	34.2231	26.484	44.2238
-65	40	56	33.6669	26.0811	43.459
-64	40	56	33.2275	25.767	42.848
-63	40	56	32.9496	25.5729	42.4542
-62	40	56	32.8777	25.5297	42.3405
-61	40	56	33.0569	25.6709	42.568
-60	40	56	33.5343	26.0339	43.1957
-59	40	56	34.3607	26.6622	44.282
-58	40	56	35.5917	27.6054	45.8884
-57	40	56	37.2902	28.9195	48.0839
-56	40	56	39.5277	30.6662	50.9498
-55	40	56	42.3848	32.9122	54.5836
-54	40	56	45.9513	35.727	59.1017
-53	40	56	50.3247	39.1811	64.6376
-52	40	56	55.6055	43.3431	71.3371
-51	40	56	61.8911	48.2757	79.3465
-50	40	56	69.2651	54.031	88.7945
-49	40	56	77.7842	60.6432	99.77
-48	40	56	87.4618	68.119	112.297
-47	40	56	98.2517	76.4238	126.314
-46	40	56	110.032	85.4681	141.657
-45	40	56	122.598	95.0951	158.056
-44	40	56	135.659	105.078	175.142
-43	40	56	148.855	115.128	192.464
-42	40	56	161.779	124.922	209.509
-41	40	56	174.014	134.142	225.737
-40	40	56	185.179	142.511	240.62
-39	40	56	194.965	149.835	253.688
-38	40	56	203.17	156.011	264.586
-37	40	56	209.716	161.032	273.119
-36	40	56	214.648	164.968	279.289
-35	40	56	218.12	167.943	283.288
-34	40	56	220.367	170.11	285.474
-33	40	56	221.679	171.638	286.309
-32	40	56	222.36	172.704	286.295
-31	40	56	222.71	173.484	285.902
-30	40	56	222.994	174.157	285.526
-29	40	56	223.436	174.889	285.46
-28	40	56	224.207	175.828	285.897
-27	40	56	225.417	177.081	286.949
-26	40	56	227.125	178.704	288.667
-25	40	56	229.332	180.692	291.065
-24	40	56	231.989	182.98	294.124
-23	40	56	235.001	185.452	297.788
-22	40	56	238.237	187.967	301.95
-21	40	56	241.536	190.381	306.436
-20	40	56	244.719	192.565	310.999
-19	40	56	247.603	194.42	315.335
-18	40	56	250.015	195.877	319.117
-17	40	56	251.804	196.884	322.044
-16	40	56	252.856	197.404	323.885
-15	40	56	253.104	197.407	324.514
-14	40	56	252.53	196.874	323.92
-13	40	56	251.17	195.805	322.19
-12	40	56	249.109	194.236	319.484
-11	40	56	246.471	192.242	315.997
-10	40	56	243.408	189.937	311.933
-9	40	56	240.093	187.469	307.489
-8	40	56	236.701	184.997	302.856
-7	40	56	233.406	182.671	298.231
-6	40	56	230.365	180.615	293.819
-5	40	56	227.721	178.917	289.837
-4	40	56	225.59	177.629	286.501
-3	40	56	224.068	176.778	284.009
-2	40	56	223.223	176.373	282.518
-1	40	56	223.1	176.423	282.126
0	40	56	223.719	176.942	282.862
1	40	56	225.078	177.946	284.692
2	40	56	227.149	179.445	287.535
3	40	56	229.884	181.427	291.282
4	40	56	233.209	183.853	295.815
5	40	56	237.028	186.644	301.014
6	40	56	241.224	189.692	306.755
7	40	56	245.656	192.87	312.888
8	40	56	250.168	196.049	319.227
9	40	56	254.591	199.112	325.529
10	40	56	258.748	201.961	331.502
11	40	56	262.466	204.519	336.83
12	40	56	265.582	206.717	341.21
13	40	56	267.957	208.484	344.395
14	40	56	269.482	209.743	346.237
15	40	56	270.092	210.412	346.699
16	40	56	269.763	210.415	345.851
17	40	56	268.525	209.707	343.84
18	40	56	266.451	208.291	340.851
19	40	56	263.66	206.235	337.075
20	40	56	260.302	203.664	332.69
21	40	56	256.552	200.75	327.866
22	40	56	252.599	197.676	322.78
23	40	56	248.629	194.615	317.636
24	40	56	244.824	191.703	312.664
25	40	56	241.344	189.04	308.119
26	40	56	238.327	186.69	304.247
27	40	56	235.884	184.698	301.255
28	40	56	234.09	183.1	299.279
29	40	56	232.989	181.938	298.366
30	40	56	232.592	181.251	298.476
31	40	56	232.871	181.067	299.496
32	40	56	233.767	181.388	301.27
33	40	56	235.184	182.172	303.624
34	40	56	236.999	183.324	306.388
35	40	56	239.057	184.709	309.396
36	40	56	241.183	186.154	312.48
37	40	56	243.191	187.484	315.452
38	40	56	244.891	188.537	318.09
39	40	56	246.105	189.192	320.138
40	40	56	246.678	189.368	321.332
41	40	56	246.495	189.024	321.44
42	40	56	245.491	188.144	320.317
43	40	56	243.653	186.72	317.944
44	40	56	241.027	184.75	314.447
45	40	56	237.715	182.241	310.075
46	40	56	233.861	179.224	305.156
47	40	56	229.646	175.772	300.032
48	40	56	225.266	172.013	295.006
49	40	56	220.928	168.126	290.313
50	40	56	216.828	164.319	286.117
51	40	56	213.147	160.795	282.543
52	40	56	210.042	157.728	279.707
53	40	56	207.641	155.237	277.737
54	40	56	206.042	153.38	276.784
55	40	56	205.309	152.168	277.009
56	40	56	205.477	151.575	278.547
57	40	56	206.546	151.56	281.482
58	40	56	208.487	152.086	285.804
59	40	56	211.235	153.122	291.403
60	40	56	214.695	154.644	298.064
61	40	56	218.737	156.616	305.497
62	40	56	223.201	158.975	313.375
63	40	56	227.899	161.615	321.37
64	40	56	232.622	164.382	329.19
65	40	56	237.145	167.083	336.586
66	40	56	241.245	169.506	343.346
67	40	56	244.709	171.45	349.272
68	40	56	247.352	172.76	354.15
69	40	56	249.026	173.346	357.746
70	40	56	249.634	173.186	359.828
71	40	56	249.136	172.311	360.215
72	40	56	247.55	170.779	358.832
73	40	56	244.946	168.651	355.756
74	40	56	241.444	165.98	351.217
75	40	56	237.193	162.809	345.564
76	40	56	232.37	159.188	339.196
77	40	56	227.155	155.194	332.482
78	40	56	221.727	150.942	325.705
79	40	56	216.251	146.581	319.034
80	40	56	210.872	142.276	312.542
81	40	56	205.712	138.176	306.259
82	40	56	200.864	134.392	300.214
83	40	56	196.397	130.982	294.481
84	40	56	192.354	127.947	289.183
85	40	56	188.756	125.245	284.474
86	40	56	185.605	122.816	280.495
87	40	56	182.887	120.607	277.328
88	40	56	180.574	118.59	274.955
89	40	56	178.628	116.771	273.252
90	40	56	177.002	115.177	272.014
91	40	56	175.647	113.839	271.013
92	40	56	174.508	112.765	270.059
93	40	56	173.532	111.922	269.058
94	40	56	172.665	111.23	268.033
95	40	56	171.858	110.573	267.111
96	40	56	171.066	109.821	266.465
97	40	56	170.25	108.869	266.238
98	40	56	169.378	107.663	266.469
99	40	56	168.426	106.219	267.064
100	40	56	167.377	104.603	267.823
101	40	56	166.223	102.894	268.528
102	40	56	164.961	101.141	269.05
103	40	56	163.595	99.3232	269.458
104	40	56	162.137	97.3355	270.079
105	40	56	160.598	95.0034	271.481
106	40	56	158.995	92.1304	274.388
107	40	56	157.347	88.572	279.525
108	40	56	155.67	84.3008	287.462
109	40	56	153.982	79.4266	298.519
110	40	56	152.295	74.1568	312.767
111	40	56	150.621	68.7263	330.101
-146	60	56	25.6106	16.2012	40.4848
-145	60	56	25.0288	15.9617	39.2465
-144	60	56	24.4322	15.6973	38.0278
-143	60	56	23.8392	15.4206	36.8536
-142	60	56	23.2679	15.1415	35.7556
-141	60	56	22.7358	14.8683	34.7664
-140	60	56	22.2596	14.6104	33.9136
-139	60	56	21.8547	14.3792	33.2165
-138	60	56	21.5354	14.1889	32.6857
-137	60	56	21.3151	14.0549	32.3259
-136	60	56	21.2064	13.9922	32.1402
-135	60	56	21.2209	14.0139	32.1345
-134	60	56	21.3699	14.1298	32.3198
-133	60	56	21.664	14.3468	32.7131
-132	60	56	22.1133	14.6689	33.3356
-131	60	56	22.7271	15.099	34.209
-130	60	56	23.5133	15.6394	35.3514
-129	60	56	24.4779	16.2935	36.7735
-128	60	56	25.6234	17.0645	38.4751
-127	60	56	26.9477	17.9552	40.4439
-126	60	56	28.4425	18.9649	42.6565
-125	60	56	30.0911	20.0862	45.0793
-124	60	56	31.867	21.3024	47.671
-123	60	56	33.7328	22.5851	50.3827
-122	60	56	35.6394	23.8946	53.1573
-121	60	56	37.5276	25.1819	55.9261
-120	60	56	39.3302	26.3943	58.606
-119	60	56	40.9761	27.4809	61.0985
-118	60	56	42.3967	28.3985	63.2949
-117	60	56	43.5315	29.1146	65.0874
-116	60	56	44.3349	29.6087	66.3855
-115	60	56	44.7812	29.872	67.1315
-114	60	56	44.8675	29.9067	67.3125
-113	60	56	44.6143	29.7251	66.9615
-112	60	56	44.0628	29.3499	66.151
-111	60	56	43.2702	28.8141	64.9791
-110	60	56	42.3043	28.1597	63.5538
-109	60	56	41.2366	27.4351	61.9812
-108	60	56	40.137	26.6907	60.3572
-107	60	56	39.069	25.9741	58.7657
-106	60	56	38.0872	25.3259	57.2788
-105	60	56	37.2355	24.7767	55.9591
-104	60	56	36.5465	24.3466	54.8597
-103	60	56	36.0424	24.0459	54.0239
-102	60	56	35.7353	23.8769	53.4831
-101	60	56	35.628	23.8362	53.2532
-100	60	56	35.715	23.9172	53.3324
-99	60	56	35.9824	24.1106	53.6999
-98	60	56	36.4088	24.4054	54.316
-97	60	56	36.9649	24.7872	55.1253
-96	60	56	37.6145	25.2374	56.0617
-95	60	56	38.3156	25.7317	57.0537
-94	60	56	39.0217	26.2396	58.0304
-93	60	56	39.6848	26.7264	58.9262
-92	60	56	40.2583	27.1557	59.6831
-91	60	56	40.701	27.494	60.2522
-90	60	56	40.9804	27.7155	60.5941
-89	60	56	41.0762	27.8055	60.6806
-88	60	56	40.9818	27.7619	60.4968
-87	60	56	40.705	27.5941	60.0453
-86	60	56	40.2671	27.3203	59.3491
-85	60	56	39.7001	26.9641	58.4519
-84	60	56	39.0439	26.5511	57.4148
-83	60	56	38.3421	26.1076	56.31
-82	60	56	37.6388	25.6591	55.2116
-81	60	56	36.9758	25.2309	54.1879
-80	60	56	36.3899	24.8474	53.2943
-79	60	56	35.9124	24.5322	52.5717
-78	60	56	35.5677	24.3065	52.0461
-77	60	56	35.3735	24.1878	51.732
-76	60	56	35.3413	24.1885	51.6363
-75	60	56	35.4765	24.3151	51.7613
-74	60	56	35.7791	24.5676	52.1071
-73	60	56	36.2444	24.9405	52.6718
-72	60	56	36.8632	25.4236	53.4503
-71	60	56	37.6227	26.0042	54.4322
-70	60	56	38.5075	26.6692	55.6008
-69	60	56	39.5003	27.4058	56.9323
-68	60	56	40.5839	28.2035	58.3989
-67	60	56	41.7419	29.053	59.9728
-66	60	56	42.9616	29.9468	61.6327
-65	60	56	44.2348	30.8783	63.3688
-64	60	56	45.5603	31.8429	65.187
-63	60	56	46.9447	32.8391	67.1092
-62	60	56	48.4039	33.8716	69.1712
-61	60	56	49.9633	34.9535	71.4185
-60	60	56	51.658	36.109	73.9025
-59	60	56	53.5326	37.3734	76.6786
-58	60	56	55.6406	38.7919	79.8073
-57	60	56	58.0436	40.417	83.3575
-56	60	56	60.8106	42.3049	87.4114
-55	60	56	64.0175	44.5131	92.0681
-54	60	56	67.7454	47.0978	97.4447
-53	60	56	72.0799	50.1139	103.674
-52	60	56	77.1091	53.6152	110.898
-51	60	56	82.9203	57.6556	119.256
-50	60	56	89.5964	62.29	128.873
-49	60	56	97.2101	67.5724	139.847
-48	60	56	105.817	73.552	152.235
-47	60	56	115.446	80.2644	166.049
-46	60	56	126.091	87.7202	181.247
-45	60	56	137.702	95.8921	197.741
-44	60	56	150.172	104.703	215.385
-43	60	56	163.336	114.021	233.981
-42	60	56	176.972	123.661	253.265
-41	60	56	190.799	133.398	272.899
-40	60	56	204.498	142.989	292.467
-39	60	56	217.728	152.193	311.481
-38	60	56	230.147	160.794	329.414
-37	60	56	241.445	168.607	345.75
-36	60	56	251.366	175.489	360.051
-35	60	56	259.726	181.335	372.007
-34	60	56	266.43	186.079	381.478
-33	60	56	271.471	189.699	388.492
-32	60	56	274.926	192.221	393.216
-31	60	56	276.94	193.72	395.911
-30	60	56	277.709	194.321	396.881
-29	60	56	277.459	194.188	396.436
-28	60	56	276.421	193.502	394.873
-27	60	56	274.821	192.439	392.471
-26	60	56	272.857	191.151	389.487
-25	60	56	270.695	189.753	386.163
-24	60	56	268.461	188.32	382.708
-23	60	56	266.242	186.889	379.288
-22	60	56	264.085	185.476	376.008
-21	60	56	262	184.083	372.897
-20	60	56	259.972	182.706	369.912
-19	60	56	257.961	181.34	366.956
-18	60	56	255.918	179.973	363.909
-17	60	56	253.787	178.583	360.661
-16	60	56	251.52	177.132	357.147
-15	60	56	249.082	175.576	353.361
-14	60	56	246.457	173.865	349.357
-13	60	56	243.657	171.97	345.226
-12	60	56	240.718	169.889	341.077
-11	60	56	237.706	167.664	337.006
-10	60	56	234.708	165.384	333.092
-9	60	56	231.834	163.168	329.396
-8	60	56	229.203	161.156	325.983
-7	60	56	226.944	159.483	322.941
-6	60	56	225.183	158.266	320.394
-5	60	56	224.04	157.59	318.508
-4	60	56	223.623	157.514	317.478
-3	60	56	224.023	158.064	317.506
-2	60	56	225.312	159.252	318.773
-1	60	56	227.536	161.077	321.415
0	60	56	230.715	163.531	325.501
1	60	56	234.84	166.601	331.028
2	60	56	239.865	170.261	337.925
3	60	56	245.713	174.461	346.067
4	60	56	252.267	179.119	355.285
5	60	56	259.372	184.119	365.383
6	60	56	266.842	189.307	376.134
7	60	56	274.462	194.511	387.276
8	60	56	281.997	199.555	398.499
9	60	56	289.211	204.285	409.443
10	60	56	295.875	208.576	419.712
11	60	56	301.787	212.343	428.908
12	60	56	306.789	215.535	436.679
13	60	56	310.775	218.124	442.781
14	60	56	313.7	220.098	447.11
15	60	56	315.581	221.452	449.719
16	60	56	316.492	222.199	450.799
17	60	56	316.554	222.372	450.626
18	60	56	315.924	222.038	449.508
19	60	56	314.773	221.3	447.727
20	60	56	313.28	220.295	445.513
21	60	56	311.61	219.171	443.037
22	60	56	309.908	218.066	440.432
23	60	56	308.29	217.084	437.816
24	60	56	306.838	216.281	435.31
25	60	56	305.596	215.658	433.043
26	60	56	304.577	215.171	431.132
27	60	56	303.757	214.751	429.651
28	60	56	303.089	214.332	428.603
29	60	56	302.505	213.861	427.891
30	60	56	301.923	213.317	427.334
31	60	56	301.256	212.698	426.686
32	60	56	300.421	212.012	425.695
33	60	56	299.344	211.261	424.153
34	60	56	297.971	210.423	421.944
35	60	56	296.268	209.458	419.055
36	60	56	294.223	208.31	415.571
37	60	56	291.853	206.928	411.632
38	60	56	289.192	205.284	407.397
39	60	56	286.296	203.389	402.997
40	60	56	283.231	201.294	398.522
41	60	56	280.072	199.077	394.021
42	60	56	276.893	196.827	389.53
43	60	56	273.765	194.621	385.092
44	60	56	270.746	192.508	380.78
45	60	56	267.885	190.506	376.691
46	60	56	265.213	188.61	372.927
47	60	56	262.747	186.804	369.562
48	60	56	260.486	185.078	366.619
49	60	56	258.418	183.436	364.05
50	60	56	256.515	181.897	361.743
51	60	56	254.742	180.481	359.556
52	60	56	253.054	179.198	357.351
53	60	56	251.407	178.03	355.029
54	60	56	249.755	176.93	352.555
55	60	56	248.053	175.826	349.952
56	60	56	246.265	174.636	347.276
57	60	56	244.362	173.293	344.578
58	60	56	242.322	171.763	341.868
59	60	56	240.137	170.057	339.098
60	60	56	237.807	168.224	336.173
61	60	56	235.343	166.334	332.983
62	60	56	232.766	164.454	329.453
63	60	56	230.102	162.626	325.576
64	60	56	227.389	160.859	321.434
65	60	56	224.665	159.132	317.187
66	60	56	221.976	157.406	313.034
67	60	56	219.369	155.654	309.164
68	60	56	216.891	153.874	305.715
69	60	56	214.591	152.107	302.742
70	60	56	212.516	150.429	300.229
71	60	56	210.713	148.934	298.119
72	60	56	209.224	147.707	296.36
73	60	56	208.086	146.805	294.947
74	60	56	207.333	146.246	293.935
75	60	56	206.992	146.011	293.441
76	60	56	207.08	146.055	293.601
77	60	56	207.606	146.336	294.529
78	60	56	208.567	146.825	296.271
79	60	56	209.947	147.527	298.778
80	60	56	211.718	148.468	301.913
81	60	56	213.833	149.678	305.485
82	60	56	216.231	151.167	309.301
83	60	56	218.837	152.897	313.215
84	60	56	221.559	154.775	317.16
85	60	56	224.296	156.656	321.141
86	60	56	226.937	158.369	325.192
87	60	56	229.37	159.761	329.308
88	60	56	231.487	160.733	333.385
89	60	56	233.191	161.268	337.19
90	60	56	234.403	161.416	340.392
91	60	56	235.068	161.267	342.642
92	60	56	235.159	160.903	343.684
93	60	56	234.68	160.362	343.44
94	60	56	233.665	159.622	342.056
95	60	56	232.176	158.606	339.871
96	60	56	230.296	157.226	337.323
97	60	56	228.123	155.429	334.817
98	60	56	225.766	153.248	332.599
99	60	56	223.329	150.816	330.706
100	60	56	220.911	148.339	328.988
101	60	56	218.6	146.034	327.225
102	60	56	216.464	144.05	325.279
103	60	56	214.549	142.408	323.235
104	60	56	212.884	140.962	321.502
105	60	56	211.472	139.391	320.825
106	60	56	210.299	137.262	322.197
107	60	56	209.334	134.152	326.649
108	60	56	208.535	129.816	334.987
109	60	56	207.852	124.283	347.613
110	60	56	207.239	117.822	364.516
111	60	56	206.654	110.805	385.417
-146	80	56	36.5757	16.8307	79.4846
-145	80	56	37.5108	17.5065	80.3737
-144	80	56	38.4759	18.1892	81.3887
-143	80	56	39.4666	18.8762	82.5174
-142	80	56	40.4781	19.562	83.7581
-141	80	56	41.5047	20.2393	85.1139
-140	80	56	42.5403	20.9008	86.5842
-139	80	56	43.5786	21.5419	88.1581
-138	80	56	44.6131	22.1614	89.8106
-137	80	56	45.6375	22.7613	91.5053
-136	80	56	46.6456	23.3454	93.201
-135	80	56	47.6318	23.9171	94.8603
-134	80	56	48.5907	24.4779	96.4567
-133	80	56	49.5175	25.0257	97.9788
-132	80	56	50.408	25.556	99.4275
-131	80	56	51.2582	26.0628	100.811
-130	80	56	52.0646	26.5408	102.134
-129	80	56	52.8242	26.9869	103.398
-128	80	56	53.5339	27.4009	104.591
-127	80	56	54.1913	27.7849	105.694
-126	80	56	54.7939	28.1416	106.688
-125	80	56	55.3395	28.4727	107.558
-124	80	56	55.8264	28.7779	108.298
-123	80	56	56.253	29.0542	108.914
-122	80	56	56.6183	29.2974	109.417
-121	80	56	56.9218	29.5043	109.818
-120	80	56	57.1635	29.6737	110.12
-119	80	56	57.3438	29.8086	110.314
-118	80	56	57.4637	29.9151	110.381
-117	80	56	57.5244	30.0017	110.296
-116	80	56	57.5275	30.0763	110.034
-115	80	56	57.4742	30.1443	109.582
-114	80	56	57.3658	30.2069	108.943
-113	80	56	57.2028	30.2609	108.132
-112	80	56	56.9852	30.299	107.176
-111	80	56	56.7121	30.3123	106.104
-110	80	56	56.3816	30.2917	104.942
-109	80	56	55.9912	30.2299	103.706
-108	80	56	55.5376	30.1214	102.4
-107	80	56	55.0171	29.9626	101.022
-106	80	56	54.4263	29.7507	99.5678
-105	80	56	53.762	29.4822	98.0371
-104	80	56	53.0223	29.1527	96.4361
-103	80	56	52.2071	28.7577	94.7775
-102	80	56	51.3182	28.2944	93.0772
-101	80	56	50.36	27.7631	91.3491
-100	80	56	49.3396	27.1693	89.6012
-99	80	56	48.267	26.5237	87.8346
-98	80	56	47.1546	25.8416	86.0455
-97	80	56	46.0171	25.1404	84.23
-96	80	56	44.871	24.4377	82.3893
-95	80	56	43.7337	23.7495	80.5336
-94	80	56	42.6228	23.0889	78.6827
-93	80	56	41.5557	22.4666	76.8641
-92	80	56	40.5488	21.8911	75.1085
-91	80	56	39.6169	21.3696	73.4452
-90	80	56	38.7727	20.909	71.8982
-89	80	56	38.0269	20.5157	70.4849
-88	80	56	37.3879	20.1955	69.2161
-87	80	56	36.8614	19.9529	68.0988
-86	80	56	36.4511	19.7901	67.1389
-85	80	56	36.1584	19.7069	66.3437
-84	80	56	35.9823	19.7	65.7222
-83	80	56	35.9203	19.7637	65.285
-82	80	56	35.968	19.8903	65.0417
-81	80	56	36.1194	20.0716	64.9978
-80	80	56	36.3671	20.2994	65.1529
-79	80	56	36.7028	20.5667	65.4988
-78	80	56	37.1174	20.8676	66.021
-77	80	56	37.601	21.1966	66.7011
-76	80	56	38.144	21.5486	67.5202
-75	80	56	38.7367	21.9175	68.4628
-74	80	56	39.3702	22.2965	69.5184
-73	80	56	40.0367	22.6783	70.6816
-72	80	56	40.7298	23.0564	71.9502
-71	80	56	41.4447	23.4265	73.3216
-70	80	56	42.1789	23.7874	74.79
-69	80	56	42.932	24.1425	76.345
-68	80	56	43.7059	24.4986	77.972
-67	80	56	44.5047	24.8656	79.6551
-66	80	56	45.335	25.2548	81.3812
-65	80	56	46.2055	25.6779	83.1432
-64	80	56	47.1267	26.1463	84.9423
-63	80	56	48.1114	26.6709	86.7878
-62	80	56	49.1737	27.2625	88.6955
-61	80	56	50.3297	27.9328	90.685
-60	80	56	51.5968	28.6948	92.7775
-59	80	56	52.9938	29.563	94.9954
-58	80	56	54.5412	30.5529	97.3636
-57	80	56	56.2605	31.6801	99.9127
-56	80	56	58.1747	32.9585	102.684
-55	80	56	60.308	34.3992	105.731
-54	80	56	62.6855	36.0098	109.122
-53	80	56	65.3332	37.7937	112.94
-52	80	56	68.2775	39.7515	117.274
-51	80	56	71.5445	41.8828	122.213
-50	80	56	75.1596	44.188	127.839
-49	80	56	79.1461	46.6703	134.221
-48	80	56	83.5242	49.3352	141.406
-47	80	56	88.3094	52.1901	149.426
-46	80	56	93.511	55.2404	158.295
-45	80	56	99.13	58.4873	168.015
-44	80	56	105.157	61.9244	178.573
-43	80	56	111.572	65.5375	189.941
-42	80	56	118.339	69.3045	202.066
-41	80	56	125.409	73.1979	214.863
-40	80	56	132.719	77.1872	228.203
-39	80	56	140.19	81.2399	241.915
-38	80	56	147.73	85.3219	255.786
-37	80	56	155.239	89.396	269.577
-36	80	56	162.609	93.4199	283.042
-35	80	56	169.732	97.345	295.947
-34	80	56	176.503	101.118	308.088
-33	80	56	182.825	104.683	319.297
-32	80	56	188.618	107.991	329.442
-31	80	56	193.818	111.003	338.419
-30	80	56	198.382	113.694	346.154
-29	80	56	202.292	116.059	352.596
-28	80	56	205.549	118.107	357.732
-27	80	56	208.18	119.855	361.593
-26	80	56	210.227	121.327	364.268
-25	80	56	211.751	122.541	365.905
-24	80	56	212.823	123.517	366.7
-23	80	56	213.523	124.271	366.878
-22	80	56	213.936	124.823	366.669
-21	80	56	214.146	125.201	366.281
-20	80	56	214.237	125.441	365.891
-19	80	56	214.288	125.589	365.633
-18	80	56	214.371	125.692	365.616
-17	80	56	214.552	125.795	365.934
-16	80	56	214.888	125.931	366.682
-15	80	56	215.426	126.124	367.958
-14	80	56	216.204	126.382	369.863
-13	80	56	217.251	126.712	372.484
-12	80	56	218.586	127.117	375.873
-11	80	56	220.216	127.61	380.027
-10	80	56	222.14	128.21	384.886
-9	80	56	224.345	128.945	390.327
-8	80	56	226.808	129.844	396.185
-7	80	56	229.499	130.93	402.272
-6	80	56	232.374	132.216	408.404
-5	80	56	235.386	133.698	414.416
-4	80	56	238.48	135.355	420.174
-3	80	56	241.596	137.153	425.573
-2	80	56	244.674	139.052	430.525
-1	80	56	247.655	141.01	434.955
0	80	56	250.485	142.989	438.794
1	80	56	253.117	144.956	441.983
2	80	56	255.514	146.881	444.491
3	80	56	257.654	148.736	446.331
4	80	56	259.526	150.487	447.572
5	80	56	261.135	152.097	448.343
6	80	56	262.5	153.528	448.819
7	80	56	263.651	154.747	449.198
8	80	56	264.629	155.735	449.663
9	80	56	265.479	156.495	450.362
10	80	56	266.252	157.051	451.382
11	80	56	266.994	157.447	452.759
12	80	56	267.748	157.736	454.487
13	80	56	268.548	157.967	456.54
14	80	56	269.419	158.177	458.895
15	80	56	270.371	158.385	461.536
16	80	56	271.399	158.591	464.45
17	80	56	272.488	158.785	467.61
18	80	56	273.605	158.951	470.959
19	80	56	274.708	159.078	474.388
20	80	56	275.747	159.158	477.744
21	80	56	276.667	159.19	480.838
22	80	56	277.41	159.173	483.476
23	80	56	277.924	159.099	485.494
24	80	56	278.163	158.953	486.777
25	80	56	278.095	158.711	487.28
26	80	56	277.701	158.348	487.014
27	80	56	276.979	157.844	486.035
28	80	56	275.945	157.193	484.41
29	80	56	274.63	156.41	482.207
30	80	56	273.08	155.528	479.481
31	80	56	271.35	154.596	476.281
32	80	56	269.504	153.663	472.673
33	80	56	267.605	152.773	468.75
34	80	56	265.715	151.954	464.644
35	80	56	263.892	151.217	460.522
36	80	56	262.18	150.557	456.562
37	80	56	260.614	149.958	452.926
38	80	56	259.215	149.405	449.732
39	80	56	257.987	148.886	447.034
40	80	56	256.923	148.395	444.821
41	80	56	256.002	147.927	443.036
42	80	56	255.192	147.471	441.6
43	80	56	254.455	147.005	440.441
44	80	56	253.746	146.496	439.516
45	80	56	253.022	145.895	438.81
46	80	56	252.241	145.157	438.324
47	80	56	251.369	144.245	438.047
48	80	56	250.38	143.149	437.934
49	80	56	249.261	141.886	437.894
50	80	56	248.013	140.501	437.795
51	80	56	246.649	139.055	437.493
52	80	56	245.195	137.616	436.871
53	80	56	243.688	136.243	435.869
54	80	56	242.174	134.977	434.504
55	80	56	240.701	133.844	432.87
56	80	56	239.321	132.853	431.112
57	80	56	238.084	132.01	429.393
58	80	56	237.034	131.318	427.856
59	80	56	236.207	130.788	426.599
60	80	56	235.631	130.435	425.667
61	80	56	235.319	130.275	425.066
62	80	56	235.276	130.315	424.778
63	80	56	235.492	130.549	424.792
64	80	56	235.944	130.951	425.118
65	80	56	236.599	131.474	425.778
66	80	56	237.414	132.065	426.799
67	80	56	238.338	132.667	428.174
68	80	56	239.314	133.237	429.845
69	80	56	240.285	133.748	431.684
70	80	56	241.19	134.189	433.512
71	80	56	241.973	134.561	435.125
72	80	56	242.583	134.863	436.344
73	80	56	242.978	135.083	437.052
74	80	56	243.124	135.194	437.218
75	80	56	242.997	135.155	436.886
76	80	56	242.584	134.925	436.145
77	80	56	241.883	134.476	435.077
78	80	56	240.901	133.805	433.715
79	80	56	239.653	132.942	432.021
80	80	56	238.161	131.939	429.901
81	80	56	236.451	130.86	427.244
82	80	56	234.553	129.759	423.977
83	80	56	232.497	128.668	420.113
84	80	56	230.316	127.585	415.768
85	80	56	228.042	126.484	411.146
86	80	56	225.706	125.325	406.488
87	80	56	223.338	124.075	402.012
88	80	56	220.967	122.724	397.856
89	80	56	218.624	121.294	394.056
90	80	56	216.336	119.832	390.561
91	80	56	214.133	118.396	387.285
92	80	56	212.042	117.032	384.184
93	80	56	210.091	115.754	381.311
94	80	56	208.308	114.537	378.849
95	80	56	206.719	113.321	377.094
96	80	56	205.347	112.029	376.397
97	80	56	204.215	110.595	377.086
98	80	56	203.339	108.983	379.389
99	80	56	202.735	107.202	383.403
100	80	56	202.409	105.29	389.109
101	80	56	202.364	103.293	396.457
102	80	56	202.596	101.229	405.469
103	80	56	203.093	99.0667	416.353
104	80	56	203.837	96.7232	429.573
105	80	56	204.805	94.0765	445.861
106	80	56	205.965	91.0038	466.153
107	80	56	207.285	87.4247	491.475
108	80	56	208.727	83.3336	522.803
109	80	56	210.257	78.8071	560.963
110	80	56	211.841	73.9824	606.583
111	80	56	213.454	69.0192	660.143
-160	20	70	26.5908	13.6572	51.7726
-159	20	70	26.8478	14.1798	50.8334
-158	20	70	27.1111	14.6922	50.0275
-157	20	70	27.3818	15.1955	49.341
-156	20	70	27.6612	15.6926	48.7581
-155	20	70	27.9511	16.1867	48.2655
-154	20	70	28.2532	16.6801	47.8558
-153	20	70	28.5691	17.1725	47.5292
-152	20	70	28.9002	17.6611	47.2916
-151	20	70	29.2471	18.1413	47.1515
-150	20	70	29.6095	18.6082	47.1149
-149	20	70	29.9862	19.058	47.1809
-148	20	70	30.3746	19.489	47.3406
-147	20	70	30.7709	19.9015	47.5765
-146	20	70	31.1696	20.2968	47.8669
-145	20	70	31.5643	20.6749	48.189
-144	20	70	31.9472	21.0338	48.523
-143	20	70	32.3099	21.3684	48.8541
-142	20	70	32.6439	21.6715	49.1716
-141	20	70	32.9405	21.9353	49.4672
-140	20	70	33.1921	22.1532	49.7316
-139	20	70	33.3922	22.3219	49.9526
-138	20	70	33.5361	22.4416	50.1155
-137	20	70	33.6216	22.516	50.2047
-136	20	70	33.6483	22.5504	50.208
-135	20	70	33.6187	22.5503	50.1199
-134	20	70	33.5372	22.5203	49.9436
-133	20	70	33.4104	22.4638	49.6914
-132	20	70	33.2463	22.3831	49.3817
-131	20	70	33.0538	22.2808	49.0355
-130	20	70	32.8423	22.1609	48.6721
-129	20	70	32.6214	22.0293	48.3065
-128	20	70	32.3999	21.8934	47.9484
-127	20	70	32.1859	21.7617	47.6034
-126	20	70	31.9864	21.6422	47.275
-125	20	70	31.8074	21.5407	46.9675
-124	20	70	31.6536	21.4608	46.6874
-123	20	70	31.5286	21.4034	46.4437
-122	20	70	31.4352	21.3673	46.247
-121	20	70	31.3753	21.3507	46.1069
-120	20	70	31.3506	21.3523	46.0307
-119	20	70	31.3623	21.3723	46.0219
-118	20	70	31.4115	21.4124	46.08
-117	20	70	31.4994	21.4756	46.202
-116	20	70	31.6274	21.5653	46.3844
-115	20	70	31.7967	21.6843	46.6252
-114	20	70	32.009	21.8343	46.9251
-113	20	70	32.2655	22.0158	47.287
-112	20	70	32.5673	22.2284	47.715
-111	20	70	32.9148	22.4712	48.212
-110	20	70	33.3078	22.7443	48.7776
-109	20	70	33.745	23.0481	49.4064
-108	20	70	34.2235	23.3837	50.0882
-107	20	70	34.7393	23.752	50.8091
-106	20	70	35.2866	24.1524	51.5537
-105	20	70	35.8584	24.5821	52.3074
-104	20	70	36.446	25.035	53.0583
-103	20	70	37.04	25.5022	53.7977
-102	20	70	37.6304	25.973	54.52
-101	20	70	38.2073	26.4356	55.2208
-100	20	70	38.7616	26.8797	55.8958
-99	20	70	39.2859	27.2973	56.5397
-98	20	70	39.775	27.6841	57.1467
-97	20	70	40.2266	28.0388	57.7122
-96	20	70	40.6417	28.3631	58.2358
-95	20	70	41.0248	28.6607	58.7229
-94	20	70	41.384	28.9362	59.1867
-93	20	70	41.7307	29.1958	59.6475
-92	20	70	42.0791	29.447	60.1302
-91	20	70	42.4456	29.6996	60.6618
-90	20	70	42.8485	29.9664	61.2685
-89	20	70	43.3069	30.2627	61.9737
-88	20	70	43.8405	30.6061	62.7977
-87	20	70	44.469	31.0152	63.7589
-86	20	70	45.2116	31.5078	64.8757
-85	20	70	46.0872	32.1003	66.1687
-84	20	70	47.114	32.8065	67.6611
-83	20	70	48.3096	33.6383	69.3795
-82	20	70	49.6914	34.6061	71.3526
-81	20	70	51.2767	35.7199	73.6088
-80	20	70	53.0834	36.9915	76.1754
-79	20	70	55.1298	38.4345	79.0772
-78	20	70	57.4358	40.0655	82.3371
-77	20	70	60.0229	41.9031	85.9781
-76	20	70	62.9149	43.9679	90.0266
-75	20	70	66.1379	46.2807	94.5153
-74	20	70	69.7213	48.862	99.4854
-73	20	70	73.6968	51.732	104.988
-72	20	70	78.0993	54.9106	111.081
-71	20	70	82.9653	58.4186	117.826
-70	20	70	88.3329	62.279	125.286
-69	20	70	94.24	66.5169	133.518
-68	20	70	100.722	71.1586	142.569
-67	20	70	107.812	76.2294	152.478
-66	20	70	115.532	81.7497	163.275
-65	20	70	123.898	87.7301	174.978
-64	20	70	132.912	94.1678	187.596
-63	20	70	142.556	101.044	201.122
-62	20	70	152.797	108.325	215.527
-61	20	70	163.579	115.962	230.75
-60	20	70	174.825	123.896	246.687
-59	20	70	186.435	132.062	263.193
-58	20	70	198.293	140.39	280.078
-57	20	70	210.268	148.801	297.125
-56	20	70	222.219	157.212	314.108
-55	20	70	234.006	165.53	330.811
-54	20	70	245.493	173.655	347.047
-53	20	70	256.554	181.486	362.672
-52	20	70	267.083	188.925	377.574
-51	20	70	276.995	195.893	391.674
-50	20	70	286.23	202.334	404.911
-49	20	70	294.748	208.219	417.235
-48	20	70	302.534	213.548	428.602
-47	20	70	309.59	218.335	438.987
-46	20	70	315.932	222.606	448.382
-45	20	70	321.583	226.386	456.813
-44	20	70	326.576	229.692	464.325
-43	20	70	330.941	232.538	470.985
-42	20	70	334.71	234.936	476.857
-41	20	70	337.912	236.903	481.987
-40	20	70	340.572	238.467	486.398
-39	20	70	342.717	239.665	490.08
-38	20	70	344.37	240.545	493.008
-37	20	70	345.556	241.155	495.156
-36	20	70	346.305	241.538	496.513
-35	20	70	346.646	241.729	497.101
-34	20	70	346.617	241.751	496.971
-33	20	70	346.256	241.622	496.203
-32	20	70	345.607	241.357	494.885
-31	20	70	344.712	240.977	493.103
-30	20	70	343.615	240.506	490.929
-29	20	70	342.356	239.974	488.416
-28	20	70	340.967	239.409	485.607
-27	20	70	339.477	238.829	482.54
-26	20	70	337.902	238.237	479.262
-25	20	70	336.251	237.617	475.829
-24	20	70	334.524	236.936	472.306
-23	20	70	332.712	236.154	468.749
-22	20	70	330.8	235.233	465.194
-21	20	70	328.772	234.144	461.643
-20	20	70	326.609	232.88	458.062
-19	20	70	324.299	231.453	454.389
-18	20	70	321.833	229.887	450.553
-17	20	70	319.214	228.214	446.499
-16	20	70	316.454	226.461	442.209
-15	20	70	313.58	224.649	437.716
-14	20	70	310.63	222.789	433.104
-13	20	70	307.652	220.889	428.494
-12	20	70	304.704	218.96	424.026
-11	20	70	301.85	217.02	419.838
-10	20	70	299.156	215.105	416.049
-9	20	70	296.687	213.259	412.752
-8	20	70	294.504	211.535	410.017
-7	20	70	292.661	209.983	407.893
-6	20	70	291.2	208.646	406.42
-5	20	70	290.154	207.553	405.628
-4	20	70	289.539	206.722	405.535
-3	20	70	289.36	206.159	406.138
-2	20	70	289.607	205.869	407.405
-1	20	70	290.257	205.853	409.268
0	20	70	291.276	206.115	411.622
1	20	70	292.618	206.655	414.339
2	20	70	294.231	207.469	417.277
3	20	70	296.058	208.54	420.304
4	20	70	298.037	209.836	423.312
5	20	70	300.108	211.308	426.225
6	20	70	302.212	212.895	429
7	20	70	304.295	214.532	431.616
8	20	70	306.309	216.154	434.064
9	20	70	308.213	217.714	436.331
10	20	70	309.975	219.175	438.391
11	20	70	311.57	220.519	440.213
12	20	70	312.979	221.737	441.766
13	20	70	314.193	222.822	443.033
14	20	70	315.205	223.759	444.023
15	20	70	316.014	224.53	444.772
16	20	70	316.621	225.107	445.338
17	20	70	317.031	225.466	445.782
18	20	70	317.251	225.592	446.153
19	20	70	317.29	225.488	446.469
20	20	70	317.159	225.177	446.716
21	20	70	316.871	224.697	446.855
22	20	70	316.441	224.095	446.84
23	20	70	315.887	223.415	446.633
24	20	70	315.229	222.69	446.224
25	20	70	314.491	221.941	445.634
26	20	70	313.695	221.179	444.908
27	20	70	312.865	220.41	444.102
28	20	70	312.023	219.64	443.261
29	20	70	311.189	218.887	442.412
30	20	70	310.378	218.173	441.55
31	20	70	309.6	217.525	440.649
32	20	70	308.858	216.963	439.675
33	20	70	308.147	216.495	438.599
34	20	70	307.455	216.111	437.409
35	20	70	306.764	215.779	436.113
36	20	70	306.048	215.454	434.734
37	20	70	305.277	215.083	433.294
38	20	70	304.421	214.619	431.8
39	20	70	303.451	214.026	430.239
40	20	70	302.338	213.285	428.573
41	20	70	301.064	212.39	426.758
42	20	70	299.617	211.343	424.76
43	20	70	297.996	210.144	422.574
44	20	70	296.213	208.794	420.233
45	20	70	294.289	207.287	417.808
46	20	70	292.258	205.625	415.391
47	20	70	290.159	203.82	413.073
48	20	70	288.04	201.903	410.924
49	20	70	285.948	199.929	408.976
50	20	70	283.93	197.965	407.224
51	20	70	282.029	196.086	405.639
52	20	70	280.278	194.356	404.185
53	20	70	278.701	192.818	402.837
54	20	70	277.309	191.49	401.588
55	20	70	276.097	190.359	400.453
56	20	70	275.049	189.39	399.45
57	20	70	274.132	188.537	398.586
58	20	70	273.303	187.751	397.837
59	20	70	272.507	186.988	397.139
60	20	70	271.685	186.213	396.389
61	20	70	270.773	185.396	395.465
62	20	70	269.707	184.509	394.246
63	20	70	268.431	183.516	392.637
64	20	70	266.895	182.375	390.586
65	20	70	265.064	181.042	388.082
66	20	70	262.916	179.476	385.148
67	20	70	260.445	177.653	381.819
68	20	70	257.66	175.573	378.126
69	20	70	254.587	173.264	374.081
70	20	70	251.263	170.775	369.687
71	20	70	247.735	168.168	364.95
72	20	70	244.056	165.5	359.899
73	20	70	240.28	162.815	354.6
74	20	70	236.461	160.139	349.16
75	20	70	232.651	157.475	343.714
76	20	70	228.892	154.821	338.4
77	20	70	225.221	152.173	333.333
78	20	70	221.664	149.538	328.578
79	20	70	218.24	146.937	324.144
80	20	70	214.958	144.401	319.993
81	20	70	211.821	141.963	316.056
82	20	70	208.823	139.647	312.268
83	20	70	205.955	137.456	308.588
84	20	70	203.202	135.375	305.012
85	20	70	200.547	133.367	301.566
86	20	70	197.973	131.393	298.289
87	20	70	195.461	129.417	295.208
88	20	70	192.993	127.419	292.312
89	20	70	190.551	125.4	289.551
90	20	70	188.121	123.377	286.838
91	20	70	185.686	121.371	284.082
92	20	70	183.235	119.393	281.213
93	20	70	180.755	117.435	278.216
94	20	70	178.236	115.464	275.135
95	20	70	175.67	113.428	272.068
96	20	70	173.049	111.267	269.136
97	20	70	170.369	108.934	266.449
98	20	70	167.624	106.403	264.07
99	20	70	164.815	103.679	261.999
100	20	70	161.941	100.791	260.19
101	20	70	159.007	97.7753	258.585
102	20	70	156.02	94.6584	257.157
103	20	70	152.987	91.4435	255.952
104	20	70	149.923	88.1072	255.107
105	20	70	146.839	84.6079	254.842
106	20	70	143.751	80.9045	255.416
107	20	70	140.675	76.9773	257.08
108	20	70	137.625	72.8433	260.019
109	20	70	134.616	68.5583	264.32
110	20	70	131.658	64.2055	269.974
111	20	70	128.76	59.875	276.895
-160	40	70	23.5087	17.744	31.1463
-159	40	70	23.1008	17.6844	30.1761
-158	40	70	22.7251	17.5888	29.3612
-157	40	70	22.394	17.4783	28.6923
-156	40	70	22.1189	17.3779	28.1534
-155	40	70	21.9095	17.3106	27.7303
-154	40	70	21.7739	17.2928	27.4162
-153	40	70	21.7183	17.3326	27.2136
-152	40	70	21.7473	17.4308	27.1326
-151	40	70	21.8638	17.5838	27.1857
-150	40	70	22.0693	17.7871	27.3824
-149	40	70	22.3634	18.0388	27.7247
-148	40	70	22.7444	18.3412	28.2048
-147	40	70	23.2092	18.6995	28.8065
-146	40	70	23.7531	19.1196	29.5095
-145	40	70	24.3701	19.6048	30.2937
-144	40	70	25.0529	20.1534	31.1436
-143	40	70	25.7929	20.7577	32.0495
-142	40	70	26.5805	21.405	33.0073
-141	40	70	27.405	22.0798	34.0146
-140	40	70	28.2555	22.767	35.067
-139	40	70	29.1201	23.4549	36.1536
-138	40	70	29.9873	24.1371	37.2555
-137	40	70	30.8456	24.8114	38.3473
-136	40	70	31.684	25.4778	39.4019
-135	40	70	32.4923	26.1354	40.3953
-134	40	70	33.2613	26.7797	41.3116
-133	40	70	33.9829	27.4019	42.1445
-132	40	70	34.6505	27.9895	42.8967
-131	40	70	35.2588	28.5295	43.5754
-130	40	70	35.8041	29.0111	44.1875
-129	40	70	36.284	29.4292	44.7355
-128	40	70	36.6979	29.785	45.2153
-127	40	70	37.0464	30.0851	45.6186
-126	40	70	37.3316	30.3381	45.9371
-125	40	70	37.5565	30.5515	46.1677
-124	40	70	37.7255	30.729	46.315
-123	40	70	37.8436	30.8698	46.3928
-122	40	70	37.9165	30.9703	46.4205
-121	40	70	37.9502	31.0266	46.4188
-120	40	70	37.9511	31.0378	46.4043
-119	40	70	37.9256	31.0082	46.3861
-118	40	70	37.8798	30.9474	46.365
-117	40	70	37.8196	30.8681	46.3367
-116	40	70	37.7509	30.7832	46.2958
-115	40	70	37.6789	30.7027	46.2402
-114	40	70	37.6088	30.6325	46.1739
-113	40	70	37.5456	30.5741	46.1066
-112	40	70	37.494	30.5267	46.0514
-111	40	70	37.459	30.4896	46.0214
-110	40	70	37.4457	30.465	46.0259
-109	40	70	37.4593	30.4588	46.0687
-108	40	70	37.5053	30.4809	46.1486
-107	40	70	37.5896	30.5431	46.2618
-106	40	70	37.7179	30.6562	46.4062
-105	40	70	37.8958	30.8282	46.5837
-104	40	70	38.1285	31.062	46.8027
-103	40	70	38.4202	31.3553	47.077
-102	40	70	38.7738	31.702	47.4232
-101	40	70	39.1899	32.0934	47.8557
-100	40	70	39.6666	32.521	48.3823
-99	40	70	40.1986	32.978	49.0002
-98	40	70	40.7766	33.4591	49.6944
-97	40	70	41.3865	33.9587	50.4391
-96	40	70	42.0099	34.4688	51.2008
-95	40	70	42.6231	34.9756	51.9428
-94	40	70	43.1984	35.4582	52.6282
-93	40	70	43.7047	35.8892	53.2223
-92	40	70	44.1095	36.2367	53.6928
-91	40	70	44.3808	36.469	54.0092
-90	40	70	44.4902	36.5588	54.1424
-89	40	70	44.4157	36.488	54.0658
-88	40	70	44.1442	36.2493	53.7586
-87	40	70	43.6745	35.8471	53.211
-86	40	70	43.0179	35.2959	52.4293
-85	40	70	42.1986	34.6182	51.4389
-84	40	70	41.2529	33.8432	50.2848
-83	40	70	40.2264	33.0055	49.0271
-82	40	70	39.1721	32.1447	47.7358
-81	40	70	38.1462	31.3042	46.4836
-80	40	70	37.2064	30.5312	45.3411
-79	40	70	36.4091	29.8739	44.3738
-78	40	70	35.8085	29.3807	43.6424
-77	40	70	35.4566	29.0979	43.2048
-76	40	70	35.4038	29.069	43.119
-75	40	70	35.7006	29.3354	43.4468
-74	40	70	36.3996	29.9376	44.2564
-73	40	70	37.5577	30.9174	45.6243
-72	40	70	39.2384	32.3209	47.6363
-71	40	70	41.5131	34.2016	50.3875
-70	40	70	44.4623	36.6224	53.9806
-69	40	70	48.1754	39.6569	58.5237
-68	40	70	52.7477	43.3878	64.1268
-67	40	70	58.2769	47.9033	70.8969
-66	40	70	64.8552	53.2888	78.9322
-65	40	70	72.5596	59.6162	88.3132
-64	40	70	81.4391	66.9304	99.0928
-63	40	70	91.5004	75.235	111.282
-62	40	70	102.695	84.4806	124.836
-61	40	70	114.906	94.5577	139.633
-60	40	70	127.947	105.299	155.467
-59	40	70	141.563	116.486	172.037
-58	40	70	155.442	127.869	188.961
-57	40	70	169.244	139.178	205.805
-56	40	70	182.623	150.146	222.124
-55	40	70	195.263	160.526	237.518
-54	40	70	206.906	170.104	251.671
-53	40	70	217.37	178.72	264.377
-52	40	70	226.56	186.284	275.544
-51	40	70	234.47	192.78	285.175
-50	40	70	241.163	198.267	293.339
-49	40	70	246.76	202.867	300.149
-48	40	70	251.415	206.741	305.741
-47	40	70	255.291	210.056	310.268
-46	40	70	258.545	212.956	313.894
-45	40	70	261.308	215.543	316.791
-44	40	70	263.679	217.863	319.131
-43	40	70	265.718	219.912	321.065
-42	40	70	267.446	221.65	322.705
-41	40	70	268.85	223.019	324.1
-40	40	70	269.889	223.966	325.23
-39	40	70	270.505	224.454	326.004
-38	40	70	270.631	224.466	326.29
-37	40	70	270.208	224.002	325.946
-36	40	70	269.193	223.064	324.861
-35	40	70	267.566	221.657	322.983
-34	40	70	265.34	219.787	320.333
-33	40	70	262.561	217.472	316.998
-32	40	70	259.309	214.751	313.113
-31	40	70	255.691	211.694	308.832
-30	40	70	251.834	208.405	304.314
-29	40	70	247.879	205.018	299.701
-28	40	70	243.968	201.677	295.126
-27	40	70	240.236	198.523	290.714
-26	40	70	236.808	195.676	286.586
-25	40	70	233.786	193.221	282.866
-24	40	70	231.25	191.211	279.674
-23	40	70	229.258	189.668	277.111
-22	40	70	227.836	188.589	275.25
-21	40	70	226.989	187.961	274.12
-20	40	70	226.695	187.763	273.7
-19	40	70	226.911	187.968	273.923
-18	40	70	227.573	188.543	274.684
-17	40	70	228.602	189.439	275.86
-16	40	70	229.904	190.59	277.328
-15	40	70	231.381	191.908	278.972
-14	40	70	232.929	193.291	280.694
-13	40	70	234.45	194.635	282.41
-12	40	70	235.855	195.845	284.038
-11	40	70	237.068	196.853	285.499
-10	40	70	238.035	197.625	286.707
-9	40	70	238.72	198.16	287.583
-8	40	70	239.114	198.48	288.068
-7	40	70	239.231	198.622	288.143
-6	40	70	239.105	198.622	287.839
-5	40	70	238.79	198.511	287.242
-4	40	70	238.354	198.312	286.481
-3	40	70	237.876	198.05	285.709
-2	40	70	237.437	197.758	285.076
-1	40	70	237.121	197.489	284.706
0	40	70	237.007	197.313	284.687
1	40	70	237.169	197.317	285.07
2	40	70	237.668	197.587	285.879
3	40	70	238.555	198.197	287.131
4	40	70	239.867	199.195	288.844
5	40	70	241.628	200.6	291.047
6	40	70	243.845	202.402	293.773
7	40	70	246.508	204.571	297.041
8	40	70	249.592	207.069	300.846
9	40	70	253.053	209.858	305.139
10	40	70	256.832	212.905	309.821
11	40	70	260.85	216.179	314.752
12	40	70	265.015	219.639	319.765
13	40	70	269.217	223.219	324.693
14	40	70	273.337	226.825	329.386
15	40	70	277.245	230.323	333.727
16	40	70	280.811	233.555	337.629
17	40	70	283.905	236.355	341.022
18	40	70	286.407	238.572	343.833
19	40	70	288.212	240.096	345.97
20	40	70	289.239	240.871	347.32
21	40	70	289.437	240.893	347.765
22	40	70	288.786	240.194	347.21
23	40	70	287.303	238.828	345.618
24	40	70	285.04	236.851	343.033
25	40	70	282.082	234.32	339.579
26	40	70	278.542	231.291	335.445
27	40	70	274.555	227.838	330.851
28	40	70	270.271	224.06	326.012
29	40	70	265.844	220.089	321.11
30	40	70	261.426	216.083	316.284
31	40	70	257.162	212.21	311.636
32	40	70	253.178	208.625	307.247
33	40	70	249.584	205.452	303.196
34	40	70	246.465	202.772	299.573
35	40	70	243.881	200.619	296.472
36	40	70	241.866	198.988	293.983
37	40	70	240.429	197.847	292.176
38	40	70	239.551	197.148	291.074
39	40	70	239.19	196.843	290.649
40	40	70	239.281	196.882	290.81
41	40	70	239.735	197.215	291.422
42	40	70	240.449	197.78	292.325
43	40	70	241.306	198.492	293.354
44	40	70	242.18	199.245	294.366
45	40	70	242.944	199.911	295.24
46	40	70	243.479	200.358	295.881
47	40	70	243.679	200.469	296.202
48	40	70	243.457	200.161	296.118
49	40	70	242.755	199.403	295.532
50	40	70	241.546	198.212	294.354
51	40	70	239.835	196.641	292.517
52	40	70	237.658	194.76	290.006
53	40	70	235.082	192.637	286.879
54	40	70	232.194	190.329	283.269
55	40	70	229.099	187.875	279.368
56	40	70	225.909	185.311	275.401
57	40	70	222.735	182.677	271.578
58	40	70	219.686	180.038	268.065
59	40	70	216.853	177.479	264.962
60	40	70	214.315	175.106	262.304
61	40	70	212.128	173.018	260.079
62	40	70	210.329	171.296	258.255
63	40	70	208.93	169.979	256.806
64	40	70	207.922	169.061	255.717
65	40	70	207.276	168.491	254.988
66	40	70	206.941	168.19	254.62
67	40	70	206.851	168.066	254.588
68	40	70	206.926	168.032	254.823
69	40	70	207.075	168.023	255.205
70	40	70	207.205	167.991	255.573
71	40	70	207.22	167.9	255.749
72	40	70	207.033	167.709	255.578
73	40	70	206.569	167.363	254.959
74	40	70	205.769	166.785	253.864
75	40	70	204.595	165.887	252.334
76	40	70	203.034	164.592	250.454
77	40	70	201.097	162.859	248.313
78	40	70	198.818	160.702	245.975
79	40	70	196.253	158.202	243.455
80	40	70	193.472	155.486	240.739
81	40	70	190.56	152.699	237.807
82	40	70	187.604	149.975	234.674
83	40	70	184.694	147.408	231.41
84	40	70	181.916	145.053	228.148
85	40	70	179.349	142.921	225.061
86	40	70	177.059	141.004	222.333
87	40	70	175.101	139.292	220.114
88	40	70	173.516	137.801	218.488
89	40	70	172.331	136.57	217.456
90	40	70	171.56	135.666	216.951
91	40	70	171.202	135.152	216.868
92	40	70	171.245	135.069	217.111
93	40	70	171.666	135.411	217.626
94	40	70	172.429	136.117	218.428
95	40	70	173.494	137.07	219.597
96	40	70	174.811	138.124	221.243
97	40	70	176.328	139.14	223.456
98	40	70	177.989	140.026	226.245
99	40	70	179.739	140.766	229.503
100	40	70	181.526	141.413	233.018
101	40	70	183.304	142.054	236.532
102	40	70	185.034	142.756	239.831
103	40	70	186.686	143.521	242.832
104	40	70	188.242	144.249	245.651
105	40	70	189.694	144.727	248.632
106	40	70	191.044	144.662	252.297
107	40	70	192.305	143.762	257.238
108	40	70	193.493	141.845	263.948
109	40	70	194.633	138.911	272.707
110	40	70	195.745	135.129	283.552
111	40	70	196.85	130.754	296.359
-160	60	70	23.0132	17.9888	29.4409
-159	60	70	23.2471	18.3551	29.4429
-158	60	70	23.5009	18.6877	29.5539
-157	60	70	23.7667	18.9909	29.7435
-156	60	70	24.0354	19.2737	29.9737
-155	60	70	24.298	19.544	30.2085
-154	60	70	24.5458	19.8045	30.4222
-153	60	70	24.7711	20.0506	30.6031
-152	60	70	24.9686	20.2722	30.7529
-151	60	70	25.1354	20.4582	30.8818
-150	60	70	25.2719	20.601	31.0018
-149	60	70	25.3821	20.7013	31.1214
-148	60	70	25.4738	20.7695	31.2436
-147	60	70	25.5575	20.824	31.367
-146	60	70	25.647	20.8869	31.4918
-145	60	70	25.7575	20.9795	31.6238
-144	60	70	25.9057	21.1189	31.7775
-143	60	70	26.1081	21.3168	31.9763
-142	60	70	26.3804	21.5796	32.2493
-141	60	70	26.7367	21.9102	32.6263
-140	60	70	27.1882	22.3106	33.132
-139	60	70	27.7427	22.7839	33.7807
-138	60	70	28.4039	23.3349	34.574
-137	60	70	29.1702	23.9686	35.5006
-136	60	70	30.0343	24.6876	36.5389
-135	60	70	30.9826	25.4882	37.6615
-134	60	70	31.9953	26.3574	38.839
-133	60	70	33.0461	27.2721	40.0425
-132	60	70	34.1039	28.1994	41.2447
-131	60	70	35.1342	29.1008	42.4185
-130	60	70	36.1016	29.9375	43.535
-129	60	70	36.973	30.6768	44.5614
-128	60	70	37.7205	31.2969	45.4627
-127	60	70	38.3249	31.7882	46.2057
-126	60	70	38.7774	32.1528	46.767
-125	60	70	39.0814	32.4009	47.1392
-124	60	70	39.2515	32.548	47.3357
-123	60	70	39.3131	32.6129	47.3897
-122	60	70	39.2988	32.6172	47.3491
-121	60	70	39.2462	32.5855	47.2684
-120	60	70	39.1942	32.5464	47.1999
-119	60	70	39.1802	32.5317	47.1874
-118	60	70	39.237	32.5741	47.2628
-117	60	70	39.3915	32.7039	47.4467
-116	60	70	39.6625	32.9448	47.75
-115	60	70	40.0597	33.3099	48.1773
-114	60	70	40.5833	33.7996	48.7287
-113	60	70	41.2232	34.4001	49.3996
-112	60	70	41.9591	35.0852	50.1797
-111	60	70	42.7611	35.8187	51.049
-110	60	70	43.591	36.5593	51.9753
-109	60	70	44.4047	37.2656	52.9116
-108	60	70	45.1551	37.9003	53.7986
-107	60	70	45.7964	38.4326	54.5711
-106	60	70	46.2886	38.8388	55.1675
-105	60	70	46.602	39.1019	55.5407
-104	60	70	46.7207	39.2124	55.6668
-103	60	70	46.6449	39.1685	55.5484
-102	60	70	46.391	38.9783	55.2134
-101	60	70	45.9901	38.6611	54.7084
-100	60	70	45.4849	38.2481	54.091
-99	60	70	44.9253	37.7802	53.4216
-98	60	70	44.3638	37.3047	52.7587
-97	60	70	43.8517	36.8697	52.1559
-96	60	70	43.435	36.5186	51.6613
-95	60	70	43.1522	36.2862	51.3175
-94	60	70	43.0325	36.1959	51.1603
-93	60	70	43.0945	36.2599	51.2174
-92	60	70	43.3459	36.4796	51.5046
-91	60	70	43.7828	36.848	52.0227
-90	60	70	44.3899	37.3516	52.7545
-89	60	70	45.1407	37.9711	53.6641
-88	60	70	45.9981	38.6818	54.6982
-87	60	70	46.9163	39.453	55.7915
-86	60	70	47.8434	40.2471	56.8734
-85	60	70	48.7254	41.0207	57.8773
-84	60	70	49.5114	41.7271	58.7479
-83	60	70	50.1588	42.3213	59.4477
-82	60	70	50.6391	42.7675	59.9596
-81	60	70	50.9421	43.0464	60.2861
-80	60	70	51.0783	43.1617	60.4468
-79	60	70	51.0794	43.1421	60.4769
-78	60	70	50.9965	43.0387	60.4258
-77	60	70	50.8967	42.9188	60.3575
-76	60	70	50.8583	42.8584	60.3515
-75	60	70	50.9672	42.9353	60.5017
-74	60	70	51.3133	43.2256	60.9143
-73	60	70	51.9883	43.8021	61.7043
-72	60	70	53.0848	44.7359	62.9918
-71	60	70	54.6971	46.0992	64.8987
-70	60	70	56.9218	47.9685	67.5462
-69	60	70	59.8585	50.427	71.0541
-68	60	70	63.6103	53.5649	75.5396
-67	60	70	68.2819	57.4773	81.1175
-66	60	70	73.9758	62.2583	87.8986
-65	60	70	80.7859	67.9933	95.9853
-64	60	70	88.7869	74.7472	105.464
-63	60	70	98.0221	82.5527	116.39
-62	60	70	108.488	91.3977	128.774
-61	60	70	120.12	101.216	142.555
-60	60	70	132.78	111.884	157.579
-59	60	70	146.251	123.218	173.589
-58	60	70	160.239	134.984	190.22
-57	60	70	174.393	146.905	207.025
-56	60	70	188.324	158.676	223.512
-55	60	70	201.645	169.983	239.204
-54	60	70	214.003	180.525	253.69
-53	60	70	225.118	190.044	266.664
-52	60	70	234.8	198.352	277.946
-51	60	70	242.969	205.354	287.474
-50	60	70	249.645	211.059	295.284
-49	60	70	254.936	215.574	301.485
-48	60	70	259.017	219.073	306.244
-47	60	70	262.1	221.768	309.767
-46	60	70	264.407	223.865	312.291
-45	60	70	266.151	225.539	314.076
-44	60	70	267.515	226.914	315.381
-43	60	70	268.642	228.063	316.441
-42	60	70	269.629	229.019	317.441
-41	60	70	270.528	229.791	318.486
-40	60	70	271.346	230.383	319.594
-39	60	70	272.058	230.797	320.696
-38	60	70	272.611	231.04	321.663
-37	60	70	272.937	231.109	322.337
-36	60	70	272.965	230.987	322.571
-35	60	70	272.63	230.642	322.262
-34	60	70	271.888	230.028	321.366
-33	60	70	270.717	229.1	319.896
-32	60	70	269.127	227.828	317.913
-31	60	70	267.157	226.217	315.507
-30	60	70	264.876	224.313	312.775
-29	60	70	262.375	222.201	309.812
-28	60	70	259.761	219.994	306.717
-27	60	70	257.15	217.813	303.59
-26	60	70	254.654	215.769	300.546
-25	60	70	252.378	213.947	297.711
-24	60	70	250.41	212.406	295.214
-23	60	70	248.818	211.175	293.172
-22	60	70	247.645	210.264	291.67
-21	60	70	246.906	209.678	290.745
-20	60	70	246.593	209.414	290.374
-19	60	70	246.67	209.466	290.481
-18	60	70	247.078	209.82	290.952
-17	60	70	247.74	210.437	291.655
-16	60	70	248.565	211.255	292.465
-15	60	70	249.455	212.179	293.279
-14	60	70	250.312	213.094	294.029
-13	60	70	251.044	213.876	294.672
-12	60	70	251.578	214.416	295.181
-11	60	70	251.861	214.643	295.532
-10	60	70	251.868	214.536	295.696
-9	60	70	251.605	214.127	295.642
-8	60	70	251.108	213.493	295.351
-7	60	70	250.444	212.735	294.838
-6	60	70	249.704	211.963	294.165
-5	60	70	248.998	211.284	293.443
-4	60	70	248.447	210.793	292.827
-3	60	70	248.177	210.575	292.493
-2	60	70	248.311	210.714	292.616
-1	60	70	248.962	211.293	293.346
0	60	70	250.228	212.399	294.794
1	60	70	252.185	214.113	297.026
2	60	70	254.887	216.505	300.072
3	60	70	258.357	219.614	303.934
4	60	70	262.588	223.439	308.596
5	60	70	267.539	227.929	314.032
6	60	70	273.132	232.986	320.197
7	60	70	279.256	238.471	327.017
8	60	70	285.763	244.22	334.372
9	60	70	292.473	250.065	342.073
10	60	70	299.185	255.844	349.869
11	60	70	305.68	261.406	357.453
12	60	70	311.738	266.612	364.503
13	60	70	317.149	271.32	370.72
14	60	70	321.729	275.384	375.874
15	60	70	325.332	278.654	379.83
16	60	70	327.866	280.996	382.553
17	60	70	329.292	282.312	384.089
18	60	70	329.633	282.567	384.537
19	60	70	328.967	281.815	384.009
20	60	70	327.423	280.193	382.615
21	60	70	325.163	277.902	380.46
22	60	70	322.374	275.178	377.665
23	60	70	319.252	272.245	374.376
24	60	70	315.99	269.295	370.781
25	60	70	312.762	266.472	367.094
26	60	70	309.722	263.869	363.543
27	60	70	306.991	261.547	360.332
28	60	70	304.656	259.543	357.612
29	60	70	302.768	257.887	355.46
30	60	70	301.343	256.609	353.876
31	60	70	300.363	255.728	352.789
32	60	70	299.778	255.241	352.087
33	60	70	299.514	255.11	351.647
34	60	70	299.473	255.254	351.353
35	60	70	299.545	255.55	351.114
36	60	70	299.608	255.847	350.854
37	60	70	299.544	255.99	350.507
38	60	70	299.239	255.848	349.989
39	60	70	298.598	255.334	349.193
40	60	70	297.546	254.411	347.995
41	60	70	296.036	253.089	346.271
42	60	70	294.051	251.4	343.939
43	60	70	291.606	249.38	340.982
44	60	70	288.745	247.059	337.465
45	60	70	285.538	244.452	333.53
46	60	70	282.075	241.576	329.364
47	60	70	278.46	238.466	325.161
48	60	70	274.802	235.193	321.081
49	60	70	271.21	231.87	317.223
50	60	70	267.785	228.642	313.63
51	60	70	264.62	225.66	310.305
52	60	70	261.786	223.054	307.244
53	60	70	259.34	220.909	304.457
54	60	70	257.317	219.252	301.99
55	60	70	255.731	218.057	299.914
56	60	70	254.577	217.256	298.309
57	60	70	253.828	216.76	297.234
58	60	70	253.44	216.492	296.694
59	60	70	253.354	216.395	296.624
60	60	70	253.496	216.445	296.89
61	60	70	253.786	216.632	297.311
62	60	70	254.134	216.944	297.699
63	60	70	254.45	217.338	297.9
64	60	70	254.65	217.739	297.817
65	60	70	254.653	218.031	297.426
66	60	70	254.394	218.082	296.751
67	60	70	253.821	217.769	295.841
68	60	70	252.903	217.015	294.725
69	60	70	251.627	215.808	293.39
70	60	70	250.001	214.202	291.782
71	60	70	248.051	212.296	289.829
72	60	70	245.823	210.198	287.486
73	60	70	243.372	207.997	284.765
74	60	70	240.766	205.745	281.748
75	60	70	238.076	203.461	278.58
76	60	70	235.375	201.143	275.433
77	60	70	232.735	198.799	272.464
78	60	70	230.22	196.466	269.773
79	60	70	227.888	194.224	267.388
80	60	70	225.787	192.177	265.275
81	60	70	223.952	190.433	263.371
82	60	70	222.409	189.069	261.627
83	60	70	221.17	188.109	260.043
84	60	70	220.24	187.511	258.681
85	60	70	219.609	187.178	257.66
86	60	70	219.263	186.984	257.114
87	60	70	219.176	186.813	257.145
88	60	70	219.319	186.606	257.767
89	60	70	219.657	186.375	258.883
90	60	70	220.152	186.191	260.308
91	60	70	220.766	186.148	261.822
92	60	70	221.46	186.312	263.239
93	60	70	222.198	186.688	264.463
94	60	70	222.947	187.201	265.518
95	60	70	223.677	187.713	266.531
96	60	70	224.365	188.054	267.688
97	60	70	224.993	188.086	269.142
98	60	70	225.548	187.767	270.932
99	60	70	226.023	187.172	272.939
100	60	70	226.415	186.472	274.915
101	60	70	226.728	185.869	276.568
102	60	70	226.965	185.521	277.666
103	60	70	227.135	185.484	278.139
104	60	70	227.247	185.657	278.153
105	60	70	227.312	185.765	278.152
106	60	70	227.341	185.373	278.809
107	60	70	227.342	184.003	280.889
108	60	70	227.325	181.319	285.003
109	60	70	227.296	177.288	291.41
110	60	70	227.261	172.151	300.012
111	60	70	227.224	166.28	310.504
-160	80	70	13.9812	8.51981	22.9433
-159	80	70	14.5728	9.06817	23.419
-158	80	70	15.198	9.63318	23.9775
-157	80	70	15.8563	10.2158	24.6109
-156	80	70	16.5455	10.8178	25.3059
-155	80	70	17.2618	11.4398	26.0467
-154	80	70	17.9989	12.0798	26.8183
-153	80	70	18.7485	12.7315	27.6092
-152	80	70	19.5007	13.3848	28.4111
-151	80	70	20.2436	14.0259	29.2178
-150	80	70	20.9649	14.6403	30.0217
-149	80	70	21.6519	15.2155	30.8111
-148	80	70	22.2931	15.7425	31.5694
-147	80	70	22.8786	16.2172	32.2763
-146	80	70	23.4015	16.6394	32.9118
-145	80	70	23.8583	17.011	33.4617
-144	80	70	24.2491	17.3348	33.9213
-143	80	70	24.5782	17.6133	34.2974
-142	80	70	24.8532	17.8489	34.6061
-141	80	70	25.0847	18.0456	34.8696
-140	80	70	25.2856	18.2098	35.111
-139	80	70	25.4698	18.351	35.3502
-138	80	70	25.6516	18.4822	35.602
-137	80	70	25.8448	18.6181	35.8765
-136	80	70	26.0617	18.7728	36.1805
-135	80	70	26.3128	18.9581	36.5207
-134	80	70	26.6063	19.1817	36.9048
-133	80	70	26.9478	19.4469	37.342
-132	80	70	27.3401	19.753	37.8414
-131	80	70	27.7832	20.0964	38.4101
-130	80	70	28.2744	20.4723	39.0497
-129	80	70	28.8085	20.8761	39.755
-128	80	70	29.3782	21.3036	40.5135
-127	80	70	29.9745	21.7512	41.3067
-126	80	70	30.5869	22.2148	42.1141
-125	80	70	31.2042	22.6885	42.9161
-124	80	70	31.8152	23.1639	43.6976
-123	80	70	32.4092	23.6304	44.4494
-122	80	70	32.9763	24.0758	45.1672
-121	80	70	33.5083	24.4887	45.8499
-120	80	70	33.9985	24.8599	46.4963
-119	80	70	34.4423	25.1847	47.1029
-118	80	70	34.8371	25.4625	47.6631
-117	80	70	35.182	25.6965	48.1688
-116	80	70	35.4777	25.8916	48.6128
-115	80	70	35.7261	26.0524	48.9917
-114	80	70	35.93	26.1822	49.3071
-113	80	70	36.0929	26.2824	49.5652
-112	80	70	36.2181	26.3536	49.7751
-111	80	70	36.3092	26.3962	49.945
-110	80	70	36.3692	26.4123	50.0796
-109	80	70	36.4007	26.4061	50.1782
-108	80	70	36.4058	26.3834	50.2353
-107	80	70	36.3858	26.3507	50.2425
-106	80	70	36.3415	26.3133	50.1915
-105	80	70	36.273	26.274	50.0774
-104	80	70	36.18	26.2325	49.8997
-103	80	70	36.0615	26.1853	49.6627
-102	80	70	35.9164	26.127	49.3737
-101	80	70	35.7432	26.0516	49.0404
-100	80	70	35.5406	25.9539	48.6685
-99	80	70	35.3074	25.831	48.2604
-98	80	70	35.0428	25.6821	47.8151
-97	80	70	34.7467	25.5085	47.3306
-96	80	70	34.4203	25.312	46.8062
-95	80	70	34.0656	25.0942	46.2446
-94	80	70	33.6865	24.8563	45.6535
-93	80	70	33.288	24.5996	45.0451
-92	80	70	32.8772	24.3261	44.4343
-91	80	70	32.4626	24.0398	43.8364
-90	80	70	32.054	23.7481	43.265
-89	80	70	31.6627	23.4613	42.7312
-88	80	70	31.3007	23.1924	42.2439
-87	80	70	30.9805	22.9553	41.8114
-86	80	70	30.7146	22.7634	41.4432
-85	80	70	30.5154	22.6284	41.1513
-84	80	70	30.3943	22.5593	40.9504
-83	80	70	30.3619	22.5625	40.8573
-82	80	70	30.4273	22.6424	40.8888
-81	80	70	30.5983	22.8022	41.0597
-80	80	70	30.8805	23.0446	41.3808
-79	80	70	31.278	23.3721	41.8582
-78	80	70	31.7927	23.787	42.4927
-77	80	70	32.4245	24.2908	43.2816
-76	80	70	33.1713	24.8831	44.2201
-75	80	70	34.0291	25.5608	45.3029
-74	80	70	34.9926	26.3179	46.5264
-73	80	70	36.0554	27.1463	47.8882
-72	80	70	37.2108	28.0368	49.3868
-71	80	70	38.453	28.981	51.0207
-70	80	70	39.7773	29.9739	52.787
-69	80	70	41.1821	31.0153	54.6817
-68	80	70	42.6694	32.1102	56.7008
-67	80	70	44.2454	33.2688	58.8436
-66	80	70	45.922	34.5054	61.1159
-65	80	70	47.7161	35.8368	63.5332
-64	80	70	49.6503	37.2815	66.1226
-63	80	70	51.752	38.8596	68.9216
-62	80	70	54.0526	40.5922	71.9763
-61	80	70	56.5863	42.5026	75.3368
-60	80	70	59.3887	44.6162	79.0523
-59	80	70	62.4941	46.9598	83.1672
-58	80	70	65.9339	49.5602	87.7172
-57	80	70	69.7333	52.4408	92.7281
-56	80	70	73.9084	55.6176	98.2144
-55	80	70	78.4627	59.0951	104.178
-54	80	70	83.384	62.8624	110.605
-53	80	70	88.6413	66.8913	117.463
-52	80	70	94.183	71.1362	124.696
-51	80	70	99.9357	75.5366	132.216
-50	80	70	105.806	80.0204	139.901
-49	80	70	111.683	84.5083	147.597
-48	80	70	117.446	88.9175	155.128
-47	80	70	122.969	93.1637	162.311
-46	80	70	128.134	97.1637	168.976
-45	80	70	132.836	100.837	174.988
-44	80	70	136.993	104.113	180.257
-43	80	70	140.553	106.933	184.743
-42	80	70	143.495	109.26	188.456
-41	80	70	145.829	111.087	191.436
-40	80	70	147.595	112.437	193.746
-39	80	70	148.853	113.361	195.456
-38	80	70	149.678	113.929	196.644
-37	80	70	150.153	114.22	197.389
-36	80	70	150.361	114.313	197.778
-35	80	70	150.38	114.27	197.901
-34	80	70	150.275	114.141	197.849
-33	80	70	150.102	113.96	197.706
-32	80	70	149.9	113.75	197.538
-31	80	70	149.695	113.526	197.387
-30	80	70	149.501	113.301	197.266
-29	80	70	149.323	113.091	197.163
-28	80	70	149.158	112.907	197.046
-27	80	70	148.997	112.759	196.882
-26	80	70	148.833	112.647	196.643
-25	80	70	148.658	112.568	196.317
-24	80	70	148.466	112.51	195.913
-23	80	70	148.258	112.457	195.455
-22	80	70	148.037	112.398	194.977
-21	80	70	147.814	112.326	194.514
-20	80	70	147.601	112.244	194.095
-19	80	70	147.414	112.163	193.743
-18	80	70	147.271	112.102	193.474
-17	80	70	147.19	112.076	193.305
-16	80	70	147.186	112.1	193.255
-15	80	70	147.275	112.179	193.351
-14	80	70	147.467	112.313	193.624
-13	80	70	147.772	112.5	194.101
-12	80	70	148.195	112.739	194.802
-11	80	70	148.741	113.034	195.728
-10	80	70	149.415	113.402	196.866
[truncated: 1,265 more rows]

## Sheet: BNT162b2-infect
time	age	dur	prediction	lci	uci
-146	20	56	26.3631	19.0377	36.5071
-145	20	56	27.5007	20.3355	37.1906
-144	20	56	28.7409	21.6446	38.1636
-143	20	56	30.0539	22.9421	39.3703
-142	20	56	31.4035	24.206	40.7412
-141	20	56	32.7477	25.4126	42.1999
-140	20	56	34.0409	26.5347	43.6706
-139	20	56	35.2372	27.5423	45.0819
-138	20	56	36.2933	28.4072	46.3686
-137	20	56	37.173	29.1089	47.4713
-136	20	56	37.8504	29.6384	48.3376
-135	20	56	38.312	30.0005	48.926
-134	20	56	38.5583	30.211	49.2118
-133	20	56	38.6031	30.2925	49.1936
-132	20	56	38.4716	30.2694	48.8965
-131	20	56	38.1979	30.1639	48.3716
-130	20	56	37.8206	29.9938	47.6897
-129	20	56	37.38	29.7723	46.9318
-128	20	56	36.9148	29.5106	46.1766
-127	20	56	36.459	29.2211	45.4898
-126	20	56	36.0409	28.9199	44.9152
-125	20	56	35.6812	28.6275	44.4728
-124	20	56	35.3934	28.3667	44.1607
-123	20	56	35.1834	28.1578	43.962
-122	20	56	35.0501	28.0146	43.8526
-121	20	56	34.9863	27.9414	43.8074
-120	20	56	34.9794	27.9323	43.8045
-119	20	56	35.0132	27.9723	43.8262
-118	20	56	35.0687	28.0402	43.8589
-117	20	56	35.1264	28.1124	43.8904
-116	20	56	35.1678	28.1675	43.9079
-115	20	56	35.1773	28.1897	43.8971
-114	20	56	35.1435	28.1706	43.8425
-113	20	56	35.0606	28.1093	43.7309
-112	20	56	34.929	28.0111	43.5554
-111	20	56	34.7552	27.8844	43.319
-110	20	56	34.5514	27.7395	43.036
-109	20	56	34.334	27.5869	42.7311
-108	20	56	34.1225	27.4378	42.4358
-107	20	56	33.9376	27.3042	42.1826
-106	20	56	33.7996	27.2002	42.0003
-105	20	56	33.7269	27.1417	41.91
-104	20	56	33.7347	27.1457	41.9231
-103	20	56	33.834	27.2281	42.0426
-102	20	56	34.0308	27.4007	42.2651
-101	20	56	34.3259	27.6691	42.5843
-100	20	56	34.7144	28.03	42.9928
-99	20	56	35.1854	28.4704	43.4842
-98	20	56	35.7232	28.9687	44.0526
-97	20	56	36.3072	29.4966	44.6904
-96	20	56	36.9135	30.0233	45.3849
-95	20	56	37.5161	30.5202	46.1156
-94	20	56	38.0896	30.9659	46.852
-93	20	56	38.6105	31.3473	47.5564
-92	20	56	39.0601	31.6604	48.1891
-91	20	56	39.426	31.9074	48.7164
-90	20	56	39.7037	32.0937	49.1183
-89	20	56	39.8968	32.2261	49.3933
-88	20	56	40.0166	32.3115	49.559
-87	20	56	40.081	32.3569	49.6489
-86	20	56	40.1126	32.371	49.7056
-85	20	56	40.1363	32.366	49.772
-84	20	56	40.1768	32.3585	49.8842
-83	20	56	40.2565	32.3693	50.0657
-82	20	56	40.3931	32.4207	50.3261
-81	20	56	40.5981	32.533	50.6626
-80	20	56	40.8755	32.7206	51.0627
-79	20	56	41.2208	32.988	51.5082
-78	20	56	41.6212	33.328	51.978
-77	20	56	42.0556	33.7211	52.45
-76	20	56	42.4959	34.137	52.9016
-75	20	56	42.9092	34.538	53.3093
-74	20	56	43.2604	34.8841	53.648
-73	20	56	43.5164	35.1391	53.891
-72	20	56	43.65	35.2761	54.0118
-71	20	56	43.6443	35.2818	53.9888
-70	20	56	43.496	35.158	53.8113
-69	20	56	43.2178	34.9207	53.4864
-68	20	56	42.8396	34.5982	53.0441
-67	20	56	42.4066	34.229	52.538
-66	20	56	41.9782	33.8599	52.043
-65	20	56	41.6241	33.5444	51.6497
-64	20	56	41.4221	33.3431	51.4586
-63	20	56	41.4561	33.3227	51.5746
-62	20	56	41.8151	33.5567	52.1058
-61	20	56	42.5946	34.1259	53.1649
-60	20	56	43.899	35.1193	54.8737
-59	20	56	45.8458	36.6365	57.37
-58	20	56	48.5704	38.7904	60.8161
-57	20	56	52.2317	41.7103	65.407
-56	20	56	57.0167	45.5451	71.3776
-55	20	56	63.1434	50.4649	79.0072
-54	20	56	70.8603	56.6607	88.6185
-53	20	56	80.4392	64.3397	100.567
-52	20	56	92.16	73.7153	115.22
-51	20	56	106.283	84.9881	132.914
-50	20	56	123.01	98.3173	153.904
-49	20	56	142.429	113.781	178.291
-48	20	56	164.461	131.325	205.957
-47	20	56	188.799	150.72	236.498
-46	20	56	214.876	171.516	269.197
-45	20	56	241.864	193.043	303.031
-44	20	56	268.72	214.445	336.732
-43	20	56	294.285	234.768	368.891
-42	20	56	317.416	253.084	398.1
-41	20	56	337.134	268.628	423.11
-40	20	56	352.752	280.899	442.983
-39	20	56	363.954	289.718	457.21
-38	20	56	370.813	295.213	465.773
-37	20	56	373.747	297.756	469.131
-36	20	56	373.429	297.88	468.14
-35	20	56	370.682	296.189	463.911
-34	20	56	366.367	293.287	457.657
-33	20	56	361.298	289.728	450.547
-32	20	56	356.182	286.001	443.585
-31	20	56	351.587	282.513	437.548
-30	20	56	347.924	279.59	432.96
-29	20	56	345.459	277.47	430.107
-28	20	56	344.316	276.301	429.074
-27	20	56	344.497	276.127	429.796
-26	20	56	345.893	276.888	432.095
-25	20	56	348.301	278.423	435.717
-24	20	56	351.442	280.487	440.346
-23	20	56	354.976	282.774	445.614
-22	20	56	358.53	284.958	451.097
-21	20	56	361.718	286.73	456.319
-20	20	56	364.181	287.837	460.774
-19	20	56	365.606	288.102	463.96
-18	20	56	365.765	287.438	465.436
-17	20	56	364.526	285.833	464.885
-16	20	56	361.873	283.343	462.168
-15	20	56	357.895	280.071	457.345
-14	20	56	352.783	276.154	450.676
-13	20	56	346.798	271.747	442.577
-12	20	56	340.253	267.027	433.561
-11	20	56	333.479	262.18	424.168
-10	20	56	326.801	257.406	414.906
-9	20	56	320.519	252.903	406.213
-8	20	56	314.891	248.863	398.439
-7	20	56	310.127	245.447	391.852
-6	20	56	306.383	242.774	386.658
-5	20	56	303.766	240.91	383.023
-4	20	56	302.333	239.857	381.081
-3	20	56	302.095	239.567	380.944
-2	20	56	303.028	239.952	382.683
-1	20	56	305.067	240.907	386.314
0	20	56	308.12	242.329	391.773
1	20	56	312.068	244.133	398.908
2	20	56	316.772	246.252	407.485
3	20	56	322.075	248.631	417.215
4	20	56	327.815	251.207	427.787
5	20	56	333.825	253.896	438.915
6	20	56	339.941	256.591	450.366
7	20	56	346.015	259.159	461.98
8	20	56	351.914	261.46	473.662
9	20	56	357.528	263.366	485.355
10	20	56	362.773	264.794	497.007
11	20	56	367.593	265.714	508.532
12	20	56	371.955	266.164	519.795
13	20	56	375.855	266.234	530.612
14	20	56	379.305	266.045	540.78
15	20	56	382.334	265.725	550.113
16	20	56	384.983	265.381	558.487
17	20	56	387.298	265.08	565.866
18	20	56	389.33	264.849	572.318
19	20	56	391.128	264.672	578.001
20	20	56	392.739	264.508	583.134
21	20	56	394.207	264.305	587.954
22	20	56	395.572	264.019	592.674
23	20	56	396.869	263.628	597.452
24	20	56	398.132	263.139	602.376
25	20	56	399.387	262.58	607.474
26	20	56	400.663	261.99	612.736
27	20	56	401.982	261.41	618.145
28	20	56	403.365	260.867	623.704
29	20	56	404.831	260.368	629.447
30	20	56	406.392	259.906	635.438
31	20	56	408.057	259.458	641.763
32	20	56	409.828	258.995	648.503
33	20	56	411.702	258.49	655.725
34	20	56	413.664	257.915	663.468
35	20	56	415.695	257.241	671.753
36	20	56	417.765	256.435	680.592
37	20	56	419.837	255.453	690.005
38	20	56	421.87	254.24	700.025
39	20	56	423.816	252.738	710.696
40	20	56	425.626	250.894	722.049
41	20	56	427.254	248.676	734.07
42	20	56	428.656	246.088	746.67
43	20	56	429.798	243.169	759.663
44	20	56	430.652	239.997	772.765
45	20	56	431.205	236.674	785.626
46	20	56	431.454	233.313	797.869
47	20	56	431.413	230.015	809.152
48	20	56	431.105	226.864	819.22
49	20	56	430.564	223.912	827.937
50	20	56	429.833	221.187	835.296
51	20	56	428.96	218.692	841.394
52	20	56	427.993	216.422	846.394
53	20	56	426.981	214.368	850.466
54	20	56	425.965	212.531	853.739
55	20	56	424.978	210.921	856.274
56	20	56	424.044	209.559	858.057
57	20	56	423.176	208.467	859.022
58	20	56	422.371	207.658	859.092
59	20	56	421.617	207.128	858.218
60	20	56	420.889	206.847	856.417
61	20	56	420.152	206.759	853.784
62	20	56	419.366	206.786	850.479
63	20	56	418.483	206.836	846.7
64	20	56	417.455	206.814	842.636
65	20	56	416.237	206.639	838.434
66	20	56	414.786	206.249	834.175
67	20	56	413.067	205.602	829.878
68	20	56	411.053	204.677	825.521
69	20	56	408.729	203.463	821.078
70	20	56	406.089	201.956	816.554
71	20	56	403.137	200.148	811.997
72	20	56	399.888	198.032	807.497
73	20	56	396.365	195.612	803.148
74	20	56	392.595	192.903	799.007
75	20	56	388.613	189.949	795.055
76	20	56	384.451	186.815	791.168
77	20	56	380.145	183.592	787.126
78	20	56	375.729	180.378	782.647
79	20	56	371.234	177.267	777.439
80	20	56	366.69	174.339	771.264
81	20	56	362.122	171.643	763.982
82	20	56	357.555	169.202	755.578
83	20	56	353.01	167.011	746.155
84	20	56	348.509	165.047	735.903
85	20	56	344.073	163.28	725.049
86	20	56	339.724	161.683	713.819
87	20	56	335.485	160.237	702.399
88	20	56	331.384	158.937	690.935
89	20	56	327.448	157.784	679.55
90	20	56	323.709	156.779	668.376
91	20	56	320.199	155.913	657.594
92	20	56	316.953	155.161	647.449
93	20	56	314.005	154.482	638.255
94	20	56	311.389	153.823	630.354
95	20	56	309.136	153.132	624.071
96	20	56	307.276	152.374	619.651
97	20	56	305.833	151.543	617.209
98	20	56	304.826	150.669	616.709
99	20	56	304.269	149.811	617.976
100	20	56	304.167	149.043	620.744
101	20	56	304.521	148.439	624.721
102	20	56	305.323	148.053	629.656
103	20	56	306.559	147.906	635.392
104	20	56	308.207	147.99	641.877
105	20	56	310.24	148.269	649.15
106	20	56	312.625	148.693	657.286
107	20	56	315.325	149.221	666.326
108	20	56	318.303	149.826	676.227
109	20	56	321.517	150.509	686.824
110	20	56	324.928	151.29	697.85
111	20	56	328.497	152.2	709.002
112	20	56	332.191	153.26	720.023
113	20	56	335.979	154.462	730.807
114	20	56	339.839	155.761	741.462
115	20	56	343.752	157.067	752.323
116	20	56	347.707	158.266	763.906
117	20	56	351.701	159.234	776.804
118	20	56	355.734	159.871	791.556
119	20	56	359.814	160.122	808.545
120	20	56	363.95	159.985	827.953
121	20	56	368.157	159.494	849.811
122	20	56	372.447	158.688	874.148
123	20	56	376.834	157.573	901.198
124	20	56	381.331	156.085	931.629
125	20	56	385.946	154.082	966.725
126	20	56	390.685	151.355	1008.46
127	20	56	395.549	147.681	1059.44
128	20	56	400.536	142.889	1122.75
129	20	56	405.639	136.925	1201.7
130	20	56	410.849	129.889	1299.55
131	20	56	416.157	122.012	1419.43
132	20	56	421.55	113.607	1564.2
133	20	56	427.02	104.998	1736.66
-146	40	56	27.84	20.9354	37.0217
-145	40	56	27.8649	21.2293	36.5746
-144	40	56	27.8853	21.4423	36.2643
-143	40	56	27.9037	21.5927	36.0591
-142	40	56	27.9214	21.6988	35.9285
-141	40	56	27.939	21.7739	35.8498
-140	40	56	27.9556	21.8245	35.8091
-139	40	56	27.9688	21.8514	35.7988
-138	40	56	27.975	21.8532	35.8116
-137	40	56	27.9695	21.8296	35.8363
-136	40	56	27.9467	21.7829	35.8547
-135	40	56	27.9011	21.7188	35.8432
-134	40	56	27.8273	21.644	35.7772
-133	40	56	27.721	21.564	35.6361
-132	40	56	27.5795	21.4813	35.4088
-131	40	56	27.4022	21.3944	35.097
-130	40	56	27.1912	21.298	34.715
-129	40	56	26.9512	21.1847	34.2875
-128	40	56	26.6899	21.048	33.8442
-127	40	56	26.4172	20.8852	33.4145
-126	40	56	26.145	20.7002	33.0221
-125	40	56	25.8868	20.5037	32.6832
-124	40	56	25.6564	20.3125	32.4063
-123	40	56	25.4679	20.1459	32.1959
-122	40	56	25.3346	20.0228	32.0555
-121	40	56	25.2682	19.9582	31.9909
-120	40	56	25.2788	19.9625	32.0108
-119	40	56	25.3738	20.0407	32.126
-118	40	56	25.558	20.1937	32.3473
-117	40	56	25.8329	20.4193	32.6817
-116	40	56	26.1963	20.7137	33.13
-115	40	56	26.6421	21.0724	33.684
-114	40	56	27.1603	21.4902	34.3264
-113	40	56	27.7363	21.9602	35.0316
-112	40	56	28.3516	22.4727	35.7683
-111	40	56	28.984	23.0134	36.5036
-110	40	56	29.6087	23.5627	37.206
-109	40	56	30.1994	24.0962	37.8484
-108	40	56	30.7299	24.5864	38.4087
-107	40	56	31.1763	25.0059	38.8694
-106	40	56	31.5186	25.332	39.2161
-105	40	56	31.7426	25.55	39.4361
-104	40	56	31.8409	25.6553	39.5179
-103	40	56	31.814	25.6533	39.4543
-102	40	56	31.6698	25.5571	39.2447
-101	40	56	31.4227	25.3831	38.8994
-100	40	56	31.0924	25.1486	38.4411
-99	40	56	30.7019	24.8688	37.9033
-98	40	56	30.2759	24.5563	37.3277
-97	40	56	29.8387	24.2222	36.7575
-96	40	56	29.4129	23.8773	36.2318
-95	40	56	29.0182	23.5344	35.7798
-94	40	56	28.6709	23.2087	35.4186
-93	40	56	28.3832	22.9172	35.1529
-92	40	56	28.1633	22.6765	34.9777
-91	40	56	28.0158	22.5005	34.8829
-90	40	56	27.9415	22.3981	34.8568
-89	40	56	27.9382	22.3721	34.889
-88	40	56	28.0011	22.4196	34.9723
-87	40	56	28.1233	22.532	35.1021
-86	40	56	28.2961	22.6972	35.2761
-85	40	56	28.5098	22.9017	35.4912
-84	40	56	28.7542	23.1321	35.7425
-83	40	56	29.0187	23.3775	36.0211
-82	40	56	29.2932	23.6298	36.3139
-81	40	56	29.5681	23.8837	36.6054
-80	40	56	29.8346	24.1353	36.8799
-79	40	56	30.0849	24.3806	37.1239
-78	40	56	30.312	24.6142	37.3287
-77	40	56	30.5097	24.8287	37.4906
-76	40	56	30.6729	25.0152	37.6101
-75	40	56	30.7968	25.1646	37.6897
-74	40	56	30.878	25.2696	37.7311
-73	40	56	30.9136	25.3264	37.7334
-72	40	56	30.9024	25.3356	37.6924
-71	40	56	30.8449	25.3018	37.6024
-70	40	56	30.7441	25.2324	37.4597
-69	40	56	30.6061	25.1362	37.2663
-68	40	56	30.4409	25.022	37.0333
-67	40	56	30.2628	24.8989	36.7822
-66	40	56	30.0909	24.7767	36.545
-65	40	56	29.9495	24.668	36.3617
-64	40	56	29.8678	24.5906	36.2774
-63	40	56	29.8806	24.5698	36.3393
-62	40	56	30.0281	24.639	36.5959
-61	40	56	30.3564	24.8402	37.0974
-60	40	56	30.9183	25.2232	37.8994
-59	40	56	31.7752	25.8447	39.0666
-58	40	56	32.9987	26.7685	40.679
-57	40	56	34.6739	28.067	42.8361
-56	40	56	36.9029	29.8234	45.6629
-55	40	56	39.8093	32.1361	49.3148
-54	40	56	43.543	35.1227	53.982
-53	40	56	48.284	38.9252	59.8929
-52	40	56	54.2459	43.7144	67.3147
-51	40	56	61.6754	49.6916	76.5492
-50	40	56	70.8471	57.0877	87.923
-49	40	56	82.0498	66.153	101.767
-48	40	56	95.5612	77.138	118.385
-47	40	56	111.609	90.2596	138.009
-46	40	56	130.32	105.652	160.748
-45	40	56	151.655	123.308	186.519
-44	40	56	175.346	143.013	214.99
-43	40	56	200.854	164.302	245.536
-42	40	56	227.347	186.449	277.217
-41	40	56	253.747	208.502	308.809
-40	40	56	278.815	229.387	338.893
-39	40	56	301.301	248.035	366.005
-38	40	56	320.107	263.529	388.831
-37	40	56	334.441	275.222	406.402
-36	40	56	343.92	282.804	418.242
-35	40	56	348.603	286.329	424.422
-34	40	56	348.951	286.173	425.501
-33	40	56	345.722	282.966	422.395
-32	40	56	339.844	277.5	416.196
-31	40	56	332.292	270.626	408.01
-30	40	56	323.978	263.167	398.841
-29	40	56	315.681	255.837	389.523
-28	40	56	308.014	249.205	380.702
-27	40	56	301.413	243.666	372.844
-26	40	56	296.143	239.448	366.262
-25	40	56	292.322	236.621	361.136
-24	40	56	289.936	235.117	357.538
-23	40	56	288.861	234.757	355.435
-22	40	56	288.881	235.278	354.698
-21	40	56	289.708	236.361	355.096
-20	40	56	291	237.672	356.294
-19	40	56	292.389	238.891	357.868
-18	40	56	293.508	239.742	359.332
-17	40	56	294.023	240.006	360.197
-16	40	56	293.668	239.534	360.035
-15	40	56	292.271	238.244	358.549
-14	40	56	289.775	236.124	355.615
-13	40	56	286.242	233.233	351.298
-12	40	56	281.846	229.697	345.836
-11	40	56	276.854	225.703	339.598
-10	40	56	271.593	221.493	333.025
-9	40	56	266.422	217.343	326.583
-8	40	56	261.702	213.545	320.718
-7	40	56	257.77	210.378	315.839
-6	40	56	254.927	208.09	312.307
-5	40	56	253.424	206.882	310.435
-4	40	56	253.458	206.899	310.494
-3	40	56	255.175	208.23	312.703
-2	40	56	258.666	210.915	317.227
-1	40	56	263.965	214.952	324.154
0	40	56	271.049	220.309	333.475
1	40	56	279.83	226.929	345.063
2	40	56	290.148	234.726	358.656
3	40	56	301.77	243.58	373.861
4	40	56	314.387	253.323	390.171
5	40	56	327.622	263.727	406.998
6	40	56	341.042	274.491	423.729
7	40	56	354.185	285.252	439.776
8	40	56	366.591	295.598	454.634
9	40	56	377.838	305.107	467.907
10	40	56	387.58	313.398	479.323
11	40	56	395.575	320.186	488.714
12	40	56	401.7	325.33	495.999
13	40	56	405.964	328.848	501.165
14	40	56	408.49	330.902	504.27
15	40	56	409.496	331.754	505.456
16	40	56	409.268	331.706	504.965
17	40	56	408.124	331.047	503.147
18	40	56	406.389	330.014	500.44
19	40	56	404.364	328.776	497.331
20	40	56	402.312	327.437	494.31
21	40	56	400.443	326.057	491.8
22	40	56	398.91	324.677	490.115
23	40	56	397.808	323.343	489.422
24	40	56	397.181	322.112	489.746
25	40	56	397.029	321.048	490.992
26	40	56	397.313	320.2	492.995
27	40	56	397.969	319.591	495.569
28	40	56	398.921	319.204	498.546
29	40	56	400.084	318.988	501.796
30	40	56	401.378	318.875	505.227
31	40	56	402.733	318.798	508.767
32	40	56	404.094	318.715	512.345
33	40	56	405.423	318.619	515.875
34	40	56	406.697	318.54	519.253
35	40	56	407.907	318.525	522.371
36	40	56	409.051	318.62	525.15
37	40	56	410.131	318.84	527.561
38	40	56	411.145	319.153	529.653
39	40	56	412.082	319.464	531.553
40	40	56	412.921	319.629	533.443
41	40	56	413.625	319.473	535.523
42	40	56	414.144	318.828	537.955
43	40	56	414.419	317.566	540.811
44	40	56	414.384	315.622	544.049
45	40	56	413.976	313.005	547.518
46	40	56	413.14	309.775	550.996
47	40	56	411.841	306.021	554.252
48	40	56	410.065	301.836	557.101
49	40	56	407.83	297.306	559.442
50	40	56	405.186	292.505	561.276
51	40	56	402.214	287.51	562.681
52	40	56	399.022	282.41	563.786
53	40	56	395.739	277.32	564.725
54	40	56	392.507	272.382	565.607
55	40	56	389.468	267.756	566.504
56	40	56	386.757	263.601	567.452
57	40	56	384.492	260.054	568.476
58	40	56	382.765	257.21	569.608
59	40	56	381.633	255.107	570.914
60	40	56	381.119	253.718	572.49
61	40	56	381.202	252.959	574.46
62	40	56	381.823	252.693	576.94
63	40	56	382.886	252.762	579.997
64	40	56	384.259	253.001	583.615
65	40	56	385.788	253.264	587.656
66	40	56	387.3	253.438	591.868
67	40	56	388.623	253.444	595.904
68	40	56	389.595	253.233	599.386
69	40	56	390.077	252.769	601.971
70	40	56	389.969	252.023	603.42
71	40	56	389.219	250.964	603.64
72	40	56	387.827	249.563	602.693
73	40	56	385.844	247.809	600.769
74	40	56	383.371	245.723	598.127
75	40	56	380.548	243.374	595.038
76	40	56	377.54	240.878	591.736
77	40	56	374.524	238.394	588.39
78	40	56	371.677	236.097	585.114
79	40	56	369.156	234.155	581.991
80	40	56	367.093	232.697	579.109
81	40	56	365.583	231.796	576.587
82	40	56	364.677	231.454	574.582
83	40	56	364.383	231.609	573.271
84	40	56	364.658	232.146	572.811
85	40	56	365.418	232.918	573.291
86	40	56	366.536	233.779	574.681
87	40	56	367.856	234.601	576.8
88	40	56	369.198	235.288	579.32
89	40	56	370.375	235.775	581.815
90	40	56	371.203	236.015	583.827
91	40	56	371.523	235.964	584.958
92	40	56	371.204	235.567	584.942
93	40	56	370.166	234.757	583.681
94	40	56	368.378	233.469	581.245
95	40	56	365.864	231.66	577.813
96	40	56	362.698	229.337	573.608
97	40	56	358.995	226.57	568.821
98	40	56	354.904	223.498	563.572
99	40	56	350.586	220.306	557.909
100	40	56	346.206	217.198	551.841
101	40	56	341.916	214.351	545.397
102	40	56	337.846	211.89	538.674
103	40	56	334.094	209.864	531.863
104	40	56	330.724	208.244	525.242
105	40	56	327.763	206.941	519.126
106	40	56	325.198	205.827	513.8
107	40	56	322.99	204.782	509.432
108	40	56	321.068	203.719	506.014
109	40	56	319.347	202.612	503.339
110	40	56	317.734	201.49	501.04
111	40	56	316.135	200.413	498.679
112	40	56	314.473	199.436	495.864
113	40	56	312.687	198.578	492.367
114	40	56	310.751	197.802	488.195
115	40	56	308.667	197.009	483.609
116	40	56	306.475	196.066	479.057
117	40	56	304.246	194.849	475.064
118	40	56	302.079	193.298	472.079
119	40	56	300.091	191.458	470.363
120	40	56	298.411	189.495	469.93
121	40	56	297.166	187.653	470.592
122	40	56	296.477	186.196	472.076
123	40	56	296.446	185.329	474.185
124	40	56	297.151	185.126	476.965
125	40	56	298.64	185.48	480.838
126	40	56	300.929	186.075	486.676
127	40	56	303.998	186.409	495.765
128	40	56	307.794	185.882	509.661
129	40	56	312.23	183.965	529.924
130	40	56	317.197	180.366	557.831
131	40	56	322.571	175.113	594.198
132	40	56	328.227	168.495	639.385
133	40	56	334.062	160.926	693.471
-146	60	56	32.9881	19.484	55.8515
-145	60	56	33.0799	19.709	55.5218
-144	60	56	33.1092	19.8727	55.1622
-143	60	56	33.0846	19.9915	54.7529
-142	60	56	33.0158	20.0791	54.2874
-141	60	56	32.9134	20.1455	53.7734
-140	60	56	32.7879	20.1963	53.2298
-139	60	56	32.6495	20.2352	52.6801
-138	60	56	32.5076	20.2652	52.1458
-137	60	56	32.3703	20.2909	51.6407
-136	60	56	32.2441	20.3186	51.1689
-135	60	56	32.1338	20.3558	50.7265
-134	60	56	32.0426	20.4096	50.306
-133	60	56	31.972	20.4845	49.9016
-132	60	56	31.9219	20.5801	49.514
-131	60	56	31.8908	20.6911	49.1527
-130	60	56	31.8763	20.8069	48.8349
-129	60	56	31.8753	20.9138	48.582
-128	60	56	31.884	20.9981	48.4135
-127	60	56	31.899	21.0491	48.3416
-126	60	56	31.9169	21.0618	48.3666
-125	60	56	31.9351	21.0378	48.4769
-124	60	56	31.9518	20.9842	48.6518
-123	60	56	31.9664	20.9108	48.8672
-122	60	56	31.9794	20.828	49.1013
-121	60	56	31.9923	20.7442	49.3395
-120	60	56	32.0079	20.6655	49.5757
-119	60	56	32.03	20.596	49.8117
-118	60	56	32.0628	20.5387	50.053
-117	60	56	32.1113	20.4974	50.3058
-116	60	56	32.1807	20.4775	50.5724
-115	60	56	32.276	20.4864	50.8504
-114	60	56	32.4021	20.5327	51.1327
-113	60	56	32.5633	20.6253	51.4111
-112	60	56	32.7635	20.7714	51.679
-111	60	56	33.0057	20.9754	51.9358
-110	60	56	33.2922	21.2377	52.1888
-109	60	56	33.6244	21.5543	52.4536
-108	60	56	34.0031	21.9178	52.7523
-107	60	56	34.4284	22.3182	53.1097
-106	60	56	34.8995	22.745	53.5491
-105	60	56	35.4152	23.189	54.0875
-104	60	56	35.9739	23.6439	54.7338
-103	60	56	36.5733	24.1064	55.4877
-102	60	56	37.2112	24.5759	56.3427
-101	60	56	37.8846	25.0527	57.2889
-100	60	56	38.5904	25.5364	58.3175
-99	60	56	39.3251	26.0247	59.423
-98	60	56	40.0847	26.513	60.6036
-97	60	56	40.8646	26.9956	61.8588
-96	60	56	41.6595	27.4668	63.1859
-95	60	56	42.4634	27.9229	64.5756
-94	60	56	43.2692	28.3632	66.009
-93	60	56	44.0691	28.7899	67.4573
-92	60	56	44.854	29.207	68.8837
-91	60	56	45.6143	29.6187	70.2484
-90	60	56	46.3395	30.0272	71.5134
-89	60	56	47.0187	30.4314	72.6473
-88	60	56	47.6412	30.8263	73.6283
-87	60	56	48.1966	31.2035	74.4439
-86	60	56	48.6754	31.5531	75.0891
-85	60	56	49.0698	31.8655	75.563
-84	60	56	49.374	32.1334	75.8646
-83	60	56	49.5844	32.3535	75.9921
-82	60	56	49.7004	32.5262	75.9427
-81	60	56	49.7242	32.655	75.7157
-80	60	56	49.6611	32.7447	75.3167
-79	60	56	49.5189	32.7995	74.7611
-78	60	56	49.3084	32.822	74.0759
-77	60	56	49.0423	32.8129	73.2988
-76	60	56	48.735	32.7718	72.4741
-75	60	56	48.4026	32.6991	71.6475
-74	60	56	48.0616	32.5982	70.8602
-73	60	56	47.7294	32.4771	70.1447
-72	60	56	47.4235	32.3484	69.5238
-71	60	56	47.1616	32.2292	69.0125
-70	60	56	46.9615	32.1383	68.6217
-69	60	56	46.8411	32.0943	68.3639
-68	60	56	46.8188	32.1136	68.2576
-67	60	56	46.9134	32.2095	68.3296
-66	60	56	47.1446	32.3923	68.6156
-65	60	56	47.5338	32.671	69.1581
-64	60	56	48.1038	33.0551	70.0035
-63	60	56	48.8798	33.5572	71.1988
-62	60	56	49.8897	34.1942	72.7895
-61	60	56	51.1645	34.9882	74.8198
-60	60	56	52.739	35.9661	77.334
-59	60	56	54.6518	37.1586	80.3803
-58	60	56	56.9458	38.5986	84.0142
-57	60	56	59.6684	40.3201	88.3013
-56	60	56	62.8708	42.3577	93.3181
-55	60	56	66.6082	44.7469	99.1501
-54	60	56	70.9381	47.5245	105.887
-53	60	56	75.9187	50.7303	113.614
-52	60	56	81.6066	54.407	122.404
-51	60	56	88.053	58.6	132.309
-50	60	56	95.2996	63.3545	143.353
-49	60	56	103.373	68.7098	155.523
-48	60	56	112.278	74.692	168.779
-47	60	56	121.994	81.304	183.049
-46	60	56	132.466	88.5155	198.239
-45	60	56	143.601	96.2546	214.237
-44	60	56	155.269	104.405	230.912
-43	60	56	167.299	112.81	248.107
-42	60	56	179.489	121.285	265.625
-41	60	56	191.613	129.637	283.217
-40	60	56	203.431	137.683	300.574
-39	60	56	214.709	145.271	317.337
-38	60	56	225.232	152.283	333.126
-37	60	56	234.819	158.638	347.583
-36	60	56	243.334	164.284	360.423
-35	60	56	250.695	169.19	371.466
-34	60	56	256.875	173.343	380.659
-33	60	56	261.897	176.75	388.064
-32	60	56	265.831	179.433	393.831
-31	60	56	268.78	181.443	398.156
-30	60	56	270.869	182.856	401.243
-29	60	56	272.234	183.771	403.281
-28	60	56	273.011	184.298	404.427
-27	60	56	273.328	184.547	404.818
-26	60	56	273.298	184.615	404.581
-25	60	56	273.016	184.57	403.845
-24	60	56	272.559	184.453	402.751
-23	60	56	271.985	184.274	401.445
-22	60	56	271.339	184.03	400.07
-21	60	56	270.652	183.708	398.745
-20	60	56	269.95	183.304	397.554
-19	60	56	269.256	182.828	396.54
-18	60	56	268.593	182.311	395.709
-17	60	56	267.991	181.798	395.049
-16	60	56	267.487	181.344	394.55
-15	60	56	267.127	181.004	394.229
-14	60	56	266.964	180.825	394.137
-13	60	56	267.062	180.851	394.369
-12	60	56	267.487	181.117	395.046
-11	60	56	268.311	181.656	396.304
-10	60	56	269.604	182.505	398.272
-9	60	56	271.432	183.705	401.052
-8	60	56	273.852	185.303	404.717
-7	60	56	276.913	187.342	409.308
-6	60	56	280.645	189.856	414.849
-5	60	56	285.063	192.857	421.353
-4	60	56	290.161	196.329	428.837
-3	60	56	295.909	200.224	437.321
-2	60	56	302.255	204.463	446.821
-1	60	56	309.126	208.95	457.328
0	60	56	316.424	213.584	468.781
1	60	56	324.034	218.27	481.045
2	60	56	331.826	222.939	493.896
3	60	56	339.665	227.544	507.034
4	60	56	347.412	232.059	520.104
5	60	56	354.935	236.473	532.743
6	60	56	362.12	240.771	544.628
7	60	56	368.87	244.934	555.518
8	60	56	375.118	248.93	565.273
9	60	56	380.824	252.721	573.861
10	60	56	385.976	256.271	581.328
11	60	56	390.591	259.56	587.768
12	60	56	394.707	262.595	593.284
13	60	56	398.376	265.408	597.961
14	60	56	401.66	268.055	601.859
15	60	56	404.62	270.597	605.024
16	60	56	407.31	273.085	607.51
17	60	56	409.773	275.536	609.408
18	60	56	412.032	277.923	610.853
19	60	56	414.094	280.173	612.029
20	60	56	415.946	282.173	613.139
21	60	56	417.558	283.797	614.364
22	60	56	418.885	284.926	615.827
23	60	56	419.878	285.479	617.548
24	60	56	420.482	285.426	619.443
25	60	56	420.651	284.787	621.332
26	60	56	420.352	283.625	622.99
27	60	56	419.567	282.023	624.193
28	60	56	418.304	280.068	624.768
29	60	56	416.592	277.846	624.623
30	60	56	414.487	275.431	623.749
31	60	56	412.067	272.9	622.204
32	60	56	409.426	270.336	620.079
33	60	56	406.669	267.832	617.475
34	60	56	403.909	265.498	614.477
35	60	56	401.252	263.442	611.152
36	60	56	398.799	261.768	607.563
37	60	56	396.633	260.55	603.792
38	60	56	394.818	259.824	599.95
39	60	56	393.395	259.578	596.198
40	60	56	392.38	259.75	592.731
41	60	56	391.76	260.237	589.755
42	60	56	391.503	260.914	587.45
43	60	56	391.549	261.653	585.932
44	60	56	391.825	262.344	585.212
45	60	56	392.241	262.909	585.194
46	60	56	392.701	263.305	585.687
47	60	56	393.11	263.512	586.445
48	60	56	393.376	263.519	587.224
49	60	56	393.42	263.305	587.832
50	60	56	393.182	262.84	588.162
51	60	56	392.623	262.077	588.197
52	60	56	391.726	260.974	587.987
53	60	56	390.499	259.51	587.605
54	60	56	388.972	257.704	587.106
55	60	56	387.194	255.619	586.494
56	60	56	385.226	253.364	585.714
57	60	56	383.137	251.069	584.677
58	60	56	381.001	248.867	583.291
59	60	56	378.884	246.865	581.506
60	60	56	376.847	245.128	579.344
61	60	56	374.936	243.676	576.901
62	60	56	373.183	242.482	574.335
63	60	56	371.605	241.492	571.82
64	60	56	370.199	240.644	569.505
65	60	56	368.952	239.885	567.462
66	60	56	367.835	239.191	565.666
67	60	56	366.81	238.565	563.995
68	60	56	365.835	238.029	562.264
69	60	56	364.864	237.608	560.274
70	60	56	363.857	237.316	557.872
71	60	56	362.778	237.135	554.992
72	60	56	361.602	237.015	551.677
73	60	56	360.313	236.88	548.062
74	60	56	358.909	236.644	544.343
75	60	56	357.402	236.235	540.717
76	60	56	355.812	235.613	537.331
77	60	56	354.17	234.787	534.258
78	60	56	352.514	233.809	531.486
79	60	56	350.883	232.76	528.952
80	60	56	349.317	231.724	526.585
81	60	56	347.853	230.767	524.348
82	60	56	346.524	229.919	522.266
83	60	56	345.353	229.174	520.428
84	60	56	344.357	228.499	518.958
85	60	56	343.542	227.852	517.975
86	60	56	342.909	227.204	517.536
87	60	56	342.448	226.559	517.614
88	60	56	342.144	225.953	518.084
89	60	56	341.98	225.444	518.756
90	60	56	341.934	225.093	519.425
91	60	56	341.983	224.938	519.932
92	60	56	342.106	224.981	520.208
93	60	56	342.284	225.175	520.298
94	60	56	342.496	225.436	520.34
95	60	56	342.726	225.663	520.517
96	60	56	342.959	225.767	520.983
97	60	56	343.177	225.702	521.795
98	60	56	343.36	225.478	522.872
99	60	56	343.486	225.16	523.996
100	60	56	343.526	224.841	524.86
101	60	56	343.444	224.611	525.147
102	60	56	343.199	224.517	524.617
103	60	56	342.741	224.539	523.168
104	60	56	342.018	224.583	520.86
105	60	56	340.973	224.492	517.893
106	60	56	339.552	224.082	514.525
107	60	56	337.708	223.19	510.984
108	60	56	335.401	221.721	507.366
109	60	56	332.61	219.678	503.599
110	60	56	329.333	217.156	499.457
111	60	56	325.588	214.309	494.648
112	60	56	321.42	211.3	488.929
113	60	56	316.895	208.249	482.224
114	60	56	312.103	205.208	474.683
115	60	56	307.152	202.153	466.687
116	60	56	302.158	199.01	458.77
117	60	56	297.249	195.7	451.492
118	60	56	292.549	192.196	445.301
119	60	56	288.178	188.565	440.414
120	60	56	284.242	184.973	436.784
121	60	56	280.832	181.658	434.148
122	60	56	278.017	178.859	432.149
123	60	56	275.846	176.752	430.498
124	60	56	274.342	175.385	429.133
125	60	56	273.502	174.634	428.342
126	60	56	273.3	174.176	428.835
127	60	56	273.686	173.506	431.707
128	60	56	274.589	172.028	438.297
129	60	56	275.924	169.215	449.927
130	60	56	277.594	164.791	467.612
131	60	56	279.497	158.813	491.891
132	60	56	281.542	151.604	522.846
133	60	56	283.653	143.603	560.288
-146	80	56	30.2916	12.9219	71.0094
-145	80	56	30.6822	13.2955	70.8058
-144	80	56	31.0396	13.6336	70.6675
-143	80	56	31.3564	13.9364	70.5509
-142	80	56	31.6236	14.2017	70.4177
-141	80	56	31.8305	14.425	70.2377
-140	80	56	31.9661	14.6	69.9883
-139	80	56	32.02	14.7201	69.6517
-138	80	56	31.9832	14.7798	69.2108
-137	80	56	31.8495	14.7768	68.6473
-136	80	56	31.6164	14.7125	67.9419
-135	80	56	31.2856	14.5918	67.0781
-134	80	56	30.8635	14.4222	66.0476
-133	80	56	30.3609	14.2129	64.8555
-132	80	56	29.7929	13.9731	63.5234
-131	80	56	29.1776	13.7114	62.0892
-130	80	56	28.5353	13.4361	60.6025
-129	80	56	27.8872	13.1548	59.1188
-128	80	56	27.2546	12.8755	57.6919
-127	80	56	26.6573	12.6066	56.368
-126	80	56	26.1133	12.3572	55.1827
-125	80	56	25.6381	12.1365	54.1601
-124	80	56	25.2443	11.9531	53.3143
-123	80	56	24.9413	11.8146	52.6529
-122	80	56	24.7359	11.726	52.1798
-121	80	56	24.6314	11.6905	51.8973
-120	80	56	24.6288	11.7083	51.8072
-119	80	56	24.7261	11.7776	51.9103
-118	80	56	24.919	11.8948	52.2042
-117	80	56	25.2009	12.0551	52.6817
-116	80	56	25.563	12.2536	53.3285
-115	80	56	25.9949	12.4852	54.1229
-114	80	56	26.485	12.7453	55.0362
-113	80	56	27.021	13.0296	56.0362
-112	80	56	27.5907	13.334	57.0906
-111	80	56	28.1829	13.654	58.1719
-110	80	56	28.7885	13.9851	59.2614
-109	80	56	29.4009	14.3229	60.3516
-108	80	56	30.017	14.6635	61.4467
-107	80	56	30.638	15.0043	62.5609
-106	80	56	31.269	15.3455	63.7157
-105	80	56	31.9195	15.6899	64.937
-104	80	56	32.6028	16.0437	66.253
-103	80	56	33.3352	16.4158	67.6932
-102	80	56	34.1355	16.8169	69.2895
-101	80	56	35.0237	17.2583	71.0762
-100	80	56	36.0199	17.7508	73.0918
-99	80	56	37.1435	18.3031	75.3774
-98	80	56	38.4116	18.9221	77.9748
-97	80	56	39.8376	19.612	80.9219
-96	80	56	41.4302	20.3744	84.246
-95	80	56	43.1915	21.2091	87.9578
-94	80	56	45.1155	22.1134	92.0443
-93	80	56	47.187	23.0822	96.4646
-92	80	56	49.3802	24.1074	101.148
-91	80	56	51.658	25.1763	105.994
-90	80	56	53.9724	26.2712	110.883
-89	80	56	56.2658	27.3683	115.676
-88	80	56	58.4735	28.4382	120.231
-87	80	56	60.5273	29.4477	124.409
-86	80	56	62.3606	30.3622	128.082
-85	80	56	63.9139	31.1499	131.14
-84	80	56	65.1397	31.7854	133.495
-83	80	56	66.0074	32.253	135.087
-82	80	56	66.506	32.5485	135.891
-81	80	56	66.6455	32.6792	135.916
-80	80	56	66.4558	32.662	135.214
-79	80	56	65.9836	32.5213	133.876
-78	80	56	65.2886	32.286	132.026
-77	80	56	64.4382	31.9872	129.811
-76	80	56	63.503	31.6565	127.387
-75	80	56	62.5523	31.3253	124.908
-74	80	56	61.6507	31.0239	122.512
-73	80	56	60.8558	30.7814	120.314
-72	80	56	60.2169	30.6251	118.402
-71	80	56	59.775	30.5793	116.845
-70	80	56	59.5624	30.665	115.691
-69	80	56	59.604	30.8984	114.978
-68	80	56	59.918	31.2905	114.737
-67	80	56	60.5167	31.8465	114.997
-66	80	56	61.4074	32.5661	115.791
-65	80	56	62.5936	33.4437	117.151
-64	80	56	64.0752	34.4705	119.106
-63	80	56	65.8494	35.6349	121.682
-62	80	56	67.9116	36.9252	124.901
-61	80	56	70.2556	38.3304	128.771
-60	80	56	72.8749	39.841	133.299
-59	80	56	75.7629	41.4493	138.483
-58	80	56	78.9142	43.149	144.324
-57	80	56	82.325	44.9346	150.828
-56	80	56	85.994	46.8019	158.006
-55	80	56	89.9225	48.7481	165.874
-54	80	56	94.1143	50.7738	174.45
-53	80	56	98.5759	52.8843	183.745
-52	80	56	103.315	55.091	193.753
-51	80	56	108.34	57.4112	204.448
-50	80	56	113.658	59.867	215.78
-49	80	56	119.271	62.4818	227.675
-48	80	56	125.176	65.2772	240.04
-47	80	56	131.363	68.2682	252.77
-46	80	56	137.807	71.46	265.755
-45	80	56	144.474	74.8447	278.88
-44	80	56	151.312	78.4011	292.028
-43	80	56	158.255	82.0947	305.07
-42	80	56	165.222	85.8808	317.862
-41	80	56	172.118	89.7069	330.238
-40	80	56	178.841	93.5168	342.013
-39	80	56	185.281	97.2521	352.99
-38	80	56	191.332	100.854	362.977
-37	80	56	196.895	104.265	371.818
-36	80	56	201.888	107.427	379.41
-35	80	56	206.249	110.284	385.722
-34	80	56	209.943	112.785	390.799
-33	80	56	212.964	114.89	394.755
-32	80	56	215.336	116.579	397.754
-31	80	56	217.112	117.85	399.981
-30	80	56	218.371	118.732	401.627
-29	80	56	219.21	119.276	402.874
-28	80	56	219.741	119.553	403.889
-27	80	56	220.082	119.645	404.833
-26	80	56	220.354	119.636	405.863
-25	80	56	220.674	119.606	407.144
-24	80	56	221.149	119.623	408.84
-23	80	56	221.874	119.745	411.109
-22	80	56	222.933	120.02	414.09
-21	80	56	224.391	120.49	417.887
-20	80	56	226.298	121.193	422.557
-19	80	56	228.691	122.165	428.106
-18	80	56	231.587	123.437	434.495
-17	80	56	234.992	125.034	441.65
-16	80	56	238.896	126.971	449.481
-15	80	56	243.278	129.252	457.899
-14	80	56	248.107	131.861	466.834
-13	80	56	253.343	134.771	476.233
-12	80	56	258.937	137.941	486.066
-11	80	56	264.838	141.323	496.307
-10	80	56	270.993	144.868	506.926
-9	80	56	277.346	148.532	517.873
-8	80	56	283.844	152.28	529.074
-7	80	56	290.44	156.086	540.44
-6	80	56	297.088	159.927	551.883
-5	80	56	303.751	163.783	563.334
-4	80	56	310.398	167.627	574.77
-3	80	56	317.004	171.423	586.219
-2	80	56	323.551	175.13	597.757
-1	80	56	330.025	178.7	609.492
0	80	56	336.418	182.096	621.527
1	80	56	342.725	185.288	633.933
2	80	56	348.942	188.273	646.723
3	80	56	355.066	191.065	659.84
4	80	56	361.095	193.696	673.167
5	80	56	367.027	196.211	686.55
6	80	56	372.855	198.651	699.825
7	80	56	378.576	201.053	712.844
8	80	56	384.179	203.439	725.495
9	80	56	389.658	205.821	737.697
10	80	56	394.999	208.203	749.386
11	80	56	400.19	210.589	760.496
12	80	56	405.216	212.988	770.937
13	80	56	410.058	215.413	780.583
14	80	56	414.697	217.886	789.282
15	80	56	419.109	220.425	796.877
16	80	56	423.266	223.04	803.237
17	80	56	427.139	225.721	808.29
18	80	56	430.692	228.431	812.041
19	80	56	433.888	231.111	814.581
20	80	56	436.685	233.675	816.063
21	80	56	439.039	236.026	816.672
22	80	56	440.909	238.067	816.58
23	80	56	442.252	239.714	815.916
24	80	56	443.032	240.906	814.745
25	80	56	443.22	241.609	813.066
26	80	56	442.798	241.811	810.84
27	80	56	441.761	241.521	808.017
28	80	56	440.12	240.758	804.564
29	80	56	437.902	239.552	800.486
30	80	56	435.152	237.939	795.822
31	80	56	431.934	235.973	790.631
32	80	56	428.328	233.724	784.962
33	80	56	424.424	231.286	778.844
34	80	56	420.326	228.772	772.272
35	80	56	416.14	226.304	765.224
36	80	56	411.975	224.003	757.685
37	80	56	407.936	221.975	749.685
38	80	56	404.117	220.295	741.328
39	80	56	400.603	218.999	732.801
40	80	56	397.46	218.084	724.376
41	80	56	394.737	217.508	716.372
42	80	56	392.458	217.203	709.122
43	80	56	390.628	217.082	702.914
44	80	56	389.226	217.059	697.954
45	80	56	388.208	217.051	694.333
46	80	56	387.51	216.994	692.02
47	80	56	387.046	216.832	690.88
48	80	56	386.716	216.52	690.695
49	80	56	386.407	216.014	691.207
50	80	56	386.003	215.272	692.14
51	80	56	385.386	214.25	693.219
52	80	56	384.446	212.914	694.172
53	80	56	383.091	211.248	694.721
54	80	56	381.246	209.261	694.582
55	80	56	378.866	206.989	693.464
56	80	56	375.934	204.496	691.096
57	80	56	372.468	201.862	687.261
58	80	56	368.513	199.17	681.841
59	80	56	364.148	196.494	674.851
60	80	56	359.473	193.892	666.457
61	80	56	354.605	191.402	656.967
62	80	56	349.674	189.042	646.797
63	80	56	344.81	186.821	636.407
64	80	56	340.142	184.745	626.249
65	80	56	335.786	182.83	616.705
66	80	56	331.845	181.102	608.061
67	80	56	328.4	179.597	600.491
68	80	56	325.509	178.353	594.081
69	80	56	323.209	177.402	588.855
70	80	56	321.507	176.753	584.81
71	80	56	320.389	176.39	581.944
72	80	56	319.815	176.268	580.263
73	80	56	319.723	176.316	579.77
74	80	56	320.03	176.452	580.437
75	80	56	320.64	176.596	582.174
76	80	56	321.442	176.683	584.802
77	80	56	322.32	176.67	588.047
78	80	56	323.16	176.539	591.556
79	80	56	323.852	176.286	594.943
80	80	56	324.298	175.915	597.843
81	80	56	324.424	175.426	599.97
82	80	56	324.174	174.811	601.157
83	80	56	323.525	174.052	601.362
84	80	56	322.48	173.134	600.653
85	80	56	321.072	172.052	599.165
86	80	56	319.361	170.826	597.051
87	80	56	317.427	169.504	594.441
88	80	56	315.368	168.164	591.428
89	80	56	313.288	166.9	588.072
90	80	56	311.296	165.812	584.429
91	80	56	309.497	164.986	580.586
92	80	56	307.984	164.481	576.685
93	80	56	306.835	164.326	572.932
94	80	56	306.108	164.514	569.571
95	80	56	305.839	165.014	566.849
96	80	56	306.037	165.78	564.958
97	80	56	306.684	166.768	563.99
98	80	56	307.736	167.939	563.904
99	80	56	309.122	169.268	564.526
100	80	56	310.744	170.73	565.584
101	80	56	312.486	172.288	566.769
102	80	56	314.211	173.879	567.801
103	80	56	315.775	175.401	568.491
104	80	56	317.028	176.71	568.765
105	80	56	317.825	177.637	568.647
106	80	56	318.038	178.013	568.204
107	80	56	317.558	177.708	567.465
108	80	56	316.311	176.661	566.352
109	80	56	314.257	174.899	564.653
110	80	56	311.398	172.526	562.051
111	80	56	307.775	169.697	558.205
112	80	56	303.468	166.575	552.862
113	80	56	298.589	163.302	545.952
114	80	56	293.273	159.974	537.642
115	80	56	287.671	156.635	528.325
116	80	56	281.941	153.295	518.548
117	80	56	276.237	149.945	508.9
118	80	56	270.705	146.591	499.9
119	80	56	265.471	143.266	491.915
120	80	56	260.642	140.033	485.131
121	80	56	256.301	136.967	479.605
122	80	56	252.506	134.128	475.362
123	80	56	249.29	131.516	472.533
124	80	56	246.661	129.045	471.474
125	80	56	244.603	126.531	472.855
126	80	56	243.082	123.703	477.667
127	80	56	242.044	120.262	487.145
128	80	56	241.42	115.962	502.608
129	80	56	241.133	110.694	525.28
130	80	56	241.098	104.523	556.133
131	80	56	241.234	97.6684	595.833
132	80	56	241.467	90.4283	644.779
133	80	56	241.738	83.0983	703.231
-160	20	70	39.7083	27.3058	57.744
-159	20	70	40.4146	28.4445	57.4218
-158	20	70	41.0752	29.4629	57.2642
-157	20	70	41.6757	30.3428	57.2414
-156	20	70	42.2016	31.0799	57.303
-155	20	70	42.6388	31.6812	57.3865
-154	20	70	42.9747	32.1574	57.4308
-153	20	70	43.1986	32.5174	57.3883
-152	20	70	43.3024	32.7637	57.231
-151	20	70	43.2816	32.8931	56.9511
-150	20	70	43.1351	32.8995	56.5551
-149	20	70	42.8656	32.7795	56.0552
-148	20	70	42.4798	32.5366	55.4616
-147	20	70	41.9874	32.1831	54.7784
-146	20	70	41.4011	31.7392	54.0043
-145	20	70	40.7359	31.2288	53.1373
-144	20	70	40.0079	30.6751	52.1802
-143	20	70	39.2339	30.0967	51.1452
-142	20	70	38.4308	29.506	50.055
-141	20	70	37.6143	28.9095	48.9403
-140	20	70	36.7994	28.3099	47.8346
-139	20	70	35.999	27.7095	46.7683
-138	20	70	35.2245	27.1128	45.7631
-137	20	70	34.4855	26.5283	44.8295
-136	20	70	33.7897	25.9681	43.9672
-135	20	70	33.1432	25.446	43.1688
-134	20	70	32.551	24.9752	42.4248
-133	20	70	32.0166	24.5652	41.7282
-132	20	70	31.5428	24.2207	41.0784
-131	20	70	31.1319	23.9413	40.4821
-130	20	70	30.7857	23.7222	39.9523
-129	20	70	30.5057	23.5562	39.5055
-128	20	70	30.2934	23.4356	39.1578
-127	20	70	30.1501	23.3555	38.9213
-126	20	70	30.077	23.3145	38.8012
-125	20	70	30.0754	23.3155	38.7951
-124	20	70	30.1458	23.3649	38.8945
-123	20	70	30.2883	23.4701	39.0873
-122	20	70	30.5024	23.6375	39.361
-121	20	70	30.7861	23.8704	39.7055
-120	20	70	31.1362	24.1676	40.1141
-119	20	70	31.5476	24.5235	40.5835
-118	20	70	32.0131	24.928	41.1118
-117	20	70	32.5232	25.3681	41.6964
-116	20	70	33.0663	25.8294	42.3308
-115	20	70	33.6281	26.2969	43.003
-114	20	70	34.1925	26.7567	43.6946
-113	20	70	34.7418	27.1954	44.3824
-112	20	70	35.2577	27.5997	45.0405
-111	20	70	35.7221	27.9567	45.6443
-110	20	70	36.1182	28.2531	46.1729
-109	20	70	36.4321	28.4763	46.6107
-108	20	70	36.6537	28.6165	46.9482
-107	20	70	36.7776	28.6686	47.1802
-106	20	70	36.8039	28.634	47.3048
-105	20	70	36.7383	28.5216	47.3222
-104	20	70	36.5921	28.3472	47.2352
-103	20	70	36.381	28.1312	47.0501
-102	20	70	36.1243	27.8964	46.7789
-101	20	70	35.8437	27.6651	46.4402
-100	20	70	35.5619	27.4569	46.0594
-99	20	70	35.301	27.2874	45.6679
-98	20	70	35.0814	27.168	45.2998
-97	20	70	34.9211	27.1062	44.989
-96	20	70	34.8343	27.1064	44.7653
-95	20	70	34.8315	27.1715	44.6509
-94	20	70	34.9186	27.303	44.6584
-93	20	70	35.0971	27.5015	44.7904
-92	20	70	35.3636	27.7662	45.0399
-91	20	70	35.7106	28.0936	45.3927
-90	20	70	36.1261	28.4766	45.8304
-89	20	70	36.595	28.9037	46.333
-88	20	70	37.0997	29.3591	46.8813
-87	20	70	37.6214	29.8236	47.4581
-86	20	70	38.1418	30.2775	48.0488
-85	20	70	38.6451	30.7035	48.6409
-84	20	70	39.1197	31.0895	49.224
-83	20	70	39.5603	31.4319	49.7906
-82	20	70	39.9693	31.7361	50.3385
-81	20	70	40.358	32.0162	50.8733
-80	20	70	40.7471	32.2942	51.4124
-79	20	70	41.1664	32.5976	51.9878
-78	20	70	41.655	32.9584	52.6465
-77	20	70	42.2599	33.4121	53.4507
-76	20	70	43.0358	33.9984	54.4755
-75	20	70	44.0444	34.7614	55.8063
-74	20	70	45.3547	35.7519	57.5369
-73	20	70	47.0434	37.0281	59.7676
-72	20	70	49.1955	38.6573	62.6064
-71	20	70	51.9061	40.7166	66.1708
-70	20	70	55.2816	43.2927	70.5907
-69	20	70	59.4407	46.4821	76.0119
-68	20	70	64.5148	50.39	82.599
-67	20	70	70.6469	55.1276	90.5351
-66	20	70	77.9883	60.8102	100.019
-65	20	70	86.6923	67.5519	111.256
-64	20	70	96.9041	75.46	124.442
-63	20	70	108.747	84.6272	139.741
-62	20	70	122.304	95.1212	157.256
-61	20	70	137.598	106.972	176.993
-60	20	70	154.57	120.156	198.84
-59	20	70	173.058	134.581	222.537
-58	20	70	192.791	150.066	247.68
-57	20	70	213.382	166.336	273.735
-56	20	70	234.347	183.019	300.07
-55	20	70	255.128	199.66	326.005
-54	20	70	275.139	215.759	350.861
-53	20	70	293.814	230.815	374.009
-52	20	70	310.654	244.382	394.898
-51	20	70	325.272	256.122	413.092
-50	20	70	337.419	265.831	428.286
-49	20	70	346.998	273.45	440.327
-48	20	70	354.056	279.047	449.226
-47	20	70	358.762	282.782	455.157
-46	20	70	361.379	284.868	458.44
-45	20	70	362.228	285.547	459.503
-44	20	70	361.655	285.059	458.832
-43	20	70	359.998	283.639	456.914
-42	20	70	357.573	281.51	454.188
-41	20	70	354.654	278.885	451.009
-40	20	70	351.466	275.96	447.631
-39	20	70	348.184	272.912	444.218
-38	20	70	344.939	269.89	440.856
-37	20	70	341.817	267.007	437.587
-36	20	70	338.873	264.335	434.428
-35	20	70	336.133	261.91	431.391
-34	20	70	333.609	259.734	428.494
-33	20	70	331.298	257.795	425.758
-32	20	70	329.196	256.07	423.203
-31	20	70	327.296	254.542	420.844
-30	20	70	325.597	253.205	418.686
-29	20	70	324.103	252.065	416.727
-28	20	70	322.821	251.136	414.967
-27	20	70	321.765	250.433	413.415
-26	20	70	320.953	249.964	412.102
-25	20	70	320.402	249.726	411.082
-24	20	70	320.129	249.698	410.426
-23	20	70	320.145	249.853	410.212
-22	20	70	320.455	250.158	410.506
-21	20	70	321.057	250.585	411.347
-20	20	70	321.938	251.119	412.73
-19	20	70	323.078	251.753	414.61
-18	20	70	324.444	252.49	416.903
-17	20	70	326.001	253.334	419.511
-16	20	70	327.704	254.276	422.336
-15	20	70	329.509	255.292	425.303
-14	20	70	331.373	256.342	428.365
-13	20	70	333.254	257.375	431.505
-12	20	70	335.123	258.341	434.726
-11	20	70	336.956	259.203	438.033
-10	20	70	338.744	259.953	441.417
-9	20	70	340.491	260.615	444.848
-8	20	70	342.214	261.246	448.275
-7	20	70	343.941	261.923	451.641
-6	20	70	345.71	262.73	454.899
-5	20	70	347.568	263.743	458.036
-4	20	70	349.562	265.013	461.085
-3	20	70	351.739	266.565	464.128
-2	20	70	354.144	268.395	467.288
-1	20	70	356.809	270.471	470.708
0	20	70	359.76	272.752	474.525
1	20	70	363.005	275.191	478.842
2	20	70	366.539	277.75	483.712
3	20	70	370.339	280.401	489.123
4	20	70	374.366	283.127	495.007
5	20	70	378.567	285.908	501.256
6	20	70	382.877	288.719	507.742
7	20	70	387.219	291.517	514.338
8	20	70	391.512	294.243	520.935
9	20	70	395.674	296.826	527.441
10	20	70	399.627	299.193	533.775
11	20	70	403.299	301.281	539.863
12	20	70	406.633	303.051	545.62
13	20	70	409.586	304.491	550.954
14	20	70	412.133	305.617	555.772
15	20	70	414.267	306.462	559.995
16	20	70	416.001	307.069	563.577
17	20	70	417.362	307.476	566.519
18	20	70	418.391	307.713	568.878
19	20	70	419.14	307.8	570.756
20	20	70	419.666	307.749	572.283
21	20	70	420.027	307.574	573.593
22	20	70	420.28	307.3	574.798
23	20	70	420.478	306.963	575.969
24	20	70	420.663	306.614	577.133
25	20	70	420.87	306.308	578.28
26	20	70	421.124	306.095	579.382
27	20	70	421.439	306.01	580.409
28	20	70	421.817	306.063	581.351
29	20	70	422.255	306.24	582.222
30	20	70	422.742	306.507	583.056
31	20	70	423.261	306.819	583.893
32	20	70	423.794	307.134	584.764
33	20	70	424.321	307.423	585.668
34	20	70	424.823	307.676	586.574
35	20	70	425.286	307.902	587.42
36	20	70	425.696	308.119	588.138
37	20	70	426.044	308.344	588.671
38	20	70	426.325	308.58	589
39	20	70	426.538	308.806	589.154
40	20	70	426.682	308.984	589.212
41	20	70	426.758	309.061	589.276
42	20	70	426.767	308.983	589.45
43	20	70	426.708	308.714	589.801
44	20	70	426.576	308.244	590.335
45	20	70	426.364	307.598	590.987
46	20	70	426.058	306.824	591.628
47	20	70	425.641	305.983	592.093
48	20	70	425.092	305.132	592.212
49	20	70	424.383	304.304	591.846
50	20	70	423.487	303.503	590.905
51	20	70	422.373	302.699	589.363
52	20	70	421.012	301.838	587.239
53	20	70	419.376	300.856	584.585
54	20	70	417.44	299.689	581.458
55	20	70	415.187	298.289	577.896
56	20	70	412.604	296.633	573.916
57	20	70	409.689	294.715	569.515
58	20	70	406.445	292.548	564.685
59	20	70	402.888	290.145	559.439
60	20	70	399.039	287.515	553.821
61	20	70	394.929	284.658	547.918
62	20	70	390.598	281.569	541.845
63	20	70	386.089	278.247	535.728
64	20	70	381.453	274.707	529.678
65	20	70	376.741	270.985	523.77
66	20	70	372.009	267.145	518.034
67	20	70	367.311	263.274	512.462
68	20	70	362.703	259.461	507.027
69	20	70	358.237	255.793	501.71
70	20	70	353.962	252.334	496.521
71	20	70	349.923	249.122	491.511
72	20	70	346.161	246.168	486.769
73	20	70	342.71	243.468	482.406
74	20	70	339.6	241.007	478.526
75	20	70	336.854	238.783	475.204
76	20	70	334.487	236.804	472.464
77	20	70	332.508	235.1	470.277
78	20	70	330.92	233.709	468.567
79	20	70	329.717	232.672	467.24
80	20	70	328.886	232.012	466.209
81	20	70	328.409	231.729	465.424
82	20	70	328.257	231.786	464.881
83	20	70	328.399	232.115	464.623
84	20	70	328.797	232.629	464.722
85	20	70	329.408	233.23	465.246
86	20	70	330.184	233.836	466.231
87	20	70	331.077	234.39	467.649
88	20	70	332.037	234.869	469.406
89	20	70	333.015	235.28	471.348
90	20	70	333.963	235.646	473.301
91	20	70	334.839	235.986	475.1
92	20	70	335.604	236.303	476.634
93	20	70	336.227	236.574	477.857
94	20	70	336.684	236.754	478.792
95	20	70	336.959	236.787	479.507
96	20	70	337.042	236.623	480.079
97	20	70	336.934	236.236	480.556
98	20	70	336.639	235.637	480.934
99	20	70	336.17	234.872	481.156
100	20	70	335.541	234.008	481.127
101	20	70	334.771	233.117	480.753
102	20	70	333.881	232.251	479.982
103	20	70	332.89	231.431	478.828
104	20	70	331.819	230.644	477.377
105	20	70	330.685	229.843	475.771
106	20	70	329.503	228.975	474.167
107	20	70	328.286	227.998	472.687
108	20	70	327.044	226.903	471.38
109	20	70	325.783	225.721	470.202
110	20	70	324.508	224.518	469.028
111	20	70	323.223	223.377	467.699
112	20	70	321.931	222.366	466.076
113	20	70	320.635	221.517	464.101
114	20	70	319.336	220.808	461.83
115	20	70	318.04	220.159	459.437
116	20	70	316.75	219.453	457.185
117	20	70	315.474	218.564	455.353
118	20	70	314.219	217.398	454.161
119	20	70	312.993	215.923	453.702
120	20	70	311.804	214.184	453.918
121	20	70	310.662	212.285	454.628
122	20	70	309.573	210.346	455.608
123	20	70	308.543	208.447	456.704
124	20	70	307.576	206.587	457.933
125	20	70	306.674	204.648	459.563
126	20	70	305.834	202.397	462.134
127	20	70	305.054	199.522	466.404
128	20	70	304.326	195.711	473.221
129	20	70	303.642	190.745	483.359
130	20	70	302.992	184.581	497.366
131	20	70	302.366	177.356	515.488
132	20	70	301.753	169.341	537.702
133	20	70	301.147	160.851	563.81
-160	40	70	26.566	20.3474	34.6851
-159	40	70	26.4747	20.5577	34.0948
-158	40	70	26.3869	20.7018	33.6331
-157	40	70	26.3051	20.7882	33.2862
-156	40	70	26.2331	20.8352	33.0295
-155	40	70	26.1752	20.8656	32.8358
-154	40	70	26.1362	20.9001	32.6842
-153	40	70	26.1217	20.9531	32.5654
-152	40	70	26.1373	21.0312	32.4829
-151	40	70	26.1883	21.1343	32.4509
-150	40	70	26.2799	21.258	32.4883
-149	40	70	26.4164	21.3977	32.6121
-148	40	70	26.6008	21.552	32.8324
-147	40	70	26.8351	21.7242	33.1484
-146	40	70	27.1192	21.9216	33.549
-145	40	70	27.4511	22.1532	34.0162
-144	40	70	27.827	22.4256	34.5293
-143	40	70	28.2404	22.7409	35.0698
-142	40	70	28.6829	23.0943	35.6237
-141	40	70	29.1438	23.4745	36.1823
-140	40	70	29.611	23.8648	36.7406
-139	40	70	30.0709	24.2466	37.2943
-138	40	70	30.5099	24.6025	37.8357
-137	40	70	30.9145	24.9196	38.3514
-136	40	70	31.2727	25.1915	38.8218
-135	40	70	31.575	25.4179	39.2236
-134	40	70	31.8152	25.6028	39.5351
-133	40	70	31.9908	25.752	39.7412
-132	40	70	32.1037	25.8708	39.8384
-131	40	70	32.1601	25.9629	39.8366
-130	40	70	32.1702	26.0305	39.758
-129	40	70	32.1472	26.075	39.6335
-128	40	70	32.1071	26.0997	39.4972
-127	40	70	32.067	26.1113	39.3811
-126	40	70	32.0444	26.1212	39.3106
-125	40	70	32.0559	26.1456	39.3024
-124	40	70	32.1168	26.2027	39.3658
-123	40	70	32.2394	26.3104	39.5045
-122	40	70	32.4333	26.483	39.7204
-121	40	70	32.7041	26.7289	40.015
-120	40	70	33.0537	27.0494	40.3908
-119	40	70	33.4796	27.4388	40.8503
-118	40	70	33.9749	27.8858	41.3937
-117	40	70	34.5288	28.3757	42.0161
-116	40	70	35.1264	28.8927	42.7051
-115	40	70	35.75	29.4222	43.4388
-114	40	70	36.3798	29.9513	44.188
-113	40	70	36.995	30.4692	44.9185
-112	40	70	37.5759	30.9655	45.5973
-111	40	70	38.105	31.43	46.1977
-110	40	70	38.5693	31.8515	46.7039
-109	40	70	38.9608	32.2191	47.1131
-108	40	70	39.2781	32.5238	47.4352
-107	40	70	39.5264	32.7611	47.6888
-106	40	70	39.7171	32.934	47.8973
-105	40	70	39.8672	33.0545	48.084
-104	40	70	39.9972	33.1429	48.2692
-103	40	70	40.1303	33.2256	48.4699
-102	40	70	40.2896	33.3311	48.701
-101	40	70	40.4968	33.4851	48.9767
-100	40	70	40.7698	33.7073	49.3121
-99	40	70	41.1219	34.0087	49.7229
-98	40	70	41.5596	34.3907	50.2229
-97	40	70	42.082	34.8455	50.8214
-96	40	70	42.6796	35.3573	51.5183
-95	40	70	43.334	35.9049	52.3002
-94	40	70	44.0178	36.4633	53.1373
-93	40	70	44.6956	37.0056	53.9837
-92	40	70	45.3258	37.5031	54.7801
-91	40	70	45.8629	37.926	55.4606
-90	40	70	46.2617	38.2436	55.9608
-89	40	70	46.4818	38.4255	56.227
-88	40	70	46.4919	38.4448	56.2233
-87	40	70	46.2746	38.2819	55.9361
-86	40	70	45.8296	37.9294	55.3752
-85	40	70	45.1747	37.3961	54.5712
-84	40	70	44.3458	36.7087	53.5719
-83	40	70	43.3944	35.9111	52.4371
-82	40	70	42.3835	35.0606	51.2359
-81	40	70	41.3833	34.2219	50.0434
-80	40	70	40.467	33.4613	48.9395
-79	40	70	39.7074	32.8425	48.0073
-78	40	70	39.1751	32.424	47.3319
-77	40	70	38.9382	32.2592	46.9999
-76	40	70	39.0629	32.3982	47.0987
-75	40	70	39.6166	32.8911	47.7174
-74	40	70	40.6699	33.7916	48.9484
-73	40	70	42.3002	35.1608	50.8891
-72	40	70	44.5945	37.0708	53.6451
-71	40	70	47.6519	39.6061	57.3321
-70	40	70	51.5842	42.8642	62.0781
-69	40	70	56.515	46.9535	68.0237
-68	40	70	62.576	51.9887	75.3194
-67	40	70	69.899	58.0825	84.1195
-66	40	70	78.6047	65.3344	94.5704
-65	40	70	88.7867	73.8164	106.793
-64	40	70	100.492	83.5576	120.858
-63	40	70	113.699	94.5295	136.756
-62	40	70	128.301	106.635	154.37
-61	40	70	144.092	119.704	173.45
-60	40	70	160.764	133.489	193.612
-59	40	70	177.919	147.681	214.348
-58	40	70	195.096	161.918	235.074
-57	40	70	211.812	175.81	255.187
-56	40	70	227.603	188.973	274.131
-55	40	70	242.073	201.058	291.455
-54	40	70	254.928	211.793	306.848
-53	40	70	265.995	221.006	320.142
-52	40	70	275.232	228.651	331.302
-51	40	70	282.709	234.798	340.397
-50	40	70	288.59	239.616	347.574
-49	40	70	293.099	243.34	353.034
-48	40	70	296.49	246.223	357.02
-47	40	70	299.019	248.504	359.802
-46	40	70	300.92	250.377	361.665
-45	40	70	302.39	251.975	362.891
-44	40	70	303.582	253.374	363.739
-43	40	70	304.601	254.599	364.424
-42	40	70	305.508	255.643	365.099
-41	40	70	306.323	256.49	365.838
-40	40	70	307.037	257.125	366.639
-39	40	70	307.622	257.546	367.435
-38	40	70	308.038	257.758	368.126
-37	40	70	308.245	257.771	368.603
-36	40	70	308.214	257.592	368.784
-35	40	70	307.928	257.222	368.628
-34	40	70	307.389	256.658	368.146
-33	40	70	306.618	255.903	367.385
-32	40	70	305.655	254.969	366.418
-31	40	70	304.551	253.89	365.32
-30	40	70	303.364	252.721	364.155
-29	40	70	302.155	251.534	362.963
-28	40	70	300.978	250.403	361.767
-27	40	70	299.875	249.393	360.575
-26	40	70	298.873	248.546	359.391
-25	40	70	297.981	247.871	358.222
-24	40	70	297.187	247.344	357.075
-23	40	70	296.461	246.911	355.955
-22	40	70	295.759	246.503	354.856
-21	40	70	295.024	246.048	353.749
-20	40	70	294.199	245.483	352.582
-19	40	70	293.229	244.77	351.281
-18	40	70	292.071	243.891	349.768
-17	40	70	290.701	242.848	347.982
-16	40	70	289.119	241.656	345.904
-15	40	70	287.354	240.334	343.572
-14	40	70	285.464	238.909	341.092
-13	40	70	283.536	237.41	338.624
-12	40	70	281.682	235.886	336.368
-11	40	70	280.03	234.407	334.532
-10	40	70	278.723	233.078	333.307
-9	40	70	277.908	232.037	332.846
-8	40	70	277.726	231.447	333.259
-7	40	70	278.311	231.481	334.615
-6	40	70	279.779	232.3	336.962
-5	40	70	282.224	234.037	340.333
-4	40	70	285.714	236.782	344.757
-3	40	70	290.284	240.575	350.264
-2	40	70	295.934	245.399	356.875
-1	40	70	302.625	251.188	364.594
0	40	70	310.275	257.832	373.385
1	40	70	318.759	265.187	383.153
2	40	70	327.907	273.087	393.732
3	40	70	337.512	281.354	404.88
4	40	70	347.333	289.8	416.289
5	40	70	357.11	298.229	427.615
6	40	70	366.573	306.435	438.512
7	40	70	375.466	314.201	448.679
8	40	70	383.563	321.307	457.882
9	40	70	390.681	327.55	465.978
10	40	70	396.696	332.768	472.907
11	40	70	401.554	336.862	478.67
12	40	70	405.267	339.826	483.309
13	40	70	407.911	341.746	486.886
14	40	70	409.615	342.786	489.474
15	40	70	410.548	343.164	491.165
16	40	70	410.899	343.109	492.082
17	40	70	410.861	342.831	492.391
18	40	70	410.618	342.496	492.291
19	40	70	410.33	342.213	492.007
20	40	70	410.123	342.038	491.761
21	40	70	410.084	341.987	491.741
22	40	70	410.258	342.049	492.068
23	40	70	410.65	342.208	492.779
24	40	70	411.227	342.445	493.824
25	40	70	411.925	342.739	495.077
26	40	70	412.658	343.064	496.371
27	40	70	413.327	343.372	497.534
28	40	70	413.829	343.592	498.423
29	40	70	414.069	343.631	498.945
30	40	70	413.971	343.386	499.066
31	40	70	413.484	342.764	498.797
32	40	70	412.589	341.705	498.177
33	40	70	411.299	340.205	497.249
34	40	70	409.66	338.318	496.045
35	40	70	407.747	336.153	494.588
36	40	70	405.657	333.855	492.902
37	40	70	403.503	331.575	491.034
38	40	70	401.399	329.449	489.063
39	40	70	399.458	327.577	487.112
40	40	70	397.78	326.019	485.336
41	40	70	396.444	324.797	483.896
42	40	70	395.506	323.905	482.935
43	40	70	394.992	323.326	482.543
44	40	70	394.897	323.043	482.733
45	40	70	395.186	323.047	483.434
46	40	70	395.797	323.331	484.505
47	40	70	396.641	323.876	485.754
48	40	70	397.611	324.642	486.982
49	40	70	398.587	325.551	488.008
50	40	70	399.443	326.487	488.702
51	40	70	400.057	327.301	488.987
52	40	70	400.32	327.831	488.837
53	40	70	400.14	327.929	488.252
54	40	70	399.453	327.488	487.233
55	40	70	398.225	326.464	485.761
56	40	70	396.452	324.879	483.792
57	40	70	394.163	322.817	481.277
58	40	70	391.414	320.391	478.182
59	40	70	388.286	317.721	474.524
60	40	70	384.875	314.909	470.387
61	40	70	381.287	312.023	465.925
62	40	70	377.629	309.106	461.342
63	40	70	374.005	306.177	456.86
64	40	70	370.51	303.257	452.677
65	40	70	367.223	300.385	448.933
66	40	70	364.208	297.623	445.691
67	40	70	361.511	295.054	442.935
68	40	70	359.157	292.768	440.601
69	40	70	357.158	290.837	438.602
70	40	70	355.507	289.302	436.864
71	40	70	354.187	288.155	435.35
72	40	70	353.168	287.347	434.066
73	40	70	352.414	286.794	433.049
74	40	70	351.885	286.401	432.343
75	40	70	351.539	286.085	431.968
76	40	70	351.334	285.8	431.897
77	40	70	351.233	285.54	432.039
78	40	70	351.2	285.34	432.261
79	40	70	351.206	285.252	432.409
80	40	70	351.227	285.322	432.355
81	40	70	351.244	285.567	432.027
82	40	70	351.242	285.958	431.43
83	40	70	351.208	286.422	430.649
84	40	70	351.135	286.852	429.824
85	40	70	351.014	287.131	429.111
86	40	70	350.839	287.166	428.629
87	40	70	350.602	286.915	428.425
88	40	70	350.296	286.396	428.453
89	40	70	349.914	285.678	428.593
90	40	70	349.448	284.856	428.688
91	40	70	348.893	284.014	428.593
92	40	70	348.242	283.202	428.219
93	40	70	347.493	282.424	427.553
94	40	70	346.644	281.639	426.652
95	40	70	345.698	280.785	425.617
96	40	70	344.66	279.806	424.547
97	40	70	343.54	278.678	423.498
98	40	70	342.347	277.427	422.458
99	40	70	341.094	276.128	421.346
100	40	70	339.797	274.878	420.047
101	40	70	338.467	273.769	418.455
102	40	70	337.119	272.852	416.522
103	40	70	335.761	272.117	414.291
104	40	70	334.403	271.485	411.904
105	40	70	333.049	270.823	409.573
106	40	70	331.7	269.982	407.527
107	40	70	330.356	268.845	405.941
108	40	70	329.012	267.371	404.864
109	40	70	327.665	265.622	404.198
110	40	70	326.308	263.741	403.719
111	40	70	324.94	261.906	403.143
112	40	70	323.557	260.282	402.214
113	40	70	322.162	258.965	400.782
114	40	70	320.761	257.961	398.851
115	40	70	319.366	257.178	396.59
116	40	70	317.989	256.448	394.299
117	40	70	316.653	255.574	392.328
118	40	70	315.377	254.4	390.97
119	40	70	314.187	252.881	390.357
120	40	70	313.108	251.114	390.407
121	40	70	312.162	249.317	390.848
122	40	70	311.369	247.761	391.309
123	40	70	310.746	246.685	391.441
124	40	70	310.3	246.227	391.047
125	40	70	310.036	246.357	390.174
126	40	70	309.947	246.844	389.182
127	40	70	310.022	247.235	388.755
128	40	70	310.241	246.911	389.815
129	40	70	310.581	245.246	393.322
130	40	70	311.013	241.836	399.98
131	40	70	311.509	236.658	410.035
132	40	70	312.042	230.024	423.305
133	40	70	312.59	222.394	439.368
-160	60	70	20.6482	15.2198	28.0128
-159	60	70	20.6015	15.4192	27.5257
-158	60	70	20.6376	15.6345	27.2419
-157	60	70	20.7612	15.8753	27.1508
-156	60	70	20.9742	16.1546	27.2316
-155	60	70	21.2757	16.4853	27.4582
-154	60	70	21.6621	16.877	27.8038
-153	60	70	22.1259	17.3322	28.2456
-152	60	70	22.6569	17.845	28.7663
-151	60	70	23.2412	18.4013	29.354
-150	60	70	23.8624	18.9806	29.9998
-149	60	70	24.502	19.5592	30.6939
-148	60	70	25.1406	20.1152	31.4214
-147	60	70	25.7591	20.6319	32.1605
-146	60	70	26.3406	21.0999	32.8828
-145	60	70	26.8715	21.5171	33.5584
-144	60	70	27.3434	21.8858	34.1618
-143	60	70	27.7534	22.2112	34.6784
-142	60	70	28.1049	22.4986	35.1083
-141	60	70	28.4075	22.7534	35.4666
-140	60	70	28.6757	22.9815	35.7808
-139	60	70	28.928	23.1906	36.0847
-138	60	70	29.1852	23.3923	36.4127
-137	60	70	29.4692	23.6026	36.794
-136	60	70	29.801	23.8417	37.2498
-135	60	70	30.1995	24.1316	37.7933
-134	60	70	30.6805	24.4932	38.4307
-133	60	70	31.2551	24.9428	39.1648
-132	60	70	31.9295	25.4898	39.9962
-131	60	70	32.7039	26.1344	40.9248
-130	60	70	33.572	26.8676	41.9494
-129	60	70	34.5208	27.6718	43.065
-128	60	70	35.5304	28.5225	44.2601
-127	60	70	36.5747	29.3919	45.5127
-126	60	70	37.6222	30.2521	46.7879
-125	60	70	38.6382	31.0774	48.0385
-124	60	70	39.5864	31.8456	49.2088
-123	60	70	40.4322	32.538	50.2416
-122	60	70	41.1456	33.1387	51.0871
-121	60	70	41.7037	33.6333	51.7105
-120	60	70	42.0932	34.01	52.0976
-119	60	70	42.3115	34.2597	52.2556
-118	60	70	42.367	34.3794	52.2103
-117	60	70	42.278	34.3737	51.9999
-116	60	70	42.0711	34.2567	51.6682
-115	60	70	41.7788	34.0524	51.2581
-114	60	70	41.4363	33.7925	50.809
-113	60	70	41.0796	33.5124	50.3554
-112	60	70	40.7429	33.247	49.9289
-111	60	70	40.4571	33.0265	49.5596
-110	60	70	40.2485	32.8742	49.2768
-109	60	70	40.138	32.8059	49.1088
-108	60	70	40.1413	32.8301	49.0807
-107	60	70	40.2687	32.9506	49.2121
-106	60	70	40.5254	33.1684	49.5142
-105	60	70	40.9116	33.4835	49.9876
-104	60	70	41.4235	33.8962	50.6223
-103	60	70	42.053	34.4063	51.3991
-102	60	70	42.7888	35.0122	52.2927
-101	60	70	43.6166	35.7088	53.2755
-100	60	70	44.5195	36.486	54.3218
-99	60	70	45.479	37.3277	55.4103
-98	60	70	46.4752	38.212	56.5254
-97	60	70	47.4878	39.1131	57.6557
-96	60	70	48.4962	40.0038	58.7915
-95	60	70	49.4805	40.8592	59.9208
-94	60	70	50.4216	41.6597	61.0262
-93	60	70	51.302	42.3928	62.0834
-92	60	70	52.1057	43.052	63.0635
-91	60	70	52.8191	43.6349	63.9364
-90	60	70	53.4306	44.1401	64.6764
-89	60	70	53.9314	44.5649	65.2665
-88	60	70	54.316	44.904	65.7009
-87	60	70	54.5824	45.1502	65.985
-86	60	70	54.7324	45.297	66.1331
-85	60	70	54.7725	45.3419	66.1646
-84	60	70	54.7141	45.2894	66.1002
-83	60	70	54.5737	45.153	65.9598
-82	60	70	54.3727	44.9554	65.7629
-81	60	70	54.1379	44.7257	65.5308
-80	60	70	53.9003	44.4975	65.29
-79	60	70	53.6951	44.3051	65.0752
-78	60	70	53.5607	44.182	64.9303
-77	60	70	53.5384	44.1601	64.9083
-76	60	70	53.671	44.2703	65.0681
-75	60	70	54.0034	44.544	65.4716
-74	60	70	54.5811	45.0152	66.1799
-73	60	70	55.4511	45.7218	67.2507
-72	60	70	56.6613	46.7062	68.7381
-71	60	70	58.2606	48.0148	70.6926
-70	60	70	60.2992	49.6964	73.1642
-69	60	70	62.8284	51.7999	76.2049
-68	60	70	65.8997	54.3721	79.8714
-67	60	70	69.5645	57.4548	84.2265
-66	60	70	73.8721	61.0833	89.3384
-65	60	70	78.8676	65.2844	95.2769
-64	60	70	84.5895	70.0771	102.107
-63	60	70	91.0661	75.4727	109.881
-62	60	70	98.3121	81.4767	118.626
-61	60	70	106.325	88.0883	128.337
-60	60	70	115.082	95.2995	138.97
-59	60	70	124.537	103.091	150.445
-58	60	70	134.623	111.425	162.65
-57	60	70	145.249	120.244	175.454
-56	60	70	156.305	129.462	188.713
-55	60	70	167.664	138.967	202.287
-54	60	70	179.19	148.626	216.039
-53	60	70	190.74	158.296	229.833
-52	60	70	202.173	167.837	243.532
-51	60	70	213.349	177.124	256.984
-50	60	70	224.14	186.055	270.02
-49	60	70	234.422	194.55	282.465
-48	60	70	244.083	202.544	294.141
-47	60	70	253.021	209.977	304.888
-46	60	70	261.142	216.782	314.58
-45	60	70	268.363	222.881	323.127
-44	60	70	274.611	228.187	330.48
-43	60	70	279.827	232.618	336.618
-42	60	70	283.97	236.108	341.534
-41	60	70	287.018	238.624	345.227
-40	60	70	288.98	240.177	347.7
-39	60	70	289.892	240.82	348.964
-38	60	70	289.825	240.645	349.056
-37	60	70	288.882	239.767	348.058
-36	60	70	287.198	238.314	346.109
-35	60	70	284.933	236.418	343.404
-34	60	70	282.268	234.212	340.183
-33	60	70	279.393	231.832	336.71
-32	60	70	276.5	229.418	333.244
-31	60	70	273.774	227.117	330.017
-30	60	70	271.384	225.079	327.215
-29	60	70	269.475	223.452	324.977
-28	60	70	268.164	222.367	323.394
-27	60	70	267.537	221.925	322.522
-26	60	70	267.64	222.186	322.393
-25	60	70	268.486	223.156	323.023
-24	60	70	270.045	224.79	324.412
-23	60	70	272.252	226.989	326.541
-22	60	70	275.003	229.617	329.361
-21	60	70	278.16	232.508	332.777
-20	60	70	281.56	235.492	336.638
-19	60	70	285.016	238.409	340.735
-18	60	70	288.339	241.117	344.808
-17	60	70	291.341	243.502	348.579
-16	60	70	293.859	245.472	351.784
-15	60	70	295.763	246.956	354.216
-14	60	70	296.973	247.905	355.754
-13	60	70	297.467	248.293	356.381
-12	60	70	297.283	248.128	356.177
-11	60	70	296.521	247.461	355.306
-10	60	70	295.33	246.394	353.984
-9	60	70	293.903	245.081	352.451
-8	60	70	292.459	243.718	350.948
-7	60	70	291.23	242.531	349.709
-6	60	70	290.446	241.749	348.953
-5	60	70	290.322	241.585	348.892
-4	60	70	291.052	242.218	349.731
-3	60	70	292.796	243.781	351.667
-2	60	70	295.68	246.357	354.88
-1	60	70	299.788	249.98	359.52
0	60	70	305.157	254.646	365.687
1	60	70	311.778	260.317	373.413
2	60	70	319.59	266.93	382.64
3	60	70	328.478	274.399	393.214
4	60	70	338.27	282.612	404.891
5	60	70	348.748	291.425	417.347
6	60	70	359.642	300.649	430.211
7	60	70	370.652	310.05	443.099
8	60	70	381.455	319.35	455.637
9	60	70	391.729	328.241	467.497
10	60	70	401.173	336.412	478.399
11	60	70	409.528	343.59	488.12
12	60	70	416.597	349.565	496.482
13	60	70	422.257	354.227	503.352
14	60	70	426.467	357.565	508.645
15	60	70	429.263	359.66	512.337
16	60	70	430.756	360.658	514.477
17	60	70	431.108	360.739	515.204
18	60	70	430.522	360.086	514.735
19	60	70	429.219	358.874	513.352
20	60	70	427.421	357.258	511.363
21	60	70	425.334	355.375	509.064
22	60	70	423.138	353.359	506.696
23	60	70	420.978	351.335	504.427
24	60	70	418.963	349.426	502.338
25	60	70	417.16	347.738	500.442
26	60	70	415.604	346.353	498.701
27	60	70	414.297	345.31	497.067
28	60	70	413.218	344.601	495.498
29	60	70	412.329	344.172	493.983
30	60	70	411.583	343.934	492.538
31	60	70	410.931	343.78	491.199
32	60	70	410.33	343.613	490
33	60	70	409.744	343.369	488.95
34	60	70	409.155	343.03	488.025
35	60	70	408.554	342.626	487.167
36	60	70	407.95	342.22	486.305
37	60	70	407.364	341.887	485.379
38	60	70	406.821	341.688	484.37
39	60	70	406.354	341.649	483.314
40	60	70	405.992	341.756	482.302
41	60	70	405.758	341.957	481.463
42	60	70	405.664	342.179	480.928
43	60	70	405.708	342.347	480.795
44	60	70	405.87	342.412	481.088
45	60	70	406.116	342.359	481.746
46	60	70	406.395	342.206	482.625
47	60	70	406.644	341.984	483.53
48	60	70	406.791	341.718	484.256
49	60	70	406.763	341.405	484.632
50	60	70	406.487	341.004	484.544
51	60	70	405.904	340.44	483.956
52	60	70	404.967	339.618	482.89
53	60	70	403.652	338.453	481.41
54	60	70	401.957	336.895	479.583
55	60	70	399.906	334.949	477.459
56	60	70	397.546	332.685	475.053
57	60	70	394.947	330.221	472.36
58	60	70	392.194	327.704	469.374
59	60	70	389.381	325.278	466.117
60	60	70	386.609	323.059	462.66
61	60	70	383.973	321.119	459.129
62	60	70	381.56	319.486	455.696
63	60	70	379.444	318.147	452.55
64	60	70	377.675	317.07	449.864
65	60	70	376.286	316.22	447.761
66	60	70	375.282	315.576	446.285
67	60	70	374.647	315.133	445.4
68	60	70	374.339	314.9	444.998
69	60	70	374.298	314.876	444.934
70	60	70	374.445	315.034	445.061
71	60	70	374.691	315.31	445.255
72	60	70	374.939	315.598	445.437
73	60	70	375.092	315.766	445.565
74	60	70	375.062	315.678	445.616
75	60	70	374.769	315.226	445.558
76	60	70	374.155	314.355	445.331
77	60	70	373.181	313.071	444.833
78	60	70	371.835	311.44	443.942
79	60	70	370.128	309.56	442.547
80	60	70	368.094	307.531	440.584
81	60	70	365.789	305.434	438.069
82	60	70	363.283	303.317	435.104
83	60	70	360.659	301.192	431.868
84	60	70	358.003	299.047	428.581
85	60	70	355.4	296.878	425.458
86	60	70	352.932	294.706	422.661
87	60	70	350.667	292.593	420.266
88	60	70	348.662	290.647	418.257
89	60	70	346.959	288.996	416.548
90	60	70	345.582	287.759	415.024
91	60	70	344.538	287.019	413.584
92	60	70	343.818	286.795	412.18
93	60	70	343.398	287.03	410.836
94	60	70	343.241	287.602	409.645
95	60	70	343.3	288.338	408.738
96	60	70	343.518	289.057	408.24
97	60	70	343.837	289.61	408.216
98	60	70	344.194	289.921	408.626
99	60	70	344.53	289.992	409.324
100	60	70	344.789	289.89	410.085
101	60	70	344.923	289.699	410.673
102	60	70	344.89	289.483	410.903
103	60	70	344.662	289.245	410.695
104	60	70	344.217	288.925	410.089
105	60	70	343.546	288.405	409.231
106	60	70	342.651	287.548	408.314
107	60	70	341.54	286.253	407.505
108	60	70	340.23	284.497	406.879
109	60	70	338.743	282.363	406.38
110	60	70	337.107	280.014	405.841
111	60	70	335.35	277.648	405.043
112	60	70	333.502	275.443	403.799
113	60	70	331.593	273.506	402.017
114	60	70	329.651	271.846	399.747
115	60	70	327.701	270.371	397.188
116	60	70	325.766	268.91	394.642
117	60	70	323.864	267.271	392.441
118	60	70	322.012	265.31	390.832
119	60	70	320.22	263	389.89
120	60	70	318.498	260.459	389.47
121	60	70	316.849	257.915	389.25
122	60	70	315.276	255.64	388.825
123	60	70	313.778	253.863	387.834
124	60	70	312.351	252.706	386.074
125	60	70	310.99	252.128	383.593
126	60	70	309.686	251.884	380.754
127	60	70	308.434	251.508	378.244
128	60	70	307.223	250.363	376.996
129	60	70	306.045	247.8	377.98
130	60	70	304.891	243.42	381.886
[truncated: 2,509 more rows]
