# Supplementary material for: Antibody responses and correlates of protection in the general population after two doses of the ChAdOx1 or BNT162b2 vaccines
Source: Nat Med. 2022 Feb 14;28(5):1072–82. doi: 10.1038/s41591-022-01721-6 (PMC9117148; doi:10.1038/s41591-022-01721-6)
Supplement: Source Data Extended Data Fig. 3 — Statistical Source Data [file 41591_2022_1721_MOESM14_ESM.xlsx]

## Sheet: ChAdOx1
time	age	dur	prediction	lci	uci
-70	20	56	2.9568	2.36965	3.68942
-69	20	56	3.08964	2.48407	3.84282
-68	20	56	3.19056	2.56066	3.9754
-67	20	56	3.25732	2.60102	4.07922
-66	20	56	3.29031	2.60897	4.14959
-65	20	56	3.29259	2.59002	4.18575
-64	20	56	3.26963	2.55103	4.19065
-63	20	56	3.2288	2.49981	4.17036
-62	20	56	3.17869	2.44455	4.13331
-61	20	56	3.12857	2.39333	4.08968
-60	20	56	3.08788	2.35379	4.05092
-59	20	56	3.06603	2.33295	4.02946
-58	20	56	3.07245	2.33741	4.03865
-57	20	56	3.11699	2.37369	4.09305
-56	20	56	3.21052	2.44889	4.20902
-55	20	56	3.36588	2.57147	4.4057
-54	20	56	3.5991	2.75232	4.70639
-53	20	56	3.931	3.00615	5.14038
-52	20	56	4.38917	3.35318	5.74525
-51	20	56	5.0105	3.82128	6.56981
-50	20	56	5.84418	4.44856	7.67764
-49	20	56	6.95528	5.28635	9.15111
-48	20	56	8.42851	6.40245	11.0957
-47	20	56	10.3716	7.88406	13.6441
-46	20	56	12.9174	9.83923	16.9586
-45	20	56	16.2226	12.3952	21.2318
-44	20	56	20.461	15.6915	26.6803
-43	20	56	25.8092	19.8652	33.532
-42	20	56	32.422	25.029	41.9987
-41	20	56	40.398	31.2438	52.2344
-40	20	56	49.7399	38.4911	64.2761
-39	20	56	60.3155	46.6522	77.9804
-38	20	56	71.8324	55.4998	92.9713
-37	20	56	83.8378	64.7053	108.628
-36	20	56	95.7517	73.8619	124.129
-35	20	56	106.932	82.5221	138.563
-34	20	56	116.762	90.2444	151.072
-33	20	56	124.737	96.6427	160.998
-32	20	56	130.534	101.432	167.986
-31	20	56	134.044	104.46	172.006
-30	20	56	135.367	105.731	173.311
-29	20	56	134.771	105.393	172.338
-28	20	56	132.632	103.718	169.606
-27	20	56	129.374	101.056	165.626
-26	20	56	125.411	97.7792	160.851
-25	20	56	121.113	94.2315	155.662
-24	20	56	116.78	90.6965	150.366
-23	20	56	112.641	87.3795	145.205
-22	20	56	108.849	84.4084	140.367
-21	20	56	105.498	81.8439	135.988
-20	20	56	102.629	79.6953	132.162
-19	20	56	100.244	77.9367	128.937
-18	20	56	98.3184	76.5223	126.323
-17	20	56	96.8042	75.3994	124.285
-16	20	56	95.6433	74.5172	122.759
-15	20	56	94.7713	73.8323	121.649
-14	20	56	94.1236	73.3091	120.848
-13	20	56	93.6403	72.9184	120.251
-12	20	56	93.2708	72.6344	119.77
-11	20	56	92.9765	72.433	119.347
-10	20	56	92.734	72.2912	118.958
-9	20	56	92.5357	72.1894	118.617
-8	20	56	92.3897	72.1151	118.364
-7	20	56	92.3181	72.0678	118.259
-6	20	56	92.355	72.0629	118.361
-5	20	56	92.5428	72.1333	118.727
-4	20	56	92.9288	72.3275	119.398
-3	20	56	93.5618	72.7031	120.405
-2	20	56	94.4883	73.3199	121.768
-1	20	56	95.75	74.2307	123.508
0	20	56	97.3804	75.4747	125.644
1	20	56	99.403	77.0723	128.204
2	20	56	101.829	79.0224	131.217
3	20	56	104.653	81.3027	134.711
4	20	56	107.858	83.873	138.701
5	20	56	111.404	86.681	143.179
6	20	56	115.237	89.6696	148.095
7	20	56	119.285	92.7835	153.356
8	20	56	123.46	95.9731	158.819
9	20	56	127.664	99.1934	164.306
10	20	56	131.792	102.401	169.619
11	20	56	135.741	105.545	174.574
12	20	56	139.414	108.569	179.022
13	20	56	142.729	111.399	182.871
14	20	56	145.627	113.955	186.1
15	20	56	148.068	116.155	188.749
16	20	56	150.041	117.928	190.898
17	20	56	151.558	119.234	192.644
18	20	56	152.65	120.075	194.063
19	20	56	153.365	120.498	195.196
20	20	56	153.757	120.592	196.043
21	20	56	153.884	120.464	196.576
22	20	56	153.799	120.218	196.759
23	20	56	153.544	119.938	196.567
24	20	56	153.152	119.67	196.003
25	20	56	152.641	119.419	195.103
26	20	56	152.012	119.151	193.935
27	20	56	151.256	118.799	192.58
28	20	56	150.355	118.286	191.117
29	20	56	149.283	117.537	189.601
30	20	56	148.014	116.506	188.043
31	20	56	146.526	115.18	186.404
32	20	56	144.807	113.585	184.611
33	20	56	142.855	111.777	182.574
34	20	56	140.684	109.822	180.22
35	20	56	138.323	107.785	177.513
36	20	56	135.817	105.724	174.477
37	20	56	133.222	103.677	171.187
38	20	56	130.604	101.673	167.765
39	20	56	128.031	99.7323	164.359
40	20	56	125.572	97.8723	161.112
41	20	56	123.292	96.1183	158.148
42	20	56	121.245	94.5044	155.551
43	20	56	119.472	93.0729	153.359
44	20	56	118.002	91.8676	151.571
45	20	56	116.846	90.925	150.157
46	20	56	115.999	90.264	149.072
47	20	56	115.437	89.8781	148.265
48	20	56	115.121	89.7315	147.696
49	20	56	114.996	89.7589	147.328
50	20	56	114.992	89.8712	147.133
51	20	56	115.03	89.9669	147.076
52	20	56	115.027	89.9463	147.102
53	20	56	114.899	89.7284	147.13
54	20	56	114.567	89.2618	147.047
55	20	56	113.969	88.5287	146.72
56	20	56	113.059	87.541	146.016
57	20	56	111.818	86.3301	144.832
58	20	56	110.252	84.9369	143.113
59	20	56	108.395	83.4025	140.876
60	20	56	106.303	81.7644	138.206
61	20	56	104.053	80.0558	135.242
62	20	56	101.732	78.3089	132.161
63	20	56	99.4347	76.5603	129.143
64	20	56	97.2519	74.8564	126.348
65	20	56	95.2674	73.2562	123.892
66	20	56	93.5527	71.829	121.846
67	20	56	92.1639	70.647	120.234
68	20	56	91.1396	69.776	119.044
69	20	56	90.4999	69.2649	118.245
70	20	56	90.2455	69.1376	117.798
71	20	56	90.3575	69.3871	117.666
72	20	56	90.7972	69.9724	117.82
73	20	56	91.5063	70.818	118.238
74	20	56	92.4076	71.8182	118.9
75	20	56	93.4077	72.8472	119.771
76	20	56	94.4006	73.7758	120.791
77	20	56	95.2737	74.4908	121.855
78	20	56	95.9163	74.9105	122.812
79	20	56	96.2284	74.9908	123.48
80	20	56	96.1311	74.7212	123.676
81	20	56	95.5755	74.1134	123.253
82	20	56	94.5483	73.1902	122.139
83	20	56	93.075	71.9778	120.356
84	20	56	91.217	70.5031	118.017
85	20	56	89.0661	68.7976	115.306
86	20	56	86.7355	66.9045	112.444
87	20	56	84.349	64.888	109.647
88	20	56	82.0314	62.8374	107.088
89	20	56	79.9002	60.8644	104.89
90	20	56	78.0593	59.0912	103.116
91	20	56	76.5957	57.6346	101.795
92	20	56	75.578	56.592	100.934
93	20	56	75.0563	56.0318	100.54
94	20	56	75.0626	55.9885	100.635
95	20	56	75.6109	56.4592	101.259
96	20	56	76.6965	57.401	102.478
97	20	56	78.2947	58.7308	104.375
98	20	56	80.3578	60.3313	107.032
99	20	56	82.8132	62.0671	110.494
100	20	56	85.5609	63.8105	114.725
101	20	56	88.4734	65.4662	119.566
102	20	56	91.3987	66.9821	124.716
103	20	56	94.1677	68.3418	129.753
104	20	56	96.6051	69.5475	134.19
105	20	56	98.5452	70.5992	137.553
106	20	56	99.8481	71.4771	139.48
107	20	56	100.416	72.1267	139.801
108	20	56	100.205	72.4445	138.604
109	20	56	99.2291	72.2698	136.245
110	20	56	97.5569	71.393	133.309
111	20	56	95.3018	69.6039	130.487
112	20	56	92.6058	66.7899	128.4
113	20	56	89.6211	63.0316	127.427
114	20	56	86.4921	58.6004	127.659
115	20	56	83.3403	53.8477	128.986
116	20	56	80.2522	49.0812	131.22
-70	40	56	2.96689	2.83834	3.10125
-69	40	56	3.20945	3.07068	3.3545
-68	40	56	3.41246	3.25052	3.58248
-67	40	56	3.56256	3.37498	3.76056
-66	40	56	3.65105	3.44235	3.8724
-65	40	56	3.67554	3.45334	3.91203
-64	40	56	3.64035	3.41269	3.88319
-63	40	56	3.55578	3.32947	3.79747
-62	40	56	3.43632	3.21612	3.67159
-61	40	56	3.2985	3.08701	3.52448
-60	40	56	3.1589	2.95685	3.37475
-59	40	56	3.03275	2.83951	3.23913
-58	40	56	2.9334	2.74738	3.13201
-57	40	56	2.87251	2.69142	3.06579
-56	40	56	2.86088	2.68182	3.05191
-55	40	56	2.90975	2.72913	3.10232
-54	40	56	3.03237	2.84575	3.23124
-53	40	56	3.24605	3.04776	3.45723
-52	40	56	3.57436	3.35711	3.80566
-51	40	56	4.05002	3.80427	4.31164
-50	40	56	4.71822	4.43145	5.02354
-49	40	56	5.64049	5.2963	6.00704
-48	40	56	6.89874	6.47585	7.34924
-47	40	56	8.59856	8.06975	9.16202
-46	40	56	10.8703	10.2014	11.5829
-45	40	56	13.865	13.0146	14.7711
-44	40	56	17.7433	16.662	18.8948
-43	40	56	22.652	21.2836	24.1084
-42	40	56	28.6901	26.973	30.5164
-41	40	56	35.8658	33.7362	38.1298
-40	40	56	44.0543	41.4515	46.8206
-39	40	56	52.9712	49.8456	56.2928
-38	40	56	62.1762	58.5004	66.083
-37	40	56	71.1179	66.8975	75.6044
-36	40	56	79.2142	74.4956	84.2316
-35	40	56	85.9511	80.8206	91.4073
-34	40	56	90.9715	85.5457	96.7414
-33	40	56	94.1276	88.5361	100.072
-32	40	56	95.4875	89.8532	101.475
-31	40	56	95.2964	89.7192	101.22
-30	40	56	93.9128	88.4605	99.7012
-29	40	56	91.7378	86.4458	97.3539
-28	40	56	89.157	84.0337	94.5926
-27	40	56	86.5007	81.5368	91.7669
-26	40	56	84.0255	79.202	89.1427
-25	40	56	81.9101	77.2052	86.9017
-24	40	56	80.2621	75.6548	85.15
-23	40	56	79.1275	74.5987	83.9312
-22	40	56	78.5008	74.0333	83.238
-21	40	56	78.3338	73.911	83.0213
-20	40	56	78.5426	74.1478	83.198
-19	40	56	79.0141	74.63	83.6557
-18	40	56	79.6127	75.2232	84.2584
-17	40	56	80.1905	75.7828	84.8545
-16	40	56	80.5987	76.1681	85.2871
-15	40	56	80.7032	76.2563	85.4094
-14	40	56	80.3993	75.9563	85.1022
-13	40	56	79.6258	75.2189	84.291
-12	40	56	78.3737	74.0424	82.9583
-11	40	56	76.6876	72.472	81.1485
-10	40	56	74.6607	70.5937	78.9621
-9	40	56	72.4226	68.5239	76.5431
-8	40	56	70.1242	66.3969	74.0607
-7	40	56	67.9229	64.3534	71.6904
-6	40	56	65.9701	62.5305	69.599
-5	40	56	64.4033	61.0561	67.934
-4	40	56	63.3426	60.0458	66.8204
-3	40	56	62.8916	59.6024	66.3622
-2	40	56	63.14	59.8172	66.6473
-1	40	56	64.1674	60.772	67.7526
0	40	56	66.0457	62.5399	69.7481
1	40	56	68.8395	65.1853	72.6986
2	40	56	72.6029	68.7602	76.6604
3	40	56	77.3726	73.2971	81.6746
4	40	56	83.1559	78.7982	87.7546
5	40	56	89.9159	85.2214	94.869
6	40	56	97.5545	92.4665	102.922
7	40	56	105.897	100.363	111.736
8	40	56	114.683	108.663	121.037
9	40	56	123.572	117.049	130.458
10	40	56	132.155	125.143	139.561
11	40	56	140	132.546	147.872
12	40	56	146.689	138.874	154.945
13	40	56	151.882	143.804	160.413
14	40	56	155.353	147.119	164.048
15	40	56	157.029	148.737	165.783
16	40	56	156.986	148.718	165.715
17	40	56	155.44	147.254	164.081
18	40	56	152.701	144.638	161.214
19	40	56	149.135	141.222	157.492
20	40	56	145.115	137.371	153.296
21	40	56	140.984	133.423	148.974
22	40	56	137.036	129.666	144.825
23	40	56	133.498	126.32	141.084
24	40	56	130.53	123.533	137.922
25	40	56	128.227	121.389	135.45
26	40	56	126.629	119.914	133.721
27	40	56	125.724	119.082	132.736
28	40	56	125.455	118.832	132.448
29	40	56	125.731	119.07	132.765
30	40	56	126.427	119.683	133.551
31	40	56	127.394	120.539	134.638
32	40	56	128.466	121.495	135.837
33	40	56	129.475	122.408	136.95
34	40	56	130.259	123.136	137.795
35	40	56	130.679	123.551	138.218
36	40	56	130.632	123.553	138.117
37	40	56	130.06	123.071	137.445
38	40	56	128.958	122.083	136.219
39	40	56	127.37	120.611	134.507
40	40	56	125.384	118.725	132.417
41	40	56	123.122	116.535	130.081
42	40	56	120.721	114.182	127.635
43	40	56	118.325	111.815	125.215
44	40	56	116.068	109.579	122.941
45	40	56	114.064	107.599	120.919
46	40	56	112.404	105.966	119.234
47	40	56	111.149	104.738	117.951
48	40	56	110.326	103.935	117.11
49	40	56	109.933	103.54	116.721
50	40	56	109.937	103.506	116.769
51	40	56	110.274	103.757	117.199
52	40	56	110.851	104.2	117.926
53	40	56	111.555	104.728	118.827
54	40	56	112.254	105.226	119.752
55	40	56	112.81	105.579	120.536
56	40	56	113.086	105.678	121.014
57	40	56	112.964	105.425	121.043
58	40	56	112.353	104.74	120.52
59	40	56	111.204	103.576	119.393
60	40	56	109.511	101.918	117.669
61	40	56	107.319	99.7942	115.412
62	40	56	104.715	97.2715	112.728
63	40	56	101.817	94.455	109.753
64	40	56	98.7652	91.4768	106.634
65	40	56	95.7053	88.4828	103.517
66	40	56	92.7776	85.6174	100.537
67	40	56	90.1072	83.0101	97.811
68	40	56	87.7972	80.7661	95.4404
69	40	56	85.926	78.9605	93.506
70	40	56	84.5461	77.6373	92.0697
71	40	56	83.6844	76.8101	91.1739
72	40	56	83.3431	76.465	90.8399
73	40	56	83.5003	76.5638	91.0653
74	40	56	84.1101	77.0486	91.8188
75	40	56	85.1023	77.846	93.0351
76	40	56	86.3835	78.8711	94.6114
77	40	56	87.838	80.0302	96.4075
78	40	56	89.3324	81.2221	98.2526
79	40	56	90.7228	82.3404	99.9586
80	40	56	91.8645	83.2761	101.339
81	40	56	92.6256	83.9241	102.229
82	40	56	92.9003	84.1901	102.512
83	40	56	92.6216	83.9998	102.128
84	40	56	91.7697	83.3084	101.09
85	40	56	90.3748	82.109	99.4728
86	40	56	88.5135	80.4395	97.398
87	40	56	86.2996	78.3847	95.0136
88	40	56	83.8705	76.0708	92.4698
89	40	56	81.3734	73.6517	89.9047
90	40	56	78.9522	71.289	87.4391
91	40	56	76.7367	69.1326	85.1773
92	40	56	74.8367	67.3062	83.2098
93	40	56	73.3385	65.9001	81.6165
94	40	56	72.3041	64.969	80.4674
95	40	56	71.7724	64.5328	79.8243
96	40	56	71.76	64.5785	79.7401
97	40	56	72.2618	65.0643	80.2554
98	40	56	73.2508	65.9253	81.3903
99	40	56	74.6776	67.0841	83.1305
100	40	56	76.4682	68.4612	85.4118
101	40	56	78.5245	69.9813	88.1106
102	40	56	80.7246	71.573	91.0464
103	40	56	82.9277	73.1635	93.9949
104	40	56	84.9814	74.6738	96.7117
105	40	56	86.7337	76.0162	98.9622
106	40	56	88.0472	77.0945	100.556
107	40	56	88.8136	77.8054	101.379
108	40	56	88.9667	78.0406	101.423
109	40	56	88.4895	77.6919	100.788
110	40	56	87.4154	76.6658	99.6722
111	40	56	85.8217	74.914	98.3177
112	40	56	83.818	72.4708	96.9419
113	40	56	81.5297	69.4666	95.6875
114	40	56	79.0819	66.0959	94.6193
115	40	56	76.5841	62.5601	93.7517
116	40	56	74.1167	59.0209	93.0735
-70	60	56	2.44138	2.26486	2.63166
-69	60	56	2.6036	2.41673	2.80492
-68	60	56	2.73477	2.53051	2.95552
-67	60	56	2.82746	2.60376	3.07039
-66	60	56	2.87783	2.63668	3.14105
-65	60	56	2.8863	2.63203	3.16513
-64	60	56	2.85745	2.59523	3.14616
-63	60	56	2.7993	2.53405	3.09231
-62	60	56	2.72209	2.45783	3.01477
-61	60	56	2.63702	2.37658	2.92601
-60	60	56	2.55515	2.30012	2.83846
-59	60	56	2.48674	2.23749	2.76374
-58	60	56	2.44107	2.19686	2.71243
-57	60	56	2.42672	2.1857	2.69432
-56	60	56	2.45215	2.2114	2.71911
-55	60	56	2.52659	2.28201	2.79737
-54	60	56	2.66107	2.40723	2.94169
-53	60	56	2.8698	2.59959	3.16809
-52	60	56	3.17153	2.87581	3.49766
-51	60	56	3.59138	3.25842	3.95837
-50	60	56	4.16271	3.77757	4.58711
-49	60	56	4.92912	4.473	5.43176
-48	60	56	5.9463	5.39577	6.55301
-47	60	56	7.28291	6.60928	8.0252
-46	60	56	9.01984	8.18861	9.93544
-45	60	56	11.2464	10.217	12.3795
-44	60	56	14.0523	12.778	15.4537
-43	60	56	17.5142	15.9426	19.2408
-42	60	56	21.6777	19.7516	23.7917
-41	60	56	26.5362	24.1957	29.1031
-40	60	56	32.0121	29.1992	35.096
-39	60	56	37.9461	34.6117	41.6018
-38	60	56	44.1013	40.2149	48.3632
-37	60	56	50.184	45.7443	55.0546
-36	60	56	55.8816	50.9229	61.3231
-35	60	56	60.9073	55.5002	66.8411
-34	60	56	65.0429	59.2864	71.3583
-33	60	56	68.1675	62.1745	74.7382
-32	60	56	70.2673	64.1474	76.9711
-31	60	56	71.4248	65.2694	78.1607
-30	60	56	71.7946	65.6677	78.493
-29	60	56	71.5722	65.5093	78.1963
-28	60	56	70.9645	64.9767	77.504
-27	60	56	70.1652	64.2486	76.6267
-26	60	56	69.3399	63.4837	75.7363
-25	60	56	68.6176	62.811	74.961
-24	60	56	68.0885	62.324	74.3863
-23	60	56	67.8055	62.0792	74.0601
-22	60	56	67.7871	62.0973	73.9982
-21	60	56	68.021	62.3657	74.1891
-20	60	56	68.4685	62.8422	74.5986
-19	60	56	69.0682	63.4598	75.1722
-18	60	56	69.7408	64.1338	75.8381
-17	60	56	70.3961	64.7706	76.5101
-16	60	56	70.9398	65.2781	77.0926
-15	60	56	71.2834	65.5761	77.4875
-14	60	56	71.3534	65.6051	77.6053
-13	60	56	71.1002	65.332	77.3775
-12	60	56	70.5049	64.7524	76.7684
-11	60	56	69.5826	63.8897	75.7828
-10	60	56	68.381	62.7921	74.4675
-9	60	56	66.976	61.5273	72.9072
-8	60	56	65.4636	60.1772	71.2144
-7	60	56	63.9516	58.8317	69.517
-6	60	56	62.5508	57.5838	67.9462
-5	60	56	61.3685	56.526	66.6259
-4	60	56	60.5043	55.7477	65.6667
-3	60	56	60.0478	55.3337	65.1635
-2	60	56	60.0793	55.3633	65.1971
-1	60	56	60.6707	55.9097	65.8371
0	60	56	61.8869	57.0401	67.1454
1	60	56	63.7873	58.8152	69.1797
2	60	56	66.4253	61.2875	71.9939
3	60	56	69.8463	64.4991	75.6368
4	60	56	74.083	68.4767	80.1483
5	60	56	79.1491	73.2262	85.5511
6	60	56	85.0304	78.7252	91.8405
7	60	56	91.6751	84.9168	98.9712
8	60	56	98.9849	91.7037	106.844
9	60	56	106.808	98.9449	115.297
10	60	56	114.94	106.456	124.1
11	60	56	123.125	114.013	132.967
12	60	56	131.079	121.363	141.573
13	60	56	138.504	128.242	149.588
14	60	56	145.121	134.394	156.705
15	60	56	150.698	139.597	162.68
16	60	56	155.07	143.688	167.355
17	60	56	158.164	146.578	170.666
18	60	56	159.994	148.27	172.644
19	60	56	160.655	148.849	173.397
20	60	56	160.311	148.473	173.092
21	60	56	159.166	147.35	171.929
22	60	56	157.444	145.707	170.127
23	60	56	155.367	143.766	167.904
24	60	56	153.135	141.722	165.466
25	60	56	150.916	139.734	162.993
26	60	56	148.842	137.912	160.638
27	60	56	147.002	136.323	158.517
28	60	56	145.447	134.995	156.707
29	60	56	144.191	133.924	155.246
30	60	56	143.218	133.081	154.128
31	60	56	142.486	132.425	153.311
32	60	56	141.932	131.906	152.719
33	60	56	141.48	131.469	152.254
34	60	56	141.051	131.058	151.807
35	60	56	140.565	130.614	151.274
36	60	56	139.948	130.078	150.568
37	60	56	139.145	129.396	149.629
38	60	56	138.116	128.521	148.427
39	60	56	136.844	127.419	146.967
40	60	56	135.336	126.076	145.276
41	60	56	133.618	124.502	143.402
42	60	56	131.735	122.73	141.4
43	60	56	129.743	120.82	139.325
44	60	56	127.706	118.845	137.229
45	60	56	125.689	116.886	135.156
46	60	56	123.752	115.018	133.151
47	60	56	121.948	113.303	131.252
48	60	56	120.315	111.786	129.495
49	60	56	118.882	110.487	127.914
50	60	56	117.658	109.407	126.532
51	60	56	116.642	108.527	125.364
52	60	56	115.818	107.816	124.413
53	60	56	115.155	107.235	123.661
54	60	56	114.618	106.744	123.073
55	60	56	114.16	106.305	122.596
56	60	56	113.735	105.886	122.166
57	60	56	113.294	105.457	121.714
58	60	56	112.794	104.992	121.176
59	60	56	112.199	104.467	120.503
60	60	56	111.483	103.858	119.667
61	60	56	110.633	103.146	118.663
62	60	56	109.649	102.315	117.509
63	60	56	108.544	101.357	116.241
64	60	56	107.342	100.278	114.903
65	60	56	106.074	99.0983	113.541
66	60	56	104.779	97.8543	112.193
67	60	56	103.495	96.5938	110.89
68	60	56	102.261	95.3692	109.652
69	60	56	101.109	94.2293	108.492
70	60	56	100.065	93.2117	107.422
71	60	56	99.1433	92.3374	106.451
72	60	56	98.351	91.609	105.589
73	60	56	97.6824	91.0107	104.843
74	60	56	97.1221	90.5118	104.215
75	60	56	96.645	90.072	103.698
76	60	56	96.2184	89.649	103.269
77	60	56	95.8044	89.2048	102.892
78	60	56	95.3626	88.7105	102.514
79	60	56	94.8538	88.1471	102.071
80	60	56	94.2434	87.504	101.502
81	60	56	93.5045	86.7758	100.755
82	60	56	92.6212	85.96	99.7986
83	60	56	91.5903	85.0553	98.6274
84	60	56	90.422	84.0612	97.2642
85	60	56	89.1399	82.9791	95.758
86	60	56	87.7787	81.8152	94.1769
87	60	56	86.3823	80.5844	92.5974
88	60	56	85.0001	79.3155	91.0922
89	60	56	83.6833	78.0536	89.7191
90	60	56	82.4819	76.8583	88.5169
91	60	56	81.4412	75.7962	87.5067
92	60	56	80.5995	74.93	86.698
93	60	56	79.986	74.3102	86.0954
94	60	56	79.6193	73.9674	85.703
95	60	56	79.506	73.9088	85.5271
96	60	56	79.6406	74.1157	85.5774
97	60	56	80.0046	74.5438	85.8654
98	60	56	80.5662	75.1266	86.3995
99	60	56	81.2812	75.7858	87.1751
100	60	56	82.0938	76.4446	88.1603
101	60	56	82.9385	77.0422	89.2861
102	60	56	83.7434	77.538	90.4455
103	60	56	84.4342	77.9084	91.5067
104	60	56	84.9392	78.1378	92.3326
105	60	56	85.195	78.2123	92.8011
106	60	56	85.1518	78.1148	92.8227
107	60	56	84.7782	77.8226	92.3556
108	60	56	84.0639	77.3038	91.415
109	60	56	83.0203	76.5152	90.0785
110	60	56	81.6795	75.4016	88.4801
111	60	56	80.0896	73.9074	86.789
112	60	56	78.3102	72.0056	85.1667
113	60	56	76.405	69.7303	83.7185
114	60	56	74.4358	67.1785	82.4772
115	60	56	72.456	64.4745	81.4255
116	60	56	70.5047	61.7287	80.5284
-70	80	56	2.34466	1.96314	2.80031
-69	80	56	2.42325	2.03573	2.88455
-68	80	56	2.46876	2.06992	2.94445
-67	80	56	2.47961	2.06841	2.97254
-66	80	56	2.45758	2.03636	2.96593
-65	80	56	2.40754	1.98047	2.9267
-64	80	56	2.33666	1.90839	2.86103
-63	80	56	2.25342	1.82813	2.77765
-62	80	56	2.16665	1.74746	2.68641
-61	80	56	2.08473	1.67343	2.59713
-60	80	56	2.01518	1.61211	2.51903
-59	80	56	1.96457	1.56857	2.46054
-58	80	56	1.93875	1.54714	2.42948
-57	80	56	1.94334	1.55183	2.43362
-56	80	56	1.98429	1.58683	2.48129
-55	80	56	2.06864	1.65714	2.58231
-54	80	56	2.20531	1.76921	2.7489
-53	80	56	2.40603	1.93172	2.99682
-52	80	56	2.68638	2.15647	3.3465
-51	80	56	3.06685	2.45939	3.82436
-50	80	56	3.57409	2.86162	4.46395
-49	80	56	4.24191	3.39057	5.307
-48	80	56	5.11195	4.08068	6.40385
-47	80	56	6.23358	4.97342	7.81304
-46	80	56	7.66231	6.11616	9.59933
-45	80	56	9.45622	7.55885	11.8299
-44	80	56	11.6699	9.34822	14.5681
-43	80	56	14.3455	11.5192	17.8652
-42	80	56	17.5026	14.0848	21.7499
-41	80	56	21.1274	17.0263	26.2163
-40	80	56	25.1643	20.2883	31.2122
-39	80	56	29.5137	23.7793	36.6311
-38	80	56	34.0369	27.3806	42.3114
-37	80	56	38.5689	30.9607	48.0467
-36	80	56	42.9381	34.3914	53.6088
-35	80	56	46.9881	37.5624	58.779
-34	80	56	50.5964	40.3914	63.3797
-33	80	56	53.688	42.8296	67.2992
-32	80	56	56.2391	44.8619	70.5016
-31	80	56	58.2735	46.5038	73.0219
-30	80	56	59.8516	47.7958	74.9483
-29	80	56	61.0572	48.7964	76.3987
-28	80	56	61.9835	49.5756	77.4968
-27	80	56	62.7206	50.2065	78.3538
-26	80	56	63.3465	50.7581	79.057
-25	80	56	63.9209	51.2876	79.666
-24	80	56	64.4819	51.835	80.2145
-23	80	56	65.045	52.4175	80.7144
-22	80	56	65.6039	53.0283	81.1617
-21	80	56	66.1334	53.6365	81.5419
-20	80	56	66.5929	54.1907	81.8336
-19	80	56	66.9324	54.6265	82.0104
-18	80	56	67.098	54.8772	82.0403
-17	80	56	67.0401	54.8858	81.886
-16	80	56	66.72	54.6166	81.5057
-15	80	56	66.1165	54.0619	80.8591
-14	80	56	65.2302	53.2426	79.9167
-13	80	56	64.0854	52.2039	78.6712
-12	80	56	62.7297	51.0073	77.146
-11	80	56	61.2294	49.7228	75.3989
-10	80	56	59.6652	48.4222	73.5186
-9	80	56	58.1249	47.1747	71.617
-8	80	56	56.6983	46.0447	69.8168
-7	80	56	55.4717	45.0917	68.2411
-6	80	56	54.5254	44.3713	67.0032
-5	80	56	53.9318	43.9363	66.2014
-4	80	56	53.756	43.8386	65.917
-3	80	56	54.0561	44.13	66.2149
-2	80	56	54.8849	44.8618	67.1474
-1	80	56	56.2905	46.0839	68.7577
0	80	56	58.3165	47.8428	71.0831
1	80	56	61	50.1778	74.1563
2	80	56	64.3687	53.1162	78.0049
3	80	56	68.4353	56.6671	82.6475
4	80	56	73.1908	60.814	88.0865
5	80	56	78.5959	65.5088	94.2975
6	80	56	84.5732	70.6676	101.215
7	80	56	91.001	76.171	108.718
8	80	56	97.7107	81.8682	116.619
9	80	56	104.491	87.5849	124.66
10	80	56	111.098	93.1323	132.529
11	80	56	117.275	98.3185	139.886
12	80	56	122.776	102.959	146.406
13	80	56	127.39	106.891	151.821
14	80	56	130.97	109.984	155.961
15	80	56	133.442	112.157	158.766
16	80	56	134.817	113.389	160.295
17	80	56	135.184	113.724	160.694
18	80	56	134.697	113.274	160.172
19	80	56	133.555	112.209	158.96
20	80	56	131.976	110.737	157.288
21	80	56	130.183	109.08	155.37
22	80	56	128.383	107.447	153.398
23	80	56	126.753	106.021	151.539
24	80	56	125.438	104.938	149.943
25	80	56	124.548	104.291	148.739
26	80	56	124.152	104.124	148.033
27	80	56	124.287	104.439	147.908
28	80	56	124.956	105.204	148.416
29	80	56	126.128	106.361	149.568
30	80	56	127.744	107.834	151.329
31	80	56	129.716	109.545	153.602
32	80	56	131.935	111.412	156.238
33	80	56	134.267	113.354	159.038
34	80	56	136.567	115.289	161.773
35	80	56	138.686	117.127	164.213
36	80	56	140.479	118.772	166.152
37	80	56	141.818	120.121	167.433
38	80	56	142.603	121.068	167.969
39	80	56	142.77	121.515	167.742
40	80	56	142.295	121.389	166.802
41	80	56	141.198	120.652	165.243
42	80	56	139.537	119.321	163.179
43	80	56	137.402	117.466	160.72
44	80	56	134.902	115.205	157.966
45	80	56	132.16	112.686	155
46	80	56	129.299	110.06	151.901
47	80	56	126.433	107.465	148.75
48	80	56	123.661	105.005	145.632
49	80	56	121.063	102.752	142.637
50	80	56	118.697	100.74	139.856
51	80	56	116.599	98.9728	137.364
52	80	56	114.784	97.437	135.22
53	80	56	113.249	96.1068	133.45
54	80	56	111.973	94.956	132.041
55	80	56	110.923	93.9619	130.946
56	80	56	110.054	93.1072	130.084
57	80	56	109.315	92.3762	129.359
58	80	56	108.652	91.7511	128.667
59	80	56	108.014	91.2072	127.918
60	80	56	107.352	90.7114	127.045
61	80	56	106.626	90.2222	126.012
62	80	56	105.808	89.6943	124.816
63	80	56	104.881	89.0845	123.479
64	80	56	103.845	88.3605	122.042
65	80	56	102.709	87.5089	120.549
66	80	56	101.497	86.5405	119.039
67	80	56	100.241	85.4907	117.536
68	80	56	98.9794	84.4132	116.059
69	80	56	97.753	83.3695	114.618
70	80	56	96.6025	82.4172	113.229
71	80	56	95.5651	81.6011	111.919
72	80	56	94.6719	80.9467	110.724
73	80	56	93.9462	80.4588	109.694
74	80	56	93.4021	80.1236	108.881
75	80	56	93.0437	79.9152	108.329
76	80	56	92.8648	79.8042	108.063
77	80	56	92.8491	79.7663	108.078
78	80	56	92.9707	79.788	108.331
79	80	56	93.195	79.8661	108.748
80	80	56	93.4806	80.0019	109.23
81	80	56	93.7812	80.1936	109.671
82	80	56	94.0479	80.4276	109.975
83	80	56	94.2324	80.674	110.069
84	80	56	94.2898	80.8842	109.917
85	80	56	94.1817	80.9935	109.517
86	80	56	93.879	80.9293	108.901
87	80	56	93.3637	80.6245	108.116
88	80	56	92.6302	80.0352	107.207
89	80	56	91.6856	79.1557	106.199
90	80	56	90.5486	78.0245	105.083
91	80	56	89.2476	76.7149	103.828
92	80	56	87.819	75.3176	102.395
93	80	56	86.3032	73.9209	100.76
94	80	56	84.743	72.5953	98.9235
95	80	56	83.1799	71.3847	96.9241
96	80	56	81.6525	70.3024	94.8351
97	80	56	80.1946	69.3317	92.7595
98	80	56	78.8338	68.4306	90.8185
99	80	56	77.5914	67.5458	89.131
100	80	56	76.4819	66.6329	87.7868
101	80	56	75.5135	65.6792	86.8202
102	80	56	74.6883	64.715	86.1986
103	80	56	74.0034	63.8036	85.8337
104	80	56	73.4515	63.0198	85.6098
105	80	56	73.0219	62.4292	85.412
106	80	56	72.7015	62.0744	85.1481
107	80	56	72.4757	61.9684	84.7646
108	80	56	72.3289	62.0886	84.2582
109	80	56	72.2461	62.3701	83.686
110	80	56	72.2128	62.6971	83.1726
111	80	56	72.2159	62.9054	82.9045
112	80	56	72.2444	62.8133	83.0915
113	80	56	72.2891	62.2933	83.8889
114	80	56	72.3431	61.3326	85.3302
115	80	56	72.4015	60.0187	87.3391
116	80	56	72.4615	58.4732	89.7962
-77	20	63	2.78819	2.30961	3.36595
-76	20	63	2.9816	2.48161	3.58231
-75	20	63	3.14084	2.60752	3.78324
-74	20	63	3.26034	2.68621	3.95718
-73	20	63	3.33823	2.72272	4.09288
-72	20	63	3.37671	2.72567	4.18325
-71	20	63	3.38171	2.70511	4.22754
-70	20	63	3.36213	2.67124	4.23172
-69	20	63	3.32884	2.63372	4.20742
-68	20	63	3.29363	2.60135	4.17015
-67	20	63	3.26852	2.58208	4.13746
-66	20	63	3.26538	2.58334	4.12747
-65	20	63	3.29597	2.61258	4.15813
-64	20	63	3.37251	2.67794	4.24721
-63	20	63	3.50844	2.78923	4.41309
-62	20	63	3.71965	2.95884	4.67607
-61	20	63	4.02596	3.20301	5.06034
-60	20	63	4.45294	3.54313	5.59637
-59	20	63	5.03411	4.00739	6.32388
-58	20	63	5.81344	4.63271	7.2951
-57	20	63	6.8481	5.4667	8.57857
-56	20	63	8.21117	6.56954	10.263
-55	20	63	9.99372	8.01507	12.4608
-54	20	63	12.3052	9.89037	15.3097
-53	20	63	15.2711	12.2932	18.9704
-52	20	63	19.0257	15.3263	23.6181
-51	20	63	23.6991	19.088	29.4242
-50	20	63	29.3973	23.6586	36.5282
-49	20	63	36.177	29.0832	45.001
-48	20	63	44.0177	35.3518	54.808
-47	20	63	52.7998	42.3805	65.7807
-46	20	63	62.2926	49.999	77.609
-45	20	63	72.1629	57.95	89.8617
-44	20	63	82.0037	65.9063	102.033
-43	20	63	91.3817	73.5058	113.605
-42	20	63	99.894	80.4011	124.113
-41	20	63	107.22	86.3124	133.192
-40	20	63	113.159	91.0689	140.608
-39	20	63	117.647	94.6277	146.265
-38	20	63	120.743	97.0644	150.197
-37	20	63	122.61	98.5429	152.554
-36	20	63	123.474	99.2731	153.575
-35	20	63	123.591	99.4719	153.558
-34	20	63	123.212	99.3326	152.831
-33	20	63	122.56	99.0075	151.716
-32	20	63	121.82	98.6031	150.503
-31	20	63	121.124	98.1843	149.424
-30	20	63	120.558	97.7861	148.634
-29	20	63	120.16	97.4246	148.202
-28	20	63	119.927	97.1067	148.109
-27	20	63	119.817	96.8327	148.258
-26	20	63	119.766	96.5939	148.496
-25	20	63	119.685	96.368	148.644
-24	20	63	119.479	96.115	148.523
-23	20	63	119.052	95.7771	147.983
-22	20	63	118.316	95.2819	146.919
-21	20	63	117.207	94.5509	145.291
-20	20	63	115.683	93.5115	143.112
-19	20	63	113.74	92.111	140.447
-18	20	63	111.402	90.3314	137.387
-17	20	63	108.727	88.1982	134.033
-16	20	63	105.797	85.7816	130.482
-15	20	63	102.711	83.1873	126.818
-14	20	63	99.5791	80.5398	123.119
-13	20	63	96.5088	77.9642	119.464
-12	20	63	93.6029	75.5711	115.937
-11	20	63	90.9523	73.4474	112.629
-10	20	63	88.6336	71.6536	109.637
-9	20	63	86.708	70.2253	107.059
-8	20	63	85.2215	69.178	104.986
-7	20	63	84.2066	68.5133	103.494
-6	20	63	83.6835	68.2259	102.643
-5	20	63	83.662	68.3089	102.466
-4	20	63	84.143	68.7588	102.969
-3	20	63	85.1195	69.5757	104.136
-2	20	63	86.5768	70.7617	105.927
-1	20	63	88.4936	72.3166	108.289
0	20	63	90.8415	74.2325	111.167
1	20	63	93.5851	76.4901	114.501
2	20	63	96.6826	79.0551	118.241
3	20	63	100.086	81.8791	122.341
4	20	63	103.742	84.9017	126.763
5	20	63	107.593	88.0575	131.463
6	20	63	111.58	91.2833	136.39
7	20	63	115.641	94.5255	141.474
8	20	63	119.717	97.7442	146.629
9	20	63	123.749	100.913	151.753
10	20	63	127.683	104.013	156.739
11	20	63	131.468	107.028	161.489
12	20	63	135.059	109.934	165.926
13	20	63	138.412	112.694	169.999
14	20	63	141.489	115.259	173.689
15	20	63	144.257	117.57	177.001
16	20	63	146.684	119.569	179.947
17	20	63	148.743	121.207	182.533
18	20	63	150.412	122.46	184.743
19	20	63	151.674	123.331	186.53
20	20	63	152.521	123.85	187.828
21	20	63	152.951	124.067	188.561
22	20	63	152.976	124.035	188.669
23	20	63	152.615	123.807	188.127
24	20	63	151.904	123.42	186.961
25	20	63	150.886	122.893	185.254
26	20	63	149.617	122.233	183.137
27	20	63	148.162	121.432	180.777
28	20	63	146.591	120.484	178.353
29	20	63	144.975	119.397	176.032
30	20	63	143.387	118.2	173.942
31	20	63	141.895	116.948	172.164
32	20	63	140.558	115.718	170.731
33	20	63	139.428	114.597	169.638
34	20	63	138.541	113.664	168.863
35	20	63	137.922	112.975	168.378
36	20	63	137.581	112.561	168.162
37	20	63	137.507	112.414	168.202
38	20	63	137.679	112.502	168.49
39	20	63	138.054	112.764	169.015
40	20	63	138.576	113.13	169.746
41	20	63	139.176	113.527	170.62
42	20	63	139.773	113.888	171.54
43	20	63	140.279	114.161	172.372
44	20	63	140.605	114.304	172.957
45	20	63	140.668	114.288	173.137
46	20	63	140.394	114.082	172.775
47	20	63	139.727	113.655	171.78
48	20	63	138.635	112.974	170.125
49	20	63	137.109	112	167.848
50	20	63	135.171	110.703	165.046
51	20	63	132.866	109.068	161.856
52	20	63	130.263	107.104	158.43
53	20	63	127.449	104.858	154.907
54	20	63	124.521	102.414	151.399
55	20	63	121.579	99.8826	147.988
56	20	63	118.721	97.3869	144.729
57	20	63	116.038	95.044	141.669
58	20	63	113.606	92.9491	138.855
59	20	63	111.489	91.167	136.34
60	20	63	109.73	89.7288	134.191
61	20	63	108.359	88.6346	132.474
62	20	63	107.386	87.8602	131.251
63	20	63	106.802	87.3663	130.561
64	20	63	106.583	87.1087	130.412
65	20	63	106.688	87.0466	130.761
66	20	63	107.058	87.147	131.519
67	20	63	107.623	87.3817	132.552
68	20	63	108.296	87.7216	133.696
69	20	63	108.984	88.1281	134.776
70	20	63	109.589	88.5465	135.632
71	20	63	110.012	88.9033	136.133
72	20	63	110.163	89.1078	136.193
73	20	63	109.966	89.0608	135.777
74	20	63	109.365	88.6692	134.891
75	20	63	108.332	87.8644	133.567
76	20	63	106.866	86.621	131.842
77	20	63	104.996	84.9667	129.748
78	20	63	102.779	82.9796	127.302
79	20	63	100.291	80.7731	124.524
80	20	63	97.6246	78.4737	121.449
81	20	63	94.8816	76.2001	118.143
82	20	63	92.1633	74.0482	114.71
83	20	63	89.5663	72.0834	111.289
84	20	63	87.178	70.3392	108.048
85	20	63	85.0734	68.8227	105.161
86	20	63	83.3137	67.5245	102.795
87	20	63	81.9463	66.4334	101.082
88	20	63	81.005	65.5515	100.101
89	20	63	80.5111	64.9032	99.8724
90	20	63	80.474	64.5332	100.353
91	20	63	80.8916	64.4956	101.456
92	20	63	81.7499	64.8386	103.072
93	20	63	83.0227	65.5909	105.087
94	20	63	84.6707	66.7509	107.401
95	20	63	86.6397	68.2787	109.938
96	20	63	88.8607	70.0902	112.658
97	20	63	91.249	72.0573	115.552
98	20	63	93.7057	74.0174	118.631
99	20	63	96.1199	75.7984	121.89
100	20	63	98.3738	77.254	125.267
101	20	63	100.348	78.295	128.613
102	20	63	101.931	78.9025	131.68
103	20	63	103.024	79.1159	134.156
104	20	63	103.551	79.0068	135.721
105	20	63	103.467	78.6504	136.115
106	20	63	102.758	78.1021	135.198
107	20	63	101.444	77.3786	132.993
108	20	63	99.5732	76.4431	129.702
109	20	63	97.2231	75.195	125.704
110	20	63	94.4865	73.4743	121.508
111	20	63	91.4659	71.1001	117.665
112	20	63	88.2642	67.9574	114.639
113	20	63	84.977	64.0898	112.672
114	20	63	81.6864	59.707	111.757
115	20	63	78.4559	55.0915	111.729
116	20	63	75.3277	50.4929	112.377
-77	40	63	2.80047	2.66201	2.94614
-76	40	63	3.03369	2.88736	3.18744
-75	40	63	3.22694	3.06218	3.40056
-74	40	63	3.36733	3.17977	3.56596
-73	40	63	3.44702	3.23802	3.6695
-72	40	63	3.46464	3.23939	3.70555
-71	40	63	3.42562	3.19114	3.67733
-70	40	63	3.34106	3.10456	3.59557
-69	40	63	3.22585	2.99352	3.47622
-68	40	63	3.09645	2.87262	3.33771
-67	40	63	2.96894	2.75585	3.1985
-66	40	63	2.85788	2.65567	3.07549
-65	40	63	2.77593	2.58292	2.98337
-64	40	63	2.73425	2.54731	2.93491
-63	40	63	2.74348	2.55839	2.94195
-62	40	63	2.81511	2.62678	3.01695
-61	40	63	2.96324	2.76577	3.1748
-60	40	63	3.20652	2.99313	3.43513
-59	40	63	3.57066	3.33334	3.82488
-58	40	63	4.09126	3.82027	4.38147
-57	40	63	4.81731	4.50044	5.15649
-56	40	63	5.815	5.43653	6.21982
-55	40	63	7.17149	6.71082	7.66378
-54	40	63	8.99747	8.42734	9.60617
-53	40	63	11.4267	10.7111	12.1902
-52	40	63	14.61	13.702	15.5782
-51	40	63	18.6999	17.5405	19.9358
-50	40	63	23.8248	22.3444	25.4033
-49	40	63	30.0522	28.1745	32.055
-48	40	63	37.3458	34.9972	39.8519
-47	40	63	45.5287	42.6502	48.6016
-46	40	63	54.2669	50.8262	57.9405
-45	40	63	63.0862	59.0871	67.356
-44	40	63	71.4296	66.9138	76.2502
-43	40	63	78.7437	73.785	84.0356
-42	40	63	84.5744	79.2675	90.2367
-41	40	63	88.6435	83.0909	94.567
-40	40	63	90.8847	85.1875	96.9628
-39	40	63	91.4339	85.6853	97.5681
-38	40	63	90.581	84.8631	96.6841
-37	40	63	88.7031	83.085	94.7011
-36	40	63	86.1989	80.734	92.0336
-35	40	63	83.4369	78.161	89.0689
-34	40	63	80.7248	75.6544	86.1352
-33	40	63	78.2973	73.4291	83.4883
-32	40	63	76.317	71.6298	81.311
-31	40	63	74.8831	70.34	79.7196
-30	40	63	74.0421	69.5949	78.7735
-29	40	63	73.7974	69.3915	78.483
-28	40	63	74.1161	69.6969	78.8154
-27	40	63	74.9332	70.4529	79.6985
-26	40	63	76.1541	71.5773	81.0236
-25	40	63	77.6561	72.9642	82.6497
-24	40	63	79.2922	74.4854	84.4092
-23	40	63	80.8973	75.9934	86.1177
-22	40	63	82.2989	77.3295	87.5876
-21	40	63	83.3311	78.3358	88.6449
-20	40	63	83.8517	78.8713	89.1467
-19	40	63	83.7586	78.8291	88.9964
-18	40	63	83.0025	78.152	88.154
-17	40	63	81.5932	76.8421	86.6381
-16	40	63	79.5981	74.9615	84.5216
-15	40	63	77.1325	72.6232	81.9217
-14	40	63	74.3444	69.9755	78.9861
-13	40	63	71.3977	67.1816	75.8784
-12	40	63	68.4552	64.4017	72.764
-11	40	63	65.6668	61.7798	69.7983
-10	40	63	63.1607	59.436	67.1189
-9	40	63	61.0415	57.4647	64.841
-8	40	63	59.3902	55.9369	63.0567
-7	40	63	58.2683	54.905	61.8375
-6	40	63	57.7217	54.4083	61.237
-5	40	63	57.786	54.478	61.2949
-4	40	63	58.4894	55.1415	62.0406
-3	40	63	59.8553	56.4237	63.4956
-2	40	63	61.9028	58.3476	65.6747
-1	40	63	64.6453	60.9314	68.5856
0	40	63	68.0877	64.185	72.2276
1	40	63	72.2217	68.1044	76.588
2	40	63	77.0213	72.6654	81.6383
3	40	63	82.4364	77.818	87.3289
4	40	63	88.3889	83.4815	93.5849
5	40	63	94.7699	89.5433	100.301
6	40	63	101.44	95.8618	107.342
7	40	63	108.232	102.274	114.538
8	40	63	114.964	108.605	121.696
9	40	63	121.445	114.681	128.608
10	40	63	127.492	120.341	135.067
11	40	63	132.944	125.447	140.889
12	40	63	137.674	129.888	145.926
13	40	63	141.598	133.59	150.085
14	40	63	144.678	136.515	153.329
15	40	63	146.923	138.662	155.677
16	40	63	148.381	140.063	157.194
17	40	63	149.133	140.782	157.978
18	40	63	149.279	140.911	158.145
19	40	63	148.934	140.556	157.812
20	40	63	148.213	139.834	157.093
21	40	63	147.223	138.86	156.09
22	40	63	146.065	137.739	154.894
23	40	63	144.819	136.556	153.583
24	40	63	143.555	135.378	152.225
25	40	63	142.321	134.247	150.88
26	40	63	141.153	133.186	149.596
27	40	63	140.071	132.203	148.407
28	40	63	139.085	131.296	147.336
29	40	63	138.193	130.455	146.389
30	40	63	137.386	129.674	145.555
31	40	63	136.648	128.945	144.811
32	40	63	135.961	128.261	144.122
33	40	63	135.302	127.615	143.453
34	40	63	134.648	126.992	142.766
35	40	63	133.977	126.376	142.035
36	40	63	133.266	125.74	141.241
37	40	63	132.494	125.055	140.375
38	40	63	131.646	124.289	139.437
39	40	63	130.706	123.413	138.43
40	40	63	129.666	122.407	137.355
41	40	63	128.521	121.266	136.21
42	40	63	127.27	119.996	134.986
43	40	63	125.92	118.618	133.671
44	40	63	124.479	117.162	132.254
45	40	63	122.964	115.657	130.733
46	40	63	121.394	114.133	129.118
47	40	63	119.793	112.613	127.432
48	40	63	118.187	111.114	125.711
49	40	63	116.604	109.648	124.001
50	40	63	115.073	108.224	122.356
51	40	63	113.622	106.851	120.822
52	40	63	112.277	105.542	119.441
53	40	63	111.06	104.318	118.238
54	40	63	109.991	103.203	117.225
55	40	63	109.081	102.226	116.397
56	40	63	108.339	101.409	115.744
57	40	63	107.764	100.767	115.248
58	40	63	107.349	100.301	114.892
59	40	63	107.078	99.9991	114.658
60	40	63	106.93	99.8322	114.532
61	40	63	106.874	99.7598	114.497
62	40	63	106.877	99.7333	114.533
63	40	63	106.898	99.7017	114.613
64	40	63	106.893	99.6182	114.699
65	40	63	106.82	99.4449	114.742
66	40	63	106.637	99.155	114.683
67	40	63	106.306	98.7318	114.462
68	40	63	105.8	98.1663	114.027
69	40	63	105.098	97.4542	113.341
70	40	63	104.191	96.5937	112.386
71	40	63	103.085	95.5845	111.174
72	40	63	101.795	94.4282	109.737
73	40	63	100.35	93.1306	108.129
74	40	63	98.7866	91.705	106.415
75	40	63	97.1495	90.1763	104.662
76	40	63	95.4865	88.5828	102.928
77	40	63	93.847	86.976	101.261
78	40	63	92.2781	85.4157	99.6917
79	40	63	90.8226	83.9621	98.2436
80	40	63	89.5171	82.6683	96.9334
81	40	63	88.3905	81.5736	95.777
82	40	63	87.4628	80.7002	94.792
83	40	63	86.7448	80.0512	93.9981
84	40	63	86.2381	79.6119	93.4159
85	40	63	85.935	79.3529	93.063
86	40	63	85.8188	79.2361	92.9485
87	40	63	85.8651	79.2221	93.0651
88	40	63	86.0419	79.2772	93.3839
89	40	63	86.3118	79.3768	93.8528
90	40	63	86.6332	79.5048	94.4007
91	40	63	86.9624	79.6492	94.9472
92	40	63	87.2564	79.7962	95.4141
93	40	63	87.4749	79.9263	95.7364
94	40	63	87.5831	80.011	95.8718
95	40	63	87.5542	80.0125	95.8067
96	40	63	87.3707	79.8855	95.5572
97	40	63	87.0256	79.5834	95.1638
98	40	63	86.5227	79.0693	94.6788
99	40	63	85.8758	78.3296	94.1491
100	40	63	85.1071	77.384	93.601
101	40	63	84.2452	76.2854	93.0354
102	40	63	83.3224	75.1094	92.4335
103	40	63	82.3726	73.9381	91.7692
104	40	63	81.4282	72.8462	91.0214
105	40	63	80.5188	71.8907	90.1824
106	40	63	79.6686	71.1041	89.2647
107	40	63	78.8959	70.4895	88.3048
108	40	63	78.2123	70.016	87.3681
109	40	63	77.6224	69.6157	86.55
110	40	63	77.1244	69.188	85.9711
111	40	63	76.7103	68.6199	85.7547
112	40	63	76.3679	67.8235	85.9887
113	40	63	76.0814	66.7693	86.6922
114	40	63	75.8338	65.4859	87.817
115	40	63	75.609	64.0324	89.2785
116	40	63	75.3937	62.471	90.9896
-77	60	63	2.44853	2.31754	2.58692
-76	60	63	2.65406	2.5137	2.80225
-75	60	63	2.83341	2.67521	3.00097
-74	60	63	2.97369	2.79366	3.16532
-73	60	63	3.06492	2.86369	3.28028
-72	60	63	3.10187	2.88359	3.33667
-71	60	63	3.0851	2.85603	3.33255
-70	60	63	3.02083	2.78793	3.27317
-69	60	63	2.91979	2.68953	3.16977
-68	60	63	2.79549	2.57289	3.03736
-67	60	63	2.66223	2.45042	2.89235
-66	60	63	2.53357	2.33371	2.75054
-65	60	63	2.42139	2.23287	2.62584
-64	60	63	2.33575	2.15653	2.52987
-63	60	63	2.28525	2.1123	2.47236
-62	60	63	2.27792	2.10751	2.46212
-61	60	63	2.32242	2.15029	2.50834
-60	60	63	2.4294	2.2508	2.62218
-59	60	63	2.61316	2.42269	2.81861
-58	60	63	2.89359	2.6849	3.1185
-57	60	63	3.29855	3.06387	3.55122
-56	60	63	3.86671	3.59614	4.15764
-55	60	63	4.65083	4.33142	4.99379
-54	60	63	5.7212	5.33565	6.13462
-53	60	63	7.16846	6.69343	7.67721
-52	60	63	9.1044	8.50864	9.74189
-51	60	63	11.6586	10.9012	12.4687
-50	60	63	14.9685	13.998	16.0062
-49	60	63	19.1593	17.9151	20.49
-48	60	63	24.3154	22.7313	26.01
-47	60	63	30.4429	28.4545	32.5702
-46	60	63	37.4338	34.9881	40.0504
-45	60	63	45.0429	42.1079	48.1824
-44	60	63	52.8912	49.4628	56.5572
-43	60	63	60.503	56.6069	64.6672
-42	60	63	67.3751	63.0632	71.9817
-41	60	63	73.0609	68.4046	78.0342
-40	60	63	77.2482	72.3304	82.5003
-39	60	63	79.8057	74.7154	85.2429
-38	60	63	80.7903	75.6174	86.3171
-37	60	63	80.4154	75.2464	85.9395
-36	60	63	78.9959	73.9086	84.4335
-35	60	63	76.8877	71.9453	82.1696
-34	60	63	74.4354	69.6821	79.513
-33	60	63	71.9384	67.3966	76.7864
-32	60	63	69.6335	65.3037	74.2505
-31	60	63	67.6924	63.5552	72.0989
-30	60	63	66.2274	62.2473	70.462
-29	60	63	65.3009	61.4311	69.4146
-28	60	63	64.9349	61.1227	68.9849
-27	60	63	65.1174	61.3106	69.1605
-26	60	63	65.8072	61.9598	69.8935
-25	60	63	66.9353	63.0119	71.103
-24	60	63	68.4056	64.3847	72.6776
-23	60	63	70.096	65.9709	74.479
-22	60	63	71.8608	67.6387	76.3465
-21	60	63	73.5383	69.237	78.1069
-20	60	63	74.9612	70.6053	79.5859
-19	60	63	75.9721	71.5883	80.6244
-18	60	63	76.4407	72.0546	81.0937
-17	60	63	76.2797	71.9148	80.9095
-16	60	63	75.4572	71.1356	80.0414
-15	60	63	74.001	69.7453	78.5163
-14	60	63	71.9945	67.8296	76.4151
-13	60	63	69.5655	65.5175	73.8635
-12	60	63	66.8698	62.9638	71.0181
-11	60	63	64.0735	60.3293	68.0499
-10	60	63	61.3373	57.7664	65.129
-9	60	63	58.8057	55.408	62.4118
-8	60	63	56.6007	53.3642	60.0334
-7	60	63	54.8206	51.7219	58.1049
-6	60	63	53.5429	50.549	56.7141
-5	60	63	52.8288	49.8998	55.9297
-4	60	63	52.7286	49.8206	55.8064
-3	60	63	53.2867	50.3544	56.3897
-2	60	63	54.5448	51.5437	57.7207
-1	60	63	56.5447	53.4322	59.8385
0	60	63	59.327	56.0629	62.7812
1	60	63	62.929	59.4749	66.5837
2	60	63	67.3791	63.6976	71.2734
3	60	63	72.6895	68.7424	76.8633
4	60	63	78.8465	74.5934	83.3421
5	60	63	85.8003	81.1978	90.6637
6	60	63	93.4562	88.4586	98.7361
7	60	63	101.668	96.2305	107.412
8	60	63	110.236	104.322	116.485
9	60	63	118.916	112.504	125.693
10	60	63	127.43	120.521	134.735
11	60	63	135.489	128.113	143.29
12	60	63	142.82	135.034	151.056
13	60	63	149.189	141.07	157.775
14	60	63	154.424	146.063	163.264
15	60	63	158.432	149.917	167.43
16	60	63	161.199	152.607	170.274
17	60	63	162.788	154.177	171.88
18	60	63	163.325	154.734	172.393
19	60	63	162.978	154.432	171.997
20	60	63	161.939	153.455	170.892
21	60	63	160.403	151.999	169.272
22	60	63	158.556	150.252	167.318
23	60	63	156.556	148.378	165.185
24	60	63	154.537	146.511	163.003
25	60	63	152.596	144.742	160.877
26	60	63	150.8	143.128	158.883
27	60	63	149.184	141.691	157.073
28	60	63	147.756	140.423	155.473
29	60	63	146.505	139.297	154.086
30	60	63	145.4	138.277	152.89
31	60	63	144.399	137.321	151.841
32	60	63	143.452	136.389	150.88
33	60	63	142.509	135.448	149.939
34	60	63	141.524	134.467	148.952
35	60	63	140.455	133.42	147.86
36	60	63	139.272	132.288	146.624
37	60	63	137.957	131.053	145.225
38	60	63	136.506	129.704	143.665
39	60	63	134.929	128.239	141.967
40	60	63	133.244	126.665	140.164
41	60	63	131.481	124.999	138.3
42	60	63	129.678	123.272	136.417
43	60	63	127.873	121.526	134.551
44	60	63	126.106	119.808	132.734
45	60	63	124.413	118.165	130.991
46	60	63	122.826	116.639	129.342
47	60	63	121.37	115.262	127.803
48	60	63	120.062	114.051	126.389
49	60	63	118.908	113.011	125.114
50	60	63	117.909	112.13	123.986
51	60	63	117.054	111.385	123.012
52	60	63	116.328	110.749	122.188
53	60	63	115.707	110.189	121.502
54	60	63	115.164	109.675	120.928
55	60	63	114.668	109.183	120.428
56	60	63	114.186	108.693	119.958
57	60	63	113.689	108.189	119.469
58	60	63	113.149	107.657	118.92
59	60	63	112.54	107.084	118.274
60	60	63	111.846	106.452	117.513
61	60	63	111.055	105.747	116.631
62	60	63	110.165	104.953	115.636
63	60	63	109.178	104.061	114.547
64	60	63	108.105	103.066	113.39
65	60	63	106.962	101.979	112.189
66	60	63	105.769	100.817	110.964
67	60	63	104.549	99.6118	109.731
68	60	63	103.326	98.3987	108.5
69	60	63	102.123	97.2138	107.279
70	60	63	100.961	96.0882	106.08
71	60	63	99.8587	95.0444	104.917
72	60	63	98.8309	94.0939	103.806
73	60	63	97.8872	93.238	102.768
74	60	63	97.0329	92.4692	101.822
75	60	63	96.2689	91.7745	100.984
76	60	63	95.5916	91.14	100.261
77	60	63	94.9934	90.555	99.6493
78	60	63	94.4638	90.0135	99.1342
79	60	63	93.99	89.5144	98.6893
80	60	63	93.5575	89.0584	98.2839
81	60	63	93.1514	88.6446	97.8874
82	60	63	92.7571	88.2672	97.4753
83	60	63	92.3612	87.9148	97.0325
84	60	63	91.9522	87.5691	96.5548
85	60	63	91.5213	87.2073	96.0486
86	60	63	91.0622	86.8057	95.5274
87	60	63	90.5718	86.3445	95.0061
88	60	63	90.05	85.8144	94.4946
89	60	63	89.499	85.2194	93.9935
90	60	63	88.9235	84.5769	93.4935
91	60	63	88.3295	83.9123	92.9793
92	60	63	87.7239	83.2521	92.436
93	60	63	87.1139	82.6179	91.8545
94	60	63	86.5059	82.0216	91.2354
95	60	63	85.9056	81.4624	90.5911
96	60	63	85.3168	80.9268	89.9449
97	60	63	84.7418	80.3906	89.3284
98	60	63	84.1806	79.8257	88.773
99	60	63	83.6315	79.2093	88.3007
100	60	63	83.0909	78.5331	87.9133
101	60	63	82.5538	77.8069	87.5902
102	60	63	82.0139	77.0547	87.2922
103	60	63	81.4647	76.3061	86.972
104	60	63	80.8996	75.5883	86.5841
105	60	63	80.3127	74.9207	86.0927
106	60	63	79.6991	74.3109	85.478
107	60	63	79.0555	73.7515	84.741
108	60	63	78.3805	73.2178	83.9073
109	60	63	77.6747	72.665	83.0297
110	60	63	76.9405	72.0302	82.1855
111	60	63	76.1822	71.2432	81.4637
112	60	63	75.4054	70.2513	80.9377
113	60	63	74.6166	69.0439	80.639
114	60	63	73.8222	67.6542	80.5526
115	60	63	73.0286	66.1386	80.6363
116	60	63	72.2402	64.5526	80.8434
-77	80	63	2.24507	1.99822	2.52241
-76	80	63	2.3194	2.07039	2.59837
-75	80	63	2.3719	2.1081	2.66872
-74	80	63	2.39913	2.1137	2.72309
-73	80	63	2.39964	2.09212	2.75237
-72	80	63	2.37426	2.04891	2.75127
-71	80	63	2.32594	1.98971	2.71898
-70	80	63	2.25946	1.92007	2.65884
-69	80	63	2.18082	1.84529	2.57736
-68	80	63	2.09661	1.7703	2.48306
-67	80	63	2.01345	1.69956	2.38531
-66	80	63	1.93758	1.63705	2.2933
-65	80	63	1.87466	1.58636	2.21536
-64	80	63	1.8298	1.55096	2.15877
-63	80	63	1.80778	1.53439	2.12988
-62	80	63	1.81345	1.54066	2.13454
-61	80	63	1.85225	1.57457	2.1789
-60	80	63	1.93086	1.64222	2.27023
-59	80	63	2.05796	1.7515	2.41804
-58	80	63	2.24523	1.91291	2.63528
-57	80	63	2.50853	2.14048	2.93986
-56	80	63	2.8693	2.45289	3.35639
-55	80	63	3.35636	2.87492	3.91843
-54	80	63	4.00783	3.43887	4.67092
-53	80	63	4.87309	4.18618	5.67272
-52	80	63	6.01437	5.16865	6.99848
-51	80	63	7.50712	6.44897	8.7389
-50	80	63	9.43816	8.09967	10.9978
-49	80	63	11.9002	10.1992	13.8848
-48	80	63	14.9811	12.8237	17.5015
-47	80	63	18.7484	16.0343	21.9219
-46	80	63	23.2274	19.8581	27.1682
-45	80	63	28.3796	24.2682	33.1875
-44	80	63	34.084	29.1643	39.8336
-43	80	63	40.1303	34.3638	46.8645
-42	80	63	46.2293	39.6094	53.9555
-41	80	63	52.0433	44.5974	60.7323
-40	80	63	57.2323	49.0234	66.8157
-39	80	63	61.5056	52.6341	71.8724
-38	80	63	64.6666	55.2691	75.6619
-37	80	63	66.6382	56.8811	78.0691
-36	80	63	67.4656	57.5304	79.1165
-35	80	63	67.2958	57.3604	78.9522
-34	80	63	66.3447	56.5628	77.8184
-33	80	63	64.8588	55.3443	76.0089
-32	80	63	63.082	53.9005	73.8275
-31	80	63	61.2323	52.4007	71.5524
-30	80	63	59.4879	50.981	69.4143
-29	80	63	57.9836	49.7455	67.586
-28	80	63	56.8123	48.7699	66.1809
-27	80	63	56.0299	48.1059	65.2591
-26	80	63	55.661	47.7847	64.8354
-25	80	63	55.7031	47.8177	64.8888
-24	80	63	56.13	48.1964	65.3696
-23	80	63	56.8932	48.8907	66.2056
-22	80	63	57.9226	49.8468	67.3067
-21	80	63	59.1277	50.9866	68.5686
-20	80	63	60.4	52.2083	69.8771
-19	80	63	61.6182	53.3914	71.1126
-18	80	63	62.6562	54.407	72.1561
-17	80	63	63.394	55.132	72.8942
-16	80	63	63.7312	55.467	73.2267
-15	80	63	63.5988	55.3513	73.0751
-14	80	63	62.9689	54.7715	72.3932
-13	80	63	61.8596	53.7616	71.1775
-12	80	63	60.3327	52.395	69.4729
-11	80	63	58.4861	50.772	67.3723
-10	80	63	56.4422	49.0059	65.007
-9	80	63	54.3346	47.2115	62.5325
-8	80	63	52.2959	45.4965	60.1115
-7	80	63	50.4488	43.9568	57.8996
-6	80	63	48.9008	42.6752	56.0346
-5	80	63	47.7436	41.7237	54.6322
-4	80	63	47.0547	41.166	53.7858
-3	80	63	46.9012	41.0616	53.5712
-2	80	63	47.3444	41.469	54.0522
-1	80	63	48.444	42.4477	55.2874
0	80	63	50.2609	44.0595	57.3351
1	80	63	52.8577	46.3674	60.2565
2	80	63	56.2974	49.4328	64.1154
3	80	63	60.6379	53.3095	68.9737
4	80	63	65.923	58.0348	74.8834
5	80	63	72.1702	63.6176	81.8726
6	80	63	79.355	70.0258	89.9272
7	80	63	87.3947	77.174	98.9691
8	80	63	96.1336	84.9146	108.835
9	80	63	105.335	93.0359	119.26
10	80	63	114.685	101.266	129.881
11	80	63	123.806	109.289	140.251
12	80	63	132.292	116.765	149.883
13	80	63	139.748	123.364	158.307
14	80	63	145.838	128.798	165.133
15	80	63	150.328	132.853	170.101
16	80	63	153.111	135.419	173.113
17	80	63	154.218	136.501	174.234
18	80	63	153.806	136.216	173.668
19	80	63	152.131	134.78	171.714
20	80	63	149.505	132.476	168.723
21	80	63	146.267	129.617	165.055
22	80	63	142.741	126.512	161.051
23	80	63	139.216	123.435	157.014
24	80	63	135.931	120.609	153.2
25	80	63	133.07	118.197	149.815
26	80	63	130.759	116.301	147.014
27	80	63	129.074	114.972	144.906
28	80	63	128.046	114.215	143.551
29	80	63	127.663	114	142.962
30	80	63	127.879	114.273	143.104
31	80	63	128.616	114.961	143.893
32	80	63	129.769	115.979	145.2
33	80	63	131.211	117.231	146.857
34	80	63	132.793	118.61	148.673
35	80	63	134.361	119.998	150.444
36	80	63	135.757	121.267	151.979
37	80	63	136.834	122.286	153.113
38	80	63	137.466	122.929	153.723
39	80	63	137.56	123.088	153.733
40	80	63	137.061	122.689	153.118
41	80	63	135.96	121.699	151.892
42	80	63	134.289	120.143	150.101
43	80	63	132.12	118.094	147.811
44	80	63	129.552	115.666	145.105
45	80	63	126.705	112.997	142.076
46	80	63	123.706	110.23	138.828
47	80	63	120.678	107.495	135.477
48	80	63	117.734	104.897	132.142
49	80	63	114.97	102.515	128.939
50	80	63	112.462	100.397	125.978
51	80	63	110.263	98.5629	123.352
52	80	63	108.405	97.0158	121.131
53	80	63	106.899	95.7439	119.354
54	80	63	105.739	94.7304	118.027
55	80	63	104.903	93.9572	117.123
56	80	63	104.353	93.4057	116.583
57	80	63	104.043	93.0553	116.328
58	80	63	103.917	92.8788	116.267
59	80	63	103.915	92.8399	116.312
60	80	63	103.975	92.8916	116.38
61	80	63	104.035	92.978	116.408
62	80	63	104.042	93.0378	116.348
63	80	63	103.948	93.0115	116.169
64	80	63	103.717	92.8492	115.856
65	80	63	103.326	92.5183	115.397
66	80	63	102.767	92.0084	114.784
67	80	63	102.044	91.3326	114.012
68	80	63	101.173	90.5222	113.076
69	80	63	100.178	89.6191	111.981
70	80	63	99.0927	88.6668	110.745
71	80	63	97.9517	87.7027	109.398
72	80	63	96.7907	86.7527	107.99
73	80	63	95.6429	85.8296	106.578
74	80	63	94.5367	84.9354	105.223
75	80	63	93.4947	84.0657	103.981
76	80	63	92.5319	83.2169	102.89
77	80	63	91.6561	82.3927	101.961
78	80	63	90.8678	81.6058	101.181
79	80	63	90.1609	80.8761	100.511
80	80	63	89.5235	80.2246	99.9003
81	80	63	88.9398	79.6662	99.2929
82	80	63	88.3908	79.2038	98.6435
83	80	63	87.8567	78.8252	97.9229
84	80	63	87.3177	78.5017	97.1238
85	80	63	86.7563	78.1899	96.2611
86	80	63	86.1579	77.8369	95.3683
87	80	63	85.5122	77.39	94.4869
88	80	63	84.8137	76.8099	93.6515
89	80	63	84.0617	76.0841	92.8757
90	80	63	83.2602	75.2318	92.1454
91	80	63	82.4174	74.2986	91.4234
92	80	63	81.5444	73.3426	90.6635
93	80	63	80.6544	72.4196	89.8257
94	80	63	79.7616	71.5726	88.8875
95	80	63	78.8796	70.8251	87.8501
96	80	63	78.021	70.1786	86.7398
97	80	63	77.1962	69.6127	85.6058
98	80	63	76.4127	69.0887	84.5132
99	80	63	75.6754	68.5588	83.5309
100	80	63	74.9859	67.9806	82.7131
101	80	63	74.343	67.3342	82.0813
102	80	63	73.7429	66.6313	81.6134
103	80	63	73.1799	65.911	81.2505
104	80	63	72.6471	65.2241	80.9148
105	80	63	72.1366	64.6177	80.5305
106	80	63	71.6409	64.1229	80.0404
107	80	63	71.1529	63.7488	79.417
108	80	63	70.6667	63.4764	78.6714
109	80	63	70.1778	63.2541	77.8593
110	80	63	69.6835	62.9945	77.0828
111	80	63	69.1828	62.5822	76.4795
112	80	63	68.676	61.9066	76.1857
113	80	63	68.1648	60.912	76.2812
114	80	63	67.6515	59.6233	76.7606
115	80	63	67.1384	58.1196	77.5568
116	80	63	66.6278	56.4885	78.5871
-84	20	70	2.4023	2.04557	2.82124
-83	20	70	2.562	2.18536	3.00354
-82	20	70	2.68765	2.28432	3.16219
-81	20	70	2.77549	2.34459	3.28558
-80	20	70	2.82577	2.37088	3.36794
-79	20	70	2.84273	2.36941	3.4106
-78	20	70	2.83386	2.3475	3.42099
-77	20	70	2.80892	2.31338	3.41061
-76	20	70	2.77882	2.27593	3.39283
-75	20	70	2.75475	2.24431	3.38129
-74	20	70	2.74772	2.22772	3.38908
-73	20	70	2.7685	2.23531	3.42888
-72	20	70	2.8281	2.27637	3.51354
-71	20	70	2.93845	2.36092	3.65727
-70	20	70	3.1136	2.50049	3.87706
-69	20	70	3.37108	2.70927	4.19456
-68	20	70	3.73368	3.00546	4.63835
-67	20	70	4.23163	3.41295	5.24668
-66	20	70	4.90516	3.96331	6.07083
-65	20	70	5.8075	4.69821	7.17871
-64	20	70	7.00809	5.67223	8.65857
-63	20	70	8.59552	6.95582	10.6217
-62	20	70	10.6794	8.63787	13.2036
-61	20	70	13.3901	10.8267	16.5605
-60	20	70	16.8738	13.6479	20.8622
-59	20	70	21.2818	17.2371	26.2757
-58	20	70	26.7524	21.7247	32.9436
-57	20	70	33.3841	27.2129	40.9548
-56	20	70	41.2042	33.7432	50.3151
-55	20	70	50.137	41.2624	60.9204
-54	20	70	59.9802	49.5949	72.5403
-53	20	70	70.3996	58.4345	84.8147
-52	20	70	80.9474	67.3668	97.2657
-51	20	70	91.107	75.922	109.329
-50	20	70	100.356	83.6453	120.406
-49	20	70	108.238	90.1629	129.937
-48	20	70	114.419	95.2273	137.479
-47	20	70	118.728	98.7319	142.774
-46	20	70	121.163	100.701	145.784
-45	20	70	121.875	101.263	146.683
-44	20	70	121.125	100.622	145.806
-43	20	70	119.241	99.0225	143.588
-42	20	70	116.57	96.7289	140.481
-41	20	70	113.444	94.0054	136.902
-40	20	70	110.155	91.1	133.195
-39	20	70	106.941	88.2326	129.616
-38	20	70	103.987	85.5849	126.346
-37	20	70	101.424	83.2944	123.5
-36	20	70	99.3383	81.4535	121.15
-35	20	70	97.7776	80.1121	119.338
-34	20	70	96.7594	79.2827	118.088
-33	20	70	96.2766	78.9466	117.411
-32	20	70	96.3017	79.0604	117.303
-31	20	70	96.7899	79.5626	117.747
-30	20	70	97.6808	80.381	118.704
-29	20	70	98.8999	81.4391	120.104
-28	20	70	100.359	82.6618	121.846
-27	20	70	101.961	83.9779	123.794
-26	20	70	103.596	85.3196	125.787
-25	20	70	105.152	86.6197	127.65
-24	20	70	106.518	87.8079	129.215
-23	20	70	107.587	88.8093	130.335
-22	20	70	108.266	89.5444	130.902
-21	20	70	108.482	89.9342	130.856
-20	20	70	108.189	89.9084	130.185
-19	20	70	107.366	89.4165	128.919
-18	20	70	106.029	88.4395	127.116
-17	20	70	104.219	86.9977	124.85
-16	20	70	102.008	85.1525	122.199
-15	20	70	99.4852	82.9991	119.246
-14	20	70	96.7571	80.6532	116.077
-13	20	70	93.9365	78.2355	112.788
-12	20	70	91.1369	75.8591	109.492
-11	20	70	88.4674	73.6209	106.308
-10	20	70	86.0283	71.5986	103.366
-9	20	70	83.9096	69.8528	100.795
-8	20	70	82.1898	68.4312	98.7147
-7	20	70	80.9369	67.3748	97.229
-6	20	70	80.2096	66.7239	96.4209
-5	20	70	80.0592	66.5223	96.3509
-4	20	70	80.5317	66.8189	97.0586
-3	20	70	81.6687	67.6671	98.5675
-2	20	70	83.5083	69.1211	100.89
-1	20	70	86.0846	71.2325	104.034
0	20	70	89.4263	74.0442	108.004
1	20	70	93.5531	77.5851	112.807
2	20	70	98.4717	81.8627	118.45
3	20	70	104.17	86.8561	124.936
4	20	70	110.611	92.5093	132.255
5	20	70	117.725	98.7292	140.377
6	20	70	125.406	105.387	149.227
7	20	70	133.505	112.328	158.674
8	20	70	141.833	119.378	168.512
9	20	70	150.166	126.358	178.459
10	20	70	158.252	133.087	188.175
11	20	70	165.83	139.388	197.288
12	20	70	172.648	145.088	205.443
13	20	70	178.483	150.025	212.339
14	20	70	183.163	154.055	217.771
15	20	70	186.579	157.063	221.641
16	20	70	188.695	158.981	223.964
17	20	70	189.551	159.8	224.841
18	20	70	189.25	159.581	224.435
19	20	70	187.951	158.454	222.939
20	20	70	185.85	156.605	220.558
21	20	70	183.16	154.248	217.49
22	20	70	180.094	151.606	213.935
23	20	70	176.855	148.879	210.087
24	20	70	173.62	146.23	206.14
25	20	70	170.537	143.776	202.28
26	20	70	167.722	141.589	198.68
27	20	70	165.256	139.702	195.485
28	20	70	163.187	138.119	192.806
29	20	70	161.536	136.83	190.703
30	20	70	160.294	135.818	189.181
31	20	70	159.431	135.067	188.191
32	20	70	158.899	134.562	187.637
33	20	70	158.632	134.284	187.394
34	20	70	158.553	134.2	187.324
35	20	70	158.578	134.26	187.301
36	20	70	158.623	134.392	187.222
37	20	70	158.602	134.504	187.018
38	20	70	158.44	134.491	186.654
39	20	70	158.072	134.25	186.122
40	20	70	157.448	133.696	185.421
41	20	70	156.537	132.779	184.546
42	20	70	155.326	131.496	183.475
43	20	70	153.822	129.886	182.168
44	20	70	152.047	128.023	180.579
45	20	70	150.04	125.996	178.672
46	20	70	147.85	123.893	176.439
47	20	70	145.532	121.787	173.906
48	20	70	143.143	119.728	171.138
49	20	70	140.741	117.744	168.229
50	20	70	138.377	115.846	165.292
51	20	70	136.098	114.028	162.44
52	20	70	133.942	112.287	159.771
53	20	70	131.935	110.624	157.352
54	20	70	130.099	109.05	155.211
55	20	70	128.443	107.589	153.339
56	20	70	126.97	106.272	151.701
57	20	70	125.676	105.124	150.247
58	20	70	124.549	104.16	148.93
59	20	70	123.575	103.378	147.717
60	20	70	122.734	102.758	146.594
61	20	70	122.006	102.26	145.564
62	20	70	121.368	101.837	144.645
63	20	70	120.799	101.44	143.852
64	20	70	120.276	101.029	143.19
65	20	70	119.779	100.584	142.637
66	20	70	119.291	100.106	142.152
67	20	70	118.794	99.6123	141.669
68	20	70	118.275	99.1275	141.122
69	20	70	117.724	98.6729	140.453
70	20	70	117.13	98.2557	139.629
71	20	70	116.487	97.8632	138.654
72	20	70	115.79	97.4607	137.567
73	20	70	115.037	96.9974	136.432
74	20	70	114.227	96.4167	135.328
75	20	70	113.362	95.674	134.32
76	20	70	112.444	94.752	133.439
77	20	70	111.478	93.6706	132.672
78	20	70	110.473	92.4827	131.963
79	20	70	109.437	91.2605	131.233
80	20	70	108.381	90.0767	130.405
81	20	70	107.319	88.989	129.425
82	20	70	106.266	88.0301	128.279
83	20	70	105.237	87.2023	127.003
84	20	70	104.25	86.4788	125.674
85	20	70	103.321	85.8101	124.405
86	20	70	102.465	85.1373	123.32
87	20	70	101.697	84.4115	122.523
88	20	70	101.029	83.6135	122.071
89	20	70	100.467	82.7643	121.957
90	20	70	100.018	81.9203	122.113
91	20	70	99.6785	81.1562	122.428
92	20	70	99.4429	80.5434	122.777
93	20	70	99.2983	80.1325	123.048
94	20	70	99.2257	79.9415	123.162
95	20	70	99.2	79.9495	123.086
96	20	70	99.1902	80.0948	122.838
97	20	70	99.1605	80.2784	122.484
98	20	70	99.0714	80.377	122.114
99	20	70	98.8815	80.2665	121.814
100	20	70	98.5497	79.8543	121.622
101	20	70	98.0373	79.1062	121.499
102	20	70	97.311	78.0534	121.32
103	20	70	96.3451	76.7755	120.903
104	20	70	95.1233	75.371	120.052
105	20	70	93.6404	73.9294	118.607
106	20	70	91.9031	72.5112	116.481
107	20	70	89.9293	71.1359	113.688
108	20	70	87.7471	69.7731	110.351
109	20	70	85.3927	68.3381	106.703
110	20	70	82.9078	66.6944	103.063
111	20	70	80.3367	64.6788	99.7852
112	20	70	77.723	62.1618	97.1798
113	20	70	75.1071	59.1227	95.413
114	20	70	72.5234	55.6726	94.4746
115	20	70	69.9987	51.9983	94.2304
116	20	70	67.5506	48.2825	94.5082
-84	40	70	2.81883	2.67477	2.97064
-83	40	70	3.09152	2.93384	3.25768
-82	40	70	3.31344	3.13301	3.50426
-81	40	70	3.46795	3.26349	3.68522
-80	40	70	3.5463	3.32265	3.78501
-79	40	70	3.54924	3.31425	3.8009
-78	40	70	3.4865	3.24829	3.74218
-77	40	70	3.37444	3.1396	3.62686
-76	40	70	3.23285	3.00554	3.47734
-75	40	70	3.08176	2.86373	3.31637
-74	40	70	2.93929	2.73033	3.16424
-73	40	70	2.82062	2.61916	3.03757
-72	40	70	2.73806	2.54172	2.94957
-71	40	70	2.702	2.50787	2.91117
-70	40	70	2.72225	2.52697	2.93261
-69	40	70	2.80964	2.6093	3.02535
-68	40	70	2.97787	2.76775	3.20395
-67	40	70	3.24544	3.01958	3.48819
-66	40	70	3.63781	3.38844	3.90553
-65	40	70	4.18995	3.90672	4.49372
-64	40	70	4.94913	4.61809	5.30389
-63	40	70	5.9777	5.58023	6.40349
-62	40	70	7.35558	6.86722	7.87867
-61	40	70	9.18114	8.57074	9.83501
-60	40	70	11.5694	10.7987	12.395
-59	40	70	14.6453	13.6696	15.6906
-58	40	70	18.5308	17.3002	19.8489
-57	40	70	23.3246	21.7868	24.9709
-56	40	70	29.0755	27.1788	31.1046
-55	40	70	35.7544	33.4504	38.217
-54	40	70	43.23	40.4764	46.1709
-53	40	70	51.2596	48.0222	54.7152
-52	40	70	59.4993	55.7559	63.4942
-51	40	70	67.5381	63.2838	72.0784
-50	40	70	74.9492	70.2043	80.0148
-49	40	70	81.3501	76.1658	86.8873
-48	40	70	86.4545	80.9136	92.3748
-47	40	70	90.1061	84.3164	96.2934
-46	40	70	92.2874	86.3683	98.6122
-45	40	70	93.1045	87.171	99.4419
-44	40	70	92.7555	86.9032	99.0019
-43	40	70	91.492	85.7873	97.5761
-42	40	70	89.5823	84.0593	95.4681
-41	40	70	87.2817	81.946	92.9647
-40	40	70	84.8137	79.6509	90.3112
-39	40	70	82.3604	77.3459	87.7001
-38	40	70	80.06	75.1678	85.2705
-37	40	70	78.0098	73.2188	83.1144
-36	40	70	76.2722	71.5675	81.2862
-35	40	70	74.8805	70.2529	79.813
-34	40	70	73.8451	69.288	78.7019
-33	40	70	73.1584	68.6652	77.9458
-32	40	70	72.7991	68.3593	77.5273
-31	40	70	72.7346	68.3328	77.42
-30	40	70	72.9233	68.5385	77.5885
-29	40	70	73.316	68.9239	77.9878
-28	40	70	73.8572	69.434	78.5622
-27	40	70	74.4866	70.0134	79.2457
-26	40	70	75.1402	70.6075	79.9639
-25	40	70	75.7524	71.1627	80.6381
-24	40	70	76.2586	71.6266	81.19
-23	40	70	76.5978	71.9481	81.548
-22	40	70	76.7162	72.0787	81.6521
-21	40	70	76.57	71.9751	81.4581
-20	40	70	76.1287	71.6029	80.9406
-19	40	70	75.3778	70.9398	80.0933
-18	40	70	74.3197	69.9805	78.928
-17	40	70	72.9749	68.7385	77.4724
-16	40	70	71.3801	67.2474	75.7669
-15	40	70	69.587	65.5586	73.8631
-14	40	70	67.6585	63.7371	71.8211
-13	40	70	65.6651	61.8559	69.7088
-12	40	70	63.6811	59.9901	67.5992
-11	40	70	61.7813	58.2124	65.5692
-10	40	70	60.0378	56.59	63.6956
-9	40	70	58.5179	55.1835	62.0538
-8	40	70	57.2838	54.047	60.7145
-7	40	70	56.3921	53.2295	59.7427
-6	40	70	55.8948	52.7767	59.1972
-5	40	70	55.8405	52.7333	59.1308
-4	40	70	56.2759	53.1446	59.5915
-3	40	70	57.2469	54.0574	60.6246
-2	40	70	58.7999	55.5196	62.2739
-1	40	70	60.9813	57.58	64.5835
0	40	70	63.8366	60.2852	67.5973
1	40	70	67.408	63.6768	71.3577
2	40	70	71.7293	67.7861	75.9017
3	40	70	76.8205	72.6278	81.2552
4	40	70	82.6797	78.193	87.4237
5	40	70	89.2737	84.442	94.3819
6	40	70	96.5296	91.298	102.061
7	40	70	104.327	98.6434	110.337
8	40	70	112.492	106.318	119.025
9	40	70	120.804	114.12	127.88
10	40	70	128.999	121.816	136.606
11	40	70	136.789	129.15	144.88
12	40	70	143.884	135.859	152.384
13	40	70	150.021	141.699	158.833
14	40	70	154.989	146.463	164.011
15	40	70	158.652	150.009	167.793
16	40	70	160.96	152.267	170.151
17	40	70	161.955	153.256	171.149
18	40	70	161.758	153.079	170.929
19	40	70	160.552	151.911	169.685
20	40	70	158.562	149.975	167.641
21	40	70	156.03	147.519	165.032
22	40	70	153.192	144.786	162.087
23	40	70	150.265	141.993	159.02
24	40	70	147.432	139.319	156.017
25	40	70	144.838	136.899	153.237
26	40	70	142.587	134.821	150.801
27	40	70	140.744	133.13	148.793
28	40	70	139.336	131.838	147.26
29	40	70	138.357	130.927	146.208
30	40	70	137.773	130.361	145.606
31	40	70	137.524	130.088	145.386
32	40	70	137.533	130.043	145.454
33	40	70	137.705	130.153	145.694
34	40	70	137.94	130.337	145.986
35	40	70	138.135	130.507	146.209
36	40	70	138.194	130.575	146.258
37	40	70	138.035	130.459	146.051
38	40	70	137.593	130.085	145.535
39	40	70	136.83	129.401	144.685
40	40	70	135.734	128.384	143.505
41	40	70	134.321	127.04	142.02
42	40	70	132.633	125.407	140.275
43	40	70	130.731	123.553	138.325
44	40	70	128.69	121.564	136.234
45	40	70	126.594	119.532	134.074
46	40	70	124.527	117.547	131.922
47	40	70	122.566	115.686	129.855
48	40	70	120.779	114.011	127.949
49	40	70	119.22	112.561	126.272
50	40	70	117.925	111.358	124.878
51	40	70	116.913	110.407	123.803
52	40	70	116.187	109.698	123.061
53	40	70	115.731	109.213	122.638
54	40	70	115.512	108.927	122.494
55	40	70	115.483	108.809	122.567
56	40	70	115.585	108.817	122.775
57	40	70	115.75	108.901	123.031
58	40	70	115.904	109.001	123.243
59	40	70	115.971	109.05	123.332
60	40	70	115.883	108.976	123.227
61	40	70	115.577	108.707	122.88
62	40	70	115.007	108.182	122.261
63	40	70	114.144	107.359	121.357
64	40	70	112.98	106.22	120.17
65	40	70	111.528	104.779	118.712
66	40	70	109.819	103.075	117.004
67	40	70	107.902	101.173	115.079
68	40	70	105.838	99.1476	112.981
69	40	70	103.696	97.0787	110.764
70	40	70	101.546	95.0393	108.497
71	40	70	99.4556	93.0916	106.255
72	40	70	97.4885	91.2844	104.114
73	40	70	95.6978	89.6522	102.151
74	40	70	94.1264	88.2177	100.431
75	40	70	92.8054	86.9954	99.0035
76	40	70	91.7541	85.9954	97.8984
77	40	70	90.9799	85.2259	97.1223
78	40	70	90.4789	84.693	96.6602
79	40	70	90.2371	84.3983	96.4798
80	40	70	90.2304	84.3351	96.5378
81	40	70	90.4265	84.4844	96.7864
82	40	70	90.7854	84.8127	97.1786
83	40	70	91.2614	85.2711	97.6725
84	40	70	91.8048	85.7971	98.2332
85	40	70	92.3637	86.3192	98.8315
86	40	70	92.8868	86.7658	99.4395
87	40	70	93.3253	87.0752	100.024
88	40	70	93.6363	87.2052	100.542
89	40	70	93.7841	87.1377	100.937
90	40	70	93.7428	86.8762	101.152
91	40	70	93.497	86.4394	101.131
92	40	70	93.0425	85.8526	100.835
93	40	70	92.3859	85.1413	100.247
94	40	70	91.5433	84.3252	99.3794
95	40	70	90.5391	83.4151	98.2714
96	40	70	89.4033	82.4128	96.9867
97	40	70	88.17	81.3133	95.605
98	40	70	86.8748	80.1113	94.2092
99	40	70	85.5527	78.8119	92.8701
100	40	70	84.2369	77.4384	91.6322
101	40	70	82.957	76.0355	90.5086
102	40	70	81.7387	74.6621	89.4859
103	40	70	80.6025	73.3808	88.535
104	40	70	79.5643	72.2459	87.624
105	40	70	78.6346	71.2964	86.7281
106	40	70	77.8193	70.5507	85.8369
107	40	70	77.1196	70.0028	84.9598
108	40	70	76.5323	69.619	84.132
109	40	70	76.0505	69.3343	83.4174
110	40	70	75.6641	69.0539	82.9071
111	40	70	75.36	68.6687	82.7034
112	40	70	75.1233	68.088	82.8855
113	40	70	74.9377	67.2735	83.4751
114	40	70	74.7871	66.244	84.432
115	40	70	74.6567	65.0505	85.6813
116	40	70	74.5345	63.749	87.1447
-84	60	70	2.4191	2.32082	2.52155
-83	60	70	2.64582	2.53802	2.75819
-82	60	70	2.83928	2.71451	2.96977
-81	60	70	2.98389	2.84056	3.13445
-80	60	70	3.06891	2.91008	3.23641
-79	60	70	3.09055	2.9218	3.26904
-78	60	70	3.05257	2.88011	3.23537
-77	60	70	2.96536	2.79456	3.14659
-76	60	70	2.84364	2.6783	3.01919
-75	60	70	2.70392	2.54604	2.8716
-74	60	70	2.56214	2.41216	2.72146
-73	60	70	2.43221	2.28947	2.58385
-72	60	70	2.32545	2.18863	2.47082
-71	60	70	2.25091	2.11831	2.39181
-70	60	70	2.21618	2.08585	2.35466
-69	60	70	2.22857	2.09831	2.36692
-68	60	70	2.29638	2.16366	2.43724
-67	60	70	2.43037	2.29214	2.57693
-66	60	70	2.64532	2.49776	2.8016
-65	60	70	2.96185	2.79996	3.13309
-64	60	70	3.40847	3.22565	3.60164
-63	60	70	4.02404	3.81143	4.24851
-62	60	70	4.86037	4.60616	5.1286
-61	60	70	5.98451	5.67326	6.31284
-60	60	70	7.48032	7.09229	7.88957
-59	60	70	9.44766	8.95852	9.9635
-58	60	70	11.998	11.3789	12.6509
-57	60	70	15.2446	14.4625	16.0689
-56	60	70	19.2856	18.305	20.3188
-55	60	70	24.1816	22.9656	25.4619
-54	60	70	29.9282	28.4406	31.4937
-53	60	70	36.4323	34.6397	38.3178
-52	60	70	43.4968	41.3713	45.7316
-51	60	70	50.8238	48.3473	53.4273
-50	60	70	58.0397	55.2093	61.0153
-49	60	70	64.7401	61.5734	68.0697
-48	60	70	70.5465	67.085	74.1865
-47	60	70	75.1606	71.4684	79.0437
-46	60	70	78.4046	74.5611	82.4462
-45	60	70	80.2364	76.3265	84.3465
-44	60	70	80.7416	76.8437	84.8373
-43	60	70	80.1054	76.2816	84.1209
-42	60	70	78.5744	74.8659	82.4666
-41	60	70	76.4181	72.8448	80.1668
-40	60	70	73.8973	70.4619	77.5003
-39	60	70	71.2421	67.9366	74.7086
-38	60	70	68.6409	65.4524	71.9847
-37	60	70	66.2371	63.1526	69.4723
-36	60	70	64.1329	61.1409	67.2713
-35	60	70	62.3944	59.4854	65.4457
-34	60	70	61.0591	58.2242	64.0319
-33	60	70	60.1419	57.3716	63.046
-32	60	70	59.6408	56.9228	62.4886
-31	60	70	59.54	56.8586	62.3479
-30	60	70	59.8125	57.148	62.6012
-29	60	70	60.4209	57.7507	63.2145
-28	60	70	61.318	58.6187	64.1417
-27	60	70	62.4466	59.6969	65.323
-26	60	70	63.7396	60.9239	66.6854
-25	60	70	65.1206	62.2317	68.1435
-24	60	70	66.506	63.5465	69.6033
-23	60	70	67.8077	64.7894	70.9667
-22	60	70	68.9379	65.8797	72.138
-21	60	70	69.8139	66.7387	73.0307
-20	60	70	70.3646	67.2955	73.5738
-19	60	70	70.5367	67.4932	73.7175
-18	60	70	70.2989	67.2955	73.4364
-17	60	70	69.6458	66.6915	72.7309
-16	60	70	68.5981	65.6987	71.6255
-15	60	70	67.2015	64.3614	70.167
-14	60	70	65.5225	62.7472	68.4205
-13	60	70	63.6425	60.9394	66.4655
-12	60	70	61.6522	59.0297	64.3911
[truncated: 2,021 more rows]

## Sheet: BNT162b2
time	age	dur	prediction	lci	uci
-70	20	56	3.12137	2.98699	3.26179
-69	20	56	3.09688	2.94775	3.25356
-68	20	56	3.17287	2.9993	3.35649
-67	20	56	3.32022	3.12404	3.52872
-66	20	56	3.50997	3.29091	3.74362
-65	20	56	3.70767	3.46186	3.97093
-64	20	56	3.87076	3.59512	4.16753
-63	20	56	3.95026	3.64953	4.27577
-62	20	56	3.89787	3.58937	4.23288
-61	20	56	3.68607	3.3968	3.99998
-60	20	56	3.37067	3.11947	3.64209
-59	20	56	3.03382	2.82358	3.25972
-58	20	56	2.73605	2.55734	2.92725
-57	20	56	2.51682	2.35397	2.69094
-56	20	56	2.40387	2.24078	2.57884
-55	20	56	2.42682	2.2495	2.61811
-54	20	56	2.63612	2.43095	2.85861
-53	20	56	3.1364	2.88588	3.40866
-52	20	56	4.12772	3.80537	4.47737
-51	20	56	5.91245	5.47633	6.38329
-50	20	56	9.02107	8.39769	9.69072
-49	20	56	14.3496	13.3955	15.3716
-48	20	56	23.2897	21.7201	24.9727
-47	20	56	37.7476	35.0529	40.6495
-46	20	56	59.7958	55.224	64.7462
-45	20	56	90.6076	83.3394	98.5097
-44	20	56	128.57	118.196	139.855
-43	20	56	169.295	156.17	183.523
-42	20	56	208.509	193.412	224.785
-41	20	56	242.423	226.024	260.011
-40	20	56	268.526	250.93	287.355
-39	20	56	285.995	266.8	306.57
-38	20	56	295.587	274.463	318.336
-37	20	56	299.2	276.365	323.922
-36	20	56	299.353	275.603	325.149
-35	20	56	298.625	275.085	324.179
-34	20	56	297.913	275.514	322.133
-33	20	56	297.04	276.144	319.518
-32	20	56	295.816	276.106	316.932
-31	20	56	294.052	274.667	314.805
-30	20	56	291.57	271.572	313.039
-29	20	56	288.199	267.119	310.942
-28	20	56	283.786	261.846	307.564
-27	20	56	278.199	256.233	302.049
-26	20	56	271.421	250.529	294.055
-25	20	56	263.814	244.673	284.453
-24	20	56	255.813	238.417	274.478
-23	20	56	247.81	231.515	265.251
-22	20	56	240.152	224.001	257.468
-21	20	56	233.147	216.378	251.215
-20	20	56	227.064	209.436	246.177
-19	20	56	222.15	203.939	241.988
-18	20	56	218.635	200.488	238.424
-17	20	56	216.498	199.118	235.394
-16	20	56	215.296	199.038	232.881
-15	20	56	214.565	199.311	230.987
-14	20	56	213.855	199.035	229.779
-13	20	56	212.721	197.583	229.019
-12	20	56	210.729	194.768	227.997
-11	20	56	207.47	190.707	225.706
-10	20	56	202.581	185.569	221.152
-9	20	56	195.815	179.46	213.66
-8	20	56	187.692	172.731	203.949
-7	20	56	179.22	165.861	193.655
-6	20	56	171.273	159.205	184.256
-5	20	56	164.578	153.133	176.878
-4	20	56	159.755	148.21	172.198
-3	20	56	157.383	145.241	170.54
-2	20	56	158.09	145.157	172.176
-1	20	56	162.672	149.004	177.594
0	20	56	172.048	157.844	187.53
1	20	56	186.338	171.683	202.244
2	20	56	205.4	190.051	221.988
3	20	56	229.019	212.237	247.127
4	20	56	256.71	237.306	277.702
5	20	56	287.504	264.236	312.821
6	20	56	319.742	291.884	350.259
7	20	56	350.946	318.73	386.418
8	20	56	377.83	342.657	416.614
9	20	56	397.642	361.552	437.335
10	20	56	410.234	374.536	449.336
11	20	56	416.38	381.113	454.91
12	20	56	417.29	381.416	456.538
13	20	56	414.429	376.677	455.965
14	20	56	409.355	369.096	454.004
15	20	56	403.609	361.163	451.044
16	20	56	398.663	355.123	447.54
17	20	56	395.877	352.756	444.271
18	20	56	395.603	354.023	442.067
19	20	56	397.232	357.218	441.728
20	20	56	400.137	360.532	444.094
21	20	56	403.69	362.601	449.436
22	20	56	407.246	363	456.885
23	20	56	410.136	362.106	464.536
24	20	56	411.677	360.543	470.064
25	20	56	411.186	358.768	471.261
26	20	56	408.123	356.842	466.773
27	20	56	402.857	354.271	458.107
28	20	56	396.151	350.247	448.071
29	20	56	388.743	344.116	439.157
30	20	56	381.329	335.999	432.775
31	20	56	374.555	327.046	428.967
32	20	56	369.024	318.968	426.935
33	20	56	365.307	313.42	425.785
34	20	56	363.974	311.737	424.964
35	20	56	365.339	314.32	424.638
36	20	56	368.939	319.62	425.869
37	20	56	374.191	325.565	430.079
38	20	56	380.499	330.333	438.283
39	20	56	387.242	333.121	450.155
40	20	56	393.752	334.298	463.779
41	20	56	399.318	334.778	476.3
42	20	56	403.195	335.392	484.706
43	20	56	404.643	336.543	486.523
44	20	56	403.424	337.664	481.991
45	20	56	399.954	337.237	474.335
46	20	56	394.714	333.673	466.92
47	20	56	388.189	326.265	461.866
48	20	56	380.855	315.869	459.21
49	20	56	373.161	304.442	457.391
50	20	56	365.526	294.032	454.404
51	20	56	358.337	286.231	448.608
52	20	56	351.932	281.923	439.327
53	20	56	346.449	280.28	428.239
54	20	56	341.919	279.5	418.279
55	20	56	338.379	277.828	412.125
56	20	56	335.867	274.331	411.208
57	20	56	334.433	269.492	415.023
58	20	56	334.131	264.836	421.556
59	20	56	335.028	262.082	428.277
60	20	56	337.205	262.675	432.881
61	20	56	340.682	267.282	434.238
62	20	56	345.206	274.669	433.859
63	20	56	350.455	282.749	434.373
64	20	56	356.087	289.225	438.406
65	20	56	361.742	292.555	447.291
66	20	56	367.036	292.884	459.963
67	20	56	371.564	291.709	473.28
68	20	56	374.905	290.829	483.288
69	20	56	376.638	291.651	486.389
70	20	56	376.578	294.33	481.81
71	20	56	374.926	297.365	472.719
72	20	56	371.932	298.687	463.139
73	20	56	367.855	296.451	456.457
74	20	56	362.953	290.204	453.94
75	20	56	357.482	281.36	454.199
76	20	56	351.686	272.25	454.299
77	20	56	345.796	265.017	451.197
78	20	56	340.028	261.108	442.803
79	20	56	334.568	260.242	430.123
80	20	56	329.578	260.873	416.378
81	20	56	325.209	261.155	404.975
82	20	56	321.609	259.516	398.559
83	20	56	318.921	255.626	397.888
84	20	56	317.288	250.736	401.506
85	20	56	316.863	246.856	406.724
86	20	56	317.807	245.864	410.801
87	20	56	320.232	248.894	412.016
88	20	56	323.931	255.111	411.316
89	20	56	328.599	262.704	411.023
90	20	56	333.92	269.518	413.711
91	20	56	339.561	273.809	421.104
92	20	56	345.17	275.255	432.844
93	20	56	350.368	275.012	446.373
94	20	56	354.756	274.791	457.991
95	20	56	357.921	276.07	464.039
96	20	56	359.589	279.253	463.036
97	20	56	359.782	283.068	457.286
98	20	56	358.572	285.639	450.127
99	20	56	356.05	285.163	444.557
100	20	56	352.317	280.871	441.937
101	20	56	347.487	273.612	441.308
102	20	56	341.677	265.28	440.076
103	20	56	335.011	257.812	435.327
104	20	56	327.621	252.589	424.942
105	20	56	319.813	249.549	409.861
106	20	56	312.022	247.419	393.494
107	20	56	304.651	244.701	379.287
108	20	56	298.062	240.287	369.73
109	20	56	292.592	234.252	365.462
110	20	56	288.556	227.974	365.238
111	20	56	286.267	223.328	366.944
112	20	56	286.054	221.964	368.65
113	20	56	288.179	224.769	369.477
114	20	56	292.27	230.43	370.706
115	20	56	297.701	236.582	374.609
116	20	56	303.818	241.089	382.868
117	20	56	309.92	243.067	395.16
118	20	56	315.247	243.15	408.723
119	20	56	318.996	242.653	419.357
120	20	56	320.341	242.638	422.929
121	20	56	318.494	243.184	417.127
122	20	56	313.175	242.086	405.14
123	20	56	305.269	235.295	396.052
124	20	56	295.823	221.868	394.428
125	20	56	285.812	205.651	397.219
126	20	56	276.106	191.526	398.036
127	20	56	267.462	182.894	391.133
128	20	56	260.546	181.804	373.394
129	20	56	255.971	188.711	347.204
130	20	56	254.325	195.779	330.38
131	20	56	255.656	179.686	363.746
132	20	56	259.414	149.48	450.198
133	20	56	265.061	124.186	565.742
134	20	56	272.053	109.361	676.775
135	20	56	279.806	106.746	733.437
136	20	56	287.674	119.871	690.377
137	20	56	294.933	157.539	552.151
138	20	56	300.793	201.584	448.829
-70	40	56	2.92271	2.81965	3.02953
-69	40	56	2.93162	2.82149	3.04605
-68	40	56	3.00944	2.88575	3.13842
-67	40	56	3.13439	2.99674	3.27836
-66	40	56	3.28358	3.13028	3.44439
-65	40	56	3.43008	3.25771	3.61157
-64	40	56	3.54208	3.34873	3.74659
-63	40	56	3.58464	3.37417	3.80825
-62	40	56	3.52455	3.30882	3.75434
-61	40	56	3.34371	3.14036	3.56022
-60	40	56	3.08444	2.90583	3.27403
-59	40	56	2.80838	2.65676	2.96864
-58	40	56	2.5621	2.43179	2.6994
-57	40	56	2.37756	2.25853	2.50285
-56	40	56	2.27819	2.15991	2.40294
-55	40	56	2.28825	2.16167	2.42224
-54	40	56	2.4457	2.30276	2.59752
-53	40	56	2.82372	2.65542	3.00268
-52	40	56	3.55167	3.34601	3.76996
-51	40	56	4.80374	4.54307	5.07937
-50	40	56	6.86594	6.52029	7.22991
-49	40	56	10.1913	9.70244	10.7049
-48	40	56	15.4387	14.6919	16.2235
-47	40	56	23.4573	22.2544	24.7251
-46	40	56	35.1291	33.1917	37.1796
-45	40	56	50.9587	47.9967	54.1034
-44	40	56	70.3808	66.252	74.7668
-43	40	56	91.8141	86.6304	97.308
-42	40	56	113.693	107.698	120.022
-41	40	56	134.431	127.819	141.385
-40	40	56	152.676	145.423	160.29
-39	40	56	167.541	159.409	176.087
-38	40	56	178.697	169.468	188.428
-37	40	56	186.35	176.064	197.237
-36	40	56	191.13	180.152	202.778
-35	40	56	193.898	182.832	205.634
-34	40	56	195.108	184.514	206.311
-33	40	56	194.925	185.086	205.287
-32	40	56	193.537	184.391	203.137
-31	40	56	191.155	182.335	200.402
-30	40	56	187.995	179.049	197.389
-29	40	56	184.276	174.935	194.115
-28	40	56	180.204	170.515	190.445
-27	40	56	175.977	166.262	186.26
-26	40	56	171.765	162.482	181.578
-25	40	56	167.684	159.144	176.683
-24	40	56	163.831	156.085	171.961
-23	40	56	160.29	153.128	167.787
-22	40	56	157.142	150.172	164.435
-21	40	56	154.46	147.306	161.962
-20	40	56	152.316	144.791	160.231
-19	40	56	150.779	142.943	159.045
-18	40	56	149.923	142.038	158.245
-17	40	56	149.687	142.077	157.704
-16	40	56	149.776	142.628	157.281
-15	40	56	149.873	143.166	156.893
-14	40	56	149.66	143.163	156.452
-13	40	56	148.824	142.209	155.747
-12	40	56	147.063	140.103	154.369
-11	40	56	144.104	136.809	151.788
-10	40	56	139.725	132.348	147.513
-9	40	56	133.81	126.762	141.249
-8	40	56	126.856	120.468	133.583
-7	40	56	119.719	114.082	125.634
-6	40	56	113.109	108.091	118.36
-5	40	56	107.591	102.907	112.488
-4	40	56	103.622	98.9596	108.505
-3	40	56	101.622	96.7494	106.74
-2	40	56	102.056	96.8602	107.531
-1	40	56	105.551	100.016	111.392
0	40	56	112.892	107.062	119.039
1	40	56	124.34	118.235	130.761
2	40	56	140.034	133.571	146.809
3	40	56	160.121	153.035	167.535
4	40	56	184.578	176.38	193.157
5	40	56	212.984	203.065	223.388
6	40	56	244.273	232.147	257.031
7	40	56	276.492	262.075	291.701
8	40	56	306.688	290.499	323.778
9	40	56	331.98	315.017	349.857
10	40	56	351.548	334.663	369.284
11	40	56	365.391	348.942	382.616
12	40	56	374.008	357.739	391.016
13	40	56	378.266	361.533	395.774
14	40	56	379.276	361.527	397.896
15	40	56	378.269	359.406	398.121
16	40	56	376.512	356.946	397.15
17	40	56	375.233	355.736	395.799
18	40	56	374.961	356.235	394.671
19	40	56	375.538	357.815	394.139
20	40	56	376.784	359.73	394.647
21	40	56	378.521	361.356	396.502
22	40	56	380.568	362.453	399.588
23	40	56	382.744	363.213	403.325
24	40	56	384.861	364.019	406.896
25	40	56	386.729	365.225	409.5
26	40	56	388.175	366.991	410.582
27	40	56	389.173	369.012	410.436
28	40	56	389.765	370.691	409.82
29	40	56	389.995	371.414	409.506
30	40	56	389.909	370.853	409.943
31	40	56	389.551	369.22	411.002
32	40	56	388.969	367.122	412.116
33	40	56	388.209	365.238	412.625
34	40	56	387.318	364.105	412.011
35	40	56	386.326	363.839	410.202
36	40	56	385.218	363.819	407.876
37	40	56	383.972	363.223	405.906
38	40	56	382.565	361.443	404.921
39	40	56	380.975	358.44	404.928
40	40	56	379.182	354.723	405.328
41	40	56	377.165	350.979	405.306
42	40	56	374.905	347.785	404.139
43	40	56	372.383	345.457	401.409
44	40	56	369.625	343.672	397.539
45	40	56	366.704	341.512	393.754
46	40	56	363.696	338.157	391.163
47	40	56	360.674	333.397	390.182
48	40	56	357.708	327.771	390.379
49	40	56	354.868	322.174	390.879
50	40	56	352.22	317.455	390.791
51	40	56	349.828	314.268	389.411
52	40	56	347.749	312.95	386.417
53	40	56	345.974	312.939	382.496
54	40	56	344.457	313.13	378.917
55	40	56	343.155	312.454	376.872
56	40	56	342.025	310.351	376.93
57	40	56	341.024	307.107	378.687
58	40	56	340.111	303.58	381.04
59	40	56	339.246	300.703	382.73
60	40	56	338.388	299.216	382.689
61	40	56	337.503	299.38	380.481
62	40	56	336.583	300.484	377.017
63	40	56	335.623	301.442	373.679
64	40	56	334.621	301.219	371.726
65	40	56	333.573	299.334	371.729
66	40	56	332.477	296.177	373.226
67	40	56	331.328	292.713	375.038
68	40	56	330.126	289.97	375.842
69	40	56	328.865	288.743	374.563
70	40	56	327.531	289.088	371.086
71	40	56	326.087	290.083	366.559
72	40	56	324.495	290.534	362.426
73	40	56	322.72	289.38	359.902
74	40	56	320.727	286.276	359.323
75	40	56	318.481	281.828	359.901
76	40	56	315.95	277.12	360.22
77	40	56	313.104	273.185	358.857
78	40	56	309.922	270.732	354.786
79	40	56	306.475	269.618	348.371
80	40	56	302.896	269.041	341.012
81	40	56	299.314	268.017	334.266
82	40	56	295.852	265.699	329.427
83	40	56	292.627	261.915	326.941
84	40	56	289.752	257.383	326.192
85	40	56	287.335	253.254	326.004
86	40	56	285.484	250.591	325.236
87	40	56	284.277	250.01	323.24
88	40	56	283.661	251.063	320.491
89	40	56	283.549	252.83	318
90	40	56	283.854	254.304	316.837
91	40	56	284.492	254.754	317.701
92	40	56	285.38	254.141	320.458
93	40	56	286.434	253.09	324.171
94	40	56	287.57	252.465	327.557
95	40	56	288.703	253.02	329.418
96	40	56	289.735	254.946	329.271
97	40	56	290.55	257.525	327.81
98	40	56	291.028	259.733	326.094
99	40	56	291.05	260.556	325.113
100	40	56	290.498	259.445	325.267
101	40	56	289.257	256.631	326.031
102	40	56	287.221	252.889	326.213
103	40	56	284.29	249.067	324.495
104	40	56	280.39	245.78	319.873
105	40	56	275.658	243.027	312.671
106	40	56	270.41	240.266	304.334
107	40	56	264.948	236.843	296.387
108	40	56	259.556	232.311	289.996
109	40	56	254.494	226.822	285.542
110	40	56	250.003	221.168	282.598
111	40	56	246.309	216.379	280.379
112	40	56	243.627	213.363	278.183
113	40	56	242.122	212.639	275.693
114	40	56	241.649	213.627	273.347
115	40	56	241.95	215.248	271.965
116	40	56	242.774	216.472	272.272
117	40	56	243.873	216.732	274.412
118	40	56	244.993	216.16	277.673
119	40	56	245.88	215.329	280.766
120	40	56	246.274	214.816	282.34
121	40	56	245.916	214.887	281.427
122	40	56	244.632	215.015	278.33
123	40	56	242.46	213.715	275.071
124	40	56	239.475	209.927	273.183
125	40	56	235.763	204.014	272.452
126	40	56	231.408	197.397	271.28
127	40	56	226.501	191.53	267.857
128	40	56	221.128	187.389	260.943
129	40	56	215.377	185.114	250.587
130	40	56	209.342	182.641	239.947
131	40	56	203.459	174.333	237.451
132	40	56	198.496	160.465	245.54
133	40	56	195.173	147.395	258.438
134	40	56	194.184	139.265	270.761
135	40	56	196.28	138.489	278.187
136	40	56	202.368	147.436	277.767
137	40	56	213.672	167.924	271.884
138	40	56	231.97	184.668	291.389
-70	60	56	2.49501	2.2932	2.71458
-69	60	56	2.51075	2.30832	2.73094
-68	60	56	2.56557	2.35534	2.79457
-67	60	56	2.64575	2.42188	2.89032
-66	60	56	2.73673	2.49117	3.0065
-65	60	56	2.82208	2.54711	3.12674
-64	60	56	2.88334	2.57676	3.22639
-63	60	56	2.90098	2.57015	3.27439
-62	60	56	2.85661	2.51919	3.23921
-61	60	56	2.73984	2.41982	3.10218
-60	60	56	2.57554	2.28899	2.89797
-59	60	56	2.40082	2.14975	2.68121
-58	60	56	2.2454	2.02029	2.4956
-57	60	56	2.1319	1.91687	2.37105
-56	60	56	2.0791	1.85798	2.32654
-55	60	56	2.10724	1.86667	2.37882
-54	60	56	2.24585	1.97443	2.55458
-53	60	56	2.54664	2.23233	2.9052
-52	60	56	3.09287	2.72043	3.51629
-51	60	56	3.98307	3.5306	4.49353
-50	60	56	5.36683	4.79798	6.00313
-49	60	56	7.46521	6.7117	8.30332
-48	60	56	10.5772	9.5118	11.762
-47	60	56	15.0621	13.4789	16.8314
-46	60	56	21.27	18.8996	23.9378
-45	60	56	29.3898	25.9716	33.2579
-44	60	56	39.2117	34.6313	44.3978
-43	60	56	50.1797	44.5412	56.5319
-42	60	56	61.7511	55.251	69.016
-41	60	56	73.3124	66.0745	81.3432
-40	60	56	84.2435	76.1639	93.1802
-39	60	56	94.0008	84.7678	104.24
-38	60	56	102.182	91.5269	114.077
-37	60	56	108.561	96.5235	122.1
-36	60	56	113.095	100.116	127.756
-35	60	56	115.896	102.733	130.745
-34	60	56	117.143	104.498	131.319
-33	60	56	117.061	105.262	130.182
-32	60	56	115.923	104.836	128.183
-31	60	56	114.029	103.146	126.059
-30	60	56	111.677	100.447	124.161
-29	60	56	109.153	97.3022	122.447
-28	60	56	106.722	94.3453	120.722
-27	60	56	104.625	92.1117	118.837
-26	60	56	103.042	90.9159	116.785
-25	60	56	101.96	90.5877	114.759
-24	60	56	101.323	90.7988	113.067
-23	60	56	101.084	91.1968	112.042
-22	60	56	101.198	91.4928	111.934
-21	60	56	101.629	91.6047	112.75
-20	60	56	102.338	91.6967	114.214
-19	60	56	103.291	92.0543	115.899
-18	60	56	104.452	92.9484	117.38
-17	60	56	105.733	94.4187	118.403
-16	60	56	106.945	96.1228	118.985
-15	60	56	107.879	97.5893	119.254
-14	60	56	108.324	98.3214	119.344
-13	60	56	108.068	97.9568	119.223
-12	60	56	106.913	96.4059	118.566
-11	60	56	104.691	93.8066	116.837
-10	60	56	101.274	90.3683	113.497
-9	60	56	96.6275	86.2764	108.221
-8	60	56	91.1635	81.836	101.554
-7	60	56	85.5483	77.3856	94.5721
-6	60	56	80.3276	73.1603	88.1971
-5	60	56	75.923	69.3619	83.1046
-4	60	56	72.6656	66.2614	79.6886
-3	60	56	70.8473	64.2507	78.1212
-2	60	56	70.7864	63.808	78.5279
-1	60	56	72.9121	65.4968	81.1669
0	60	56	77.7712	69.9449	86.4731
1	60	56	85.5789	77.3423	94.6927
2	60	56	96.5091	87.7466	106.147
3	60	56	110.802	101.182	121.335
4	60	56	128.654	117.564	140.79
5	60	56	150.08	136.709	164.759
6	60	56	174.731	158.349	192.807
7	60	56	201.689	182.005	223.503
8	60	56	229.294	206.774	254.267
9	60	56	255.654	231.465	282.37
10	60	56	279.851	255.122	306.977
11	60	56	301.302	276.587	328.226
12	60	56	319.64	294.585	346.825
13	60	56	334.724	308.227	363.498
14	60	56	346.628	317.591	378.32
15	60	56	355.612	323.69	390.682
16	60	56	362.083	327.93	399.793
17	60	56	366.55	331.638	405.137
18	60	56	369.414	335.264	407.042
19	60	56	370.933	338.338	406.667
20	60	56	371.378	340.198	405.416
21	60	56	371.035	340.312	404.532
22	60	56	370.195	338.689	404.63
23	60	56	369.146	336.036	405.518
24	60	56	368.177	333.464	406.505
25	60	56	367.575	332.095	406.845
26	60	56	367.583	332.737	406.079
27	60	56	368.169	335.068	404.539
28	60	56	369.174	338.128	403.071
29	60	56	370.442	340.815	402.644
30	60	56	371.814	342.246	403.936
31	60	56	373.129	342.213	406.838
32	60	56	374.224	341.241	410.393
33	60	56	374.933	340.167	413.253
34	60	56	375.094	339.737	414.13
35	60	56	374.591	340.248	412.4
36	60	56	373.46	341.162	408.815
37	60	56	371.765	341.602	404.591
38	60	56	369.572	340.669	400.927
39	60	56	366.947	337.88	398.513
40	60	56	363.956	333.548	397.136
41	60	56	360.665	328.58	395.883
42	60	56	357.14	323.989	393.683
43	60	56	353.443	320.561	389.697
44	60	56	349.658	318.386	384.002
45	60	56	345.895	316.786	377.678
46	60	56	342.259	314.9	371.995
47	60	56	338.852	312.014	367.999
48	60	56	335.772	308.026	366.018
49	60	56	333.114	303.57	365.533
50	60	56	330.97	299.627	365.593
51	60	56	329.434	297.117	365.266
52	60	56	328.58	296.67	363.922
53	60	56	328.323	297.977	361.76
54	60	56	328.487	300.111	359.546
55	60	56	328.897	302.013	358.174
56	60	56	329.377	302.783	358.306
57	60	56	329.75	302.129	359.898
58	60	56	329.842	300.469	362.086
59	60	56	329.474	298.552	363.598
60	60	56	328.472	297.062	363.204
61	60	56	326.722	296.314	360.25
62	60	56	324.312	295.897	355.455
63	60	56	321.38	295.057	350.052
64	60	56	318.064	293.002	345.269
65	60	56	314.496	289.324	341.857
66	60	56	310.805	284.372	339.694
67	60	56	307.113	279.061	337.986
68	60	56	303.539	274.381	335.797
69	60	56	300.194	271.114	332.393
70	60	56	297.131	269.413	327.701
71	60	56	294.322	268.62	322.483
72	60	56	291.731	267.866	317.721
73	60	56	289.323	266.327	314.305
74	60	56	287.067	263.63	312.588
75	60	56	284.932	260.11	312.122
76	60	56	282.886	256.531	311.948
77	60	56	280.9	253.667	311.058
78	60	56	278.946	252.062	308.699
79	60	56	276.991	251.575	304.974
80	60	56	274.998	251.535	300.651
81	60	56	272.934	251.122	296.64
82	60	56	270.764	249.615	293.705
83	60	56	268.457	246.782	292.035
84	60	56	265.981	243.047	291.08
85	60	56	263.308	239.154	289.901
86	60	56	260.409	235.794	287.594
87	60	56	257.283	233.368	283.649
88	60	56	254.038	231.68	278.555
89	60	56	250.814	230.247	273.219
90	60	56	247.742	228.524	268.577
91	60	56	244.947	226.138	265.321
92	60	56	242.55	223.19	263.589
93	60	56	240.666	220.259	262.964
94	60	56	239.412	218.099	262.808
95	60	56	238.903	217.376	262.561
96	60	56	239.151	218.296	261.999
97	60	56	239.956	220.289	261.38
98	60	56	241.092	222.558	261.17
99	60	56	242.331	224.287	261.828
100	60	56	243.442	224.933	263.474
101	60	56	244.188	224.476	265.63
102	60	56	244.331	223.281	267.366
103	60	56	243.638	221.771	267.66
104	60	56	241.894	220.23	265.689
105	60	56	239.126	218.607	261.57
106	60	56	235.567	216.559	256.243
107	60	56	231.455	213.656	250.738
108	60	56	227.02	209.626	245.857
109	60	56	222.476	204.639	241.869
110	60	56	218.024	199.304	238.503
111	60	56	213.848	194.376	235.271
112	60	56	210.119	190.502	231.756
113	60	56	206.974	188.058	227.793
114	60	56	204.405	186.733	223.749
115	60	56	202.353	185.917	220.243
116	60	56	200.765	185.015	217.855
117	60	56	199.59	183.702	216.853
118	60	56	198.785	182.109	216.988
119	60	56	198.307	180.687	217.644
120	60	56	198.114	179.914	218.155
121	60	56	198.169	180.105	218.044
122	60	56	198.4	181.059	217.402
123	60	56	198.653	181.815	217.051
124	60	56	198.759	181.496	217.665
125	60	56	198.55	179.933	219.093
126	60	56	197.858	177.649	220.365
127	60	56	196.521	175.333	220.269
128	60	56	194.387	173.461	217.838
129	60	56	191.321	171.999	212.813
130	60	56	187.22	169.611	206.657
131	60	56	182.365	163.214	203.764
132	60	56	177.415	153.062	205.643
133	60	56	172.986	142.941	209.346
134	60	56	169.633	135.708	212.04
135	60	56	167.882	133.103	211.748
136	60	56	168.267	136.423	207.542
137	60	56	171.398	145.614	201.746
138	60	56	178.047	150.042	211.279
-70	80	56	2.3826	2.00307	2.83403
-69	80	56	2.41153	2.03549	2.85703
-68	80	56	2.44704	2.06813	2.89537
-67	80	56	2.48253	2.09194	2.94605
-66	80	56	2.511	2.09599	3.00819
-65	80	56	2.5252	2.07522	3.07274
-64	80	56	2.51787	2.03201	3.1199
-63	80	56	2.48232	1.97255	3.12383
-62	80	56	2.41303	1.90288	3.05996
-61	80	56	2.30838	1.82697	2.91665
-60	80	56	2.18398	1.74934	2.72662
-59	80	56	2.06081	1.67289	2.53868
-58	80	56	1.95585	1.59928	2.39191
-57	80	56	1.88279	1.53386	2.31109
-56	80	56	1.85394	1.48957	2.30745
-55	80	56	1.88314	1.48567	2.38695
-54	80	56	1.98984	1.54597	2.56115
-53	80	56	2.2058	1.70351	2.8562
-52	80	56	2.57767	2.00334	3.31666
-51	80	56	3.15364	2.48706	3.99888
-50	80	56	4.0021	3.20773	4.99319
-49	80	56	5.21944	4.22867	6.44235
-48	80	56	6.93088	5.61865	8.54959
-47	80	56	9.28434	7.45901	11.5564
-46	80	56	12.4303	9.8557	15.6774
-45	80	56	16.4795	12.9347	20.9959
-44	80	56	21.4362	16.8123	27.3318
-43	80	56	27.2048	21.5497	34.3438
-42	80	56	33.6646	27.0867	41.8399
-41	80	56	40.6096	33.1492	49.7491
-40	80	56	47.7431	39.2317	58.1011
-39	80	56	54.6909	44.7571	66.8294
-38	80	56	61.0295	49.3469	75.4779
-37	80	56	66.3259	52.9185	83.1301
-36	80	56	70.1847	55.5752	88.6346
-35	80	56	72.3155	57.4533	91.0225
-34	80	56	72.7741	58.5513	90.4516
-33	80	56	71.8835	58.7203	87.9975
-32	80	56	70.0414	57.7784	84.907
-31	80	56	67.6577	55.7151	82.1602
-30	80	56	65.1152	52.9021	80.1479
-29	80	56	62.7501	49.9936	78.7616
-28	80	56	60.8526	47.6274	77.7501
-27	80	56	59.6816	46.2915	76.9449
-26	80	56	59.4223	46.2618	76.3268
-25	80	56	59.9893	47.3341	76.028
-24	80	56	61.2489	49.1611	76.309
-23	80	56	63.0826	51.345	77.5035
-22	80	56	65.3723	53.4897	79.8946
-21	80	56	67.9886	55.3643	83.4916
-20	80	56	70.7821	57.0088	87.883
-19	80	56	73.5769	58.6383	92.3212
-18	80	56	76.1692	60.4813	95.9263
-17	80	56	78.3776	62.5824	98.1595
-16	80	56	80.0955	64.6701	99.2002
-15	80	56	81.2273	66.3208	99.4844
-14	80	56	81.6866	67.0862	99.4646
-13	80	56	81.4011	66.6952	99.3495
-12	80	56	80.3185	65.2123	98.924
-11	80	56	78.4121	62.9687	97.6429
-10	80	56	75.6847	60.357	94.905
-9	80	56	72.1864	57.6831	90.3363
-8	80	56	68.2129	55.1078	84.4345
-7	80	56	64.1918	52.6606	78.2479
-6	80	56	60.4732	50.3044	72.6976
-5	80	56	57.3306	48.0227	68.4426
-4	80	56	54.9815	45.9394	65.8034
-3	80	56	53.6196	44.3702	64.7973
-2	80	56	53.4534	43.7387	65.3259
-1	80	56	54.7571	44.5046	67.3715
0	80	56	57.8711	47.12	71.0752
1	80	56	62.9319	51.6864	76.6242
2	80	56	70.0642	58.1796	84.3765
3	80	56	79.4626	66.532	94.9063
4	80	56	91.348	76.6247	108.9
5	80	56	105.908	88.3958	126.89
6	80	56	123.221	101.963	148.911
7	80	56	143.148	117.605	174.24
8	80	56	165.222	135.629	201.271
9	80	56	188.762	156.129	228.214
10	80	56	213.293	178.657	254.644
11	80	56	238.274	202.054	280.986
12	80	56	263.049	224.519	308.19
13	80	56	286.866	244.245	336.924
14	80	56	308.906	260.376	366.48
15	80	56	328.322	273.24	394.507
16	80	56	344.289	283.763	417.724
17	80	56	356.074	292.863	432.928
18	80	56	363.503	300.701	439.422
19	80	56	367.027	306.565	439.413
20	80	56	367.283	309.467	435.902
21	80	56	365.015	308.652	431.671
22	80	56	361.011	304.283	428.315
23	80	56	356.058	297.703	425.852
24	80	56	350.919	290.927	423.281
25	80	56	346.313	285.931	419.445
26	80	56	342.852	284.105	413.745
27	80	56	340.594	285.009	407.018
28	80	56	339.37	287.222	400.985
29	80	56	339.023	289.161	397.482
30	80	56	339.403	289.619	397.745
31	80	56	340.367	288.447	401.633
32	80	56	341.772	286.59	407.581
33	80	56	343.476	285.424	413.335
34	80	56	345.333	286.192	416.695
35	80	56	347.199	289.401	416.54
36	80	56	348.939	294.077	414.035
37	80	56	350.413	298.615	411.197
38	80	56	351.483	301.281	410.05
39	80	56	352.008	300.992	411.672
40	80	56	351.85	298.017	415.408
41	80	56	350.873	293.688	419.194
42	80	56	348.95	289.531	420.562
43	80	56	345.966	286.712	417.465
44	80	56	341.99	285.354	409.868
45	80	56	337.311	284.461	399.981
46	80	56	332.22	282.733	390.369
47	80	56	326.995	279.076	383.142
48	80	56	321.899	273.315	379.12
49	80	56	317.178	266.453	377.56
50	80	56	313.064	260.092	376.826
51	80	56	309.78	255.751	375.224
52	80	56	307.515	254.488	371.591
53	80	56	306.197	255.937	366.328
54	80	56	305.615	258.801	360.898
55	80	56	305.564	261.55	356.986
56	80	56	305.842	262.806	355.926
57	80	56	306.249	262.053	357.899
58	80	56	306.584	259.929	361.614
59	80	56	306.646	257.671	364.929
60	80	56	306.231	256.444	365.684
61	80	56	305.186	256.812	362.672
62	80	56	303.522	258.07	356.98
63	80	56	301.294	258.925	350.596
64	80	56	298.556	257.991	345.498
65	80	56	295.366	254.495	342.8
66	80	56	291.78	248.87	342.089
67	80	56	287.857	242.439	341.784
68	80	56	283.651	236.602	340.057
69	80	56	279.218	232.401	335.466
70	80	56	274.642	229.987	327.966
71	80	56	270.051	228.443	319.237
72	80	56	265.571	226.59	311.257
73	80	56	261.318	223.424	305.639
74	80	56	257.402	218.706	302.944
75	80	56	253.927	213.188	302.45
76	80	56	250.99	208.11	302.705
77	80	56	248.689	204.651	302.203
78	80	56	247.106	203.664	299.813
79	80	56	246.142	204.949	295.615
80	80	56	245.575	207.485	290.659
81	80	56	245.185	210.011	286.251
82	80	56	244.752	211.242	283.578
83	80	56	244.06	210.432	283.062
84	80	56	242.894	207.833	283.87
85	80	56	241.048	204.392	284.277
86	80	56	238.324	201.095	282.445
87	80	56	234.614	198.531	277.255
88	80	56	230.162	196.502	269.587
89	80	56	225.304	194.392	261.13
90	80	56	220.355	191.506	253.551
91	80	56	215.607	187.444	248.001
92	80	56	211.325	182.517	244.679
93	80	56	207.754	177.667	242.937
94	80	56	205.128	173.989	241.839
95	80	56	203.674	172.408	240.611
96	80	56	203.464	173.195	239.023
97	80	56	204.25	175.573	237.61
98	80	56	205.756	178.464	237.22
99	80	56	207.708	180.771	238.66
100	80	56	209.827	181.814	242.156
101	80	56	211.822	181.67	246.978
102	80	56	213.391	180.929	251.678
103	80	56	214.227	180.242	254.619
104	80	56	214.033	180.053	254.427
105	80	56	212.762	180.249	251.14
106	80	56	210.587	180.216	246.076
107	80	56	207.696	179.213	240.707
108	80	56	204.277	176.682	236.183
109	80	56	200.512	172.655	232.865
110	80	56	196.574	167.822	230.253
111	80	56	192.625	163.146	227.43
112	80	56	188.813	159.466	223.561
113	80	56	185.257	157.22	218.295
114	80	56	181.941	155.878	212.363
115	80	56	178.801	154.487	206.941
116	80	56	175.777	152.226	202.972
117	80	56	172.814	148.845	200.643
118	80	56	169.86	144.811	199.241
119	80	56	166.866	140.9	197.617
120	80	56	163.787	137.754	194.741
121	80	56	160.584	135.641	190.112
122	80	56	157.305	134.035	184.617
123	80	56	154.224	131.597	180.742
124	80	56	151.624	127.715	180.009
125	80	56	149.774	123.317	181.907
126	80	56	148.936	120.025	184.811
127	80	56	149.383	119.25	187.129
128	80	56	151.419	122.061	187.839
129	80	56	155.413	128.853	187.448
130	80	56	161.8	136.507	191.78
131	80	56	170.233	135.468	213.92
132	80	56	179.219	126.792	253.322
133	80	56	186.877	117.081	298.282
134	80	56	191.04	109.572	333.079
135	80	56	189.514	105.849	339.309
136	80	56	180.58	106.924	304.975
137	80	56	163.594	112.497	237.898
138	80	56	139.473	105.616	184.183
-77	20	63	3.06246	2.87267	3.2648
-76	20	63	3.1514	2.96673	3.34755
-75	20	63	3.30168	3.10244	3.51372
-74	20	63	3.48458	3.25541	3.72989
-73	20	63	3.6655	3.39457	3.95805
-72	20	63	3.80246	3.48745	4.14592
-71	20	63	3.84884	3.50265	4.22924
-70	20	63	3.76253	3.41375	4.14695
-69	20	63	3.55475	3.23265	3.90895
-68	20	63	3.28766	3.00598	3.59574
-67	20	63	3.01687	2.77365	3.28142
-66	20	63	2.78395	2.56638	3.01998
-65	20	63	2.61847	2.40981	2.84519
-64	20	63	2.54423	2.32966	2.77855
-63	20	63	2.58841	2.35655	2.84307
-62	20	63	2.79461	2.5357	3.07995
-61	20	63	3.23947	2.94284	3.56599
-60	20	63	4.01754	3.6683	4.40003
-59	20	63	5.27207	4.84503	5.73676
-58	20	63	7.2396	6.68557	7.83953
-57	20	63	10.2881	9.50882	11.1313
-56	20	63	14.9632	13.7811	16.2467
-55	20	63	22.0272	20.1674	24.0584
-54	20	63	32.4573	29.5599	35.6387
-53	20	63	47.3441	43.0361	52.0835
-52	20	63	67.7117	61.7261	74.2777
-51	20	63	94.5221	86.6821	103.071
-50	20	63	128.336	118.426	139.075
-49	20	63	168.882	156.377	182.387
-48	20	63	214.641	198.508	232.084
-47	20	63	262.547	241.551	285.368
-46	20	63	307.995	281.502	336.98
-45	20	63	345.298	314.054	379.651
-44	20	63	368.706	335.1	405.682
-43	20	63	375.574	342.637	411.677
-42	20	63	368.113	337.847	401.09
-41	20	63	350.351	323.192	379.792
-40	20	63	326.761	301.858	353.719
-39	20	63	301.39	277.504	327.332
-38	20	63	277.437	253.793	303.285
-37	20	63	257.221	233.71	283.098
-36	20	63	242.394	219.336	267.877
-35	20	63	234.124	211.996	258.562
-34	20	63	231.736	210.86	254.68
-33	20	63	233.741	214.073	255.215
-32	20	63	238.891	219.915	259.505
-31	20	63	245.994	226.734	266.891
-30	20	63	253.77	233.148	276.215
-29	20	63	260.783	238.188	285.521
-28	20	63	265.445	241.103	292.245
-27	20	63	266.109	241.132	293.674
-26	20	63	261.668	237.687	288.069
-25	20	63	253.032	231.212	276.911
-24	20	63	241.677	222.338	262.698
-23	20	63	228.998	211.652	247.765
-22	20	63	216.204	199.893	233.846
-21	20	63	204.284	188.132	221.822
-20	20	63	194.018	177.621	211.929
-19	20	63	186.033	169.472	204.213
-18	20	63	180.87	164.541	198.82
-17	20	63	178.589	162.922	195.762
-16	20	63	178.489	163.629	194.697
-15	20	63	179.876	165.579	195.406
-14	20	63	182.087	167.741	197.659
-13	20	63	184.444	169.318	200.92
-12	20	63	186.238	169.874	204.179
-11	20	63	186.737	169.199	206.092
-10	20	63	185.219	167.124	205.272
-9	20	63	181.095	163.454	200.639
-8	20	63	174.78	158.435	192.811
-7	20	63	167.391	152.606	183.607
-6	20	63	159.94	146.421	174.707
-5	20	63	153.287	140.372	167.389
-4	20	63	148.152	135.141	162.416
-3	20	63	145.178	131.594	160.164
-2	20	63	145.017	130.676	160.931
-1	20	63	148.455	133.403	165.206
0	20	63	156.378	140.784	173.699
1	20	63	168.897	152.823	186.662
2	20	63	185.898	169.1	204.365
3	20	63	207.237	189.004	227.229
4	20	63	232.56	211.723	255.449
5	20	63	261.105	236.384	288.41
6	20	63	291.501	262.067	324.241
7	20	63	321.622	287.578	359.698
8	20	63	348.558	311.21	390.387
9	20	63	369.728	331.131	412.825
10	20	63	384.724	346.314	427.394
11	20	63	393.912	355.906	435.976
12	20	63	398.068	359.523	440.745
13	20	63	398.242	357.822	443.229
14	20	63	395.636	352.566	443.967
15	20	63	391.495	346.015	442.953
16	20	63	387.047	340.31	440.202
17	20	63	383.443	337.17	436.067
18	20	63	381.156	336.779	431.38
19	20	63	380.016	337.923	427.352
20	20	63	379.841	339.253	425.285
21	20	63	380.456	339.726	426.068
22	20	63	381.691	339.101	429.63
23	20	63	383.379	337.985	434.869
24	20	63	385.349	337.368	440.154
25	20	63	387.43	338.177	443.857
26	20	63	389.457	340.923	444.902
27	20	63	391.337	344.93	443.988
28	20	63	393.009	348.801	442.821
29	20	63	394.412	351.06	443.117
30	20	63	395.483	350.845	445.8
31	20	63	396.161	348.466	450.385
32	20	63	396.385	345.105	455.285
33	20	63	396.095	342.099	458.614
34	20	63	395.234	340.502	458.764
35	20	63	393.795	340.608	455.288
36	20	63	391.914	341.411	449.889
37	20	63	389.752	341.472	444.858
38	20	63	387.466	339.565	442.124
39	20	63	385.212	335.421	442.394
40	20	63	383.14	329.967	444.88
41	20	63	381.398	324.733	447.949
42	20	63	380.132	321.18	449.904
43	20	63	379.485	320.389	449.48
44	20	63	379.5	322.275	446.886
45	20	63	380.1	325.456	443.919
46	20	63	381.199	328.291	442.634
47	20	63	382.716	329.469	444.569
48	20	63	384.566	328.707	449.918
49	20	63	386.667	326.886	457.382
50	20	63	388.934	325.429	464.831
51	20	63	391.28	325.695	470.07
52	20	63	393.616	328.584	471.519
53	20	63	395.858	333.508	469.865
54	20	63	397.92	338.825	467.321
55	20	63	399.714	342.653	466.276
56	20	63	401.152	343.606	468.335
57	20	63	402.146	341.664	473.335
58	20	63	402.608	338.129	479.384
59	20	63	402.452	334.744	483.855
60	20	63	401.594	333.004	484.31
61	20	63	400.005	333.581	479.654
62	20	63	397.853	335.474	471.831
63	20	63	395.351	336.936	463.893
64	20	63	392.707	336.187	458.728
65	20	63	390.124	332.413	457.854
66	20	63	387.802	326.486	460.633
67	20	63	385.933	320.372	464.91
68	20	63	384.709	316.087	468.228
69	20	63	384.318	315.205	468.584
70	20	63	384.764	317.964	465.598
71	20	63	385.755	322.783	461.013
72	20	63	386.975	327.538	457.199
73	20	63	388.103	330.093	456.307
74	20	63	388.814	329.294	459.091
75	20	63	388.782	325.659	464.141
76	20	63	387.687	320.783	468.543
77	20	63	385.215	316.317	469.121
78	20	63	381.11	313.374	463.487
79	20	63	375.57	311.759	452.442
80	20	63	369.102	310.248	439.121
81	20	63	362.197	307.345	426.839
82	20	63	355.318	301.959	418.107
83	20	63	348.893	294.296	413.617
84	20	63	343.318	285.952	412.193
85	20	63	338.971	278.988	411.851
86	20	63	336.216	275.192	410.771
87	20	63	335.319	275.593	407.988
88	20	63	336.067	279.308	404.359
89	20	63	338.115	284.613	401.674
90	20	63	341.128	289.549	401.895
91	20	63	344.769	292.555	406.301
92	20	63	348.689	293.34	414.483
93	20	63	352.528	292.904	424.289
94	20	63	355.905	292.706	432.749
95	20	63	358.431	293.992	436.994
96	20	63	359.849	297.103	435.846
97	20	63	360.187	300.97	431.056
98	20	63	359.519	303.953	425.244
99	20	63	357.924	304.355	420.922
100	20	63	355.491	301.322	419.398
101	20	63	352.309	295.519	420.012
102	20	63	348.472	288.66	420.679
103	20	63	344.076	282.519	419.045
104	20	63	339.217	278.366	413.369
105	20	63	334.055	276.134	404.125
106	20	63	328.803	274.643	393.644
107	20	63	323.663	272.537	384.38
108	20	63	318.824	268.824	378.124
109	20	63	314.464	263.516	375.263
110	20	63	310.753	257.699	374.729
111	20	63	307.854	252.901	374.749
112	20	63	305.93	250.494	373.635
113	20	63	305.105	251.247	370.509
114	20	63	305.243	254.232	366.489
115	20	63	306.112	257.67	363.661
116	20	63	307.483	259.829	363.878
117	20	63	309.128	259.887	367.698
118	20	63	310.813	258.41	373.841
119	20	63	312.3	256.755	379.861
120	20	63	313.347	256.18	383.271
121	20	63	313.711	257.252	382.56
122	20	63	313.216	258.788	379.09
123	20	63	311.866	257.618	377.537
124	20	63	309.699	251.95	380.685
125	20	63	306.759	243.187	386.949
126	20	63	303.093	234.342	392.013
127	20	63	298.754	228.021	391.428
128	20	63	293.798	225.763	382.335
129	20	63	288.282	227.24	365.721
130	20	63	282.283	226.322	352.08
131	20	63	276.376	210.029	363.68
132	20	63	271.647	183.328	402.513
133	20	63	269.144	159.781	453.362
134	20	63	269.916	145.694	500.052
135	20	63	275.121	144.144	525.114
136	20	63	286.192	159.388	513.879
137	20	63	305.083	199.05	467.597
138	20	63	334.65	243.107	460.664
-77	40	63	2.89224	2.76746	3.02265
-76	40	63	2.99985	2.87853	3.12628
-75	40	63	3.15448	3.02406	3.29052
-74	40	63	3.33065	3.1807	3.48767
-73	40	63	3.49714	3.31988	3.68387
-72	40	63	3.61651	3.41085	3.83457
-71	40	63	3.64811	3.42301	3.88803
-70	40	63	3.55643	3.33072	3.79744
-69	40	63	3.35323	3.14583	3.5743
-68	40	63	3.09463	2.91421	3.28621
-67	40	63	2.83073	2.6757	2.99473
-66	40	63	2.59885	2.46065	2.74481
-65	40	63	2.42497	2.29281	2.56475
-64	40	63	2.32874	2.19357	2.47223
-63	40	63	2.33062	2.18616	2.48464
-62	40	63	2.46156	2.30311	2.63091
-61	40	63	2.77377	2.59687	2.96273
-60	40	63	3.32551	3.12406	3.53995
-59	40	63	4.20178	3.96527	4.4524
-58	40	63	5.54161	5.24929	5.8502
-57	40	63	7.55625	7.16671	7.96696
-56	40	63	10.5508	9.99035	11.1426
-55	40	63	14.942	14.1	15.8342
-54	40	63	21.2579	19.9954	22.6001
-53	40	63	30.0926	28.2733	32.0289
-52	40	63	42.0284	39.5634	44.647
-51	40	63	57.6309	54.4653	60.9805
-50	40	63	77.2677	73.3236	81.424
-49	40	63	100.873	95.9369	106.063
-48	40	63	127.698	121.338	134.391
-47	40	63	156.111	147.796	164.894
-46	40	63	183.536	172.958	194.761
-45	40	63	206.658	194.057	220.077
-44	40	63	221.96	208.266	236.555
-43	40	63	227.653	214.112	242.051
-42	40	63	224.832	212.345	238.054
-41	40	63	215.711	204.588	227.439
-40	40	63	202.843	192.845	213.358
-39	40	63	188.608	179.235	198.472
-38	40	63	174.953	165.795	184.618
-37	40	63	163.337	154.248	172.962
-36	40	63	154.844	145.896	164.341
-35	40	63	150.272	141.646	159.423
-34	40	63	149.278	141.119	157.909
-33	40	63	150.997	143.311	159.095
-32	40	63	154.696	147.302	162.461
-31	40	63	159.666	152.192	167.507
-30	40	63	165.139	157.152	173.533
-29	40	63	170.246	161.475	179.495
-28	40	63	174.012	164.51	184.062
-27	40	63	175.402	165.583	185.804
-26	40	63	173.684	164.177	183.742
-25	40	63	169.336	160.599	178.549
-24	40	63	163.195	155.355	171.43
-23	40	63	156.075	148.936	163.556
-22	40	63	148.709	141.888	155.858
-21	40	63	141.718	134.869	148.914
-20	40	63	135.611	128.585	143.022
-19	40	63	130.815	123.666	138.377
-18	40	63	127.703	120.628	135.192
-17	40	63	126.324	119.547	133.486
-16	40	63	126.203	119.831	132.914
-15	40	63	126.852	120.83	133.173
-14	40	63	127.795	121.903	133.973
-13	40	63	128.551	122.486	134.918
-12	40	63	128.626	122.174	135.419
-11	40	63	127.532	120.696	134.754
-10	40	63	124.823	117.845	132.214
-9	40	63	120.189	113.476	127.299
-8	40	63	114.094	107.988	120.545
-7	40	63	107.492	102.108	113.159
-6	40	63	101.189	96.4295	106.183
-5	40	63	95.822	91.4426	100.411
-4	40	63	91.8986	87.6148	96.392
-3	40	63	89.8661	85.4549	94.505
-2	40	63	90.2108	85.5477	95.1281
-1	40	63	93.5901	88.6347	98.8225
0	40	63	100.852	95.617	106.373
1	40	63	112.351	106.834	118.152
2	40	63	128.355	122.466	134.527
3	40	63	149.176	142.65	156.001
4	40	63	174.96	167.301	182.97
5	40	63	205.418	195.98	215.309
6	40	63	239.495	227.735	251.863
7	40	63	275.057	260.822	290.07
8	40	63	308.692	292.464	325.822
9	40	63	336.947	319.724	355.098
10	40	63	358.716	341.355	376.961
11	40	63	373.904	356.74	391.894
12	40	63	383.051	365.803	401.113
13	40	63	387.175	369.215	406.009
14	40	63	387.596	368.448	407.739
15	40	63	385.78	365.446	407.246
16	40	63	383.226	362.204	405.469
17	40	63	381.375	360.503	403.456
18	40	63	380.822	360.849	401.9
19	40	63	381.346	362.528	401.14
20	40	63	382.699	364.702	401.583
21	40	63	384.637	366.644	403.514
22	40	63	386.915	368.02	406.781
23	40	63	389.282	368.958	410.726
24	40	63	391.482	369.811	414.422
25	40	63	393.253	370.906	416.946
26	40	63	394.361	372.372	417.647
27	40	63	394.802	373.918	416.852
28	40	63	394.678	374.974	415.419
29	40	63	394.094	374.944	414.223
30	40	63	393.156	373.537	413.805
31	40	63	391.97	371.028	414.093
32	40	63	390.64	368.106	414.554
33	40	63	389.272	365.529	414.557
34	40	63	387.969	363.908	413.621
35	40	63	386.808	363.425	411.694
36	40	63	385.795	363.502	409.455
37	40	63	384.926	363.346	407.787
38	40	63	384.194	362.323	407.385
39	40	63	383.595	360.326	408.366
40	40	63	383.123	357.813	410.223
41	40	63	382.773	355.485	412.157
42	40	63	382.542	353.995	413.391
43	40	63	382.422	353.81	413.348
44	40	63	382.389	354.812	412.109
45	40	63	382.389	356.233	410.465
46	40	63	382.368	357.182	409.329
47	40	63	382.27	356.967	409.367
48	40	63	382.043	355.462	410.611
49	40	63	381.63	353.146	412.413
50	40	63	380.98	350.755	413.809
51	40	63	380.038	348.97	413.872
52	40	63	378.758	348.207	411.99
53	40	63	377.15	348.16	408.555
54	40	63	375.254	348.044	404.592
55	40	63	373.11	347.018	401.165
56	40	63	370.76	344.548	398.966
57	40	63	368.241	340.762	397.937
58	40	63	365.595	336.372	397.356
59	40	63	362.858	332.26	396.275
60	40	63	360.069	329.17	393.869
61	40	63	357.272	327.447	389.815
62	40	63	354.544	326.619	384.856
63	40	63	351.965	325.891	380.125
64	40	63	349.615	324.472	376.707
65	40	63	347.572	321.98	375.199
66	40	63	345.912	318.754	375.383
67	40	63	344.709	315.642	376.453
68	40	63	344.041	313.566	377.478
69	40	63	343.984	313.28	377.697
70	40	63	344.499	314.88	376.904
71	40	63	345.367	317.558	375.612
72	40	63	346.352	320.25	374.581
73	40	63	347.214	321.897	374.522
74	40	63	347.712	321.863	375.637
75	40	63	347.604	320.246	377.299
76	40	63	346.651	317.654	378.295
77	40	63	344.621	314.758	377.318
78	40	63	341.323	312.015	373.384
79	40	63	336.903	309.402	366.848
80	40	63	331.742	306.499	359.065
81	40	63	326.21	302.75	351.488
82	40	63	320.657	297.785	345.285
83	40	63	315.409	291.837	340.886
84	40	63	310.774	285.78	337.955
85	40	63	307.042	280.71	335.844
86	40	63	304.493	277.594	333.999
87	40	63	303.329	276.995	332.167
88	40	63	303.37	278.392	330.589
89	40	63	304.331	280.829	329.799
90	40	63	305.932	283.277	330.399
91	40	63	307.896	284.937	332.705
92	40	63	309.938	285.588	336.363
93	40	63	311.766	285.565	340.37
94	40	63	313.082	285.393	343.459
95	40	63	313.587	285.494	344.444
96	40	63	313.108	285.939	342.857
97	40	63	311.728	286.279	339.439
98	40	63	309.571	285.856	335.253
99	40	63	306.761	284.03	331.31
100	40	63	303.423	280.546	328.165
101	40	63	299.681	275.786	325.647
102	40	63	295.657	270.568	323.072
103	40	63	291.466	265.739	319.683
104	40	63	287.217	261.931	314.944
105	40	63	283.009	259.149	309.065
106	40	63	278.924	256.858	302.886
107	40	63	275.043	254.427	297.329
108	40	63	271.44	251.371	293.112
109	40	63	268.187	247.663	290.411
110	40	63	265.352	243.797	288.813
111	40	63	263.002	240.49	287.622
112	40	63	261.204	238.392	286.199
113	40	63	260.004	237.859	284.211
114	40	63	259.32	238.43	282.04
115	40	63	259.022	239.254	280.423
116	40	63	258.982	239.517	280.029
117	40	63	259.074	238.835	281.028
118	40	63	259.172	237.442	282.891
119	40	63	259.15	235.914	284.674
120	40	63	258.881	234.79	285.445
121	40	63	258.241	234.349	284.569
122	40	63	257.161	234.252	282.311
123	40	63	255.714	233.405	280.155
124	40	63	253.992	230.981	279.295
125	40	63	252.089	227.173	279.736
126	40	63	250.095	223.015	280.463
127	40	63	248.099	219.658	280.222
128	40	63	246.186	217.95	278.079
129	40	63	244.438	218.139	273.909
130	40	63	242.939	218.873	269.651
131	40	63	241.812	215.793	270.968
132	40	63	241.23	207.742	280.117
133	40	63	241.372	198.967	292.814
134	40	63	242.419	193.201	304.176
135	40	63	244.568	192.845	310.163
136	40	63	248.033	199.63	308.172
137	40	63	253.06	212.97	300.696
138	40	63	259.936	217.164	311.133
-77	60	63	2.54023	2.37346	2.71872
-76	60	63	2.58884	2.43242	2.75531
-75	60	63	2.66642	2.50403	2.83934
-74	60	63	2.75655	2.57176	2.95463
-73	60	63	2.84079	2.62307	3.07658
-72	60	63	2.89846	2.64759	3.1731
-71	60	63	2.90785	2.63474	3.20926
-70	60	63	2.84961	2.57442	3.15423
-69	60	63	2.72947	2.47164	3.0142
-68	60	63	2.57755	2.3461	2.83183
-67	60	63	2.42165	2.21505	2.64752
-66	60	63	2.28418	2.09332	2.49244
-65	60	63	2.18275	1.99586	2.38714
-64	60	63	2.13242	1.93952	2.3445
-63	60	63	2.14919	1.94372	2.37638
-62	60	63	2.25502	2.03307	2.50121
-61	60	63	2.48289	2.24186	2.74984
-60	60	63	2.86509	2.60082	3.15621
-59	60	63	3.44461	3.1475	3.76977
-58	60	63	4.28942	3.93822	4.67195
-57	60	63	5.49983	5.05285	5.98634
-56	60	63	7.21814	6.6071	7.8857
-55	60	63	9.63968	8.77096	10.5944
-54	60	63	13.0225	11.787	14.3876
-53	60	63	17.6912	15.986	19.5784
-52	60	63	24.0253	21.7807	26.5012
-51	60	63	32.4177	29.5812	35.5261
-50	60	63	43.1962	39.6847	47.0184
-49	60	63	56.4941	52.1005	61.2583
-48	60	63	72.0777	66.3964	78.2451
-47	60	63	89.1628	81.6848	97.3254
-46	60	63	106.291	96.6888	116.847
-45	60	63	121.363	109.802	134.14
-44	60	63	131.933	119.239	145.977
-43	60	63	136.576	123.911	150.535
-42	60	63	135.822	124.042	148.722
-41	60	63	130.992	120.397	142.52
-40	60	63	123.679	114.047	134.124
-39	60	63	115.404	106.27	125.323
-38	60	63	107.429	98.4279	117.254
-37	60	63	100.717	91.7272	110.588
-36	60	63	95.9977	87.0919	105.814
-35	60	63	93.8334	85.1756	103.371
-34	60	63	94.0475	85.7633	103.132
-33	60	63	96.1138	88.1997	104.738
-32	60	63	99.5843	91.8509	107.969
-31	60	63	104.011	96.0732	112.605
-30	60	63	108.885	100.289	118.219
-29	60	63	113.6	104.055	124.021
-28	60	63	117.443	107	128.905
-27	60	63	119.627	108.732	131.613
-26	60	63	119.554	108.922	131.225
-25	60	63	117.502	107.695	128.202
-24	60	63	114.031	105.276	123.515
-23	60	63	109.713	101.873	118.156
-22	60	63	105.076	97.7532	112.947
-21	60	63	100.581	93.3463	108.376
-20	60	63	96.6163	89.2282	104.616
-19	60	63	93.5116	85.9705	101.714
-18	60	63	91.5595	84.0471	99.7434
-17	60	63	90.812	83.5609	98.6925
-16	60	63	90.929	84.0673	98.3508
-15	60	63	91.5559	85.0504	98.5589
-14	60	63	92.3423	85.9869	99.1673
-13	60	63	92.929	86.4265	99.9207
-12	60	63	92.9489	86.0817	100.364
-11	60	63	92.0419	84.8123	99.8878
-10	60	63	89.8836	82.542	97.8781
-9	60	63	86.2572	79.2301	93.9076
-8	60	63	81.5305	75.1722	88.4266
-7	60	63	76.4274	70.8516	82.4421
-6	60	63	71.5538	66.6485	76.8202
-5	60	63	67.3785	62.8791	72.1999
-4	60	63	64.2637	59.8691	68.9808
-3	60	63	62.5194	57.998	67.3933
-2	60	63	62.477	57.7007	67.6486
-1	60	63	64.5849	59.5106	70.092
0	60	63	69.4313	64.0684	75.2432
1	60	63	77.2996	71.6463	83.399
2	60	63	88.4629	82.4442	94.921
3	60	63	103.293	96.6759	110.362
4	60	63	122.142	114.455	130.346
5	60	63	145.182	135.747	155.274
6	60	63	172.177	160.319	184.911
7	60	63	202.214	187.568	218.003
8	60	63	233.449	216.252	252.013
9	60	63	263.656	244.74	284.033
10	60	63	291.651	271.875	312.867
11	60	63	316.627	296.454	338.172
12	60	63	338.035	317.29	360.135
13	60	63	355.615	333.591	379.092
14	60	63	369.383	345.364	395.073
15	60	63	379.602	353.406	407.739
16	60	63	386.729	358.93	416.682
17	60	63	391.362	363.174	421.737
18	60	63	393.992	366.675	423.345
19	60	63	394.97	369.186	422.554
20	60	63	394.66	370.301	420.623
21	60	63	393.446	369.7	418.717
22	60	63	391.712	367.503	417.516
23	60	63	389.84	364.417	417.036
24	60	63	388.205	361.499	416.884
25	60	63	387.177	359.811	416.625
26	60	63	387.067	360.123	416.027
27	60	63	387.776	362.122	415.248
28	60	63	389.027	364.905	414.743
29	60	63	390.54	367.466	415.063
30	60	63	392.033	368.968	416.54
31	60	63	393.22	369.097	418.918
32	60	63	393.81	368.107	421.309
33	60	63	393.516	366.493	422.531
34	60	63	392.053	364.688	421.472
35	60	63	389.291	362.86	417.647
36	60	63	385.51	360.792	411.921
37	60	63	381.063	358.064	405.54
38	60	63	376.293	354.271	399.685
39	60	63	371.528	349.356	395.106
40	60	63	367.078	343.851	391.873
41	60	63	363.241	338.689	389.573
42	60	63	360.305	334.844	387.701
43	60	63	358.543	333.121	385.904
44	60	63	357.98	333.584	384.161
45	60	63	358.334	335.428	382.804
46	60	63	359.307	337.673	382.327
47	60	63	360.605	339.386	383.15
48	60	63	361.928	340.019	385.249
49	60	63	362.977	339.613	387.947
50	60	63	363.444	338.576	390.139
51	60	63	363.026	337.34	390.669
52	60	63	361.458	336.164	388.654
53	60	63	358.793	334.922	384.365
54	60	63	355.269	333.194	378.806
55	60	63	351.123	330.472	373.064
56	60	63	346.586	326.414	368.005
57	60	63	341.881	321.176	363.92
58	60	63	337.219	315.446	360.496
59	60	63	332.802	310.106	357.159
60	60	63	328.818	305.944	353.403
61	60	63	325.404	303.377	349.031
62	60	63	322.519	302.006	344.425
63	60	63	320.084	301.134	340.225
64	60	63	318.025	300.029	337.099
65	60	63	316.271	298.204	335.433
66	60	63	314.755	295.708	335.029
67	60	63	313.41	293.038	335.198
68	60	63	312.17	290.794	335.117
69	60	63	310.972	289.459	334.084
70	60	63	309.773	289.107	331.916
71	60	63	308.56	289.28	329.125
72	60	63	307.324	289.354	326.409
73	60	63	306.055	288.727	324.421
74	60	63	304.744	287.11	323.46
75	60	63	303.382	284.733	323.253
76	60	63	301.961	282.167	323.144
77	60	63	300.471	280.014	322.424
78	60	63	298.906	278.709	320.567
79	60	63	297.265	278.163	317.68
80	60	63	295.556	277.87	314.368
81	60	63	293.786	277.22	311.341
82	60	63	291.96	275.703	309.176
83	60	63	290.086	273.223	307.989
84	60	63	288.17	270.176	307.362
85	60	63	286.218	267.173	306.621
86	60	63	284.237	264.769	305.137
87	60	63	282.23	263.277	302.547
88	60	63	280.184	262.437	299.132
89	60	63	278.085	261.726	295.468
90	60	63	275.918	260.566	292.173
91	60	63	273.666	258.534	289.684
92	60	63	271.318	255.623	287.976
93	60	63	268.858	252.241	286.57
94	60	63	266.275	248.93	284.829
95	60	63	263.557	246.146	282.2
96	60	63	260.713	244.031	278.536
97	60	63	257.794	242.279	274.303
98	60	63	254.853	240.443	270.126
99	60	63	251.94	238.099	266.585
100	60	63	249.103	235.08	263.962
101	60	63	246.389	231.625	262.095
102	60	63	243.843	228.228	260.527
103	60	63	241.507	225.394	258.772
104	60	63	239.419	223.501	256.472
105	60	63	237.569	222.484	253.676
106	60	63	235.9	221.895	250.79
107	60	63	234.36	221.207	248.296
108	60	63	232.896	219.983	246.567
109	60	63	231.456	218.1	245.629
110	60	63	229.99	215.804	245.108
111	60	63	228.449	213.509	244.436
112	60	63	226.787	211.583	243.085
113	60	63	224.967	210.216	240.753
114	60	63	223.016	209.19	237.755
115	60	63	220.982	208.076	234.69
116	60	63	218.915	206.467	232.114
117	60	63	216.861	204.208	230.298
118	60	63	214.864	201.526	229.085
119	60	63	212.968	198.886	228.048
120	60	63	211.214	196.737	226.757
121	60	63	209.643	195.37	224.959
122	60	63	208.271	194.649	222.847
123	60	63	207.053	193.844	221.162
124	60	63	205.937	192.352	220.483
125	60	63	204.872	190.157	220.727
126	60	63	203.808	187.768	221.217
127	60	63	202.695	185.795	221.132
128	60	63	201.485	184.671	219.83
129	60	63	200.133	184.451	217.147
130	60	63	198.597	184.178	214.144
131	60	63	196.972	181.232	214.079
132	60	63	195.502	175.202	218.153
133	60	63	194.429	168.822	223.92
134	60	63	193.994	164.472	228.816
135	60	63	194.44	163.729	230.912
136	60	63	196.021	167.651	229.192
137	60	63	199.018	175.476	225.718
138	60	63	203.754	177.019	234.528
-77	80	63	2.41093	2.12286	2.73808
-76	80	63	2.38257	2.12218	2.67492
-75	80	63	2.36371	2.10844	2.64987
-74	80	63	2.34808	2.07501	2.65708
-73	80	63	2.32962	2.02509	2.67995
-72	80	63	2.30248	1.96655	2.69579
-71	80	63	2.26115	1.90597	2.68251
-70	80	63	2.201	1.84686	2.62306
-69	80	63	2.12572	1.79085	2.5232
-68	80	63	2.04681	1.73829	2.41009
-67	80	63	1.97479	1.68827	2.30992
-66	80	63	1.91874	1.64146	2.24285
-65	80	63	1.8869	1.60357	2.22029
-64	80	63	1.88755	1.58613	2.24627
-63	80	63	1.93042	1.60427	2.32289
-62	80	63	2.02857	1.6758	2.4556
-61	80	63	2.20014	1.82198	2.65678
-60	80	63	2.46231	2.05751	2.94675
-59	80	63	2.83644	2.39505	3.35916
-58	80	63	3.35454	2.85072	3.94742
-57	80	63	4.06275	3.44751	4.7878
-56	80	63	5.02608	4.22636	5.97712
-55	80	63	6.33512	5.26015	7.62977
-54	80	63	8.11508	6.66643	9.87853
-53	80	63	10.5375	8.62459	12.8747
-52	80	63	13.8221	11.379	16.7897
-51	80	63	18.1943	15.1653	21.8284
-50	80	63	23.8605	20.1662	28.2316
-49	80	63	30.9505	26.4181	36.2603
-48	80	63	39.4236	33.717	46.0959
-47	80	63	48.9559	41.6281	57.5737
-46	80	63	58.8402	49.567	69.8483
-45	80	63	67.955	56.8336	81.2528
-44	80	63	74.8802	62.6169	89.5451
-43	80	63	78.6711	66.3068	93.3409
-42	80	63	79.4647	67.7609	93.19
-41	80	63	77.8651	67.0386	90.44
-40	80	63	74.6826	64.4425	86.55
-39	80	63	70.7463	60.6231	82.56
-38	80	63	66.7873	56.489	78.963
-37	80	63	63.3999	52.9086	75.9717
-36	80	63	61.0643	50.542	73.7773
-35	80	63	60.1691	49.8467	72.6291
-34	80	63	60.6572	50.698	72.5726
-33	80	63	62.2462	52.6473	73.5952
-32	80	63	64.6891	55.2136	75.7907
-31	80	63	67.7331	57.9044	79.2301
-30	80	63	71.0866	60.3554	83.726
-29	80	63	74.3972	62.4219	88.6701
-28	80	63	77.2454	64.0911	93.0994
-27	80	63	79.1589	65.3499	95.8857
-26	80	63	79.7596	66.1403	96.1833
-25	80	63	79.1647	66.4302	94.3402
-24	80	63	77.6621	66.1352	91.198
-23	80	63	75.558	65.1332	87.6513
-22	80	63	73.1491	63.377	84.428
-21	80	63	70.7065	61.0581	81.8795
-20	80	63	68.4692	58.6263	79.9645
-19	80	63	66.647	56.6034	78.4727
-18	80	63	65.4289	55.4267	77.236
-17	80	63	64.8604	55.22	76.1837
-16	80	63	64.7547	55.6643	75.3296
-15	80	63	64.9137	56.349	74.7803
-14	80	63	65.1427	56.8453	74.6512
-13	80	63	65.2455	56.8249	74.9138
-12	80	63	65.0251	56.1821	75.2599
-11	80	63	64.2907	54.9992	75.152
-10	80	63	62.8701	53.4089	74.0074
-9	80	63	60.6441	51.5077	71.4012
-8	80	63	57.8142	49.4226	67.6305
-7	80	63	54.7836	47.2808	63.4769
-6	80	63	51.8979	45.1584	59.6432
-5	80	63	49.4363	43.1438	56.6466
-4	80	63	47.6269	41.4142	54.7717
-3	80	63	46.6748	40.2585	54.1138
-2	80	63	46.8004	40.0302	54.7156
-1	80	63	48.291	41.1309	56.6977
0	80	63	51.509	43.9954	60.3057
1	80	63	56.6395	48.7846	65.7592
2	80	63	63.8733	55.5776	73.4072
3	80	63	73.4892	64.4371	83.813
4	80	63	85.8172	75.3851	97.6931
5	80	63	101.184	88.4893	115.701
6	80	63	119.835	103.97	138.12
7	80	63	141.815	122.173	164.616
8	80	63	166.832	143.427	194.056
9	80	63	194.313	167.848	224.952
10	80	63	223.767	195.083	256.669
11	80	63	254.518	224.099	289.065
12	80	63	285.644	253.14	322.322
13	80	63	315.992	280.122	356.456
14	80	63	344.216	303.478	390.423
15	80	63	368.847	322.609	421.713
16	80	63	388.402	337.593	446.858
17	80	63	401.544	348.671	462.435
18	80	63	408.034	355.941	467.751
19	80	63	408.85	359.262	465.284
20	80	63	405.293	358.386	458.34
21	80	63	398.789	353.374	450.04
22	80	63	390.766	345.141	442.422
23	80	63	382.58	335.571	436.175
24	80	63	375.485	326.977	431.19
25	80	63	370.646	321.522	427.275
26	80	63	369.017	320.768	424.523
27	80	63	370.31	324.094	423.117
28	80	63	373.731	329.799	423.516
29	80	63	378.5	336.01	426.362
30	80	63	383.817	341.052	431.944
31	80	63	388.841	344.02	439.501
32	80	63	392.69	344.949	447.038
33	80	63	394.452	344.344	451.853
34	80	63	393.23	342.665	451.256
35	80	63	388.562	340.054	443.988
36	80	63	381.15	336.294	431.989
37	80	63	371.907	330.868	418.036
38	80	63	361.704	323.284	404.69
39	80	63	351.343	313.631	393.59
40	80	63	341.545	302.97	385.033
41	80	63	332.953	292.984	378.374
42	80	63	326.147	285.327	372.806
43	80	63	321.663	281.292	367.828
44	80	63	319.572	280.941	363.514
45	80	63	319.397	282.973	360.51
46	80	63	320.668	285.852	359.724
47	80	63	322.929	288.172	361.879
48	80	63	325.725	289.211	366.85
49	80	63	328.59	289.168	373.386
50	80	63	331.041	288.748	379.528
51	80	63	332.581	288.644	383.207
52	80	63	332.755	289.246	382.809
53	80	63	331.531	290.222	378.721
54	80	63	329.128	290.694	372.643
55	80	63	325.773	289.629	366.428
56	80	63	321.698	286.28	361.497
57	80	63	317.127	280.772	358.189
58	80	63	312.278	274.138	355.723
59	80	63	307.357	267.738	352.839
60	80	63	302.559	262.753	348.395
61	80	63	298.035	259.805	341.891
62	80	63	293.814	258.367	334.124
63	80	63	289.895	257.478	326.394
64	80	63	286.279	256.09	320.028
65	80	63	282.967	253.445	315.928
66	80	63	279.96	249.576	314.043
67	80	63	277.26	245.293	313.393
68	80	63	274.868	241.644	312.66
69	80	63	272.789	239.501	310.703
70	80	63	271.018	239.067	307.239
71	80	63	269.545	239.687	303.122
72	80	63	268.358	240.443	299.514
73	80	63	267.447	240.438	297.491
74	80	63	266.803	239.247	297.534
75	80	63	266.418	237.225	299.203
76	80	63	266.283	235.24	301.422
77	80	63	266.392	234.206	303.001
78	80	63	266.731	234.791	303.016
79	80	63	267.187	236.781	301.497
80	80	63	267.573	239.235	299.269
81	80	63	267.702	240.992	297.372
82	80	63	267.385	241.013	296.643
83	80	63	266.436	238.938	297.097
84	80	63	264.675	235.261	297.767
85	80	63	261.936	230.845	297.214
86	80	63	258.066	226.451	294.096
87	80	63	253.001	222.495	287.69
88	80	63	246.99	218.779	278.838
89	80	63	240.363	214.8	268.967
90	80	63	233.428	210.004	259.465
91	80	63	226.467	204.065	251.329
92	80	63	219.731	197.229	244.799
93	80	63	213.439	190.286	239.41
94	80	63	207.79	184.163	234.448
95	80	63	202.958	179.613	229.338
96	80	63	199.027	176.862	223.97
97	80	63	195.922	175.385	218.864
98	80	63	193.562	174.478	214.734
99	80	63	191.877	173.477	212.228
100	80	63	190.805	172.047	211.608
101	80	63	190.292	170.385	212.524
102	80	63	190.29	169.034	214.219
103	80	63	190.755	168.571	215.859
104	80	63	191.644	169.429	216.771
105	80	63	192.869	171.5	216.9
106	80	63	194.3	174.152	216.78
107	80	63	195.805	176.605	217.093
108	80	63	197.244	178.147	218.389
109	80	63	198.476	178.497	220.692
110	80	63	199.356	177.928	223.365
111	80	63	199.737	176.986	225.414
112	80	63	199.477	176.172	225.864
113	80	63	198.454	175.73	224.117
114	80	63	196.678	175.309	220.652
115	80	63	194.21	174.262	216.442
116	80	63	191.117	171.992	212.37
117	80	63	187.472	168.301	208.827
118	80	63	183.347	163.563	205.524
119	80	63	178.816	158.466	201.778
120	80	63	173.95	153.638	196.947
121	80	63	168.821	149.413	190.749
122	80	63	163.581	145.561	183.831
123	80	63	158.585	141.335	177.94
124	80	63	154.179	136.418	174.252
125	80	63	150.672	131.452	172.702
126	80	63	148.353	127.598	172.485
127	80	63	147.512	125.931	172.792
128	80	63	148.47	127.291	173.172
129	80	63	151.614	132.113	173.992
130	80	63	157.42	139.008	178.271
131	80	63	165.681	142.244	192.981
132	80	63	175.179	140.479	218.45
133	80	63	184.353	137.29	247.55
134	80	63	191.315	134.951	271.22
135	80	63	193.974	134.68	279.374
136	80	63	190.371	137.01	264.515
137	80	63	179.18	140.089	229.18
138	80	63	160.242	127.042	202.117
-84	20	70	3.27912	3.00975	3.5726
-83	20	70	3.31243	3.06206	3.58327
-82	20	70	3.34387	3.07105	3.64093
-81	20	70	3.35553	3.03682	3.70768
-80	20	70	3.32947	2.96804	3.7349
-79	20	70	3.2493	2.86924	3.6797
-78	20	70	3.11292	2.74606	3.52878
-77	20	70	2.94696	2.61372	3.32269
-76	20	70	2.77879	2.4842	3.1083
-75	20	70	2.63059	2.36613	2.92461
-74	20	70	2.52008	2.26865	2.79937
-73	20	70	2.46253	2.20604	2.74884
-72	20	70	2.474	2.19914	2.78321
-71	20	70	2.57581	2.27497	2.91642
-70	20	70	2.80082	2.47054	3.17525
-69	20	70	3.1885	2.82565	3.59795
-68	20	70	3.78739	3.38351	4.23949
-67	20	70	4.67666	4.21109	5.1937
-66	20	70	5.98085	5.40838	6.61392
-65	20	70	7.89245	7.12826	8.73857
-64	20	70	10.7071	9.61681	11.921
-63	20	70	14.8776	13.2754	16.6732
-62	20	70	21.0953	18.7511	23.7325
-61	20	70	30.3962	27.0583	34.146
-60	20	70	44.156	39.5367	49.3151
-59	20	70	64.0374	57.7352	71.0276
-58	20	70	91.8084	83.1239	101.4
-57	20	70	128.845	116.527	142.465
-56	20	70	175.276	157.518	195.037
-55	20	70	228.865	203.879	256.914
-54	20	70	284.033	251.13	321.247
-53	20	70	331.759	292.472	376.324
-52	20	70	362.687	320.783	410.065
-51	20	70	374.243	333.476	419.993
-50	20	70	368.625	331.18	410.305
-49	20	70	350.53	316.617	388.076
-48	20	70	325.44	293.982	360.266
-47	20	70	298.347	268.202	331.88
-46	20	70	273.133	243.838	305.947
-45	20	70	252.537	224.253	284.387
-44	20	70	238.458	211.63	268.687
-43	20	70	231.033	206.014	259.091
-42	20	70	228.679	205.415	254.577
-41	20	70	230.087	207.984	254.537
-40	20	70	234.149	212.065	258.534
-39	20	70	239.803	216.391	265.748
-38	20	70	245.923	220.259	274.577
-37	20	70	251.275	223.303	282.751
-36	20	70	254.525	225.158	287.721
-35	20	70	254.408	225.319	287.253
-34	20	70	250.861	223.528	281.535
-33	20	70	244.628	219.645	272.453
-32	20	70	236.506	213.488	262.006
-31	20	70	227.264	205.151	251.759
-30	20	70	217.599	195.334	242.403
-29	20	70	208.121	185.224	233.849
-28	20	70	199.34	176.019	225.75
-27	20	70	191.682	168.645	217.866
-26	20	70	185.422	163.551	210.217
-25	20	70	180.439	160.268	203.148
-24	20	70	176.544	158.081	197.164
-23	20	70	173.578	156.301	192.765
-22	20	70	171.403	154.442	190.226
-21	20	70	169.899	152.437	189.36
-20	20	70	168.955	150.605	189.541
-19	20	70	168.472	149.401	189.979
-18	20	70	168.354	149.207	189.959
-17	20	70	168.472	150.031	189.18
-16	20	70	168.634	151.314	187.935
-15	20	70	168.64	152.308	186.723
-14	20	70	168.293	152.282	185.987
-13	20	70	167.396	150.845	185.763
-12	20	70	165.763	148.125	185.501
-11	20	70	163.223	144.547	184.312
-10	20	70	159.629	140.527	181.328
-9	20	70	154.899	136.34	175.983
-8	20	70	149.405	132.179	168.877
-7	20	70	143.819	128.156	161.396
-6	20	70	138.73	124.31	154.823
-5	20	70	134.648	120.757	150.138
-4	20	70	132.034	117.875	147.893
-3	20	70	131.339	116.336	148.276
-2	20	70	133.077	116.978	151.391
-1	20	70	137.906	120.745	157.505
0	20	70	146.594	128.599	167.108
1	20	70	159.317	140.657	180.452
2	20	70	176.048	156.631	197.871
3	20	70	196.716	175.998	219.872
4	20	70	221.056	197.957	246.85
5	20	70	248.447	221.621	278.519
6	20	70	277.746	246.182	313.356
7	20	70	307.156	270.788	348.408
8	20	70	334.184	294.283	379.495
9	20	70	356.567	315.386	403.125
10	20	70	373.831	333.245	419.36
11	20	70	386.143	346.905	429.819
12	20	70	394.02	355.49	436.726
13	20	70	398.239	358.84	441.963
14	20	70	399.745	358.057	446.287
15	20	70	399.573	355.203	449.486
16	20	70	398.787	352.527	451.118
17	20	70	398.426	351.937	451.057
18	20	70	398.917	353.786	449.805
19	20	70	400.08	356.933	448.442
20	20	70	401.71	359.999	448.253
21	20	70	403.603	361.817	450.214
22	20	70	405.549	361.97	454.375
23	20	70	407.337	360.945	459.692
24	20	70	408.75	359.708	464.479
25	20	70	409.571	359.206	466.998
26	20	70	409.617	359.994	466.081
27	20	70	408.976	361.612	462.543
28	20	70	407.852	362.98	458.271
29	20	70	406.453	362.958	455.16
30	20	70	404.983	360.927	454.417
31	20	70	403.645	357.295	456.008
32	20	70	402.638	353.312	458.85
33	20	70	402.16	350.452	461.497
34	20	70	402.409	350.006	462.66
35	20	70	403.487	352.539	461.798
36	20	70	405.202	357.098	459.785
37	20	70	407.308	362.177	458.063
38	20	70	409.558	366.146	458.117
39	20	70	411.697	367.86	460.759
40	20	70	413.468	367.302	465.436
41	20	70	414.607	365.446	470.382
42	20	70	414.852	363.524	473.427
43	20	70	413.951	362.492	472.714
44	20	70	411.907	362.434	468.133
45	20	70	409.041	362.475	461.589
46	20	70	405.69	361.464	455.328
47	20	70	402.184	358.505	451.186
48	20	70	398.842	353.634	449.83
49	20	70	395.973	347.964	450.605
50	20	70	393.877	343.089	452.182
51	20	70	392.852	340.497	453.257
52	20	70	393.163	341.217	453.016
53	20	70	394.712	344.739	451.929
54	20	70	397.203	349.555	451.345
55	20	70	400.335	353.99	452.749
56	20	70	403.806	356.739	457.082
57	20	70	407.299	357.52	464.01
58	20	70	410.491	357.084	471.886
59	20	70	413.047	356.598	478.432
60	20	70	414.626	357.113	481.403
61	20	70	414.977	359.116	479.529
62	20	70	414.189	361.881	474.056
63	20	70	412.435	364.081	467.21
64	20	70	409.896	364.232	461.284
65	20	70	406.753	361.397	457.8
66	20	70	403.184	355.96	456.673
67	20	70	399.365	349.444	456.416
68	20	70	395.464	343.62	455.13
69	20	70	391.644	339.908	451.255
70	20	70	387.967	338.609	444.519
71	20	70	384.346	338.581	436.296
72	20	70	380.685	338.271	428.417
73	20	70	376.892	336.168	422.549
74	20	70	372.879	331.556	419.351
75	20	70	368.56	325.004	417.953
76	20	70	363.858	317.856	416.517
77	20	70	358.697	311.428	413.141
78	20	70	353.029	306.585	406.509
79	20	70	347.026	303.163	397.235
80	20	70	341.006	300.248	387.296
81	20	70	335.268	296.794	378.73
82	20	70	330.093	292.112	373.013
83	20	70	325.745	286.423	370.466
84	20	70	322.477	280.833	370.296
85	20	70	320.54	276.755	371.251
86	20	70	320.191	275.466	372.178
87	20	70	321.62	277.747	372.422
88	20	70	324.59	282.916	372.401
89	20	70	328.743	289.614	373.159
90	20	70	333.718	296.238	375.94
91	20	70	339.135	301.38	381.619
92	20	70	344.593	304.551	389.898
93	20	70	349.663	306.324	399.134
94	20	70	353.896	307.705	407.02
95	20	70	356.824	309.554	411.311
96	20	70	358.209	312.11	411.116
97	20	70	358.29	314.712	407.901
98	20	70	357.378	316.308	403.781
99	20	70	355.792	315.876	400.752
100	20	70	353.849	313.099	399.901
101	20	70	351.862	308.781	400.954
102	20	70	350.138	304.421	402.72
103	20	70	348.978	301.545	403.873
104	20	70	348.663	301.309	403.46
105	20	70	349.137	303.519	401.612
106	20	70	350.042	306.75	399.444
107	20	70	351.007	309.336	398.292
108	20	70	351.66	309.877	399.076
109	20	70	351.624	307.906	401.55
110	20	70	350.527	303.991	404.187
111	20	70	348.009	299.149	404.85
112	20	70	343.735	294.264	401.523
113	20	70	337.501	289.758	393.112
114	20	70	329.719	285.225	381.155
115	20	70	321.013	279.864	368.213
116	20	70	311.965	273.005	356.484
117	20	70	303.099	264.653	347.13
118	20	70	294.886	255.734	340.033
119	20	70	287.745	247.671	334.304
120	20	70	282.059	241.782	329.044
121	20	70	278.19	238.932	323.898
122	20	70	276.335	238.807	319.761
123	20	70	276.284	239.42	318.825
124	20	70	277.793	239.187	322.63
125	20	70	280.641	238.172	330.682
126	20	70	284.62	237.763	340.71
127	20	70	289.524	239.588	349.867
128	20	70	295.14	244.912	355.67
129	20	70	301.244	254.047	357.208
130	20	70	307.579	263.818	358.599
131	20	70	313.554	263.523	373.085
132	20	70	318.167	250.399	404.276
133	20	70	320.352	233.414	439.671
134	20	70	319.061	219.143	464.536
135	20	70	313.355	210.979	465.41
136	20	70	302.525	210.685	434.4
137	20	70	286.214	216.571	378.25
138	20	70	264.525	204.319	342.473
-84	40	70	2.8226	2.68487	2.96739
-83	40	70	2.86678	2.74044	2.99893
-82	40	70	2.91867	2.78267	3.06132
-81	40	70	2.96284	2.80324	3.13152
-80	40	70	2.98296	2.79883	3.1792
-79	40	70	2.96274	2.76479	3.17486
-78	40	70	2.89576	2.70031	3.10536
-77	40	70	2.79828	2.61699	2.99213
-76	40	70	2.68905	2.526	2.86262
-75	40	70	2.58468	2.43656	2.7418
-74	40	70	2.49938	2.35777	2.64951
-73	40	70	2.44568	2.30135	2.59907
-72	40	70	2.43572	2.28247	2.59926
-71	40	70	2.48334	2.31907	2.65924
-70	40	70	2.60677	2.43277	2.7932
-69	40	70	2.82553	2.64375	3.01981
-68	40	70	3.16201	2.97131	3.36494
-67	40	70	3.6522	3.44547	3.87133
-66	40	70	4.35251	4.11267	4.60633
-65	40	70	5.35033	5.04729	5.67157
-64	40	70	6.78177	6.37229	7.21756
-63	40	70	8.86112	8.29021	9.47136
-62	40	70	11.9312	11.1339	12.7855
-61	40	70	16.5362	15.4421	17.7079
-60	40	70	23.4062	21.9342	24.9769
-59	40	70	33.457	31.4967	35.5393
-58	40	70	47.7554	45.12	50.5448
-57	40	70	67.3054	63.6523	71.1682
-56	40	70	92.6155	87.4092	98.132
-55	40	70	123.038	115.678	130.865
-54	40	70	156.036	146.182	166.555
-53	40	70	186.794	174.765	199.651
-52	40	70	209.637	196.516	223.635
-51	40	70	222.226	209.195	236.069
-50	40	70	224.837	212.646	237.726
-49	40	70	219.386	208.146	231.232
-48	40	70	208.613	197.963	219.837
-47	40	70	195.341	184.875	206.4
-46	40	70	182.006	171.579	193.067
-45	40	70	170.508	160.237	181.437
-44	40	70	162.27	152.411	172.768
-43	40	70	157.608	148.386	167.403
-42	40	70	155.71	147.185	164.73
-41	40	70	155.869	147.881	164.289
-40	40	70	157.473	149.64	165.715
-39	40	70	159.939	151.777	168.539
-38	40	70	162.669	153.819	172.028
-37	40	70	165.029	155.432	175.218
-36	40	70	166.348	156.291	177.053
-35	40	70	166	156.039	176.596
-34	40	70	163.929	154.578	173.847
-33	40	70	160.467	151.957	169.454
-32	40	70	155.965	148.206	164.129
-31	40	70	150.768	143.419	158.494
-30	40	70	145.201	137.874	152.917
-29	40	70	139.552	132.034	147.497
-28	40	70	134.073	126.406	142.205
-27	40	70	128.978	121.406	137.022
-26	40	70	124.428	117.278	132.013
-25	40	70	120.468	113.94	127.371
-24	40	70	117.118	111.211	123.339
-23	40	70	114.395	108.911	120.155
-22	40	70	112.323	106.939	117.977
-21	40	70	110.929	105.342	116.811
-20	40	70	110.25	104.307	116.531
-19	40	70	110.333	104.067	116.978
-18	40	70	111.242	104.843	118.032
-17	40	70	112.917	106.636	119.568
-16	40	70	115.058	109.054	121.391
-15	40	70	117.322	111.601	123.335
-14	40	70	119.341	113.732	125.226
-13	40	70	120.723	114.955	126.78
-12	40	70	121.065	114.935	127.523
-11	40	70	119.984	113.491	126.848
-10	40	70	117.148	110.526	124.168
-9	40	70	112.372	106.01	119.115
[truncated: 3,157 more rows]

## Sheet: ChAdOx1-infect
time	age	dur	prediction	lci	uci
-146	20	56	17.2934	6.85618	43.6193
-145	20	56	17.2887	6.97314	42.8643
-144	20	56	17.2995	7.08574	42.2358
-143	20	56	17.3269	7.19525	41.7248
-142	20	56	17.372	7.30224	41.3277
-141	20	56	17.4358	7.40691	41.0437
-140	20	56	17.5193	7.50957	40.8714
-139	20	56	17.6233	7.611	40.8067
-138	20	56	17.7481	7.7126	40.8416
-137	20	56	17.894	7.81621	40.9655
-136	20	56	18.0607	7.92365	41.1666
-135	20	56	18.2477	8.03615	41.4349
-134	20	56	18.4538	8.15402	41.7636
-133	20	56	18.6776	8.27647	42.1498
-132	20	56	18.9172	8.40189	42.5929
-131	20	56	19.1704	8.52829	43.0924
-130	20	56	19.4347	8.65391	43.6458
-129	20	56	19.7072	8.77768	44.2456
-128	20	56	19.9851	8.89939	44.88
-127	20	56	20.2655	9.01954	45.5332
-126	20	56	20.5454	9.13894	46.1883
-125	20	56	20.8221	9.25821	46.8299
-124	20	56	21.0933	9.37745	47.4464
-123	20	56	21.3566	9.49615	48.0305
-122	20	56	21.6103	9.61342	48.5785
-121	20	56	21.853	9.72839	49.0886
-120	20	56	22.0836	9.84066	49.558
-119	20	56	22.3013	9.95059	49.9818
-118	20	56	22.5059	10.0593	50.3528
-117	20	56	22.6973	10.1686	50.6627
-116	20	56	22.8757	10.28	50.9043
-115	20	56	23.0415	10.3948	51.0745
-114	20	56	23.1953	10.5133	51.1753
-113	20	56	23.338	10.6349	51.2144
-112	20	56	23.4705	10.7583	51.2036
-111	20	56	23.5939	10.8818	51.1564
-110	20	56	23.7097	11.0041	51.0855
-109	20	56	23.8195	11.1246	51.0011
-108	20	56	23.925	11.2435	50.9102
-107	20	56	24.0285	11.3616	50.8177
-106	20	56	24.1323	11.4803	50.7277
-105	20	56	24.2392	11.6009	50.6457
-104	20	56	24.352	11.7245	50.5797
-103	20	56	24.4739	11.8516	50.5395
-102	20	56	24.6083	11.9829	50.536
-101	20	56	24.7585	12.1193	50.579
-100	20	56	24.9277	12.2622	50.6754
-99	20	56	25.1193	12.4139	50.8287
-98	20	56	25.3362	12.5771	51.0392
-97	20	56	25.581	12.7547	51.3057
-96	20	56	25.8558	12.9488	51.628
-95	20	56	26.1622	13.1604	52.009
-94	20	56	26.5011	13.3886	52.4554
-93	20	56	26.8726	13.6309	52.9777
-92	20	56	27.2762	13.8835	53.5879
-91	20	56	27.7104	14.1421	54.2966
-90	20	56	28.1733	14.4026	55.1105
-89	20	56	28.6618	14.6618	56.0301
-88	20	56	29.1727	14.9178	57.0491
-87	20	56	29.7022	15.1698	58.1561
-86	20	56	30.2461	15.4175	59.3369
-85	20	56	30.8005	15.6606	60.5771
-84	20	56	31.3618	15.8986	61.8646
-83	20	56	31.9269	16.131	63.1904
-82	20	56	32.4937	16.3573	64.5485
-81	20	56	33.0615	16.578	65.9345
-80	20	56	33.6307	16.7947	67.3443
-79	20	56	34.204	17.011	68.7741
-78	20	56	34.7856	17.232	70.2205
-77	20	56	35.3818	17.4639	71.6834
-76	20	56	36.0009	17.7136	73.1677
-75	20	56	36.6533	17.9882	74.686
-74	20	56	37.3512	18.2944	76.2587
-73	20	56	38.1085	18.6392	77.9138
-72	20	56	38.9407	19.0298	79.6845
-71	20	56	39.8647	19.474	81.6057
-70	20	56	40.8985	19.9814	83.7122
-69	20	56	42.061	20.5626	86.0363
-68	20	56	43.3719	21.2296	88.6087
-67	20	56	44.8513	21.9948	91.4595
-66	20	56	46.5193	22.8705	94.6217
-65	20	56	48.3961	23.8675	98.1329
-64	20	56	50.5014	24.9947	102.037
-63	20	56	52.8539	26.2588	106.385
-62	20	56	55.4711	27.6639	111.229
-61	20	56	58.3683	29.2121	116.625
-60	20	56	61.5585	30.9042	122.619
-59	20	56	65.0519	32.7398	129.254
-58	20	56	68.8545	34.7171	136.559
-57	20	56	72.9687	36.8331	144.556
-56	20	56	77.3921	39.0821	153.255
-55	20	56	82.1176	41.4552	162.665
-54	20	56	87.1333	43.9403	172.785
-53	20	56	92.4229	46.5227	183.609
-52	20	56	97.9656	49.1867	195.119
-51	20	56	103.737	51.918	207.277
-50	20	56	109.71	54.7054	220.02
-49	20	56	115.854	57.5423	233.258
-48	20	56	122.138	60.4261	246.875
-47	20	56	128.528	63.3564	260.737
-46	20	56	134.988	66.3323	274.703
-45	20	56	141.481	69.35	288.636
-44	20	56	147.969	72.4003	302.412
-43	20	56	154.408	75.4684	315.92
-42	20	56	160.755	78.5343	329.056
-41	20	56	166.959	81.5742	341.719
-40	20	56	172.969	84.5617	353.805
-39	20	56	178.729	87.4696	365.201
-38	20	56	184.18	90.2686	375.793
-37	20	56	189.266	92.9275	385.479
-36	20	56	193.931	95.4119	394.179
-35	20	56	198.127	97.6852	401.844
-34	20	56	201.813	99.7109	408.464
-33	20	56	204.961	101.457	414.057
-32	20	56	207.561	102.904	418.661
-31	20	56	209.62	104.045	422.322
-30	20	56	211.163	104.897	425.082
-29	20	56	212.236	105.493	426.989
-28	20	56	212.902	105.881	428.098
-27	20	56	213.241	106.12	428.494
-26	20	56	213.341	106.268	428.298
-25	20	56	213.301	106.382	427.677
-24	20	56	213.22	106.512	426.834
-23	20	56	213.196	106.698	425.992
-22	20	56	213.32	106.978	425.372
-21	20	56	213.673	107.382	425.173
-20	20	56	214.321	107.939	425.551
-19	20	56	215.318	108.674	426.616
-18	20	56	216.697	109.604	428.431
-17	20	56	218.472	110.737	431.023
-16	20	56	220.64	112.071	434.388
-15	20	56	223.177	113.586	438.504
-14	20	56	226.04	115.252	443.325
-13	20	56	229.169	117.024	448.783
-12	20	56	232.491	118.855	454.772
-11	20	56	235.918	120.693	461.151
-10	20	56	239.359	122.49	467.735
-9	20	56	242.716	124.202	474.317
-8	20	56	245.896	125.79	480.682
-7	20	56	248.814	127.218	486.634
-6	20	56	251.397	128.45	492.023
-5	20	56	253.59	129.455	496.757
-4	20	56	255.356	130.205	500.801
-3	20	56	256.682	130.682	504.166
-2	20	56	257.574	130.886	506.888
-1	20	56	258.06	130.833	509.008
0	20	56	258.181	130.558	510.558
1	20	56	257.992	130.11	511.566
2	20	56	257.556	129.545	512.063
3	20	56	256.939	128.916	512.098
4	20	56	256.205	128.268	511.751
5	20	56	255.417	127.635	511.131
6	20	56	254.629	127.037	510.369
7	20	56	253.884	126.486	509.599
8	20	56	253.22	125.99	508.931
9	20	56	252.662	125.557	508.441
10	20	56	252.227	125.195	508.154
11	20	56	251.922	124.917	508.055
12	20	56	251.749	124.734	508.101
13	20	56	251.703	124.654	508.241
14	20	56	251.775	124.678	508.435
15	20	56	251.954	124.8	508.66
16	20	56	252.226	125.009	508.91
17	20	56	252.578	125.29	509.185
18	20	56	252.995	125.632	509.474
19	20	56	253.464	126.031	509.746
20	20	56	253.971	126.486	509.948
21	20	56	254.504	127.001	510.012
22	20	56	255.049	127.581	509.872
23	20	56	255.594	128.222	509.492
24	20	56	256.125	128.912	508.874
25	20	56	256.627	129.624	508.067
26	20	56	257.087	130.321	507.16
27	20	56	257.49	130.962	506.261
28	20	56	257.821	131.503	505.476
29	20	56	258.069	131.909	504.89
30	20	56	258.221	132.153	504.554
31	20	56	258.271	132.219	504.497
32	20	56	258.214	132.099	504.731
33	20	56	258.049	131.788	505.276
34	20	56	257.78	131.283	506.164
35	20	56	257.416	130.581	507.447
36	20	56	256.97	129.686	509.178
37	20	56	256.456	128.608	511.394
38	20	56	255.893	127.371	514.098
39	20	56	255.3	126.011	517.241
40	20	56	254.695	124.573	520.734
41	20	56	254.095	123.107	524.455
42	20	56	253.514	121.658	528.279
43	20	56	252.963	120.26	532.099
44	20	56	252.445	118.931	535.846
45	20	56	251.961	117.677	539.483
46	20	56	251.507	116.494	542.998
47	20	56	251.072	115.372	546.38
48	20	56	250.643	114.305	549.598
49	20	56	250.203	113.288	552.588
50	20	56	249.735	112.323	555.254
51	20	56	249.221	111.412	557.489
52	20	56	248.643	110.558	559.196
53	20	56	247.988	109.757	560.315
54	20	56	247.245	108.997	560.842
55	20	56	246.408	108.263	560.826
56	20	56	245.474	107.535	560.352
57	20	56	244.447	106.796	559.517
58	20	56	243.331	106.035	558.398
59	20	56	242.136	105.252	557.041
60	20	56	240.872	104.454	555.454
61	20	56	239.551	103.653	553.622
62	20	56	238.181	102.859	551.532
63	20	56	236.771	102.078	549.19
64	20	56	235.325	101.307	546.633
65	20	56	233.844	100.534	543.925
66	20	56	232.325	99.7445	541.13
67	20	56	230.76	98.9249	538.289
68	20	56	229.139	98.0679	535.391
69	20	56	227.448	97.175	532.365
70	20	56	225.672	96.2553	529.091
71	20	56	223.795	95.3213	525.424
72	20	56	221.801	94.3836	521.233
73	20	56	219.678	93.4455	516.435
74	20	56	217.415	92.5016	511.011
75	20	56	215.005	91.5384	505.004
76	20	56	212.445	90.5389	498.494
77	20	56	209.738	89.4888	491.569
78	20	56	206.887	88.381	484.294
79	20	56	203.903	87.2177	476.698
80	20	56	200.797	86.0087	468.785
81	20	56	197.583	84.7653	460.555
82	20	56	194.275	83.4941	452.04
83	20	56	190.887	82.1911	443.332
84	20	56	187.434	80.8392	434.585
85	20	56	183.928	79.4117	425.999
86	20	56	180.379	77.8779	417.789
87	20	56	176.797	76.2121	410.134
88	20	56	173.189	74.4007	403.149
89	20	56	169.562	72.4451	396.872
90	20	56	165.922	70.3586	391.281
91	20	56	162.271	68.1598	386.328
92	20	56	158.617	65.8642	381.989
93	20	56	154.964	63.4787	378.296
94	20	56	151.317	61.001	375.353
95	20	56	147.685	58.4241	373.317
96	20	56	144.073	55.7445	372.361
97	20	56	140.491	52.9696	372.626
98	20	56	136.948	50.1213	374.188
99	20	56	133.452	47.2339	377.046
100	20	56	130.011	44.3469	381.15
101	20	56	126.633	41.4957	386.448
102	20	56	123.325	38.7049	392.948
103	20	56	120.092	35.9848	400.78
104	20	56	116.937	33.3338	410.219
105	20	56	113.862	30.7446	421.688
106	20	56	110.869	28.2113	435.713
107	20	56	107.957	25.7358	452.859
108	20	56	105.123	23.3308	473.661
109	20	56	102.366	21.018	498.565
110	20	56	99.6827	18.8228	527.903
111	20	56	97.0702	16.7689	561.911
-146	40	56	24.9641	17.7779	35.0552
-145	40	56	24.9679	18.0331	34.5697
-144	40	56	25.0119	18.2763	34.2298
-143	40	56	25.1054	18.5167	34.0385
-142	40	56	25.2558	18.7585	34.0037
-141	40	56	25.4676	19.0024	34.1324
-140	40	56	25.7416	19.2488	34.4247
-139	40	56	26.075	19.4997	34.8676
-138	40	56	26.4604	19.7598	35.4332
-137	40	56	26.8859	20.0346	36.0802
-136	40	56	27.335	20.3264	36.7603
-135	40	56	27.7873	20.6316	37.4247
-134	40	56	28.2189	20.9386	38.0305
-133	40	56	28.6043	21.2277	38.5442
-132	40	56	28.9178	21.4738	38.9424
-131	40	56	29.1363	21.6512	39.2091
-130	40	56	29.2408	21.7385	39.3323
-129	40	56	29.2194	21.7236	39.3018
-128	40	56	29.0685	21.6059	39.1088
-127	40	56	28.7936	21.395	38.7505
-126	40	56	28.4089	21.1081	38.2349
-125	40	56	27.937	20.7655	37.5853
-124	40	56	27.4061	20.3876	36.8406
-123	40	56	26.848	19.9935	36.0525
-122	40	56	26.2959	19.6007	35.2781
-121	40	56	25.7821	19.2267	34.5724
-120	40	56	25.336	18.8902	33.9812
-119	40	56	24.9833	18.6111	33.5374
-118	40	56	24.7452	18.4098	33.2609
-117	40	56	24.6379	18.3054	33.161
-116	40	56	24.6726	18.3131	33.2404
-115	40	56	24.8553	18.4421	33.4988
-114	40	56	25.1871	18.6945	33.9346
-113	40	56	25.6633	19.0649	34.5453
-112	40	56	26.2732	19.541	35.3249
-111	40	56	27.0002	20.1047	36.2608
-110	40	56	27.8208	20.7345	37.3289
-109	40	56	28.705	21.4071	38.4908
-108	40	56	29.6173	22.0991	39.6931
-107	40	56	30.5178	22.7872	40.8711
-106	40	56	31.3649	23.4477	41.9555
-105	40	56	32.1182	24.0561	42.8822
-104	40	56	32.7417	24.5873	43.6006
-103	40	56	33.2076	25.0165	44.0809
-102	40	56	33.4989	25.3227	44.315
-101	40	56	33.6109	25.4923	44.3149
-100	40	56	33.5514	25.5223	44.1064
-99	40	56	33.3402	25.4227	43.7235
-98	40	56	33.006	25.2152	43.204
-97	40	56	32.5839	24.9298	42.588
-96	40	56	32.112	24.5999	41.9179
-95	40	56	31.6284	24.2577	41.2388
-94	40	56	31.169	23.9302	40.5974
-93	40	56	30.7652	23.639	40.0398
-92	40	56	30.4435	23.4	39.6071
-91	40	56	30.2243	23.226	39.3313
-90	40	56	30.1226	23.1279	39.2327
-89	40	56	30.1475	23.1159	39.3182
-88	40	56	30.303	23.1989	39.5826
-87	40	56	30.5878	23.3832	40.012
-86	40	56	30.9957	23.6708	40.5872
-85	40	56	31.5159	24.0572	41.287
-84	40	56	32.1327	24.5306	42.0908
-83	40	56	32.8261	25.072	42.9784
-82	40	56	33.5718	25.6567	43.9285
-81	40	56	34.3417	26.257	44.9158
-80	40	56	35.1053	26.845	45.9073
-79	40	56	35.8302	27.3956	46.8616
-78	40	56	36.4841	27.8879	47.73
-77	40	56	37.0367	28.3054	48.4614
-76	40	56	37.4612	28.6344	49.009
-75	40	56	37.7369	28.8637	49.3379
-74	40	56	37.8503	28.9834	49.4299
-73	40	56	37.7968	28.9862	49.2855
-72	40	56	37.5811	28.8692	48.9219
-71	40	56	37.2175	28.6368	48.3694
-70	40	56	36.7291	28.302	47.6655
-69	40	56	36.1468	27.8873	46.8526
-68	40	56	35.5072	27.4226	45.9753
-67	40	56	34.8515	26.9428	45.0816
-66	40	56	34.2231	26.484	44.2238
-65	40	56	33.6669	26.0811	43.459
-64	40	56	33.2275	25.767	42.848
-63	40	56	32.9496	25.5729	42.4542
-62	40	56	32.8777	25.5297	42.3405
-61	40	56	33.0569	25.6709	42.568
-60	40	56	33.5343	26.0339	43.1957
-59	40	56	34.3607	26.6622	44.282
-58	40	56	35.5917	27.6054	45.8884
-57	40	56	37.2902	28.9195	48.0839
-56	40	56	39.5277	30.6662	50.9498
-55	40	56	42.3848	32.9122	54.5836
-54	40	56	45.9513	35.727	59.1017
-53	40	56	50.3247	39.1811	64.6376
-52	40	56	55.6055	43.3431	71.3371
-51	40	56	61.8911	48.2757	79.3465
-50	40	56	69.2651	54.031	88.7945
-49	40	56	77.7842	60.6432	99.77
-48	40	56	87.4618	68.119	112.297
-47	40	56	98.2517	76.4238	126.314
-46	40	56	110.032	85.4681	141.657
-45	40	56	122.598	95.0951	158.056
-44	40	56	135.659	105.078	175.142
-43	40	56	148.855	115.128	192.464
-42	40	56	161.779	124.922	209.509
-41	40	56	174.014	134.142	225.737
-40	40	56	185.179	142.511	240.62
-39	40	56	194.965	149.835	253.688
-38	40	56	203.17	156.011	264.586
-37	40	56	209.716	161.032	273.119
-36	40	56	214.648	164.968	279.289
-35	40	56	218.12	167.943	283.288
-34	40	56	220.367	170.11	285.474
-33	40	56	221.679	171.638	286.309
-32	40	56	222.36	172.704	286.295
-31	40	56	222.71	173.484	285.902
-30	40	56	222.994	174.157	285.526
-29	40	56	223.436	174.889	285.46
-28	40	56	224.207	175.828	285.897
-27	40	56	225.417	177.081	286.949
-26	40	56	227.125	178.704	288.667
-25	40	56	229.332	180.692	291.065
-24	40	56	231.989	182.98	294.124
-23	40	56	235.001	185.452	297.788
-22	40	56	238.237	187.967	301.95
-21	40	56	241.536	190.381	306.436
-20	40	56	244.719	192.565	310.999
-19	40	56	247.603	194.42	315.335
-18	40	56	250.015	195.877	319.117
-17	40	56	251.804	196.884	322.044
-16	40	56	252.856	197.404	323.885
-15	40	56	253.104	197.407	324.514
-14	40	56	252.53	196.874	323.92
-13	40	56	251.17	195.805	322.19
-12	40	56	249.109	194.236	319.484
-11	40	56	246.471	192.242	315.997
-10	40	56	243.408	189.937	311.933
-9	40	56	240.093	187.469	307.489
-8	40	56	236.701	184.997	302.856
-7	40	56	233.406	182.671	298.231
-6	40	56	230.365	180.615	293.819
-5	40	56	227.721	178.917	289.837
-4	40	56	225.59	177.629	286.501
-3	40	56	224.068	176.778	284.009
-2	40	56	223.223	176.373	282.518
-1	40	56	223.1	176.423	282.126
0	40	56	223.719	176.942	282.862
1	40	56	225.078	177.946	284.692
2	40	56	227.149	179.445	287.535
3	40	56	229.884	181.427	291.282
4	40	56	233.209	183.853	295.815
5	40	56	237.028	186.644	301.014
6	40	56	241.224	189.692	306.755
7	40	56	245.656	192.87	312.888
8	40	56	250.168	196.049	319.227
9	40	56	254.591	199.112	325.529
10	40	56	258.748	201.961	331.502
11	40	56	262.466	204.519	336.83
12	40	56	265.582	206.717	341.21
13	40	56	267.957	208.484	344.395
14	40	56	269.482	209.743	346.237
15	40	56	270.092	210.412	346.699
16	40	56	269.763	210.415	345.851
17	40	56	268.525	209.707	343.84
18	40	56	266.451	208.291	340.851
19	40	56	263.66	206.235	337.075
20	40	56	260.302	203.664	332.69
21	40	56	256.552	200.75	327.866
22	40	56	252.599	197.676	322.78
23	40	56	248.629	194.615	317.636
24	40	56	244.824	191.703	312.664
25	40	56	241.344	189.04	308.119
26	40	56	238.327	186.69	304.247
27	40	56	235.884	184.698	301.255
28	40	56	234.09	183.1	299.279
29	40	56	232.989	181.938	298.366
30	40	56	232.592	181.251	298.476
31	40	56	232.871	181.067	299.496
32	40	56	233.767	181.388	301.27
33	40	56	235.184	182.172	303.624
34	40	56	236.999	183.324	306.388
35	40	56	239.057	184.709	309.396
36	40	56	241.183	186.154	312.48
37	40	56	243.191	187.484	315.452
38	40	56	244.891	188.537	318.09
39	40	56	246.105	189.192	320.138
40	40	56	246.678	189.368	321.332
41	40	56	246.495	189.024	321.44
42	40	56	245.491	188.144	320.317
43	40	56	243.653	186.72	317.944
44	40	56	241.027	184.75	314.447
45	40	56	237.715	182.241	310.075
46	40	56	233.861	179.224	305.156
47	40	56	229.646	175.772	300.032
48	40	56	225.266	172.013	295.006
49	40	56	220.928	168.126	290.313
50	40	56	216.828	164.319	286.117
51	40	56	213.147	160.795	282.543
52	40	56	210.042	157.728	279.707
53	40	56	207.641	155.237	277.737
54	40	56	206.042	153.38	276.784
55	40	56	205.309	152.168	277.009
56	40	56	205.477	151.575	278.547
57	40	56	206.546	151.56	281.482
58	40	56	208.487	152.086	285.804
59	40	56	211.235	153.122	291.403
60	40	56	214.695	154.644	298.064
61	40	56	218.737	156.616	305.497
62	40	56	223.201	158.975	313.375
63	40	56	227.899	161.615	321.37
64	40	56	232.622	164.382	329.19
65	40	56	237.145	167.083	336.586
66	40	56	241.245	169.506	343.346
67	40	56	244.709	171.45	349.272
68	40	56	247.352	172.76	354.15
69	40	56	249.026	173.346	357.746
70	40	56	249.634	173.186	359.828
71	40	56	249.136	172.311	360.215
72	40	56	247.55	170.779	358.832
73	40	56	244.946	168.651	355.756
74	40	56	241.444	165.98	351.217
75	40	56	237.193	162.809	345.564
76	40	56	232.37	159.188	339.196
77	40	56	227.155	155.194	332.482
78	40	56	221.727	150.942	325.705
79	40	56	216.251	146.581	319.034
80	40	56	210.872	142.276	312.542
81	40	56	205.712	138.176	306.259
82	40	56	200.864	134.392	300.214
83	40	56	196.397	130.982	294.481
84	40	56	192.354	127.947	289.183
85	40	56	188.756	125.245	284.474
86	40	56	185.605	122.816	280.495
87	40	56	182.887	120.607	277.328
88	40	56	180.574	118.59	274.955
89	40	56	178.628	116.771	273.252
90	40	56	177.002	115.177	272.014
91	40	56	175.647	113.839	271.013
92	40	56	174.508	112.765	270.059
93	40	56	173.532	111.922	269.058
94	40	56	172.665	111.23	268.033
95	40	56	171.858	110.573	267.111
96	40	56	171.066	109.821	266.465
97	40	56	170.25	108.869	266.238
98	40	56	169.378	107.663	266.469
99	40	56	168.426	106.219	267.064
100	40	56	167.377	104.603	267.823
101	40	56	166.223	102.894	268.528
102	40	56	164.961	101.141	269.05
103	40	56	163.595	99.3232	269.458
104	40	56	162.137	97.3355	270.079
105	40	56	160.598	95.0034	271.481
106	40	56	158.995	92.1304	274.388
107	40	56	157.347	88.572	279.525
108	40	56	155.67	84.3008	287.462
109	40	56	153.982	79.4266	298.519
110	40	56	152.295	74.1568	312.767
111	40	56	150.621	68.7263	330.101
-146	60	56	25.6106	16.2012	40.4848
-145	60	56	25.0288	15.9617	39.2465
-144	60	56	24.4322	15.6973	38.0278
-143	60	56	23.8392	15.4206	36.8536
-142	60	56	23.2679	15.1415	35.7556
-141	60	56	22.7358	14.8683	34.7664
-140	60	56	22.2596	14.6104	33.9136
-139	60	56	21.8547	14.3792	33.2165
-138	60	56	21.5354	14.1889	32.6857
-137	60	56	21.3151	14.0549	32.3259
-136	60	56	21.2064	13.9922	32.1402
-135	60	56	21.2209	14.0139	32.1345
-134	60	56	21.3699	14.1298	32.3198
-133	60	56	21.664	14.3468	32.7131
-132	60	56	22.1133	14.6689	33.3356
-131	60	56	22.7271	15.099	34.209
-130	60	56	23.5133	15.6394	35.3514
-129	60	56	24.4779	16.2935	36.7735
-128	60	56	25.6234	17.0645	38.4751
-127	60	56	26.9477	17.9552	40.4439
-126	60	56	28.4425	18.9649	42.6565
-125	60	56	30.0911	20.0862	45.0793
-124	60	56	31.867	21.3024	47.671
-123	60	56	33.7328	22.5851	50.3827
-122	60	56	35.6394	23.8946	53.1573
-121	60	56	37.5276	25.1819	55.9261
-120	60	56	39.3302	26.3943	58.606
-119	60	56	40.9761	27.4809	61.0985
-118	60	56	42.3967	28.3985	63.2949
-117	60	56	43.5315	29.1146	65.0874
-116	60	56	44.3349	29.6087	66.3855
-115	60	56	44.7812	29.872	67.1315
-114	60	56	44.8675	29.9067	67.3125
-113	60	56	44.6143	29.7251	66.9615
-112	60	56	44.0628	29.3499	66.151
-111	60	56	43.2702	28.8141	64.9791
-110	60	56	42.3043	28.1597	63.5538
-109	60	56	41.2366	27.4351	61.9812
-108	60	56	40.137	26.6907	60.3572
-107	60	56	39.069	25.9741	58.7657
-106	60	56	38.0872	25.3259	57.2788
-105	60	56	37.2355	24.7767	55.9591
-104	60	56	36.5465	24.3466	54.8597
-103	60	56	36.0424	24.0459	54.0239
-102	60	56	35.7353	23.8769	53.4831
-101	60	56	35.628	23.8362	53.2532
-100	60	56	35.715	23.9172	53.3324
-99	60	56	35.9824	24.1106	53.6999
-98	60	56	36.4088	24.4054	54.316
-97	60	56	36.9649	24.7872	55.1253
-96	60	56	37.6145	25.2374	56.0617
-95	60	56	38.3156	25.7317	57.0537
-94	60	56	39.0217	26.2396	58.0304
-93	60	56	39.6848	26.7264	58.9262
-92	60	56	40.2583	27.1557	59.6831
-91	60	56	40.701	27.494	60.2522
-90	60	56	40.9804	27.7155	60.5941
-89	60	56	41.0762	27.8055	60.6806
-88	60	56	40.9818	27.7619	60.4968
-87	60	56	40.705	27.5941	60.0453
-86	60	56	40.2671	27.3203	59.3491
-85	60	56	39.7001	26.9641	58.4519
-84	60	56	39.0439	26.5511	57.4148
-83	60	56	38.3421	26.1076	56.31
-82	60	56	37.6388	25.6591	55.2116
-81	60	56	36.9758	25.2309	54.1879
-80	60	56	36.3899	24.8474	53.2943
-79	60	56	35.9124	24.5322	52.5717
-78	60	56	35.5677	24.3065	52.0461
-77	60	56	35.3735	24.1878	51.732
-76	60	56	35.3413	24.1885	51.6363
-75	60	56	35.4765	24.3151	51.7613
-74	60	56	35.7791	24.5676	52.1071
-73	60	56	36.2444	24.9405	52.6718
-72	60	56	36.8632	25.4236	53.4503
-71	60	56	37.6227	26.0042	54.4322
-70	60	56	38.5075	26.6692	55.6008
-69	60	56	39.5003	27.4058	56.9323
-68	60	56	40.5839	28.2035	58.3989
-67	60	56	41.7419	29.053	59.9728
-66	60	56	42.9616	29.9468	61.6327
-65	60	56	44.2348	30.8783	63.3688
-64	60	56	45.5603	31.8429	65.187
-63	60	56	46.9447	32.8391	67.1092
-62	60	56	48.4039	33.8716	69.1712
-61	60	56	49.9633	34.9535	71.4185
-60	60	56	51.658	36.109	73.9025
-59	60	56	53.5326	37.3734	76.6786
-58	60	56	55.6406	38.7919	79.8073
-57	60	56	58.0436	40.417	83.3575
-56	60	56	60.8106	42.3049	87.4114
-55	60	56	64.0175	44.5131	92.0681
-54	60	56	67.7454	47.0978	97.4447
-53	60	56	72.0799	50.1139	103.674
-52	60	56	77.1091	53.6152	110.898
-51	60	56	82.9203	57.6556	119.256
-50	60	56	89.5964	62.29	128.873
-49	60	56	97.2101	67.5724	139.847
-48	60	56	105.817	73.552	152.235
-47	60	56	115.446	80.2644	166.049
-46	60	56	126.091	87.7202	181.247
-45	60	56	137.702	95.8921	197.741
-44	60	56	150.172	104.703	215.385
-43	60	56	163.336	114.021	233.981
-42	60	56	176.972	123.661	253.265
-41	60	56	190.799	133.398	272.899
-40	60	56	204.498	142.989	292.467
-39	60	56	217.728	152.193	311.481
-38	60	56	230.147	160.794	329.414
-37	60	56	241.445	168.607	345.75
-36	60	56	251.366	175.489	360.051
-35	60	56	259.726	181.335	372.007
-34	60	56	266.43	186.079	381.478
-33	60	56	271.471	189.699	388.492
-32	60	56	274.926	192.221	393.216
-31	60	56	276.94	193.72	395.911
-30	60	56	277.709	194.321	396.881
-29	60	56	277.459	194.188	396.436
-28	60	56	276.421	193.502	394.873
-27	60	56	274.821	192.439	392.471
-26	60	56	272.857	191.151	389.487
-25	60	56	270.695	189.753	386.163
-24	60	56	268.461	188.32	382.708
-23	60	56	266.242	186.889	379.288
-22	60	56	264.085	185.476	376.008
-21	60	56	262	184.083	372.897
-20	60	56	259.972	182.706	369.912
-19	60	56	257.961	181.34	366.956
-18	60	56	255.918	179.973	363.909
-17	60	56	253.787	178.583	360.661
-16	60	56	251.52	177.132	357.147
-15	60	56	249.082	175.576	353.361
-14	60	56	246.457	173.865	349.357
-13	60	56	243.657	171.97	345.226
-12	60	56	240.718	169.889	341.077
-11	60	56	237.706	167.664	337.006
-10	60	56	234.708	165.384	333.092
-9	60	56	231.834	163.168	329.396
-8	60	56	229.203	161.156	325.983
-7	60	56	226.944	159.483	322.941
-6	60	56	225.183	158.266	320.394
-5	60	56	224.04	157.59	318.508
-4	60	56	223.623	157.514	317.478
-3	60	56	224.023	158.064	317.506
-2	60	56	225.312	159.252	318.773
-1	60	56	227.536	161.077	321.415
0	60	56	230.715	163.531	325.501
1	60	56	234.84	166.601	331.028
2	60	56	239.865	170.261	337.925
3	60	56	245.713	174.461	346.067
4	60	56	252.267	179.119	355.285
5	60	56	259.372	184.119	365.383
6	60	56	266.842	189.307	376.134
7	60	56	274.462	194.511	387.276
8	60	56	281.997	199.555	398.499
9	60	56	289.211	204.285	409.443
10	60	56	295.875	208.576	419.712
11	60	56	301.787	212.343	428.908
12	60	56	306.789	215.535	436.679
13	60	56	310.775	218.124	442.781
14	60	56	313.7	220.098	447.11
15	60	56	315.581	221.452	449.719
16	60	56	316.492	222.199	450.799
17	60	56	316.554	222.372	450.626
18	60	56	315.924	222.038	449.508
19	60	56	314.773	221.3	447.727
20	60	56	313.28	220.295	445.513
21	60	56	311.61	219.171	443.037
22	60	56	309.908	218.066	440.432
23	60	56	308.29	217.084	437.816
24	60	56	306.838	216.281	435.31
25	60	56	305.596	215.658	433.043
26	60	56	304.577	215.171	431.132
27	60	56	303.757	214.751	429.651
28	60	56	303.089	214.332	428.603
29	60	56	302.505	213.861	427.891
30	60	56	301.923	213.317	427.334
31	60	56	301.256	212.698	426.686
32	60	56	300.421	212.012	425.695
33	60	56	299.344	211.261	424.153
34	60	56	297.971	210.423	421.944
35	60	56	296.268	209.458	419.055
36	60	56	294.223	208.31	415.571
37	60	56	291.853	206.928	411.632
38	60	56	289.192	205.284	407.397
39	60	56	286.296	203.389	402.997
40	60	56	283.231	201.294	398.522
41	60	56	280.072	199.077	394.021
42	60	56	276.893	196.827	389.53
43	60	56	273.765	194.621	385.092
44	60	56	270.746	192.508	380.78
45	60	56	267.885	190.506	376.691
46	60	56	265.213	188.61	372.927
47	60	56	262.747	186.804	369.562
48	60	56	260.486	185.078	366.619
49	60	56	258.418	183.436	364.05
50	60	56	256.515	181.897	361.743
51	60	56	254.742	180.481	359.556
52	60	56	253.054	179.198	357.351
53	60	56	251.407	178.03	355.029
54	60	56	249.755	176.93	352.555
55	60	56	248.053	175.826	349.952
56	60	56	246.265	174.636	347.276
57	60	56	244.362	173.293	344.578
58	60	56	242.322	171.763	341.868
59	60	56	240.137	170.057	339.098
60	60	56	237.807	168.224	336.173
61	60	56	235.343	166.334	332.983
62	60	56	232.766	164.454	329.453
63	60	56	230.102	162.626	325.576
64	60	56	227.389	160.859	321.434
65	60	56	224.665	159.132	317.187
66	60	56	221.976	157.406	313.034
67	60	56	219.369	155.654	309.164
68	60	56	216.891	153.874	305.715
69	60	56	214.591	152.107	302.742
70	60	56	212.516	150.429	300.229
71	60	56	210.713	148.934	298.119
72	60	56	209.224	147.707	296.36
73	60	56	208.086	146.805	294.947
74	60	56	207.333	146.246	293.935
75	60	56	206.992	146.011	293.441
76	60	56	207.08	146.055	293.601
77	60	56	207.606	146.336	294.529
78	60	56	208.567	146.825	296.271
79	60	56	209.947	147.527	298.778
80	60	56	211.718	148.468	301.913
81	60	56	213.833	149.678	305.485
82	60	56	216.231	151.167	309.301
83	60	56	218.837	152.897	313.215
84	60	56	221.559	154.775	317.16
85	60	56	224.296	156.656	321.141
86	60	56	226.937	158.369	325.192
87	60	56	229.37	159.761	329.308
88	60	56	231.487	160.733	333.385
89	60	56	233.191	161.268	337.19
90	60	56	234.403	161.416	340.392
91	60	56	235.068	161.267	342.642
92	60	56	235.159	160.903	343.684
93	60	56	234.68	160.362	343.44
94	60	56	233.665	159.622	342.056
95	60	56	232.176	158.606	339.871
96	60	56	230.296	157.226	337.323
97	60	56	228.123	155.429	334.817
98	60	56	225.766	153.248	332.599
99	60	56	223.329	150.816	330.706
100	60	56	220.911	148.339	328.988
101	60	56	218.6	146.034	327.225
102	60	56	216.464	144.05	325.279
103	60	56	214.549	142.408	323.235
104	60	56	212.884	140.962	321.502
105	60	56	211.472	139.391	320.825
106	60	56	210.299	137.262	322.197
107	60	56	209.334	134.152	326.649
108	60	56	208.535	129.816	334.987
109	60	56	207.852	124.283	347.613
110	60	56	207.239	117.822	364.516
111	60	56	206.654	110.805	385.417
-146	80	56	36.5757	16.8307	79.4846
-145	80	56	37.5108	17.5065	80.3737
-144	80	56	38.4759	18.1892	81.3887
-143	80	56	39.4666	18.8762	82.5174
-142	80	56	40.4781	19.562	83.7581
-141	80	56	41.5047	20.2393	85.1139
-140	80	56	42.5403	20.9008	86.5842
-139	80	56	43.5786	21.5419	88.1581
-138	80	56	44.6131	22.1614	89.8106
-137	80	56	45.6375	22.7613	91.5053
-136	80	56	46.6456	23.3454	93.201
-135	80	56	47.6318	23.9171	94.8603
-134	80	56	48.5907	24.4779	96.4567
-133	80	56	49.5175	25.0257	97.9788
-132	80	56	50.408	25.556	99.4275
-131	80	56	51.2582	26.0628	100.811
-130	80	56	52.0646	26.5408	102.134
-129	80	56	52.8242	26.9869	103.398
-128	80	56	53.5339	27.4009	104.591
-127	80	56	54.1913	27.7849	105.694
-126	80	56	54.7939	28.1416	106.688
-125	80	56	55.3395	28.4727	107.558
-124	80	56	55.8264	28.7779	108.298
-123	80	56	56.253	29.0542	108.914
-122	80	56	56.6183	29.2974	109.417
-121	80	56	56.9218	29.5043	109.818
-120	80	56	57.1635	29.6737	110.12
-119	80	56	57.3438	29.8086	110.314
-118	80	56	57.4637	29.9151	110.381
-117	80	56	57.5244	30.0017	110.296
-116	80	56	57.5275	30.0763	110.034
-115	80	56	57.4742	30.1443	109.582
-114	80	56	57.3658	30.2069	108.943
-113	80	56	57.2028	30.2609	108.132
-112	80	56	56.9852	30.299	107.176
-111	80	56	56.7121	30.3123	106.104
-110	80	56	56.3816	30.2917	104.942
-109	80	56	55.9912	30.2299	103.706
-108	80	56	55.5376	30.1214	102.4
-107	80	56	55.0171	29.9626	101.022
-106	80	56	54.4263	29.7507	99.5678
-105	80	56	53.762	29.4822	98.0371
-104	80	56	53.0223	29.1527	96.4361
-103	80	56	52.2071	28.7577	94.7775
-102	80	56	51.3182	28.2944	93.0772
-101	80	56	50.36	27.7631	91.3491
-100	80	56	49.3396	27.1693	89.6012
-99	80	56	48.267	26.5237	87.8346
-98	80	56	47.1546	25.8416	86.0455
-97	80	56	46.0171	25.1404	84.23
-96	80	56	44.871	24.4377	82.3893
-95	80	56	43.7337	23.7495	80.5336
-94	80	56	42.6228	23.0889	78.6827
-93	80	56	41.5557	22.4666	76.8641
-92	80	56	40.5488	21.8911	75.1085
-91	80	56	39.6169	21.3696	73.4452
-90	80	56	38.7727	20.909	71.8982
-89	80	56	38.0269	20.5157	70.4849
-88	80	56	37.3879	20.1955	69.2161
-87	80	56	36.8614	19.9529	68.0988
-86	80	56	36.4511	19.7901	67.1389
-85	80	56	36.1584	19.7069	66.3437
-84	80	56	35.9823	19.7	65.7222
-83	80	56	35.9203	19.7637	65.285
-82	80	56	35.968	19.8903	65.0417
-81	80	56	36.1194	20.0716	64.9978
-80	80	56	36.3671	20.2994	65.1529
-79	80	56	36.7028	20.5667	65.4988
-78	80	56	37.1174	20.8676	66.021
-77	80	56	37.601	21.1966	66.7011
-76	80	56	38.144	21.5486	67.5202
-75	80	56	38.7367	21.9175	68.4628
-74	80	56	39.3702	22.2965	69.5184
-73	80	56	40.0367	22.6783	70.6816
-72	80	56	40.7298	23.0564	71.9502
-71	80	56	41.4447	23.4265	73.3216
-70	80	56	42.1789	23.7874	74.79
-69	80	56	42.932	24.1425	76.345
-68	80	56	43.7059	24.4986	77.972
-67	80	56	44.5047	24.8656	79.6551
-66	80	56	45.335	25.2548	81.3812
-65	80	56	46.2055	25.6779	83.1432
-64	80	56	47.1267	26.1463	84.9423
-63	80	56	48.1114	26.6709	86.7878
-62	80	56	49.1737	27.2625	88.6955
-61	80	56	50.3297	27.9328	90.685
-60	80	56	51.5968	28.6948	92.7775
-59	80	56	52.9938	29.563	94.9954
-58	80	56	54.5412	30.5529	97.3636
-57	80	56	56.2605	31.6801	99.9127
-56	80	56	58.1747	32.9585	102.684
-55	80	56	60.308	34.3992	105.731
-54	80	56	62.6855	36.0098	109.122
-53	80	56	65.3332	37.7937	112.94
-52	80	56	68.2775	39.7515	117.274
-51	80	56	71.5445	41.8828	122.213
-50	80	56	75.1596	44.188	127.839
-49	80	56	79.1461	46.6703	134.221
-48	80	56	83.5242	49.3352	141.406
-47	80	56	88.3094	52.1901	149.426
-46	80	56	93.511	55.2404	158.295
-45	80	56	99.13	58.4873	168.015
-44	80	56	105.157	61.9244	178.573
-43	80	56	111.572	65.5375	189.941
-42	80	56	118.339	69.3045	202.066
-41	80	56	125.409	73.1979	214.863
-40	80	56	132.719	77.1872	228.203
-39	80	56	140.19	81.2399	241.915
-38	80	56	147.73	85.3219	255.786
-37	80	56	155.239	89.396	269.577
-36	80	56	162.609	93.4199	283.042
-35	80	56	169.732	97.345	295.947
-34	80	56	176.503	101.118	308.088
-33	80	56	182.825	104.683	319.297
-32	80	56	188.618	107.991	329.442
-31	80	56	193.818	111.003	338.419
-30	80	56	198.382	113.694	346.154
-29	80	56	202.292	116.059	352.596
-28	80	56	205.549	118.107	357.732
-27	80	56	208.18	119.855	361.593
-26	80	56	210.227	121.327	364.268
-25	80	56	211.751	122.541	365.905
-24	80	56	212.823	123.517	366.7
-23	80	56	213.523	124.271	366.878
-22	80	56	213.936	124.823	366.669
-21	80	56	214.146	125.201	366.281
-20	80	56	214.237	125.441	365.891
-19	80	56	214.288	125.589	365.633
-18	80	56	214.371	125.692	365.616
-17	80	56	214.552	125.795	365.934
-16	80	56	214.888	125.931	366.682
-15	80	56	215.426	126.124	367.958
-14	80	56	216.204	126.382	369.863
-13	80	56	217.251	126.712	372.484
-12	80	56	218.586	127.117	375.873
-11	80	56	220.216	127.61	380.027
-10	80	56	222.14	128.21	384.886
-9	80	56	224.345	128.945	390.327
-8	80	56	226.808	129.844	396.185
-7	80	56	229.499	130.93	402.272
-6	80	56	232.374	132.216	408.404
-5	80	56	235.386	133.698	414.416
-4	80	56	238.48	135.355	420.174
-3	80	56	241.596	137.153	425.573
-2	80	56	244.674	139.052	430.525
-1	80	56	247.655	141.01	434.955
0	80	56	250.485	142.989	438.794
1	80	56	253.117	144.956	441.983
2	80	56	255.514	146.881	444.491
3	80	56	257.654	148.736	446.331
4	80	56	259.526	150.487	447.572
5	80	56	261.135	152.097	448.343
6	80	56	262.5	153.528	448.819
7	80	56	263.651	154.747	449.198
8	80	56	264.629	155.735	449.663
9	80	56	265.479	156.495	450.362
10	80	56	266.252	157.051	451.382
11	80	56	266.994	157.447	452.759
12	80	56	267.748	157.736	454.487
13	80	56	268.548	157.967	456.54
14	80	56	269.419	158.177	458.895
15	80	56	270.371	158.385	461.536
16	80	56	271.399	158.591	464.45
17	80	56	272.488	158.785	467.61
18	80	56	273.605	158.951	470.959
19	80	56	274.708	159.078	474.388
20	80	56	275.747	159.158	477.744
21	80	56	276.667	159.19	480.838
22	80	56	277.41	159.173	483.476
23	80	56	277.924	159.099	485.494
24	80	56	278.163	158.953	486.777
25	80	56	278.095	158.711	487.28
26	80	56	277.701	158.348	487.014
27	80	56	276.979	157.844	486.035
28	80	56	275.945	157.193	484.41
29	80	56	274.63	156.41	482.207
30	80	56	273.08	155.528	479.481
31	80	56	271.35	154.596	476.281
32	80	56	269.504	153.663	472.673
33	80	56	267.605	152.773	468.75
34	80	56	265.715	151.954	464.644
35	80	56	263.892	151.217	460.522
36	80	56	262.18	150.557	456.562
37	80	56	260.614	149.958	452.926
38	80	56	259.215	149.405	449.732
39	80	56	257.987	148.886	447.034
40	80	56	256.923	148.395	444.821
41	80	56	256.002	147.927	443.036
42	80	56	255.192	147.471	441.6
43	80	56	254.455	147.005	440.441
44	80	56	253.746	146.496	439.516
45	80	56	253.022	145.895	438.81
46	80	56	252.241	145.157	438.324
47	80	56	251.369	144.245	438.047
48	80	56	250.38	143.149	437.934
49	80	56	249.261	141.886	437.894
50	80	56	248.013	140.501	437.795
51	80	56	246.649	139.055	437.493
52	80	56	245.195	137.616	436.871
53	80	56	243.688	136.243	435.869
54	80	56	242.174	134.977	434.504
55	80	56	240.701	133.844	432.87
56	80	56	239.321	132.853	431.112
57	80	56	238.084	132.01	429.393
58	80	56	237.034	131.318	427.856
59	80	56	236.207	130.788	426.599
60	80	56	235.631	130.435	425.667
61	80	56	235.319	130.275	425.066
62	80	56	235.276	130.315	424.778
63	80	56	235.492	130.549	424.792
64	80	56	235.944	130.951	425.118
65	80	56	236.599	131.474	425.778
66	80	56	237.414	132.065	426.799
67	80	56	238.338	132.667	428.174
68	80	56	239.314	133.237	429.845
69	80	56	240.285	133.748	431.684
70	80	56	241.19	134.189	433.512
71	80	56	241.973	134.561	435.125
72	80	56	242.583	134.863	436.344
73	80	56	242.978	135.083	437.052
74	80	56	243.124	135.194	437.218
75	80	56	242.997	135.155	436.886
76	80	56	242.584	134.925	436.145
77	80	56	241.883	134.476	435.077
78	80	56	240.901	133.805	433.715
79	80	56	239.653	132.942	432.021
80	80	56	238.161	131.939	429.901
81	80	56	236.451	130.86	427.244
82	80	56	234.553	129.759	423.977
83	80	56	232.497	128.668	420.113
84	80	56	230.316	127.585	415.768
85	80	56	228.042	126.484	411.146
86	80	56	225.706	125.325	406.488
87	80	56	223.338	124.075	402.012
88	80	56	220.967	122.724	397.856
89	80	56	218.624	121.294	394.056
90	80	56	216.336	119.832	390.561
91	80	56	214.133	118.396	387.285
92	80	56	212.042	117.032	384.184
93	80	56	210.091	115.754	381.311
94	80	56	208.308	114.537	378.849
95	80	56	206.719	113.321	377.094
96	80	56	205.347	112.029	376.397
97	80	56	204.215	110.595	377.086
98	80	56	203.339	108.983	379.389
99	80	56	202.735	107.202	383.403
100	80	56	202.409	105.29	389.109
101	80	56	202.364	103.293	396.457
102	80	56	202.596	101.229	405.469
103	80	56	203.093	99.0667	416.353
104	80	56	203.837	96.7232	429.573
105	80	56	204.805	94.0765	445.861
106	80	56	205.965	91.0038	466.153
107	80	56	207.285	87.4247	491.475
108	80	56	208.727	83.3336	522.803
109	80	56	210.257	78.8071	560.963
110	80	56	211.841	73.9824	606.583
111	80	56	213.454	69.0192	660.143
-153	20	63	22.9075	11.106	47.2498
-152	20	63	23.0278	11.4965	46.1256
-151	20	63	23.1529	11.8713	45.1555
-150	20	63	23.281	12.225	44.3357
-149	20	63	23.4107	12.5534	43.6584
-148	20	63	23.5407	12.8542	43.1113
-147	20	63	23.6696	13.1274	42.678
-146	20	63	23.7967	13.3746	42.34
-145	20	63	23.9212	13.5984	42.0802
-144	20	63	24.0429	13.8012	41.8849
-143	20	63	24.1618	13.9847	41.745
-142	20	63	24.2782	14.1501	41.6555
-141	20	63	24.3926	14.2983	41.6134
-140	20	63	24.5058	14.4306	41.6155
-139	20	63	24.6186	14.5493	41.6566
-138	20	63	24.7316	14.6578	41.7289
-137	20	63	24.8458	14.7602	41.8229
-136	20	63	24.9615	14.8601	41.9294
-135	20	63	25.079	14.9604	42.0414
-134	20	63	25.1985	15.0623	42.1557
-133	20	63	25.3195	15.1653	42.2726
-132	20	63	25.4414	15.2674	42.3951
-131	20	63	25.5634	15.3665	42.5267
-130	20	63	25.6844	15.4605	42.6691
-129	20	63	25.8031	15.5485	42.8209
-128	20	63	25.9184	15.6306	42.9773
-127	20	63	26.0291	15.7081	43.1315
-126	20	63	26.1344	15.7826	43.2761
-125	20	63	26.2339	15.8553	43.406
-124	20	63	26.3274	15.927	43.5194
-123	20	63	26.4155	15.9975	43.6181
-122	20	63	26.4993	16.0664	43.707
-121	20	63	26.5804	16.1334	43.7922
-120	20	63	26.6609	16.1992	43.879
-119	20	63	26.7434	16.2656	43.9707
-118	20	63	26.8308	16.3359	44.0683
-117	20	63	26.9262	16.4138	44.1713
-116	20	63	27.0323	16.5032	44.2791
-115	20	63	27.1522	16.6075	44.3921
-114	20	63	27.2882	16.7287	44.5129
-113	20	63	27.4421	16.8675	44.6462
-112	20	63	27.6153	17.0234	44.7974
-111	20	63	27.8082	17.1954	44.9712
-110	20	63	28.0204	17.3821	45.1698
-109	20	63	28.2509	17.5827	45.3921
-108	20	63	28.4977	17.7965	45.6337
-107	20	63	28.7584	18.0233	45.8875
-106	20	63	29.0297	18.2622	46.146
-105	20	63	29.3086	18.5116	46.4029
-104	20	63	29.5915	18.7689	46.6546
-103	20	63	29.8753	19.0303	46.9005
-102	20	63	30.1574	19.2918	47.1428
-101	20	63	30.4359	19.5494	47.3848
-100	20	63	30.71	19.8006	47.6302
-99	20	63	30.9798	20.0442	47.8817
-98	20	63	31.247	20.2812	48.1417
-97	20	63	31.5142	20.5141	48.4128
-96	20	63	31.7855	20.746	48.6994
-95	20	63	32.0659	20.9802	49.0094
-94	20	63	32.3615	21.2195	49.354
-93	20	63	32.6789	21.4664	49.7479
-92	20	63	33.0249	21.7229	50.2072
-91	20	63	33.4066	21.9914	50.7472
-90	20	63	33.8311	22.2756	51.3809
-89	20	63	34.3046	22.5801	52.1169
-88	20	63	34.8332	22.9106	52.9603
-87	20	63	35.422	23.2731	53.9128
-86	20	63	36.0756	23.6734	54.9751
-85	20	63	36.7976	24.1157	56.1485
-84	20	63	37.5911	24.603	57.4358
-83	20	63	38.4589	25.1366	58.8417
-82	20	63	39.4032	25.7173	60.3722
-81	20	63	40.4267	26.346	62.0331
-80	20	63	41.5326	27.0247	63.8289
-79	20	63	42.7249	27.7576	65.7628
-78	20	63	44.0091	28.5507	67.8374
-77	20	63	45.3928	29.4121	70.0565
-76	20	63	46.8858	30.3512	72.4281
-75	20	63	48.5007	31.3781	74.9668
-74	20	63	50.253	32.5033	77.6956
-73	20	63	52.1616	33.738	80.6459
-72	20	63	54.2487	35.0946	83.8568
-71	20	63	56.5395	36.5872	87.3724
-70	20	63	59.0625	38.2332	91.2393
-69	20	63	61.8486	40.053	95.5046
-68	20	63	64.9309	42.07	100.214
-67	20	63	68.3438	44.3096	105.414
-66	20	63	72.122	46.7978	111.15
-65	20	63	76.2992	49.5588	117.468
-64	20	63	80.9071	52.6139	124.415
-63	20	63	85.9728	55.9795	132.036
-62	20	63	91.5179	59.6665	140.372
-61	20	63	97.5555	63.6803	149.451
-60	20	63	104.089	68.0201	159.283
-59	20	63	111.108	72.6787	169.857
-58	20	63	118.591	77.6409	181.138
-57	20	63	126.498	82.8818	193.068
-56	20	63	134.778	88.3643	205.57
-55	20	63	143.361	94.0376	218.555
-54	20	63	152.168	99.837	231.929
-53	20	63	161.107	105.687	245.589
-52	20	63	170.083	111.507	259.429
-51	20	63	178.995	117.217	273.331
-50	20	63	187.748	122.749	287.168
-49	20	63	196.254	128.045	300.798
-48	20	63	204.433	133.067	314.074
-47	20	63	212.222	137.791	326.858
-46	20	63	219.57	142.204	339.028
-45	20	63	226.444	146.298	350.495
-44	20	63	232.824	150.073	361.202
-43	20	63	238.703	153.53	371.125
-42	20	63	244.085	156.676	380.259
-41	20	63	248.981	159.522	388.608
-40	20	63	253.408	162.089	396.174
-39	20	63	257.384	164.405	402.947
-38	20	63	260.93	166.501	408.913
-37	20	63	264.064	168.406	414.058
-36	20	63	266.806	170.145	418.381
-35	20	63	269.173	171.734	421.897
-34	20	63	271.181	173.179	424.645
-33	20	63	272.85	174.48	426.68
-32	20	63	274.198	175.637	428.068
-31	20	63	275.248	176.652	428.874
-30	20	63	276.025	177.533	429.159
-29	20	63	276.557	178.294	428.975
-28	20	63	276.877	178.958	428.375
-27	20	63	277.02	179.544	427.419
-26	20	63	277.024	180.069	426.182
-25	20	63	276.925	180.545	424.756
-24	20	63	276.762	180.975	423.247
-23	20	63	276.568	181.357	421.765
-22	20	63	276.375	181.691	420.403
-21	20	63	276.208	181.979	419.23
-20	20	63	276.086	182.23	418.282
-19	20	63	276.022	182.46	417.56
-18	20	63	276.021	182.686	417.041
-17	20	63	276.081	182.919	416.692
-16	20	63	276.196	183.164	416.481
-15	20	63	276.354	183.413	416.391
-14	20	63	276.538	183.645	416.419
-13	20	63	276.733	183.836	416.573
-12	20	63	276.921	183.959	416.859
-11	20	63	277.087	183.997	417.276
-10	20	63	277.221	183.941	417.806
-9	20	63	277.316	183.796	418.421
-8	20	63	277.371	183.577	419.086
-7	20	63	277.39	183.301	419.775
-6	20	63	277.384	182.987	420.476
-5	20	63	277.368	182.653	421.198
-4	20	63	277.361	182.311	421.968
-3	20	63	277.384	181.974	422.817
-2	20	63	277.458	181.661	423.771
-1	20	63	277.603	181.394	424.839
0	20	63	277.835	181.2	426.006
1	20	63	278.167	181.109	427.238
2	20	63	278.604	181.149	428.489
3	20	63	279.147	181.336	429.715
4	20	63	279.787	181.675	430.885
5	20	63	280.511	182.152	431.982
6	20	63	281.299	182.743	433.008
7	20	63	282.125	183.41	433.971
8	20	63	282.962	184.116	434.877
9	20	63	283.78	184.824	435.718
10	20	63	284.549	185.506	436.473
11	20	63	285.244	186.142	437.107
12	20	63	285.841	186.716	437.589
13	20	63	286.324	187.217	437.897
14	20	63	286.685	187.63	438.035
15	20	63	286.921	187.94	438.031
16	20	63	287.038	188.134	437.937
17	20	63	287.049	188.203	437.811
18	20	63	286.972	188.149	437.702
19	20	63	286.829	187.987	437.641
20	20	63	286.645	187.749	437.634
21	20	63	286.445	187.474	437.665
22	20	63	286.251	187.2	437.711
23	20	63	286.083	186.963	437.753
24	20	63	285.955	186.781	437.787
25	20	63	285.876	186.66	437.829
26	20	63	285.847	186.588	437.907
27	20	63	285.862	186.547	438.052
28	20	63	285.911	186.513	438.282
29	20	63	285.976	186.466	438.59
30	20	63	286.035	186.391	438.949
31	20	63	286.065	186.275	439.312
32	20	63	286.039	186.108	439.629
33	20	63	285.935	185.874	439.862
34	20	63	285.731	185.552	439.998
35	20	63	285.41	185.114	440.046
36	20	63	284.959	184.533	440.038
37	20	63	284.375	183.789	440.01
38	20	63	283.657	182.873	439.986
39	20	63	282.815	181.793	439.975
40	20	63	281.861	180.574	439.963
41	20	63	280.814	179.25	439.926
42	20	63	279.696	177.859	439.842
43	20	63	278.528	176.431	439.708
44	20	63	277.335	174.987	439.545
45	20	63	276.138	173.538	439.396
46	20	63	274.955	172.087	439.315
47	20	63	273.801	170.633	439.347
48	20	63	272.687	169.183	439.513
49	20	63	271.616	167.748	439.799
50	20	63	270.589	166.345	440.158
51	20	63	269.598	164.995	440.517
52	20	63	268.634	163.712	440.799
53	20	63	267.682	162.502	440.939
54	20	63	266.726	161.359	440.895
55	20	63	265.746	160.266	440.651
56	20	63	264.725	159.197	440.207
57	20	63	263.643	158.128	439.566
58	20	63	262.483	157.041	438.722
59	20	63	261.229	155.927	437.645
60	20	63	259.87	154.787	436.293
61	20	63	258.396	153.627	434.613
62	20	63	256.8	152.453	432.567
63	20	63	255.078	151.264	430.141
64	20	63	253.23	150.052	427.353
65	20	63	251.256	148.801	424.255
66	20	63	249.159	147.491	420.911
67	20	63	246.943	146.105	417.379
68	20	63	244.612	144.636	413.695
69	20	63	242.171	143.088	409.863
70	20	63	239.623	141.478	405.854
71	20	63	236.975	139.824	401.628
72	20	63	234.23	138.145	397.146
73	20	63	231.395	136.452	392.397
74	20	63	228.473	134.744	387.402
75	20	63	225.472	133.01	382.21
76	20	63	222.398	131.235	376.889
77	20	63	219.26	129.407	371.5
78	20	63	216.066	127.523	366.085
79	20	63	212.827	125.592	360.653
80	20	63	209.554	123.632	355.191
81	20	63	206.26	121.663	349.68
82	20	63	202.955	119.702	344.113
83	20	63	199.653	117.753	338.517
84	20	63	196.364	115.808	332.955
85	20	63	193.098	113.845	327.523
86	20	63	189.862	111.838	322.322
87	20	63	186.663	109.762	317.441
88	20	63	183.502	107.606	312.929
89	20	63	180.381	105.369	308.791
90	20	63	177.296	103.063	304.997
91	20	63	174.242	100.697	301.501
92	20	63	171.213	98.2787	298.272
93	20	63	168.199	95.7974	295.319
94	20	63	165.19	93.2295	292.694
95	20	63	162.176	90.5413	290.488
96	20	63	159.148	87.7004	288.802
97	20	63	156.096	84.6872	287.718
98	20	63	153.015	81.5028	287.272
99	20	63	149.899	78.1704	287.446
100	20	63	146.749	74.7284	288.18
101	20	63	143.565	71.2197	289.401
102	20	63	140.354	67.6808	291.063
103	20	63	137.124	64.1348	293.179
104	20	63	133.885	60.5911	295.837
105	20	63	130.649	57.0499	299.198
106	20	63	127.431	53.5113	303.464
107	20	63	124.245	49.9823	308.846
108	20	63	121.104	46.4825	315.519
109	20	63	118.019	43.043	323.597
110	20	63	115.001	39.7014	333.118
111	20	63	112.055	36.4944	344.063
-153	40	63	22.9421	17.3928	30.262
-152	40	63	22.916	17.6482	29.7562
-151	40	63	22.9055	17.8762	29.3498
-150	40	63	22.9105	18.0682	29.0506
-149	40	63	22.9319	18.221	28.8607
-148	40	63	22.9721	18.3406	28.7733
-147	40	63	23.0354	18.4411	28.7744
-146	40	63	23.1277	18.5418	28.8479
-145	40	63	23.2565	18.6624	28.9814
-144	40	63	23.4301	18.8192	29.1709
-143	40	63	23.6578	19.0233	29.4214
-142	40	63	23.9485	19.2814	29.7453
-141	40	63	24.3102	19.5965	30.1578
-140	40	63	24.7493	19.9704	30.6719
-139	40	63	25.2697	20.4052	31.2938
-138	40	63	25.8717	20.9037	32.0204
-137	40	63	26.5515	21.4678	32.8391
-136	40	63	27.3005	22.0967	33.7298
-135	40	63	28.1044	22.7832	34.6683
-134	40	63	28.9438	23.5126	35.6296
-133	40	63	29.794	24.2606	36.5894
-132	40	63	30.6263	24.9958	37.5251
-131	40	63	31.4097	25.6828	38.4137
-130	40	63	32.113	26.2876	39.2294
-129	40	63	32.7077	26.7832	39.9427
-128	40	63	33.1706	27.1531	40.5218
-127	40	63	33.4865	27.3919	40.9371
-126	40	63	33.6495	27.5038	41.1685
-125	40	63	33.6641	27.4988	41.2116
-124	40	63	33.5445	27.391	41.0804
-123	40	63	33.3129	27.1961	40.8055
-122	40	63	32.9975	26.9319	40.4293
-121	40	63	32.6297	26.6188	39.9979
-120	40	63	32.2408	26.2801	39.5535
-119	40	63	31.8606	25.9415	39.1302
-118	40	63	31.5146	25.6292	38.7515
-117	40	63	31.2232	25.3665	38.4322
-116	40	63	31.001	25.1713	38.1809
-115	40	63	30.8563	25.0537	38.0029
-114	40	63	30.7916	25.0149	37.9023
-113	40	63	30.8039	25.0483	37.882
-112	40	63	30.8856	25.1412	37.9426
-111	40	63	31.0255	25.2775	38.0805
-110	40	63	31.2096	25.4415	38.2855
-109	40	63	31.423	25.6202	38.5402
-108	40	63	31.651	25.8049	38.8216
-107	40	63	31.8806	25.991	39.1047
-106	40	63	32.1015	26.1767	39.3673
-105	40	63	32.3077	26.3616	39.595
-104	40	63	32.4976	26.5454	39.7843
-103	40	63	32.674	26.7279	39.9428
-102	40	63	32.844	26.9095	40.0874
-101	40	63	33.0181	27.0925	40.2396
-100	40	63	33.2084	27.2825	40.4215
-99	40	63	33.4281	27.4884	40.6511
-98	40	63	33.689	27.7219	40.9405
-97	40	63	34.001	27.9946	41.296
-96	40	63	34.3702	28.3158	41.7192
-95	40	63	34.7984	28.6892	42.2086
-94	40	63	35.2819	29.1111	42.7606
-93	40	63	35.8113	29.5705	43.3691
-92	40	63	36.3717	30.0499	44.0233
-91	40	63	36.9431	30.5283	44.7057
-90	40	63	37.5013	30.9837	45.3899
-89	40	63	38.0198	31.3965	46.0405
-88	40	63	38.4716	31.75	46.6161
-87	40	63	38.8314	32.0314	47.0749
-86	40	63	39.0782	32.2304	47.381
-85	40	63	39.1977	32.3386	47.5116
-84	40	63	39.1832	32.3499	47.4599
-83	40	63	39.0369	32.2608	47.2364
-82	40	63	38.7699	32.0726	46.8656
-81	40	63	38.4006	31.7932	46.3811
-80	40	63	37.9537	31.4382	45.8197
-79	40	63	37.4582	31.0307	45.217
-78	40	63	36.9448	30.5995	44.6058
-77	40	63	36.4443	30.1751	44.0159
-76	40	63	35.9861	29.7869	43.4756
-75	40	63	35.5976	29.4602	43.0135
-74	40	63	35.3028	29.2152	42.6588
-73	40	63	35.1235	29.0676	42.4411
-72	40	63	35.0789	29.0296	42.3887
-71	40	63	35.1868	29.1129	42.5278
-70	40	63	35.4644	29.3303	42.8814
-69	40	63	35.9296	29.6971	43.4701
-68	40	63	36.6018	30.2321	44.3136
-67	40	63	37.5037	30.9573	45.4345
-66	40	63	38.662	31.8975	46.861
-65	40	63	40.1088	33.0801	48.6309
-64	40	63	41.8829	34.5355	50.7935
-63	40	63	44.0305	36.2982	53.41
-62	40	63	46.6064	38.4089	56.5535
-61	40	63	49.6741	40.9166	60.306
-60	40	63	53.3062	43.8806	64.7564
-59	40	63	57.5834	47.3714	69.997
-58	40	63	62.5928	51.4686	76.1213
-57	40	63	68.4243	56.2579	83.2217
-56	40	63	75.1652	61.8234	91.3863
-55	40	63	82.8927	68.2382	100.694
-54	40	63	91.663	75.5531	111.208
-53	40	63	101.499	83.7835	122.96
-52	40	63	112.375	92.8985	135.935
-51	40	63	124.204	102.812	150.048
-50	40	63	136.826	113.38	165.12
-49	40	63	150	124.4	180.867
-48	40	63	163.409	135.617	196.896
-47	40	63	176.676	146.731	212.733
-46	40	63	189.387	157.409	227.862
-45	40	63	201.128	167.309	241.784
-44	40	63	211.525	176.103	254.072
-43	40	63	220.282	183.515	264.415
-42	40	63	227.212	189.353	272.639
-41	40	63	232.252	193.545	278.701
-40	40	63	235.467	196.143	282.674
-39	40	63	237.029	197.318	284.73
-38	40	63	237.196	197.328	285.118
-37	40	63	236.278	196.472	284.15
-36	40	63	234.606	195.05	282.184
-35	40	63	232.499	193.332	279.601
-34	40	63	230.248	191.541	276.778
-33	40	63	228.099	189.846	274.06
-32	40	63	226.244	188.371	271.732
-31	40	63	224.821	187.205	269.996
-30	40	63	223.917	186.414	268.966
-29	40	63	223.569	186.039	268.669
-28	40	63	223.77	186.101	269.064
-27	40	63	224.481	186.593	270.062
-26	40	63	225.63	187.474	271.551
-25	40	63	227.124	188.672	273.411
-24	40	63	228.855	190.087	275.531
-23	40	63	230.709	191.6	277.8
-22	40	63	232.569	193.096	280.11
-21	40	63	234.327	194.476	282.344
-20	40	63	235.888	195.667	284.376
-19	40	63	237.174	196.63	286.079
-18	40	63	238.132	197.351	287.34
-17	40	63	238.728	197.833	288.077
-16	40	63	238.956	198.084	288.261
-15	40	63	238.828	198.107	287.92
-14	40	63	238.38	197.904	287.134
-13	40	63	237.659	197.477	286.017
-12	40	63	236.727	196.843	284.693
-11	40	63	235.654	196.037	283.278
-10	40	63	234.513	195.12	281.859
-9	40	63	233.38	194.175	280.499
-8	40	63	232.328	193.294	279.246
-7	40	63	231.431	192.562	278.145
-6	40	63	230.753	192.048	277.259
-5	40	63	230.358	191.799	276.668
-4	40	63	230.298	191.837	276.469
-3	40	63	230.617	192.168	276.76
-2	40	63	231.353	192.795	277.622
-1	40	63	232.527	193.724	279.103
0	40	63	234.151	194.97	281.206
1	40	63	236.22	196.553	283.893
2	40	63	238.713	198.487	287.092
3	40	63	241.593	200.77	290.716
4	40	63	244.801	203.368	294.676
5	40	63	248.264	206.213	298.889
6	40	63	251.888	209.207	303.277
7	40	63	255.568	212.231	307.755
8	40	63	259.188	215.164	312.219
9	40	63	262.625	217.899	316.53
10	40	63	265.76	220.357	320.519
11	40	63	268.486	222.484	323.999
12	40	63	270.709	224.252	326.79
13	40	63	272.36	225.64	328.754
14	40	63	273.4	226.632	329.82
15	40	63	273.82	227.207	329.996
16	40	63	273.641	227.345	329.363
17	40	63	272.912	227.037	328.056
18	40	63	271.705	226.294	326.229
19	40	63	270.108	225.159	324.03
20	40	63	268.216	223.709	321.578
21	40	63	266.124	222.038	318.964
22	40	63	263.92	220.247	316.254
23	40	63	261.681	218.42	313.51
24	40	63	259.466	216.614	310.795
25	40	63	257.316	214.85	308.175
26	40	63	255.254	213.123	305.715
27	40	63	253.288	211.414	303.455
28	40	63	251.409	209.706	301.405
29	40	63	249.602	207.996	299.531
30	40	63	247.845	206.294	297.765
31	40	63	246.116	204.623	296.024
32	40	63	244.399	203.003	294.237
33	40	63	242.685	201.444	292.371
34	40	63	240.976	199.939	290.436
35	40	63	239.285	198.471	288.493
36	40	63	237.638	197.02	286.629
37	40	63	236.067	195.579	284.937
38	40	63	234.614	194.17	283.483
39	40	63	233.321	192.84	282.3
40	40	63	232.227	191.662	281.377
41	40	63	231.365	190.715	280.679
42	40	63	230.756	190.061	280.165
43	40	63	230.408	189.729	279.809
44	40	63	230.311	189.704	279.609
45	40	63	230.437	189.927	279.588
46	40	63	230.742	190.302	279.777
47	40	63	231.166	190.717	280.194
48	40	63	231.637	191.069	280.819
49	40	63	232.075	191.276	281.577
50	40	63	232.401	191.291	282.346
51	40	63	232.541	191.095	282.977
52	40	63	232.434	190.685	283.323
53	40	63	232.035	190.06	283.281
54	40	63	231.326	189.214	282.811
55	40	63	230.311	188.138	281.937
56	40	63	229.021	186.831	280.737
57	40	63	227.507	185.31	279.313
58	40	63	225.841	183.626	277.763
59	40	63	224.104	181.858	276.164
60	40	63	222.381	180.112	274.57
61	40	63	220.753	178.491	273.021
62	40	63	219.291	177.083	271.56
63	40	63	218.05	175.936	270.244
64	40	63	217.062	175.055	269.149
65	40	63	216.337	174.403	268.354
66	40	63	215.859	173.914	267.92
67	40	63	215.587	173.515	267.859
68	40	63	215.458	173.144	268.112
69	40	63	215.39	172.76	268.538
70	40	63	215.288	172.34	268.939
71	40	63	215.052	171.867	269.088
72	40	63	214.583	171.313	268.782
73	40	63	213.793	170.628	267.877
74	40	63	212.613	169.737	266.32
75	40	63	211	168.549	264.143
76	40	63	208.939	166.978	261.445
77	40	63	206.45	164.975	258.351
78	40	63	203.578	162.545	254.97
79	40	63	200.398	159.758	251.376
80	40	63	197.004	156.74	247.612
81	40	63	193.5	153.636	243.709
82	40	63	189.996	150.586	239.721
83	40	63	186.597	147.693	235.748
84	40	63	183.398	145.017	231.937
85	40	63	180.48	142.575	228.462
86	40	63	177.906	140.36	225.495
87	40	63	175.72	138.365	223.16
88	40	63	173.947	136.599	221.506
89	40	63	172.591	135.096	220.491
90	40	63	171.641	133.908	220.007
91	40	63	171.071	133.078	219.909
92	40	63	170.841	132.626	220.066
93	40	63	170.902	132.523	220.397
94	40	63	171.2	132.683	220.899
95	40	63	171.676	132.976	221.639
96	40	63	172.27	133.247	222.721
97	40	63	172.925	133.355	224.236
98	40	63	173.59	133.215	226.202
99	40	63	174.221	132.816	228.534
100	40	63	174.784	132.215	231.059
101	40	63	175.252	131.493	233.572
102	40	63	175.61	130.718	235.92
103	40	63	175.853	129.893	238.075
104	40	63	175.983	128.942	240.185
105	40	63	176.008	127.707	242.577
106	40	63	175.944	125.989	245.704
107	40	63	175.807	123.612	250.041
108	40	63	175.616	120.488	255.966
109	40	63	175.39	116.66	263.685
110	40	63	175.143	112.274	273.218
111	40	63	174.89	107.526	284.457
-153	60	63	26.0756	19.5978	34.6947
-152	60	63	26.4543	20.1167	34.7887
-151	60	63	26.8152	20.5975	34.9097
-150	60	63	27.1477	21.0231	35.0565
-149	60	63	27.4419	21.381	35.2209
-148	60	63	27.6894	21.6672	35.3855
-147	60	63	27.8838	21.8856	35.5261
-146	60	63	28.0217	22.0457	35.6177
-145	60	63	28.1031	22.1584	35.6425
-144	60	63	28.1313	22.2326	35.5951
-143	60	63	28.1137	22.274	35.4844
-142	60	63	28.0604	22.2858	35.3312
-141	60	63	27.9843	22.2713	35.1627
-140	60	63	27.9003	22.2369	35.006
-139	60	63	27.8242	22.1938	34.8831
-138	60	63	27.7722	22.1584	34.8084
-137	60	63	27.7599	22.1504	34.7901
-136	60	63	27.8017	22.1894	34.8335
-135	60	63	27.9104	22.2919	34.945
-134	60	63	28.0966	22.4687	35.1341
-133	60	63	28.3685	22.7243	35.4146
-132	60	63	28.7317	23.0574	35.8024
-131	60	63	29.1887	23.4629	36.312
-130	60	63	29.7392	23.9338	36.9526
-129	60	63	30.3793	24.4642	37.7246
-128	60	63	31.1021	25.0495	38.6171
-127	60	63	31.8972	25.6863	39.6098
-126	60	63	32.751	26.3704	40.6755
-125	60	63	33.6471	27.0944	41.7845
-124	60	63	34.5662	27.8458	42.9087
-123	60	63	35.4878	28.6068	44.0239
-122	60	63	36.39	29.3556	45.1099
-121	60	63	37.2512	30.069	46.1489
-120	60	63	38.0512	30.7261	47.1227
-119	60	63	38.7722	31.3116	48.0105
-118	60	63	39.3997	31.8167	48.79
-117	60	63	39.9238	32.2395	49.4396
-116	60	63	40.3391	32.5817	49.9435
-115	60	63	40.6456	32.8469	50.2959
-114	60	63	40.8481	33.0385	50.5037
-113	60	63	40.9556	33.1588	50.5857
-112	60	63	40.9811	33.2108	50.5694
-111	60	63	40.9404	33.2002	50.4851
-110	60	63	40.851	33.1372	50.3604
-109	60	63	40.7313	33.0375	50.217
-108	60	63	40.6	32.9213	50.0696
-107	60	63	40.4744	32.8106	49.9283
-106	60	63	40.3709	32.7257	49.8021
-105	60	63	40.3034	32.6821	49.702
-104	60	63	40.2838	32.6893	49.6426
-103	60	63	40.3209	32.7506	49.6411
-102	60	63	40.4209	32.8641	49.7152
-101	60	63	40.5867	33.026	49.8784
-100	60	63	40.8183	33.232	50.1364
-99	60	63	41.1122	33.4794	50.4853
-98	60	63	41.4621	33.7669	50.9111
-97	60	63	41.8584	34.093	51.3926
-96	60	63	42.2887	34.4537	51.9054
-95	60	63	42.738	34.8404	52.4259
-94	60	63	43.1894	35.2386	52.9342
-93	60	63	43.6247	35.6287	53.4152
-92	60	63	44.025	35.9881	53.8565
-91	60	63	44.3718	36.2948	54.2463
-90	60	63	44.6486	36.5308	54.5702
-89	60	63	44.841	36.685	54.8103
-88	60	63	44.9387	36.7538	54.9463
-87	60	63	44.936	36.74	54.9603
-86	60	63	44.8323	36.6501	54.841
-85	60	63	44.6326	36.4923	54.5887
-84	60	63	44.3475	36.2747	54.2169
-83	60	63	43.9929	36.0061	53.7513
-82	60	63	43.589	35.6965	53.2265
-81	60	63	43.1598	35.3594	52.6809
-80	60	63	42.7321	35.0133	52.1525
-79	60	63	42.3344	34.6817	51.6757
-78	60	63	41.9963	34.3923	51.2815
-77	60	63	41.7478	34.1746	50.9991
-76	60	63	41.6187	34.0577	50.8581
-75	60	63	41.6387	34.0683	50.8913
-74	60	63	41.8374	34.2303	51.1351
-73	60	63	42.2445	34.5654	51.6297
-72	60	63	42.8902	35.0948	52.4172
-71	60	63	43.8057	35.8413	53.5399
-70	60	63	45.0237	36.8313	55.0384
-69	60	63	46.579	38.0957	56.9514
-68	60	63	48.5085	39.6699	59.3163
-67	60	63	50.8517	41.5926	62.1721
-66	60	63	53.6505	43.9036	65.5613
-65	60	63	56.9483	46.6413	69.533
-64	60	63	60.7895	49.8406	74.1435
-63	60	63	65.2174	53.531	79.455
-62	60	63	70.2724	57.7358	85.5311
-61	60	63	75.989	62.4732	92.4288
-60	60	63	82.3924	67.7566	100.19
-59	60	63	89.4948	73.5949	108.83
-58	60	63	97.2913	79.9908	118.334
-57	60	63	105.757	86.9355	128.652
-56	60	63	114.841	94.4026	139.705
-55	60	63	124.472	102.341	151.389
-54	60	63	134.549	110.67	163.58
-53	60	63	144.95	119.281	176.144
-52	60	63	155.537	128.042	188.936
-51	60	63	166.158	136.814	201.796
-50	60	63	176.659	145.459	214.55
-49	60	63	186.891	153.861	227.011
-48	60	63	196.721	161.926	238.991
-47	60	63	206.035	169.585	250.321
-46	60	63	214.75	176.784	260.868
-45	60	63	222.807	183.483	270.559
-44	60	63	230.181	189.644	279.383
-43	60	63	236.871	195.238	287.382
-42	60	63	242.897	200.249	294.628
-41	60	63	248.297	204.684	301.202
-40	60	63	253.114	208.576	307.163
-39	60	63	257.397	211.983	312.54
-38	60	63	261.188	214.976	317.335
-37	60	63	264.525	217.622	321.537
-36	60	63	267.433	219.969	325.138
-35	60	63	269.927	222.035	328.149
-34	60	63	272.011	223.805	330.599
-33	60	63	273.682	225.245	332.534
-32	60	63	274.93	226.311	333.993
-31	60	63	275.745	226.972	334.999
-30	60	63	276.12	227.223	335.54
-29	60	63	276.054	227.086	335.581
-28	60	63	275.556	226.607	335.077
-27	60	63	274.647	225.843	333.996
-26	60	63	273.36	224.845	332.344
-25	60	63	271.743	223.651	330.176
-24	60	63	269.851	222.284	327.595
-23	60	63	267.747	220.759	324.737
-22	60	63	265.501	219.09	321.743
-21	60	63	263.18	217.306	318.738
-20	60	63	260.848	215.453	315.808
-19	60	63	258.565	213.595	313.003
-18	60	63	256.379	211.803	310.337
-17	60	63	254.329	210.138	307.812
-16	60	63	252.442	208.645	305.433
-15	60	63	250.735	207.339	303.215
-14	60	63	249.216	206.211	301.191
-13	60	63	247.885	205.232	299.402
-12	60	63	246.735	204.37	297.881
-11	60	63	245.759	203.603	296.644
-10	60	63	244.951	202.924	295.682
-9	60	63	244.307	202.347	294.968
-8	60	63	243.83	201.901	294.467
-7	60	63	243.53	201.618	294.155
-6	60	63	243.425	201.526	294.036
-5	60	63	243.543	201.644	294.146
-4	60	63	243.917	201.985	294.553
-3	60	63	244.588	202.559	295.339
-2	60	63	245.601	203.382	296.584
-1	60	63	246.999	204.487	298.348
0	60	63	248.823	205.92	300.665
1	60	63	251.109	207.737	303.536
2	60	63	253.88	209.988	306.947
3	60	63	257.15	212.708	310.877
4	60	63	260.912	215.896	315.314
5	60	63	265.143	219.516	320.254
6	60	63	269.799	223.496	325.697
7	60	63	274.815	227.736	331.626
8	60	63	280.104	232.131	337.99
9	60	63	285.561	236.583	344.679
10	60	63	291.068	241.012	351.52
11	60	63	296.493	245.355	358.29
12	60	63	301.705	249.563	364.74
13	60	63	306.572	253.58	370.639
14	60	63	310.978	257.334	375.805
15	60	63	314.824	260.736	380.131
16	60	63	318.035	263.685	383.588
17	60	63	320.567	266.08	386.212
18	60	63	322.408	267.85	388.078
19	60	63	323.573	268.967	389.264
20	60	63	324.107	269.458	389.839
21	60	63	324.076	269.397	389.853
22	60	63	323.562	268.888	389.354
23	60	63	322.655	268.038	388.402
24	60	63	321.446	266.936	387.088
25	60	63	320.021	265.647	385.524
26	60	63	318.455	264.209	383.838
27	60	63	316.808	262.647	382.138
28	60	63	315.127	260.99	380.493
29	60	63	313.437	259.278	378.908
30	60	63	311.749	257.564	377.334
31	60	63	310.06	255.901	375.682
32	60	63	308.354	254.33	373.854
33	60	63	306.606	252.861	371.775
34	60	63	304.787	251.467	369.414
35	60	63	302.869	250.087	366.79
36	60	63	300.823	248.639	363.959
37	60	63	298.629	247.042	360.989
38	60	63	296.275	245.24	357.931
39	60	63	293.758	243.22	354.798
40	60	63	291.086	241.014	351.561
41	60	63	288.276	238.687	348.167
42	60	63	285.355	236.315	344.571
43	60	63	282.356	233.963	340.76
44	60	63	279.32	231.667	336.776
45	60	63	276.289	229.433	332.714
46	60	63	273.303	227.241	328.703
47	60	63	270.405	225.068	324.876
48	60	63	267.633	222.903	321.338
49	60	63	265.018	220.763	318.144
50	60	63	262.588	218.695	315.292
51	60	63	260.365	216.76	312.741
52	60	63	258.362	215.02	310.439
53	60	63	256.586	213.511	308.351
54	60	63	255.039	212.234	306.478
55	60	63	253.716	211.157	304.852
56	60	63	252.605	210.226	303.527
57	60	63	251.688	209.381	302.543
58	60	63	250.944	208.585	301.906
59	60	63	250.347	207.828	301.564
60	60	63	249.865	207.132	301.415
61	60	63	249.464	206.53	301.325
62	60	63	249.108	206.049	301.166
63	60	63	248.759	205.692	300.843
64	60	63	248.377	205.423	300.313
65	60	63	247.927	205.176	299.586
66	60	63	247.374	204.864	298.703
67	60	63	246.687	204.409	297.709
68	60	63	245.844	203.761	296.618
69	60	63	244.828	202.914	295.398
70	60	63	243.631	201.909	293.975
71	60	63	242.258	200.808	292.263
72	60	63	240.719	199.673	290.201
73	60	63	239.036	198.543	287.788
74	60	63	237.241	197.416	285.099
75	60	63	235.37	196.257	282.277
76	60	63	233.467	195.014	279.503
77	60	63	231.578	193.643	276.945
78	60	63	229.75	192.144	274.715
79	60	63	228.027	190.573	272.842
80	60	63	226.451	189.031	271.278
81	60	63	225.056	187.638	269.935
82	60	63	223.869	186.493	268.737
83	60	63	222.911	185.647	267.653
84	60	63	222.189	185.088	266.726
85	60	63	221.703	184.744	266.057
86	60	63	221.445	184.51	265.774
87	60	63	221.397	184.288	265.978
88	60	63	221.532	184.021	266.69
89	60	63	221.821	183.718	267.827
90	60	63	222.228	183.44	269.218
91	60	63	222.717	183.271	270.654
92	60	63	223.251	183.271	271.953
93	60	63	223.796	183.445	273.023
94	60	63	224.321	183.727	273.883
95	60	63	224.8	183.989	274.663
96	60	63	225.216	184.077	275.549
97	60	63	225.556	183.864	276.701
98	60	63	225.815	183.31	278.175
99	60	63	225.993	182.483	279.878
100	60	63	226.098	181.539	281.593
101	60	63	226.138	180.662	283.06
102	60	63	226.125	179.993	284.08
103	60	63	226.072	179.57	284.618
104	60	63	225.993	179.281	284.876
105	60	63	225.897	178.852	285.316
106	60	63	225.793	177.882	286.608
107	60	63	225.687	175.955	289.476
108	60	63	225.584	172.804	294.483
109	60	63	225.483	168.423	301.873
110	60	63	225.384	163.042	311.563
111	60	63	225.287	156.997	323.282
-153	80	63	24.1061	13.7165	42.3652
-152	80	63	24.8181	14.4442	42.6424
-151	80	63	25.5251	15.1567	42.9863
-150	80	63	26.2216	15.8433	43.3981
-149	80	63	26.9025	16.4955	43.8753
-148	80	63	27.5641	17.1086	44.4093
-147	80	63	28.2037	17.682	44.9863
-146	80	63	28.8204	18.2188	45.5911
-145	80	63	29.4148	18.7236	46.2108
-144	80	63	29.9892	19.2009	46.839
-143	80	63	30.5472	19.6543	47.4771
-142	80	63	31.0935	20.0862	48.1328
-141	80	63	31.6334	20.4986	48.8167
-140	80	63	32.1726	20.8949	49.5375
-139	80	63	32.7163	21.2801	50.2985
-138	80	63	33.2689	21.6617	51.0959
-137	80	63	33.8337	22.0478	51.9199
-136	80	63	34.4123	22.4463	52.7574
-135	80	63	35.0046	22.8623	53.5957
-134	80	63	35.6084	23.2972	54.4254
-133	80	63	36.2198	23.7479	55.2415
-132	80	63	36.8329	24.2079	56.042
-131	80	63	37.4405	24.6681	56.826
-130	80	63	38.0344	25.1193	57.5898
-129	80	63	38.606	25.5537	58.325
-128	80	63	39.1466	25.9657	59.0185
-127	80	63	39.6484	26.3519	59.654
-126	80	63	40.1048	26.7102	60.2164
-125	80	63	40.511	27.0388	60.6957
-124	80	63	40.8642	27.3348	61.0899
-123	80	63	41.1637	27.5945	61.4054
-122	80	63	41.4109	27.8138	61.6551
-121	80	63	41.6089	27.9901	61.854
-120	80	63	41.7623	28.1235	62.0155
-119	80	63	41.8765	28.2174	62.1474
-118	80	63	41.9571	28.2789	62.2515
-117	80	63	42.0097	28.3164	62.3247
-116	80	63	42.0387	28.3387	62.3619
-115	80	63	42.0478	28.3522	62.359
-114	80	63	42.0389	28.3602	62.3152
-113	80	63	42.0127	28.3624	62.2325
-112	80	63	41.968	28.3557	62.1149
-111	80	63	41.9025	28.3357	61.9649
-110	80	63	41.8128	28.2983	61.7815
-109	80	63	41.6946	28.2404	61.5587
-108	80	63	41.5437	28.1609	61.2862
-107	80	63	41.3557	28.0597	60.9519
-106	80	63	41.1271	27.9368	60.5453
-105	80	63	40.8554	27.7914	60.0607
-104	80	63	40.5394	27.6213	59.4989
-103	80	63	40.1791	27.4237	58.8673
-102	80	63	39.7764	27.1953	58.1777
-101	80	63	39.3344	26.9343	57.4434
-100	80	63	38.8577	26.6411	56.6764
-99	80	63	38.3518	26.3192	55.8856
-98	80	63	37.8231	25.9743	55.077
-97	80	63	37.2784	25.6138	54.2552
-96	80	63	36.725	25.2453	53.4249
-95	80	63	36.1701	24.8752	52.5936
-94	80	63	35.6209	24.5087	51.7712
-93	80	63	35.0844	24.1497	50.9701
-92	80	63	34.5675	23.8016	50.2028
-91	80	63	34.0768	23.4685	49.4804
-90	80	63	33.6191	23.1558	48.8104
-89	80	63	33.2007	22.8705	48.1969
-88	80	63	32.8283	22.6209	47.6415
-87	80	63	32.5082	22.4157	47.1449
-86	80	63	32.2471	22.2627	46.7094
-85	80	63	32.0514	22.1681	46.3409
-84	80	63	31.9274	22.1363	46.0491
-83	80	63	31.8812	22.1695	45.8472
-82	80	63	31.9185	22.2685	45.7503
-81	80	63	32.0443	22.4331	45.7733
-80	80	63	32.263	22.6633	45.9289
-79	80	63	32.5777	22.9591	46.2259
-78	80	63	32.9902	23.3207	46.669
-77	80	63	33.5011	23.7481	47.2596
-76	80	63	34.109	24.2397	47.9967
-75	80	63	34.8108	24.7921	48.8781
-74	80	63	35.6015	25.3995	49.9014
-73	80	63	36.4744	26.0536	51.0633
-72	80	63	37.4212	26.7451	52.3591
-71	80	63	38.4326	27.4648	53.7804
-70	80	63	39.4988	28.2052	55.3145
-69	80	63	40.6105	28.9619	56.9442
-68	80	63	41.7595	29.7334	58.6495
-67	80	63	42.94	30.5218	60.4107
-66	80	63	44.1496	31.3313	62.2122
-65	80	63	45.3901	32.1682	64.0464
-64	80	63	46.668	33.0406	65.916
-63	80	63	47.9953	33.9584	67.8344
-62	80	63	49.3891	34.9344	69.8248
-61	80	63	50.8718	35.9849	71.9175
-60	80	63	52.4702	37.1303	74.1478
-59	80	63	54.215	38.395	76.5534
-58	80	63	56.1396	39.8064	79.1746
-57	80	63	58.279	41.393	82.0536
-56	80	63	60.6684	43.182	85.2358
-55	80	63	63.342	45.1976	88.7704
-54	80	63	66.3311	47.4585	92.7085
-53	80	63	69.6622	49.9771	97.101
-52	80	63	73.3555	52.759	101.993
-51	80	63	77.4222	55.8039	107.415
-50	80	63	81.8629	59.1056	113.382
-49	80	63	86.6656	62.6527	119.882
-48	80	63	91.8038	66.4271	126.875
-47	80	63	97.2362	70.4019	134.298
-46	80	63	102.907	74.5396	142.069
-45	80	63	108.745	78.7893	150.09
-44	80	63	114.671	83.0879	158.26
-43	80	63	120.597	87.3629	166.474
-42	80	63	126.433	91.5388	174.629
-41	80	63	132.092	95.5447	182.618
-40	80	63	137.494	99.3223	190.336
-39	80	63	142.573	102.831	197.675
-38	80	63	147.277	106.047	204.535
-37	80	63	151.57	108.966	210.832
-36	80	63	155.435	111.591	216.506
-35	80	63	158.869	113.934	221.527
-34	80	63	161.88	116.006	225.896
-33	80	63	164.486	117.821	229.635
-32	80	63	166.711	119.394	232.781
-31	80	63	168.579	120.743	235.367
-30	80	63	170.115	121.888	237.424
-29	80	63	171.342	122.853	238.969
-28	80	63	172.28	123.66	240.016
-27	80	63	172.946	124.325	240.581
-26	80	63	173.357	124.858	240.694
-25	80	63	173.531	125.257	240.408
-24	80	63	173.487	125.515	239.794
-23	80	63	173.251	125.62	238.942
-22	80	63	172.852	125.566	237.945
-21	80	63	172.329	125.359	236.898
-20	80	63	171.727	125.02	235.883
-19	80	63	171.096	124.585	234.972
-18	80	63	170.494	124.104	234.226
-17	80	63	169.981	123.63	233.709
-16	80	63	169.616	123.217	233.485
-15	80	63	169.458	122.913	233.628
-14	80	63	169.561	122.758	234.209
-13	80	63	169.973	122.786	235.293
-12	80	63	170.732	123.03	236.929
-11	80	63	171.865	123.519	239.133
-10	80	63	173.388	124.283	241.894
-9	80	63	175.303	125.348	245.165
-8	80	63	177.597	126.733	248.876
-7	80	63	180.246	128.443	252.941
-6	80	63	183.211	130.469	257.274
-5	80	63	186.441	132.78	261.787
-4	80	63	189.877	135.332	266.406
-3	80	63	193.454	138.066	271.061
-2	80	63	197.101	140.916	275.687
-1	80	63	200.751	143.821	280.217
0	80	63	204.342	146.726	284.583
1	80	63	207.821	149.589	288.721
2	80	63	211.148	152.381	292.58
3	80	63	214.3	155.08	296.134
4	80	63	217.268	157.67	299.395
5	80	63	220.062	160.136	302.414
6	80	63	222.705	162.465	305.281
7	80	63	225.232	164.65	308.107
8	80	63	227.687	166.691	311.003
9	80	63	230.117	168.606	314.069
10	80	63	232.568	170.422	317.375
11	80	63	235.079	172.18	320.957
12	80	63	237.684	173.919	324.829
13	80	63	240.401	175.671	328.984
14	80	63	243.235	177.45	333.407
15	80	63	246.173	179.252	338.077
16	80	63	249.186	181.052	342.96
17	80	63	252.23	182.817	347.998
18	80	63	255.246	184.51	353.1
[truncated: 3,441 more rows]

## Sheet: BNT162b2-infect
time	age	dur	prediction	lci	uci
-146	20	56	26.3631	19.0377	36.5071
-145	20	56	27.5007	20.3355	37.1906
-144	20	56	28.7409	21.6446	38.1636
-143	20	56	30.0539	22.9421	39.3703
-142	20	56	31.4035	24.206	40.7412
-141	20	56	32.7477	25.4126	42.1999
-140	20	56	34.0409	26.5347	43.6706
-139	20	56	35.2372	27.5423	45.0819
-138	20	56	36.2933	28.4072	46.3686
-137	20	56	37.173	29.1089	47.4713
-136	20	56	37.8504	29.6384	48.3376
-135	20	56	38.312	30.0005	48.926
-134	20	56	38.5583	30.211	49.2118
-133	20	56	38.6031	30.2925	49.1936
-132	20	56	38.4716	30.2694	48.8965
-131	20	56	38.1979	30.1639	48.3716
-130	20	56	37.8206	29.9938	47.6897
-129	20	56	37.38	29.7723	46.9318
-128	20	56	36.9148	29.5106	46.1766
-127	20	56	36.459	29.2211	45.4898
-126	20	56	36.0409	28.9199	44.9152
-125	20	56	35.6812	28.6275	44.4728
-124	20	56	35.3934	28.3667	44.1607
-123	20	56	35.1834	28.1578	43.962
-122	20	56	35.0501	28.0146	43.8526
-121	20	56	34.9863	27.9414	43.8074
-120	20	56	34.9794	27.9323	43.8045
-119	20	56	35.0132	27.9723	43.8262
-118	20	56	35.0687	28.0402	43.8589
-117	20	56	35.1264	28.1124	43.8904
-116	20	56	35.1678	28.1675	43.9079
-115	20	56	35.1773	28.1897	43.8971
-114	20	56	35.1435	28.1706	43.8425
-113	20	56	35.0606	28.1093	43.7309
-112	20	56	34.929	28.0111	43.5554
-111	20	56	34.7552	27.8844	43.319
-110	20	56	34.5514	27.7395	43.036
-109	20	56	34.334	27.5869	42.7311
-108	20	56	34.1225	27.4378	42.4358
-107	20	56	33.9376	27.3042	42.1826
-106	20	56	33.7996	27.2002	42.0003
-105	20	56	33.7269	27.1417	41.91
-104	20	56	33.7347	27.1457	41.9231
-103	20	56	33.834	27.2281	42.0426
-102	20	56	34.0308	27.4007	42.2651
-101	20	56	34.3259	27.6691	42.5843
-100	20	56	34.7144	28.03	42.9928
-99	20	56	35.1854	28.4704	43.4842
-98	20	56	35.7232	28.9687	44.0526
-97	20	56	36.3072	29.4966	44.6904
-96	20	56	36.9135	30.0233	45.3849
-95	20	56	37.5161	30.5202	46.1156
-94	20	56	38.0896	30.9659	46.852
-93	20	56	38.6105	31.3473	47.5564
-92	20	56	39.0601	31.6604	48.1891
-91	20	56	39.426	31.9074	48.7164
-90	20	56	39.7037	32.0937	49.1183
-89	20	56	39.8968	32.2261	49.3933
-88	20	56	40.0166	32.3115	49.559
-87	20	56	40.081	32.3569	49.6489
-86	20	56	40.1126	32.371	49.7056
-85	20	56	40.1363	32.366	49.772
-84	20	56	40.1768	32.3585	49.8842
-83	20	56	40.2565	32.3693	50.0657
-82	20	56	40.3931	32.4207	50.3261
-81	20	56	40.5981	32.533	50.6626
-80	20	56	40.8755	32.7206	51.0627
-79	20	56	41.2208	32.988	51.5082
-78	20	56	41.6212	33.328	51.978
-77	20	56	42.0556	33.7211	52.45
-76	20	56	42.4959	34.137	52.9016
-75	20	56	42.9092	34.538	53.3093
-74	20	56	43.2604	34.8841	53.648
-73	20	56	43.5164	35.1391	53.891
-72	20	56	43.65	35.2761	54.0118
-71	20	56	43.6443	35.2818	53.9888
-70	20	56	43.496	35.158	53.8113
-69	20	56	43.2178	34.9207	53.4864
-68	20	56	42.8396	34.5982	53.0441
-67	20	56	42.4066	34.229	52.538
-66	20	56	41.9782	33.8599	52.043
-65	20	56	41.6241	33.5444	51.6497
-64	20	56	41.4221	33.3431	51.4586
-63	20	56	41.4561	33.3227	51.5746
-62	20	56	41.8151	33.5567	52.1058
-61	20	56	42.5946	34.1259	53.1649
-60	20	56	43.899	35.1193	54.8737
-59	20	56	45.8458	36.6365	57.37
-58	20	56	48.5704	38.7904	60.8161
-57	20	56	52.2317	41.7103	65.407
-56	20	56	57.0167	45.5451	71.3776
-55	20	56	63.1434	50.4649	79.0072
-54	20	56	70.8603	56.6607	88.6185
-53	20	56	80.4392	64.3397	100.567
-52	20	56	92.16	73.7153	115.22
-51	20	56	106.283	84.9881	132.914
-50	20	56	123.01	98.3173	153.904
-49	20	56	142.429	113.781	178.291
-48	20	56	164.461	131.325	205.957
-47	20	56	188.799	150.72	236.498
-46	20	56	214.876	171.516	269.197
-45	20	56	241.864	193.043	303.031
-44	20	56	268.72	214.445	336.732
-43	20	56	294.285	234.768	368.891
-42	20	56	317.416	253.084	398.1
-41	20	56	337.134	268.628	423.11
-40	20	56	352.752	280.899	442.983
-39	20	56	363.954	289.718	457.21
-38	20	56	370.813	295.213	465.773
-37	20	56	373.747	297.756	469.131
-36	20	56	373.429	297.88	468.14
-35	20	56	370.682	296.189	463.911
-34	20	56	366.367	293.287	457.657
-33	20	56	361.298	289.728	450.547
-32	20	56	356.182	286.001	443.585
-31	20	56	351.587	282.513	437.548
-30	20	56	347.924	279.59	432.96
-29	20	56	345.459	277.47	430.107
-28	20	56	344.316	276.301	429.074
-27	20	56	344.497	276.127	429.796
-26	20	56	345.893	276.888	432.095
-25	20	56	348.301	278.423	435.717
-24	20	56	351.442	280.487	440.346
-23	20	56	354.976	282.774	445.614
-22	20	56	358.53	284.958	451.097
-21	20	56	361.718	286.73	456.319
-20	20	56	364.181	287.837	460.774
-19	20	56	365.606	288.102	463.96
-18	20	56	365.765	287.438	465.436
-17	20	56	364.526	285.833	464.885
-16	20	56	361.873	283.343	462.168
-15	20	56	357.895	280.071	457.345
-14	20	56	352.783	276.154	450.676
-13	20	56	346.798	271.747	442.577
-12	20	56	340.253	267.027	433.561
-11	20	56	333.479	262.18	424.168
-10	20	56	326.801	257.406	414.906
-9	20	56	320.519	252.903	406.213
-8	20	56	314.891	248.863	398.439
-7	20	56	310.127	245.447	391.852
-6	20	56	306.383	242.774	386.658
-5	20	56	303.766	240.91	383.023
-4	20	56	302.333	239.857	381.081
-3	20	56	302.095	239.567	380.944
-2	20	56	303.028	239.952	382.683
-1	20	56	305.067	240.907	386.314
0	20	56	308.12	242.329	391.773
1	20	56	312.068	244.133	398.908
2	20	56	316.772	246.252	407.485
3	20	56	322.075	248.631	417.215
4	20	56	327.815	251.207	427.787
5	20	56	333.825	253.896	438.915
6	20	56	339.941	256.591	450.366
7	20	56	346.015	259.159	461.98
8	20	56	351.914	261.46	473.662
9	20	56	357.528	263.366	485.355
10	20	56	362.773	264.794	497.007
11	20	56	367.593	265.714	508.532
12	20	56	371.955	266.164	519.795
13	20	56	375.855	266.234	530.612
14	20	56	379.305	266.045	540.78
15	20	56	382.334	265.725	550.113
16	20	56	384.983	265.381	558.487
17	20	56	387.298	265.08	565.866
18	20	56	389.33	264.849	572.318
19	20	56	391.128	264.672	578.001
20	20	56	392.739	264.508	583.134
21	20	56	394.207	264.305	587.954
22	20	56	395.572	264.019	592.674
23	20	56	396.869	263.628	597.452
24	20	56	398.132	263.139	602.376
25	20	56	399.387	262.58	607.474
26	20	56	400.663	261.99	612.736
27	20	56	401.982	261.41	618.145
28	20	56	403.365	260.867	623.704
29	20	56	404.831	260.368	629.447
30	20	56	406.392	259.906	635.438
31	20	56	408.057	259.458	641.763
32	20	56	409.828	258.995	648.503
33	20	56	411.702	258.49	655.725
34	20	56	413.664	257.915	663.468
35	20	56	415.695	257.241	671.753
36	20	56	417.765	256.435	680.592
37	20	56	419.837	255.453	690.005
38	20	56	421.87	254.24	700.025
39	20	56	423.816	252.738	710.696
40	20	56	425.626	250.894	722.049
41	20	56	427.254	248.676	734.07
42	20	56	428.656	246.088	746.67
43	20	56	429.798	243.169	759.663
44	20	56	430.652	239.997	772.765
45	20	56	431.205	236.674	785.626
46	20	56	431.454	233.313	797.869
47	20	56	431.413	230.015	809.152
48	20	56	431.105	226.864	819.22
49	20	56	430.564	223.912	827.937
50	20	56	429.833	221.187	835.296
51	20	56	428.96	218.692	841.394
52	20	56	427.993	216.422	846.394
53	20	56	426.981	214.368	850.466
54	20	56	425.965	212.531	853.739
55	20	56	424.978	210.921	856.274
56	20	56	424.044	209.559	858.057
57	20	56	423.176	208.467	859.022
58	20	56	422.371	207.658	859.092
59	20	56	421.617	207.128	858.218
60	20	56	420.889	206.847	856.417
61	20	56	420.152	206.759	853.784
62	20	56	419.366	206.786	850.479
63	20	56	418.483	206.836	846.7
64	20	56	417.455	206.814	842.636
65	20	56	416.237	206.639	838.434
66	20	56	414.786	206.249	834.175
67	20	56	413.067	205.602	829.878
68	20	56	411.053	204.677	825.521
69	20	56	408.729	203.463	821.078
70	20	56	406.089	201.956	816.554
71	20	56	403.137	200.148	811.997
72	20	56	399.888	198.032	807.497
73	20	56	396.365	195.612	803.148
74	20	56	392.595	192.903	799.007
75	20	56	388.613	189.949	795.055
76	20	56	384.451	186.815	791.168
77	20	56	380.145	183.592	787.126
78	20	56	375.729	180.378	782.647
79	20	56	371.234	177.267	777.439
80	20	56	366.69	174.339	771.264
81	20	56	362.122	171.643	763.982
82	20	56	357.555	169.202	755.578
83	20	56	353.01	167.011	746.155
84	20	56	348.509	165.047	735.903
85	20	56	344.073	163.28	725.049
86	20	56	339.724	161.683	713.819
87	20	56	335.485	160.237	702.399
88	20	56	331.384	158.937	690.935
89	20	56	327.448	157.784	679.55
90	20	56	323.709	156.779	668.376
91	20	56	320.199	155.913	657.594
92	20	56	316.953	155.161	647.449
93	20	56	314.005	154.482	638.255
94	20	56	311.389	153.823	630.354
95	20	56	309.136	153.132	624.071
96	20	56	307.276	152.374	619.651
97	20	56	305.833	151.543	617.209
98	20	56	304.826	150.669	616.709
99	20	56	304.269	149.811	617.976
100	20	56	304.167	149.043	620.744
101	20	56	304.521	148.439	624.721
102	20	56	305.323	148.053	629.656
103	20	56	306.559	147.906	635.392
104	20	56	308.207	147.99	641.877
105	20	56	310.24	148.269	649.15
106	20	56	312.625	148.693	657.286
107	20	56	315.325	149.221	666.326
108	20	56	318.303	149.826	676.227
109	20	56	321.517	150.509	686.824
110	20	56	324.928	151.29	697.85
111	20	56	328.497	152.2	709.002
112	20	56	332.191	153.26	720.023
113	20	56	335.979	154.462	730.807
114	20	56	339.839	155.761	741.462
115	20	56	343.752	157.067	752.323
116	20	56	347.707	158.266	763.906
117	20	56	351.701	159.234	776.804
118	20	56	355.734	159.871	791.556
119	20	56	359.814	160.122	808.545
120	20	56	363.95	159.985	827.953
121	20	56	368.157	159.494	849.811
122	20	56	372.447	158.688	874.148
123	20	56	376.834	157.573	901.198
124	20	56	381.331	156.085	931.629
125	20	56	385.946	154.082	966.725
126	20	56	390.685	151.355	1008.46
127	20	56	395.549	147.681	1059.44
128	20	56	400.536	142.889	1122.75
129	20	56	405.639	136.925	1201.7
130	20	56	410.849	129.889	1299.55
131	20	56	416.157	122.012	1419.43
132	20	56	421.55	113.607	1564.2
133	20	56	427.02	104.998	1736.66
-146	40	56	27.84	20.9354	37.0217
-145	40	56	27.8649	21.2293	36.5746
-144	40	56	27.8853	21.4423	36.2643
-143	40	56	27.9037	21.5927	36.0591
-142	40	56	27.9214	21.6988	35.9285
-141	40	56	27.939	21.7739	35.8498
-140	40	56	27.9556	21.8245	35.8091
-139	40	56	27.9688	21.8514	35.7988
-138	40	56	27.975	21.8532	35.8116
-137	40	56	27.9695	21.8296	35.8363
-136	40	56	27.9467	21.7829	35.8547
-135	40	56	27.9011	21.7188	35.8432
-134	40	56	27.8273	21.644	35.7772
-133	40	56	27.721	21.564	35.6361
-132	40	56	27.5795	21.4813	35.4088
-131	40	56	27.4022	21.3944	35.097
-130	40	56	27.1912	21.298	34.715
-129	40	56	26.9512	21.1847	34.2875
-128	40	56	26.6899	21.048	33.8442
-127	40	56	26.4172	20.8852	33.4145
-126	40	56	26.145	20.7002	33.0221
-125	40	56	25.8868	20.5037	32.6832
-124	40	56	25.6564	20.3125	32.4063
-123	40	56	25.4679	20.1459	32.1959
-122	40	56	25.3346	20.0228	32.0555
-121	40	56	25.2682	19.9582	31.9909
-120	40	56	25.2788	19.9625	32.0108
-119	40	56	25.3738	20.0407	32.126
-118	40	56	25.558	20.1937	32.3473
-117	40	56	25.8329	20.4193	32.6817
-116	40	56	26.1963	20.7137	33.13
-115	40	56	26.6421	21.0724	33.684
-114	40	56	27.1603	21.4902	34.3264
-113	40	56	27.7363	21.9602	35.0316
-112	40	56	28.3516	22.4727	35.7683
-111	40	56	28.984	23.0134	36.5036
-110	40	56	29.6087	23.5627	37.206
-109	40	56	30.1994	24.0962	37.8484
-108	40	56	30.7299	24.5864	38.4087
-107	40	56	31.1763	25.0059	38.8694
-106	40	56	31.5186	25.332	39.2161
-105	40	56	31.7426	25.55	39.4361
-104	40	56	31.8409	25.6553	39.5179
-103	40	56	31.814	25.6533	39.4543
-102	40	56	31.6698	25.5571	39.2447
-101	40	56	31.4227	25.3831	38.8994
-100	40	56	31.0924	25.1486	38.4411
-99	40	56	30.7019	24.8688	37.9033
-98	40	56	30.2759	24.5563	37.3277
-97	40	56	29.8387	24.2222	36.7575
-96	40	56	29.4129	23.8773	36.2318
-95	40	56	29.0182	23.5344	35.7798
-94	40	56	28.6709	23.2087	35.4186
-93	40	56	28.3832	22.9172	35.1529
-92	40	56	28.1633	22.6765	34.9777
-91	40	56	28.0158	22.5005	34.8829
-90	40	56	27.9415	22.3981	34.8568
-89	40	56	27.9382	22.3721	34.889
-88	40	56	28.0011	22.4196	34.9723
-87	40	56	28.1233	22.532	35.1021
-86	40	56	28.2961	22.6972	35.2761
-85	40	56	28.5098	22.9017	35.4912
-84	40	56	28.7542	23.1321	35.7425
-83	40	56	29.0187	23.3775	36.0211
-82	40	56	29.2932	23.6298	36.3139
-81	40	56	29.5681	23.8837	36.6054
-80	40	56	29.8346	24.1353	36.8799
-79	40	56	30.0849	24.3806	37.1239
-78	40	56	30.312	24.6142	37.3287
-77	40	56	30.5097	24.8287	37.4906
-76	40	56	30.6729	25.0152	37.6101
-75	40	56	30.7968	25.1646	37.6897
-74	40	56	30.878	25.2696	37.7311
-73	40	56	30.9136	25.3264	37.7334
-72	40	56	30.9024	25.3356	37.6924
-71	40	56	30.8449	25.3018	37.6024
-70	40	56	30.7441	25.2324	37.4597
-69	40	56	30.6061	25.1362	37.2663
-68	40	56	30.4409	25.022	37.0333
-67	40	56	30.2628	24.8989	36.7822
-66	40	56	30.0909	24.7767	36.545
-65	40	56	29.9495	24.668	36.3617
-64	40	56	29.8678	24.5906	36.2774
-63	40	56	29.8806	24.5698	36.3393
-62	40	56	30.0281	24.639	36.5959
-61	40	56	30.3564	24.8402	37.0974
-60	40	56	30.9183	25.2232	37.8994
-59	40	56	31.7752	25.8447	39.0666
-58	40	56	32.9987	26.7685	40.679
-57	40	56	34.6739	28.067	42.8361
-56	40	56	36.9029	29.8234	45.6629
-55	40	56	39.8093	32.1361	49.3148
-54	40	56	43.543	35.1227	53.982
-53	40	56	48.284	38.9252	59.8929
-52	40	56	54.2459	43.7144	67.3147
-51	40	56	61.6754	49.6916	76.5492
-50	40	56	70.8471	57.0877	87.923
-49	40	56	82.0498	66.153	101.767
-48	40	56	95.5612	77.138	118.385
-47	40	56	111.609	90.2596	138.009
-46	40	56	130.32	105.652	160.748
-45	40	56	151.655	123.308	186.519
-44	40	56	175.346	143.013	214.99
-43	40	56	200.854	164.302	245.536
-42	40	56	227.347	186.449	277.217
-41	40	56	253.747	208.502	308.809
-40	40	56	278.815	229.387	338.893
-39	40	56	301.301	248.035	366.005
-38	40	56	320.107	263.529	388.831
-37	40	56	334.441	275.222	406.402
-36	40	56	343.92	282.804	418.242
-35	40	56	348.603	286.329	424.422
-34	40	56	348.951	286.173	425.501
-33	40	56	345.722	282.966	422.395
-32	40	56	339.844	277.5	416.196
-31	40	56	332.292	270.626	408.01
-30	40	56	323.978	263.167	398.841
-29	40	56	315.681	255.837	389.523
-28	40	56	308.014	249.205	380.702
-27	40	56	301.413	243.666	372.844
-26	40	56	296.143	239.448	366.262
-25	40	56	292.322	236.621	361.136
-24	40	56	289.936	235.117	357.538
-23	40	56	288.861	234.757	355.435
-22	40	56	288.881	235.278	354.698
-21	40	56	289.708	236.361	355.096
-20	40	56	291	237.672	356.294
-19	40	56	292.389	238.891	357.868
-18	40	56	293.508	239.742	359.332
-17	40	56	294.023	240.006	360.197
-16	40	56	293.668	239.534	360.035
-15	40	56	292.271	238.244	358.549
-14	40	56	289.775	236.124	355.615
-13	40	56	286.242	233.233	351.298
-12	40	56	281.846	229.697	345.836
-11	40	56	276.854	225.703	339.598
-10	40	56	271.593	221.493	333.025
-9	40	56	266.422	217.343	326.583
-8	40	56	261.702	213.545	320.718
-7	40	56	257.77	210.378	315.839
-6	40	56	254.927	208.09	312.307
-5	40	56	253.424	206.882	310.435
-4	40	56	253.458	206.899	310.494
-3	40	56	255.175	208.23	312.703
-2	40	56	258.666	210.915	317.227
-1	40	56	263.965	214.952	324.154
0	40	56	271.049	220.309	333.475
1	40	56	279.83	226.929	345.063
2	40	56	290.148	234.726	358.656
3	40	56	301.77	243.58	373.861
4	40	56	314.387	253.323	390.171
5	40	56	327.622	263.727	406.998
6	40	56	341.042	274.491	423.729
7	40	56	354.185	285.252	439.776
8	40	56	366.591	295.598	454.634
9	40	56	377.838	305.107	467.907
10	40	56	387.58	313.398	479.323
11	40	56	395.575	320.186	488.714
12	40	56	401.7	325.33	495.999
13	40	56	405.964	328.848	501.165
14	40	56	408.49	330.902	504.27
15	40	56	409.496	331.754	505.456
16	40	56	409.268	331.706	504.965
17	40	56	408.124	331.047	503.147
18	40	56	406.389	330.014	500.44
19	40	56	404.364	328.776	497.331
20	40	56	402.312	327.437	494.31
21	40	56	400.443	326.057	491.8
22	40	56	398.91	324.677	490.115
23	40	56	397.808	323.343	489.422
24	40	56	397.181	322.112	489.746
25	40	56	397.029	321.048	490.992
26	40	56	397.313	320.2	492.995
27	40	56	397.969	319.591	495.569
28	40	56	398.921	319.204	498.546
29	40	56	400.084	318.988	501.796
30	40	56	401.378	318.875	505.227
31	40	56	402.733	318.798	508.767
32	40	56	404.094	318.715	512.345
33	40	56	405.423	318.619	515.875
34	40	56	406.697	318.54	519.253
35	40	56	407.907	318.525	522.371
36	40	56	409.051	318.62	525.15
37	40	56	410.131	318.84	527.561
38	40	56	411.145	319.153	529.653
39	40	56	412.082	319.464	531.553
40	40	56	412.921	319.629	533.443
41	40	56	413.625	319.473	535.523
42	40	56	414.144	318.828	537.955
43	40	56	414.419	317.566	540.811
44	40	56	414.384	315.622	544.049
45	40	56	413.976	313.005	547.518
46	40	56	413.14	309.775	550.996
47	40	56	411.841	306.021	554.252
48	40	56	410.065	301.836	557.101
49	40	56	407.83	297.306	559.442
50	40	56	405.186	292.505	561.276
51	40	56	402.214	287.51	562.681
52	40	56	399.022	282.41	563.786
53	40	56	395.739	277.32	564.725
54	40	56	392.507	272.382	565.607
55	40	56	389.468	267.756	566.504
56	40	56	386.757	263.601	567.452
57	40	56	384.492	260.054	568.476
58	40	56	382.765	257.21	569.608
59	40	56	381.633	255.107	570.914
60	40	56	381.119	253.718	572.49
61	40	56	381.202	252.959	574.46
62	40	56	381.823	252.693	576.94
63	40	56	382.886	252.762	579.997
64	40	56	384.259	253.001	583.615
65	40	56	385.788	253.264	587.656
66	40	56	387.3	253.438	591.868
67	40	56	388.623	253.444	595.904
68	40	56	389.595	253.233	599.386
69	40	56	390.077	252.769	601.971
70	40	56	389.969	252.023	603.42
71	40	56	389.219	250.964	603.64
72	40	56	387.827	249.563	602.693
73	40	56	385.844	247.809	600.769
74	40	56	383.371	245.723	598.127
75	40	56	380.548	243.374	595.038
76	40	56	377.54	240.878	591.736
77	40	56	374.524	238.394	588.39
78	40	56	371.677	236.097	585.114
79	40	56	369.156	234.155	581.991
80	40	56	367.093	232.697	579.109
81	40	56	365.583	231.796	576.587
82	40	56	364.677	231.454	574.582
83	40	56	364.383	231.609	573.271
84	40	56	364.658	232.146	572.811
85	40	56	365.418	232.918	573.291
86	40	56	366.536	233.779	574.681
87	40	56	367.856	234.601	576.8
88	40	56	369.198	235.288	579.32
89	40	56	370.375	235.775	581.815
90	40	56	371.203	236.015	583.827
91	40	56	371.523	235.964	584.958
92	40	56	371.204	235.567	584.942
93	40	56	370.166	234.757	583.681
94	40	56	368.378	233.469	581.245
95	40	56	365.864	231.66	577.813
96	40	56	362.698	229.337	573.608
97	40	56	358.995	226.57	568.821
98	40	56	354.904	223.498	563.572
99	40	56	350.586	220.306	557.909
100	40	56	346.206	217.198	551.841
101	40	56	341.916	214.351	545.397
102	40	56	337.846	211.89	538.674
103	40	56	334.094	209.864	531.863
104	40	56	330.724	208.244	525.242
105	40	56	327.763	206.941	519.126
106	40	56	325.198	205.827	513.8
107	40	56	322.99	204.782	509.432
108	40	56	321.068	203.719	506.014
109	40	56	319.347	202.612	503.339
110	40	56	317.734	201.49	501.04
111	40	56	316.135	200.413	498.679
112	40	56	314.473	199.436	495.864
113	40	56	312.687	198.578	492.367
114	40	56	310.751	197.802	488.195
115	40	56	308.667	197.009	483.609
116	40	56	306.475	196.066	479.057
117	40	56	304.246	194.849	475.064
118	40	56	302.079	193.298	472.079
119	40	56	300.091	191.458	470.363
120	40	56	298.411	189.495	469.93
121	40	56	297.166	187.653	470.592
122	40	56	296.477	186.196	472.076
123	40	56	296.446	185.329	474.185
124	40	56	297.151	185.126	476.965
125	40	56	298.64	185.48	480.838
126	40	56	300.929	186.075	486.676
127	40	56	303.998	186.409	495.765
128	40	56	307.794	185.882	509.661
129	40	56	312.23	183.965	529.924
130	40	56	317.197	180.366	557.831
131	40	56	322.571	175.113	594.198
132	40	56	328.227	168.495	639.385
133	40	56	334.062	160.926	693.471
-146	60	56	32.9881	19.484	55.8515
-145	60	56	33.0799	19.709	55.5218
-144	60	56	33.1092	19.8727	55.1622
-143	60	56	33.0846	19.9915	54.7529
-142	60	56	33.0158	20.0791	54.2874
-141	60	56	32.9134	20.1455	53.7734
-140	60	56	32.7879	20.1963	53.2298
-139	60	56	32.6495	20.2352	52.6801
-138	60	56	32.5076	20.2652	52.1458
-137	60	56	32.3703	20.2909	51.6407
-136	60	56	32.2441	20.3186	51.1689
-135	60	56	32.1338	20.3558	50.7265
-134	60	56	32.0426	20.4096	50.306
-133	60	56	31.972	20.4845	49.9016
-132	60	56	31.9219	20.5801	49.514
-131	60	56	31.8908	20.6911	49.1527
-130	60	56	31.8763	20.8069	48.8349
-129	60	56	31.8753	20.9138	48.582
-128	60	56	31.884	20.9981	48.4135
-127	60	56	31.899	21.0491	48.3416
-126	60	56	31.9169	21.0618	48.3666
-125	60	56	31.9351	21.0378	48.4769
-124	60	56	31.9518	20.9842	48.6518
-123	60	56	31.9664	20.9108	48.8672
-122	60	56	31.9794	20.828	49.1013
-121	60	56	31.9923	20.7442	49.3395
-120	60	56	32.0079	20.6655	49.5757
-119	60	56	32.03	20.596	49.8117
-118	60	56	32.0628	20.5387	50.053
-117	60	56	32.1113	20.4974	50.3058
-116	60	56	32.1807	20.4775	50.5724
-115	60	56	32.276	20.4864	50.8504
-114	60	56	32.4021	20.5327	51.1327
-113	60	56	32.5633	20.6253	51.4111
-112	60	56	32.7635	20.7714	51.679
-111	60	56	33.0057	20.9754	51.9358
-110	60	56	33.2922	21.2377	52.1888
-109	60	56	33.6244	21.5543	52.4536
-108	60	56	34.0031	21.9178	52.7523
-107	60	56	34.4284	22.3182	53.1097
-106	60	56	34.8995	22.745	53.5491
-105	60	56	35.4152	23.189	54.0875
-104	60	56	35.9739	23.6439	54.7338
-103	60	56	36.5733	24.1064	55.4877
-102	60	56	37.2112	24.5759	56.3427
-101	60	56	37.8846	25.0527	57.2889
-100	60	56	38.5904	25.5364	58.3175
-99	60	56	39.3251	26.0247	59.423
-98	60	56	40.0847	26.513	60.6036
-97	60	56	40.8646	26.9956	61.8588
-96	60	56	41.6595	27.4668	63.1859
-95	60	56	42.4634	27.9229	64.5756
-94	60	56	43.2692	28.3632	66.009
-93	60	56	44.0691	28.7899	67.4573
-92	60	56	44.854	29.207	68.8837
-91	60	56	45.6143	29.6187	70.2484
-90	60	56	46.3395	30.0272	71.5134
-89	60	56	47.0187	30.4314	72.6473
-88	60	56	47.6412	30.8263	73.6283
-87	60	56	48.1966	31.2035	74.4439
-86	60	56	48.6754	31.5531	75.0891
-85	60	56	49.0698	31.8655	75.563
-84	60	56	49.374	32.1334	75.8646
-83	60	56	49.5844	32.3535	75.9921
-82	60	56	49.7004	32.5262	75.9427
-81	60	56	49.7242	32.655	75.7157
-80	60	56	49.6611	32.7447	75.3167
-79	60	56	49.5189	32.7995	74.7611
-78	60	56	49.3084	32.822	74.0759
-77	60	56	49.0423	32.8129	73.2988
-76	60	56	48.735	32.7718	72.4741
-75	60	56	48.4026	32.6991	71.6475
-74	60	56	48.0616	32.5982	70.8602
-73	60	56	47.7294	32.4771	70.1447
-72	60	56	47.4235	32.3484	69.5238
-71	60	56	47.1616	32.2292	69.0125
-70	60	56	46.9615	32.1383	68.6217
-69	60	56	46.8411	32.0943	68.3639
-68	60	56	46.8188	32.1136	68.2576
-67	60	56	46.9134	32.2095	68.3296
-66	60	56	47.1446	32.3923	68.6156
-65	60	56	47.5338	32.671	69.1581
-64	60	56	48.1038	33.0551	70.0035
-63	60	56	48.8798	33.5572	71.1988
-62	60	56	49.8897	34.1942	72.7895
-61	60	56	51.1645	34.9882	74.8198
-60	60	56	52.739	35.9661	77.334
-59	60	56	54.6518	37.1586	80.3803
-58	60	56	56.9458	38.5986	84.0142
-57	60	56	59.6684	40.3201	88.3013
-56	60	56	62.8708	42.3577	93.3181
-55	60	56	66.6082	44.7469	99.1501
-54	60	56	70.9381	47.5245	105.887
-53	60	56	75.9187	50.7303	113.614
-52	60	56	81.6066	54.407	122.404
-51	60	56	88.053	58.6	132.309
-50	60	56	95.2996	63.3545	143.353
-49	60	56	103.373	68.7098	155.523
-48	60	56	112.278	74.692	168.779
-47	60	56	121.994	81.304	183.049
-46	60	56	132.466	88.5155	198.239
-45	60	56	143.601	96.2546	214.237
-44	60	56	155.269	104.405	230.912
-43	60	56	167.299	112.81	248.107
-42	60	56	179.489	121.285	265.625
-41	60	56	191.613	129.637	283.217
-40	60	56	203.431	137.683	300.574
-39	60	56	214.709	145.271	317.337
-38	60	56	225.232	152.283	333.126
-37	60	56	234.819	158.638	347.583
-36	60	56	243.334	164.284	360.423
-35	60	56	250.695	169.19	371.466
-34	60	56	256.875	173.343	380.659
-33	60	56	261.897	176.75	388.064
-32	60	56	265.831	179.433	393.831
-31	60	56	268.78	181.443	398.156
-30	60	56	270.869	182.856	401.243
-29	60	56	272.234	183.771	403.281
-28	60	56	273.011	184.298	404.427
-27	60	56	273.328	184.547	404.818
-26	60	56	273.298	184.615	404.581
-25	60	56	273.016	184.57	403.845
-24	60	56	272.559	184.453	402.751
-23	60	56	271.985	184.274	401.445
-22	60	56	271.339	184.03	400.07
-21	60	56	270.652	183.708	398.745
-20	60	56	269.95	183.304	397.554
-19	60	56	269.256	182.828	396.54
-18	60	56	268.593	182.311	395.709
-17	60	56	267.991	181.798	395.049
-16	60	56	267.487	181.344	394.55
-15	60	56	267.127	181.004	394.229
-14	60	56	266.964	180.825	394.137
-13	60	56	267.062	180.851	394.369
-12	60	56	267.487	181.117	395.046
-11	60	56	268.311	181.656	396.304
-10	60	56	269.604	182.505	398.272
-9	60	56	271.432	183.705	401.052
-8	60	56	273.852	185.303	404.717
-7	60	56	276.913	187.342	409.308
-6	60	56	280.645	189.856	414.849
-5	60	56	285.063	192.857	421.353
-4	60	56	290.161	196.329	428.837
-3	60	56	295.909	200.224	437.321
-2	60	56	302.255	204.463	446.821
-1	60	56	309.126	208.95	457.328
0	60	56	316.424	213.584	468.781
1	60	56	324.034	218.27	481.045
2	60	56	331.826	222.939	493.896
3	60	56	339.665	227.544	507.034
4	60	56	347.412	232.059	520.104
5	60	56	354.935	236.473	532.743
6	60	56	362.12	240.771	544.628
7	60	56	368.87	244.934	555.518
8	60	56	375.118	248.93	565.273
9	60	56	380.824	252.721	573.861
10	60	56	385.976	256.271	581.328
11	60	56	390.591	259.56	587.768
12	60	56	394.707	262.595	593.284
13	60	56	398.376	265.408	597.961
14	60	56	401.66	268.055	601.859
15	60	56	404.62	270.597	605.024
16	60	56	407.31	273.085	607.51
17	60	56	409.773	275.536	609.408
18	60	56	412.032	277.923	610.853
19	60	56	414.094	280.173	612.029
20	60	56	415.946	282.173	613.139
21	60	56	417.558	283.797	614.364
22	60	56	418.885	284.926	615.827
23	60	56	419.878	285.479	617.548
24	60	56	420.482	285.426	619.443
25	60	56	420.651	284.787	621.332
26	60	56	420.352	283.625	622.99
27	60	56	419.567	282.023	624.193
28	60	56	418.304	280.068	624.768
29	60	56	416.592	277.846	624.623
30	60	56	414.487	275.431	623.749
31	60	56	412.067	272.9	622.204
32	60	56	409.426	270.336	620.079
33	60	56	406.669	267.832	617.475
34	60	56	403.909	265.498	614.477
35	60	56	401.252	263.442	611.152
36	60	56	398.799	261.768	607.563
37	60	56	396.633	260.55	603.792
38	60	56	394.818	259.824	599.95
39	60	56	393.395	259.578	596.198
40	60	56	392.38	259.75	592.731
41	60	56	391.76	260.237	589.755
42	60	56	391.503	260.914	587.45
43	60	56	391.549	261.653	585.932
44	60	56	391.825	262.344	585.212
45	60	56	392.241	262.909	585.194
46	60	56	392.701	263.305	585.687
47	60	56	393.11	263.512	586.445
48	60	56	393.376	263.519	587.224
49	60	56	393.42	263.305	587.832
50	60	56	393.182	262.84	588.162
51	60	56	392.623	262.077	588.197
52	60	56	391.726	260.974	587.987
53	60	56	390.499	259.51	587.605
54	60	56	388.972	257.704	587.106
55	60	56	387.194	255.619	586.494
56	60	56	385.226	253.364	585.714
57	60	56	383.137	251.069	584.677
58	60	56	381.001	248.867	583.291
59	60	56	378.884	246.865	581.506
60	60	56	376.847	245.128	579.344
61	60	56	374.936	243.676	576.901
62	60	56	373.183	242.482	574.335
63	60	56	371.605	241.492	571.82
64	60	56	370.199	240.644	569.505
65	60	56	368.952	239.885	567.462
66	60	56	367.835	239.191	565.666
67	60	56	366.81	238.565	563.995
68	60	56	365.835	238.029	562.264
69	60	56	364.864	237.608	560.274
70	60	56	363.857	237.316	557.872
71	60	56	362.778	237.135	554.992
72	60	56	361.602	237.015	551.677
73	60	56	360.313	236.88	548.062
74	60	56	358.909	236.644	544.343
75	60	56	357.402	236.235	540.717
76	60	56	355.812	235.613	537.331
77	60	56	354.17	234.787	534.258
78	60	56	352.514	233.809	531.486
79	60	56	350.883	232.76	528.952
80	60	56	349.317	231.724	526.585
81	60	56	347.853	230.767	524.348
82	60	56	346.524	229.919	522.266
83	60	56	345.353	229.174	520.428
84	60	56	344.357	228.499	518.958
85	60	56	343.542	227.852	517.975
86	60	56	342.909	227.204	517.536
87	60	56	342.448	226.559	517.614
88	60	56	342.144	225.953	518.084
89	60	56	341.98	225.444	518.756
90	60	56	341.934	225.093	519.425
91	60	56	341.983	224.938	519.932
92	60	56	342.106	224.981	520.208
93	60	56	342.284	225.175	520.298
94	60	56	342.496	225.436	520.34
95	60	56	342.726	225.663	520.517
96	60	56	342.959	225.767	520.983
97	60	56	343.177	225.702	521.795
98	60	56	343.36	225.478	522.872
99	60	56	343.486	225.16	523.996
100	60	56	343.526	224.841	524.86
101	60	56	343.444	224.611	525.147
102	60	56	343.199	224.517	524.617
103	60	56	342.741	224.539	523.168
104	60	56	342.018	224.583	520.86
105	60	56	340.973	224.492	517.893
106	60	56	339.552	224.082	514.525
107	60	56	337.708	223.19	510.984
108	60	56	335.401	221.721	507.366
109	60	56	332.61	219.678	503.599
110	60	56	329.333	217.156	499.457
111	60	56	325.588	214.309	494.648
112	60	56	321.42	211.3	488.929
113	60	56	316.895	208.249	482.224
114	60	56	312.103	205.208	474.683
115	60	56	307.152	202.153	466.687
116	60	56	302.158	199.01	458.77
117	60	56	297.249	195.7	451.492
118	60	56	292.549	192.196	445.301
119	60	56	288.178	188.565	440.414
120	60	56	284.242	184.973	436.784
121	60	56	280.832	181.658	434.148
122	60	56	278.017	178.859	432.149
123	60	56	275.846	176.752	430.498
124	60	56	274.342	175.385	429.133
125	60	56	273.502	174.634	428.342
126	60	56	273.3	174.176	428.835
127	60	56	273.686	173.506	431.707
128	60	56	274.589	172.028	438.297
129	60	56	275.924	169.215	449.927
130	60	56	277.594	164.791	467.612
131	60	56	279.497	158.813	491.891
132	60	56	281.542	151.604	522.846
133	60	56	283.653	143.603	560.288
-146	80	56	30.2916	12.9219	71.0094
-145	80	56	30.6822	13.2955	70.8058
-144	80	56	31.0396	13.6336	70.6675
-143	80	56	31.3564	13.9364	70.5509
-142	80	56	31.6236	14.2017	70.4177
-141	80	56	31.8305	14.425	70.2377
-140	80	56	31.9661	14.6	69.9883
-139	80	56	32.02	14.7201	69.6517
-138	80	56	31.9832	14.7798	69.2108
-137	80	56	31.8495	14.7768	68.6473
-136	80	56	31.6164	14.7125	67.9419
-135	80	56	31.2856	14.5918	67.0781
-134	80	56	30.8635	14.4222	66.0476
-133	80	56	30.3609	14.2129	64.8555
-132	80	56	29.7929	13.9731	63.5234
-131	80	56	29.1776	13.7114	62.0892
-130	80	56	28.5353	13.4361	60.6025
-129	80	56	27.8872	13.1548	59.1188
-128	80	56	27.2546	12.8755	57.6919
-127	80	56	26.6573	12.6066	56.368
-126	80	56	26.1133	12.3572	55.1827
-125	80	56	25.6381	12.1365	54.1601
-124	80	56	25.2443	11.9531	53.3143
-123	80	56	24.9413	11.8146	52.6529
-122	80	56	24.7359	11.726	52.1798
-121	80	56	24.6314	11.6905	51.8973
-120	80	56	24.6288	11.7083	51.8072
-119	80	56	24.7261	11.7776	51.9103
-118	80	56	24.919	11.8948	52.2042
-117	80	56	25.2009	12.0551	52.6817
-116	80	56	25.563	12.2536	53.3285
-115	80	56	25.9949	12.4852	54.1229
-114	80	56	26.485	12.7453	55.0362
-113	80	56	27.021	13.0296	56.0362
-112	80	56	27.5907	13.334	57.0906
-111	80	56	28.1829	13.654	58.1719
-110	80	56	28.7885	13.9851	59.2614
-109	80	56	29.4009	14.3229	60.3516
-108	80	56	30.017	14.6635	61.4467
-107	80	56	30.638	15.0043	62.5609
-106	80	56	31.269	15.3455	63.7157
-105	80	56	31.9195	15.6899	64.937
-104	80	56	32.6028	16.0437	66.253
-103	80	56	33.3352	16.4158	67.6932
-102	80	56	34.1355	16.8169	69.2895
-101	80	56	35.0237	17.2583	71.0762
-100	80	56	36.0199	17.7508	73.0918
-99	80	56	37.1435	18.3031	75.3774
-98	80	56	38.4116	18.9221	77.9748
-97	80	56	39.8376	19.612	80.9219
-96	80	56	41.4302	20.3744	84.246
-95	80	56	43.1915	21.2091	87.9578
-94	80	56	45.1155	22.1134	92.0443
-93	80	56	47.187	23.0822	96.4646
-92	80	56	49.3802	24.1074	101.148
-91	80	56	51.658	25.1763	105.994
-90	80	56	53.9724	26.2712	110.883
-89	80	56	56.2658	27.3683	115.676
-88	80	56	58.4735	28.4382	120.231
-87	80	56	60.5273	29.4477	124.409
-86	80	56	62.3606	30.3622	128.082
-85	80	56	63.9139	31.1499	131.14
-84	80	56	65.1397	31.7854	133.495
-83	80	56	66.0074	32.253	135.087
-82	80	56	66.506	32.5485	135.891
-81	80	56	66.6455	32.6792	135.916
-80	80	56	66.4558	32.662	135.214
-79	80	56	65.9836	32.5213	133.876
-78	80	56	65.2886	32.286	132.026
-77	80	56	64.4382	31.9872	129.811
-76	80	56	63.503	31.6565	127.387
-75	80	56	62.5523	31.3253	124.908
-74	80	56	61.6507	31.0239	122.512
-73	80	56	60.8558	30.7814	120.314
-72	80	56	60.2169	30.6251	118.402
-71	80	56	59.775	30.5793	116.845
-70	80	56	59.5624	30.665	115.691
-69	80	56	59.604	30.8984	114.978
-68	80	56	59.918	31.2905	114.737
-67	80	56	60.5167	31.8465	114.997
-66	80	56	61.4074	32.5661	115.791
-65	80	56	62.5936	33.4437	117.151
-64	80	56	64.0752	34.4705	119.106
-63	80	56	65.8494	35.6349	121.682
-62	80	56	67.9116	36.9252	124.901
-61	80	56	70.2556	38.3304	128.771
-60	80	56	72.8749	39.841	133.299
-59	80	56	75.7629	41.4493	138.483
-58	80	56	78.9142	43.149	144.324
-57	80	56	82.325	44.9346	150.828
-56	80	56	85.994	46.8019	158.006
-55	80	56	89.9225	48.7481	165.874
-54	80	56	94.1143	50.7738	174.45
-53	80	56	98.5759	52.8843	183.745
-52	80	56	103.315	55.091	193.753
-51	80	56	108.34	57.4112	204.448
-50	80	56	113.658	59.867	215.78
-49	80	56	119.271	62.4818	227.675
-48	80	56	125.176	65.2772	240.04
-47	80	56	131.363	68.2682	252.77
-46	80	56	137.807	71.46	265.755
-45	80	56	144.474	74.8447	278.88
-44	80	56	151.312	78.4011	292.028
-43	80	56	158.255	82.0947	305.07
-42	80	56	165.222	85.8808	317.862
-41	80	56	172.118	89.7069	330.238
-40	80	56	178.841	93.5168	342.013
-39	80	56	185.281	97.2521	352.99
-38	80	56	191.332	100.854	362.977
-37	80	56	196.895	104.265	371.818
-36	80	56	201.888	107.427	379.41
-35	80	56	206.249	110.284	385.722
-34	80	56	209.943	112.785	390.799
-33	80	56	212.964	114.89	394.755
-32	80	56	215.336	116.579	397.754
-31	80	56	217.112	117.85	399.981
-30	80	56	218.371	118.732	401.627
-29	80	56	219.21	119.276	402.874
-28	80	56	219.741	119.553	403.889
-27	80	56	220.082	119.645	404.833
-26	80	56	220.354	119.636	405.863
-25	80	56	220.674	119.606	407.144
-24	80	56	221.149	119.623	408.84
-23	80	56	221.874	119.745	411.109
-22	80	56	222.933	120.02	414.09
-21	80	56	224.391	120.49	417.887
-20	80	56	226.298	121.193	422.557
-19	80	56	228.691	122.165	428.106
-18	80	56	231.587	123.437	434.495
-17	80	56	234.992	125.034	441.65
-16	80	56	238.896	126.971	449.481
-15	80	56	243.278	129.252	457.899
-14	80	56	248.107	131.861	466.834
-13	80	56	253.343	134.771	476.233
-12	80	56	258.937	137.941	486.066
-11	80	56	264.838	141.323	496.307
-10	80	56	270.993	144.868	506.926
-9	80	56	277.346	148.532	517.873
-8	80	56	283.844	152.28	529.074
-7	80	56	290.44	156.086	540.44
-6	80	56	297.088	159.927	551.883
-5	80	56	303.751	163.783	563.334
-4	80	56	310.398	167.627	574.77
-3	80	56	317.004	171.423	586.219
-2	80	56	323.551	175.13	597.757
-1	80	56	330.025	178.7	609.492
0	80	56	336.418	182.096	621.527
1	80	56	342.725	185.288	633.933
2	80	56	348.942	188.273	646.723
3	80	56	355.066	191.065	659.84
4	80	56	361.095	193.696	673.167
5	80	56	367.027	196.211	686.55
6	80	56	372.855	198.651	699.825
7	80	56	378.576	201.053	712.844
8	80	56	384.179	203.439	725.495
9	80	56	389.658	205.821	737.697
10	80	56	394.999	208.203	749.386
11	80	56	400.19	210.589	760.496
12	80	56	405.216	212.988	770.937
13	80	56	410.058	215.413	780.583
14	80	56	414.697	217.886	789.282
15	80	56	419.109	220.425	796.877
16	80	56	423.266	223.04	803.237
17	80	56	427.139	225.721	808.29
18	80	56	430.692	228.431	812.041
19	80	56	433.888	231.111	814.581
20	80	56	436.685	233.675	816.063
21	80	56	439.039	236.026	816.672
22	80	56	440.909	238.067	816.58
23	80	56	442.252	239.714	815.916
24	80	56	443.032	240.906	814.745
25	80	56	443.22	241.609	813.066
26	80	56	442.798	241.811	810.84
27	80	56	441.761	241.521	808.017
28	80	56	440.12	240.758	804.564
29	80	56	437.902	239.552	800.486
30	80	56	435.152	237.939	795.822
31	80	56	431.934	235.973	790.631
32	80	56	428.328	233.724	784.962
33	80	56	424.424	231.286	778.844
34	80	56	420.326	228.772	772.272
35	80	56	416.14	226.304	765.224
36	80	56	411.975	224.003	757.685
37	80	56	407.936	221.975	749.685
38	80	56	404.117	220.295	741.328
39	80	56	400.603	218.999	732.801
40	80	56	397.46	218.084	724.376
41	80	56	394.737	217.508	716.372
42	80	56	392.458	217.203	709.122
43	80	56	390.628	217.082	702.914
44	80	56	389.226	217.059	697.954
45	80	56	388.208	217.051	694.333
46	80	56	387.51	216.994	692.02
47	80	56	387.046	216.832	690.88
48	80	56	386.716	216.52	690.695
49	80	56	386.407	216.014	691.207
50	80	56	386.003	215.272	692.14
51	80	56	385.386	214.25	693.219
52	80	56	384.446	212.914	694.172
53	80	56	383.091	211.248	694.721
54	80	56	381.246	209.261	694.582
55	80	56	378.866	206.989	693.464
56	80	56	375.934	204.496	691.096
57	80	56	372.468	201.862	687.261
58	80	56	368.513	199.17	681.841
59	80	56	364.148	196.494	674.851
60	80	56	359.473	193.892	666.457
61	80	56	354.605	191.402	656.967
62	80	56	349.674	189.042	646.797
63	80	56	344.81	186.821	636.407
64	80	56	340.142	184.745	626.249
65	80	56	335.786	182.83	616.705
66	80	56	331.845	181.102	608.061
67	80	56	328.4	179.597	600.491
68	80	56	325.509	178.353	594.081
69	80	56	323.209	177.402	588.855
70	80	56	321.507	176.753	584.81
71	80	56	320.389	176.39	581.944
72	80	56	319.815	176.268	580.263
73	80	56	319.723	176.316	579.77
74	80	56	320.03	176.452	580.437
75	80	56	320.64	176.596	582.174
76	80	56	321.442	176.683	584.802
77	80	56	322.32	176.67	588.047
78	80	56	323.16	176.539	591.556
79	80	56	323.852	176.286	594.943
80	80	56	324.298	175.915	597.843
81	80	56	324.424	175.426	599.97
82	80	56	324.174	174.811	601.157
83	80	56	323.525	174.052	601.362
84	80	56	322.48	173.134	600.653
85	80	56	321.072	172.052	599.165
86	80	56	319.361	170.826	597.051
87	80	56	317.427	169.504	594.441
88	80	56	315.368	168.164	591.428
89	80	56	313.288	166.9	588.072
90	80	56	311.296	165.812	584.429
91	80	56	309.497	164.986	580.586
92	80	56	307.984	164.481	576.685
93	80	56	306.835	164.326	572.932
94	80	56	306.108	164.514	569.571
95	80	56	305.839	165.014	566.849
96	80	56	306.037	165.78	564.958
97	80	56	306.684	166.768	563.99
98	80	56	307.736	167.939	563.904
99	80	56	309.122	169.268	564.526
100	80	56	310.744	170.73	565.584
101	80	56	312.486	172.288	566.769
102	80	56	314.211	173.879	567.801
103	80	56	315.775	175.401	568.491
104	80	56	317.028	176.71	568.765
105	80	56	317.825	177.637	568.647
106	80	56	318.038	178.013	568.204
107	80	56	317.558	177.708	567.465
108	80	56	316.311	176.661	566.352
109	80	56	314.257	174.899	564.653
110	80	56	311.398	172.526	562.051
111	80	56	307.775	169.697	558.205
112	80	56	303.468	166.575	552.862
113	80	56	298.589	163.302	545.952
114	80	56	293.273	159.974	537.642
115	80	56	287.671	156.635	528.325
116	80	56	281.941	153.295	518.548
117	80	56	276.237	149.945	508.9
118	80	56	270.705	146.591	499.9
119	80	56	265.471	143.266	491.915
120	80	56	260.642	140.033	485.131
121	80	56	256.301	136.967	479.605
122	80	56	252.506	134.128	475.362
123	80	56	249.29	131.516	472.533
124	80	56	246.661	129.045	471.474
125	80	56	244.603	126.531	472.855
126	80	56	243.082	123.703	477.667
127	80	56	242.044	120.262	487.145
128	80	56	241.42	115.962	502.608
129	80	56	241.133	110.694	525.28
130	80	56	241.098	104.523	556.133
131	80	56	241.234	97.6684	595.833
132	80	56	241.467	90.4283	644.779
133	80	56	241.738	83.0983	703.231
-153	20	63	32.2582	23.3793	44.5091
-152	20	63	32.4563	24.0597	43.7833
-151	20	63	32.6848	24.7082	43.2364
-150	20	63	32.9204	25.2998	42.8363
-149	20	63	33.1384	25.8057	42.5547
-148	20	63	33.3143	26.1998	42.3607
-147	20	63	33.4256	26.4648	42.2173
-146	20	63	33.4541	26.5957	42.0811
-145	20	63	33.3872	26.5991	41.9076
-144	20	63	33.2196	26.4896	41.6594
-143	20	63	32.9537	26.2853	41.3139
-142	20	63	32.5995	26.0043	40.8674
-141	20	63	32.1735	25.6638	40.3345
-140	20	63	31.6973	25.2803	39.7432
-139	20	63	31.1956	24.8713	39.128
-138	20	63	30.694	24.4564	38.5226
-137	20	63	30.2175	24.0573	37.9551
-136	20	63	29.7885	23.6973	37.4455
-135	20	63	29.4259	23.3982	37.0064
-134	20	63	29.144	23.1783	36.6452
-133	20	63	28.9523	23.0495	36.3669
-132	20	63	28.8553	23.016	36.1761
-131	20	63	28.8522	23.0739	36.0777
-130	20	63	28.9376	23.2113	36.0768
-129	20	63	29.1016	23.4103	36.1765
-128	20	63	29.3301	23.6498	36.3748
-127	20	63	29.6061	23.9083	36.6617
-126	20	63	29.91	24.1677	37.0166
-125	20	63	30.2214	24.4145	37.4095
-124	20	63	30.5203	24.6404	37.8033
-123	20	63	30.7884	24.8406	38.1603
-122	20	63	31.0111	25.0125	38.4483
-121	20	63	31.178	25.1533	38.6457
-120	20	63	31.2844	25.2603	38.7451
-119	20	63	31.331	25.3306	38.7529
-118	20	63	31.3242	25.3625	38.6873
-117	20	63	31.2745	25.3569	38.5731
-116	20	63	31.1961	25.3192	38.437
-115	20	63	31.1046	25.2591	38.3029
-114	20	63	31.016	25.1902	38.1891
-113	20	63	30.945	25.1281	38.1084
-112	20	63	30.9038	25.0876	38.0684
-111	20	63	30.9011	25.08	38.0734
-110	20	63	30.9414	25.1113	38.1251
-109	20	63	31.0247	25.1816	38.2236
-108	20	63	31.1465	25.2854	38.3661
-107	20	63	31.2981	25.413	38.5461
-106	20	63	31.4675	25.5521	38.7524
-105	20	63	31.6401	25.69	38.9681
-104	20	63	31.8001	25.8153	39.1725
-103	20	63	31.9325	25.9181	39.3426
-102	20	63	32.0241	25.9911	39.4574
-101	20	63	32.0656	26.0292	39.5018
-100	20	63	32.0525	26.0293	39.4695
-99	20	63	31.9867	25.9912	39.3651
-98	20	63	31.8757	25.9178	39.2032
-97	20	63	31.7333	25.8161	39.0067
-96	20	63	31.578	25.6983	38.8031
-95	20	63	31.4319	25.5812	38.6208
-94	20	63	31.3189	25.4861	38.4868
-93	20	63	31.2633	25.4363	38.4252
-92	20	63	31.2879	25.4553	38.4569
-91	20	63	31.4126	25.5633	38.6004
-90	20	63	31.6534	25.7754	38.8718
-89	20	63	32.0207	26.0997	39.2848
-88	20	63	32.5187	26.5362	39.85
-87	20	63	33.1446	27.0766	40.5723
-86	20	63	33.8869	27.7051	41.4481
-85	20	63	34.726	28.3997	42.4616
-84	20	63	35.6332	29.1339	43.5823
-83	20	63	36.5715	29.8787	44.7635
-82	20	63	37.4977	30.6035	45.945
-81	20	63	38.3647	31.2775	47.0577
-80	20	63	39.1257	31.8707	48.0323
-79	20	63	39.7394	32.3551	48.809
-78	20	63	40.1746	32.7076	49.3463
-77	20	63	40.4152	32.9128	49.6277
-76	20	63	40.4634	32.9669	49.6646
-75	20	63	40.3411	32.8809	49.4939
-74	20	63	40.0889	32.6821	49.1743
-73	20	63	39.7636	32.4143	48.7791
-72	20	63	39.4343	32.135	48.3914
-71	20	63	39.1784	31.9117	48.1
-70	20	63	39.0786	31.817	47.9975
-69	20	63	39.2202	31.9257	48.1813
-68	20	63	39.6914	32.3127	48.7551
-67	20	63	40.5849	33.0541	49.8315
-66	20	63	42.0004	34.2291	51.5361
-65	20	63	44.0489	35.924	54.0115
-64	20	63	46.8577	38.2372	57.4216
-63	20	63	50.5742	41.2834	61.9559
-62	20	63	55.3705	45.1984	67.832
-61	20	63	61.4441	50.1405	75.296
-60	20	63	69.0162	56.2903	84.6192
-59	20	63	78.3245	63.8444	96.0888
-58	20	63	89.6083	73.0028	109.991
-57	20	63	103.085	83.948	126.584
-56	20	63	118.917	96.8164	146.063
-55	20	63	137.173	111.663	168.51
-54	20	63	157.782	128.426	193.847
-53	20	63	180.496	146.898	221.779
-52	20	63	204.869	166.709	251.764
-51	20	63	230.255	187.337	283.007
-50	20	63	255.845	208.135	314.491
-49	20	63	280.729	228.383	345.072
-48	20	63	303.991	247.355	373.594
-47	20	63	324.805	264.38	399.041
-46	20	63	342.527	278.913	420.649
-45	20	63	356.752	290.579	437.994
-44	20	63	367.345	299.207	451.001
-43	20	63	374.424	304.838	459.894
-42	20	63	378.315	307.711	465.119
-41	20	63	379.492	308.224	467.238
-40	20	63	378.504	306.873	466.855
-39	20	63	375.917	304.191	464.555
-38	20	63	372.26	300.684	460.873
-37	20	63	367.994	296.788	456.284
-36	20	63	363.495	292.841	451.196
-35	20	63	359.046	289.077	445.951
-34	20	63	354.844	285.636	440.822
-33	20	63	351.009	282.581	436.008
-32	20	63	347.598	279.922	431.637
-31	20	63	344.621	277.639	427.763
-30	20	63	342.053	275.698	424.379
-29	20	63	339.852	274.062	421.435
-28	20	63	337.968	272.698	418.859
-27	20	63	336.352	271.573	416.582
-26	20	63	334.966	270.65	414.565
-25	20	63	333.785	269.892	412.803
-24	20	63	332.798	269.257	411.334
-23	20	63	332.01	268.711	410.221
-22	20	63	331.435	268.229	409.535
-21	20	63	331.093	267.808	409.333
-20	20	63	331.006	267.466	409.64
-19	20	63	331.189	267.238	410.443
-18	20	63	331.649	267.166	411.695
-17	20	63	332.376	267.281	413.325
-16	20	63	333.346	267.592	415.257
-15	20	63	334.515	268.078	417.417
-14	20	63	335.822	268.682	419.739
-13	20	63	337.193	269.325	422.164
-12	20	63	338.545	269.916	424.624
-11	20	63	339.794	270.375	427.035
-10	20	63	340.858	270.645	429.287
-9	20	63	341.673	270.703	431.249
-8	20	63	342.193	270.563	432.786
-7	20	63	342.4	270.267	433.785
-6	20	63	342.308	269.871	434.188
-5	20	63	341.961	269.431	434.017
-4	20	63	341.437	268.995	433.387
-3	20	63	340.837	268.6	432.502
-2	20	63	340.284	268.266	431.635
-1	20	63	339.912	268.016	431.093
0	20	63	339.857	267.879	431.175
1	20	63	340.25	267.904	432.131
2	20	63	341.205	268.162	434.143
3	20	63	342.816	268.742	437.307
4	20	63	345.146	269.733	441.645
5	20	63	348.227	271.207	447.12
6	20	63	352.051	273.202	453.657
7	20	63	356.572	275.709	461.153
8	20	63	361.705	278.665	469.49
9	20	63	367.325	281.964	478.528
10	20	63	373.276	285.467	488.095
11	20	63	379.377	289.023	497.976
12	20	63	385.428	292.483	507.908
13	20	63	391.227	295.717	517.585
14	20	63	396.583	298.622	526.68
15	20	63	401.329	301.124	534.879
16	20	63	405.333	303.171	541.922
17	20	63	408.515	304.736	547.636
18	20	63	410.845	305.805	551.965
19	20	63	412.352	306.386	554.967
20	20	63	413.114	306.504	556.804
21	20	63	413.253	306.213	557.71
22	20	63	412.925	305.592	557.956
23	20	63	412.303	304.751	557.812
24	20	63	411.563	303.813	557.527
25	20	63	410.874	302.912	557.316
26	20	63	410.384	302.167	557.359
27	20	63	410.211	301.67	557.806
28	20	63	410.437	301.475	558.783
29	20	63	411.105	301.592	560.384
30	20	63	412.216	301.993	562.669
31	20	63	413.735	302.621	565.647
32	20	63	415.59	303.403	569.261
33	20	63	417.682	304.26	573.385
34	20	63	419.889	305.12	577.828
35	20	63	422.081	305.918	582.353
36	20	63	424.127	306.595	586.714
37	20	63	425.904	307.087	590.693
38	20	63	427.311	307.328	594.136
39	20	63	428.274	307.246	596.976
40	20	63	428.754	306.772	599.239
41	20	63	428.746	305.85	601.024
42	20	63	428.282	304.455	602.471
43	20	63	427.424	302.606	603.727
44	20	63	426.258	300.368	604.912
45	20	63	424.886	297.851	606.103
46	20	63	423.415	295.192	607.335
47	20	63	421.948	292.534	608.614
48	20	63	420.575	290.005	609.932
49	20	63	419.366	287.702	611.286
50	20	63	418.366	285.677	612.684
51	20	63	417.59	283.947	614.132
52	20	63	417.023	282.491	615.626
53	20	63	416.625	281.266	617.126
54	20	63	416.326	280.219	618.542
55	20	63	416.04	279.298	619.731
56	20	63	415.667	278.451	620.501
57	20	63	415.102	277.631	620.645
58	20	63	414.246	276.788	619.968
59	20	63	413.009	275.864	618.336
60	20	63	411.325	274.792	615.697
61	20	63	409.152	273.494	612.1
62	20	63	406.477	271.891	607.683
63	20	63	403.317	269.916	602.65
64	20	63	399.721	267.531	597.228
65	20	63	395.759	264.733	591.634
66	20	63	391.521	261.567	586.038
67	20	63	387.107	258.116	580.559
68	20	63	382.622	254.49	575.268
69	20	63	378.167	250.803	570.208
70	20	63	373.83	247.164	565.409
71	20	63	369.686	243.654	560.91
72	20	63	365.79	240.327	556.751
73	20	63	362.176	237.214	552.969
74	20	63	358.858	234.324	549.578
75	20	63	355.83	231.661	546.553
76	20	63	353.068	229.227	543.815
77	20	63	350.537	227.031	541.233
78	20	63	348.193	225.08	538.646
79	20	63	345.987	223.381	535.886
80	20	63	343.872	221.933	532.81
81	20	63	341.808	220.717	529.334
82	20	63	339.764	219.7	525.441
83	20	63	337.719	218.834	521.191
84	20	63	335.671	218.067	516.698
85	20	63	333.628	217.354	512.103
86	20	63	331.613	216.665	507.545
87	20	63	329.659	215.995	503.136
88	20	63	327.807	215.367	498.951
89	20	63	326.102	214.819	495.034
90	20	63	324.588	214.396	491.416
91	20	63	323.304	214.129	488.141
92	20	63	322.281	214.029	485.286
93	20	63	321.541	214.073	482.96
94	20	63	321.091	214.211	481.299
95	20	63	320.926	214.375	480.435
96	20	63	321.025	214.499	480.455
97	20	63	321.356	214.534	481.369
98	20	63	321.878	214.463	483.091
99	20	63	322.537	214.302	485.438
100	20	63	323.281	214.089	488.165
101	20	63	324.054	213.868	491.008
102	20	63	324.805	213.674	493.735
103	20	63	325.491	213.516	496.189
104	20	63	326.079	213.378	498.307
105	20	63	326.552	213.225	500.113
106	20	63	326.907	213.018	501.686
107	20	63	327.155	212.733	503.119
108	20	63	327.321	212.377	504.476
109	20	63	327.442	211.99	505.771
110	20	63	327.565	211.647	506.968
111	20	63	327.737	211.433	508.017
112	20	63	328.008	211.42	508.891
113	20	63	328.426	211.646	509.641
114	20	63	329.027	212.096	510.425
115	20	63	329.842	212.695	511.511
116	20	63	330.887	213.321	513.246
117	20	63	332.164	213.826	515.995
118	20	63	333.665	214.072	520.069
119	20	63	335.366	213.962	525.657
120	20	63	337.236	213.455	532.797
121	20	63	339.233	212.559	541.397
122	20	63	341.313	211.303	551.314
123	20	63	343.429	209.693	562.458
124	20	63	345.538	207.681	574.904
125	20	63	347.602	205.149	588.974
126	20	63	349.594	201.925	605.255
127	20	63	351.496	197.82	624.555
128	20	63	353.302	192.69	647.788
129	20	63	355.018	186.491	675.838
130	20	63	356.658	179.303	709.444
131	20	63	358.245	171.32	749.122
132	20	63	359.801	162.803	795.176
133	20	63	361.348	154.022	847.756
-153	40	63	27.3412	21.1692	35.3127
-152	40	63	27.1969	21.3316	34.6748
-151	40	63	27.0595	21.4586	34.1222
-150	40	63	26.9424	21.555	33.6764
-149	40	63	26.8583	21.6263	33.356
-148	40	63	26.8182	21.6821	33.1709
-147	40	63	26.8307	21.7369	33.1184
-146	40	63	26.9014	21.8086	33.1834
-145	40	63	27.032	21.9154	33.3431
-144	40	63	27.2203	22.0707	33.5715
-143	40	63	27.4603	22.2804	33.8444
-142	40	63	27.7417	22.5409	34.1425
-141	40	63	28.0509	22.8391	34.4519
-140	40	63	28.3713	23.1546	34.7633
-139	40	63	28.6846	23.4624	35.0691
-138	40	63	28.9719	23.738	35.3598
-137	40	63	29.2156	23.9615	35.6218
-136	40	63	29.4006	24.121	35.8359
-135	40	63	29.5164	24.2135	35.9806
-134	40	63	29.5578	24.2435	36.037
-133	40	63	29.5258	24.22	35.9941
-132	40	63	29.428	24.1538	35.8538
-131	40	63	29.2774	24.0559	35.6322
-130	40	63	29.0919	23.9365	35.3578
-129	40	63	28.8927	23.8053	35.0672
-128	40	63	28.7022	23.6735	34.7992
-127	40	63	28.5431	23.5543	34.5884
-126	40	63	28.4361	23.4641	34.4616
-125	40	63	28.3993	23.4215	34.4351
-124	40	63	28.447	23.445	34.5162
-123	40	63	28.5888	23.5507	34.7047
-122	40	63	28.8293	23.7493	34.9959
-121	40	63	29.1675	24.0441	35.3826
-120	40	63	29.5967	24.43	35.8561
-119	40	63	30.1045	24.8933	36.4065
-118	40	63	30.6729	25.4133	37.0211
-117	40	63	31.279	25.9635	37.6827
-116	40	63	31.8959	26.5156	38.368
-115	40	63	32.4947	27.0422	39.0466
-114	40	63	33.0462	27.5194	39.6829
-113	40	63	33.5235	27.9286	40.2391
-112	40	63	33.9045	28.2567	40.6813
-111	40	63	34.1745	28.4955	40.9854
-110	40	63	34.3273	28.6419	41.1412
-109	40	63	34.3663	28.6976	41.1546
-108	40	63	34.3042	28.6694	41.0465
-107	40	63	34.162	28.5698	40.8486
-106	40	63	33.9665	28.4179	40.5984
-105	40	63	33.7487	28.2383	40.3343
-104	40	63	33.5405	28.0595	40.092
-103	40	63	33.3728	27.9116	39.9026
-102	40	63	33.2737	27.8226	39.7928
-101	40	63	33.2664	27.8157	39.7853
-100	40	63	33.3685	27.9069	39.8991
-99	40	63	33.5911	28.1037	40.1498
-98	40	63	33.9376	28.4052	40.5475
-97	40	63	34.4042	28.8027	41.095
-96	40	63	34.9785	29.281	41.7845
-95	40	63	35.6398	29.8202	42.5951
-94	40	63	36.3594	30.3973	43.4909
-93	40	63	37.1009	30.9866	44.4218
-92	40	63	37.8221	31.5602	45.3266
-91	40	63	38.477	32.0876	46.1386
-90	40	63	39.0189	32.5364	46.7931
-89	40	63	39.4047	32.8728	47.2345
-88	40	63	39.5983	33.0648	47.4228
-87	40	63	39.5747	33.0853	47.337
-86	40	63	39.3227	32.9167	46.9755
-85	40	63	38.8464	32.5546	46.3543
-84	40	63	38.1647	32.0102	45.5026
-83	40	63	37.3098	31.3099	44.4594
-82	40	63	36.3238	30.4926	43.27
-81	40	63	35.2552	29.6044	41.9846
-80	40	63	34.1549	28.6931	40.6565
-79	40	63	33.073	27.8033	39.3414
-78	40	63	32.0558	26.9741	38.0948
-77	40	63	31.1449	26.2372	36.9706
-76	40	63	30.3765	25.6185	36.0182
-75	40	63	29.7816	25.1393	35.2812
-74	40	63	29.3871	24.8186	34.7967
-73	40	63	29.2173	24.6755	34.5951
-72	40	63	29.2954	24.7307	34.7026
-71	40	63	29.6452	25.0075	35.1429
-70	40	63	30.2929	25.5321	35.9416
-69	40	63	31.2688	26.3338	37.1286
-68	40	63	32.6086	27.4459	38.7423
-67	40	63	34.355	28.9055	40.8318
-66	40	63	36.5591	30.7549	43.4587
-65	40	63	39.2816	33.0426	46.6986
-64	40	63	42.5935	35.8252	50.6406
-63	40	63	46.5767	39.1687	55.3859
-62	40	63	51.3237	43.1497	61.0463
-61	40	63	56.9364	47.8555	67.7405
-60	40	63	63.5235	53.3825	75.591
-59	40	63	71.1961	59.8313	84.7197
-58	40	63	80.061	67.2991	95.243
-57	40	63	90.2115	75.8692	107.265
-56	40	63	101.716	85.5976	120.869
-55	40	63	114.602	96.4995	136.101
-54	40	63	128.846	108.537	152.954
-53	40	63	144.351	121.611	171.343
-52	40	63	160.944	135.561	191.079
-51	40	63	178.361	150.165	211.852
-50	40	63	196.258	165.149	233.227
-49	40	63	214.216	180.194	254.661
-48	40	63	231.771	194.949	275.548
-47	40	63	248.445	209.042	295.275
-46	40	63	263.785	222.103	313.29
-45	40	63	277.405	233.785	329.163
-44	40	63	289.016	243.798	342.621
-43	40	63	298.454	251.938	353.558
-42	40	63	305.687	258.124	362.013
-41	40	63	310.81	262.405	368.144
-40	40	63	314.026	264.956	372.185
-39	40	63	315.621	266.055	374.422
-38	40	63	315.928	266.036	375.177
-37	40	63	315.297	265.245	374.794
-36	40	63	314.066	264.002	373.625
-35	40	63	312.541	262.572	372.018
-34	40	63	310.974	261.16	370.289
-33	40	63	309.561	259.905	368.704
-32	40	63	308.432	258.892	367.451
-31	40	63	307.654	258.166	366.628
-30	40	63	307.232	257.736	366.234
-29	40	63	307.121	257.585	366.182
-28	40	63	307.225	257.666	366.315
-27	40	63	307.416	257.903	366.435
-26	40	63	307.544	258.186	366.337
-25	40	63	307.447	258.377	365.837
-24	40	63	306.972	258.318	364.791
-23	40	63	305.986	257.849	363.109
-22	40	63	304.389	256.832	360.751
-21	40	63	302.127	255.175	357.718
-20	40	63	299.198	252.848	354.045
-19	40	63	295.653	249.894	349.791
-18	40	63	291.591	246.42	345.042
-17	40	63	287.156	242.583	339.919
-16	40	63	282.523	238.564	334.581
-15	40	63	277.884	234.544	329.232
-14	40	63	273.44	230.693	324.108
-13	40	63	269.386	227.159	319.462
-12	40	63	265.903	224.074	315.542
-11	40	63	263.152	221.551	312.565
-10	40	63	261.268	219.7	310.701
-9	40	63	260.359	218.624	310.061
-8	40	63	260.503	218.419	310.696
-7	40	63	261.752	219.167	312.61
-6	40	63	264.127	220.928	315.773
-5	40	63	267.623	223.725	320.135
-4	40	63	272.206	227.543	325.636
-3	40	63	277.815	232.32	332.217
-2	40	63	284.358	237.95	339.818
-1	40	63	291.722	244.29	348.363
0	40	63	299.763	251.172	357.756
1	40	63	308.322	258.424	367.854
2	40	63	317.218	265.882	378.465
3	40	63	326.263	273.401	389.346
4	40	63	335.269	280.86	400.218
5	40	63	344.052	288.152	410.796
6	40	63	352.445	295.179	420.821
7	40	63	360.304	301.84	430.093
8	40	63	367.517	308.033	438.487
9	40	63	374.002	313.657	445.957
10	40	63	379.717	318.626	452.521
11	40	63	384.65	322.882	458.235
12	40	63	388.823	326.412	463.166
13	40	63	392.282	329.255	467.373
14	40	63	395.092	331.487	470.902
15	40	63	397.334	333.215	473.79
16	40	63	399.09	334.547	476.086
17	40	63	400.447	335.573	477.861
18	40	63	401.483	336.358	479.218
19	40	63	402.272	336.934	480.28
20	40	63	402.873	337.311	481.178
21	40	63	403.337	337.496	482.023
22	40	63	403.7	337.503	482.882
23	40	63	403.988	337.365	483.768
24	40	63	404.217	337.136	484.644
25	40	63	404.392	336.878	485.437
26	40	63	404.515	336.641	486.072
27	40	63	404.581	336.456	486.499
28	40	63	404.584	336.313	486.713
29	40	63	404.517	336.17	486.759
30	40	63	404.374	335.954	486.728
31	40	63	404.151	335.586	486.726
32	40	63	403.849	335	486.849
33	40	63	403.472	334.164	487.154
34	40	63	403.027	333.089	487.649
35	40	63	402.526	331.825	488.291
36	40	63	401.985	330.443	489.015
37	40	63	401.422	329.02	489.756
38	40	63	400.856	327.613	490.475
39	40	63	400.31	326.256	491.173
40	40	63	399.803	324.958	491.885
41	40	63	399.351	323.711	492.667
42	40	63	398.971	322.507	493.564
43	40	63	398.671	321.353	494.592
44	40	63	398.456	320.276	495.719
45	40	63	398.321	319.321	496.867
46	40	63	398.257	318.538	497.928
47	40	63	398.245	317.968	498.79
48	40	63	398.26	317.624	499.367
49	40	63	398.267	317.474	499.62
50	40	63	398.228	317.448	499.565
51	40	63	398.101	317.435	499.267
52	40	63	397.84	317.308	498.812
53	40	63	397.401	316.948	498.276
54	40	63	396.741	316.268	497.69
55	40	63	395.826	315.233	497.025
56	40	63	394.628	313.857	496.187
57	40	63	393.132	312.196	495.05
58	40	63	391.334	310.324	493.492
59	40	63	389.246	308.306	491.434
60	40	63	386.892	306.184	488.874
61	40	63	384.311	303.967	485.891
62	40	63	381.554	301.642	482.636
63	40	63	378.68	299.186	479.296
64	40	63	375.756	296.589	476.056
65	40	63	372.853	293.872	473.06
66	40	63	370.039	291.096	470.39
67	40	63	367.381	288.357	468.061
68	40	63	364.937	285.765	466.045
69	40	63	362.758	283.426	464.295
70	40	63	360.881	281.42	462.78
71	40	63	359.332	279.782	461.5
72	40	63	358.12	278.51	460.487
73	40	63	357.244	277.564	459.797
74	40	63	356.685	276.887	459.48
75	40	63	356.415	276.425	459.553
76	40	63	356.394	276.138	459.975
77	40	63	356.573	276.014	460.646
78	40	63	356.9	276.058	461.415
79	40	63	357.316	276.286	462.111
80	40	63	357.766	276.7	462.582
81	40	63	358.196	277.278	462.73
82	40	63	358.56	277.962	462.529
83	40	63	358.819	278.661	462.034
84	40	63	358.943	279.266	461.352
85	40	63	358.913	279.67	460.61
86	40	63	358.722	279.796	459.91
87	40	63	358.369	279.619	459.297
88	40	63	357.863	279.168	458.742
89	40	63	357.221	278.518	458.164
90	40	63	356.459	277.76	457.457
91	40	63	355.597	276.973	456.54
92	40	63	354.653	276.202	455.388
93	40	63	353.643	275.441	454.047
94	40	63	352.575	274.643	452.62
95	40	63	351.454	273.74	451.231
96	40	63	350.279	272.668	449.981
97	40	63	349.043	271.398	448.901
98	40	63	347.735	269.952	447.929
99	40	63	346.34	268.398	446.916
100	40	63	344.845	266.831	445.668
101	40	63	343.235	265.339	444
102	40	63	341.502	263.979	441.791
103	40	63	339.641	262.752	439.028
104	40	63	337.653	261.602	435.813
105	40	63	335.549	260.427	432.34
106	40	63	333.348	259.115	428.849
107	40	63	331.076	257.575	425.551
108	40	63	328.766	255.785	422.57
109	40	63	326.456	253.802	419.908
110	40	63	324.189	251.758	417.458
111	40	63	322.009	249.823	415.054
112	40	63	319.959	248.153	412.543
113	40	63	318.081	246.853	409.861
114	40	63	316.41	245.939	407.073
115	40	63	314.976	245.336	404.385
116	40	63	313.805	244.89	402.113
117	40	63	312.91	244.413	400.604
118	40	63	312.301	243.745	400.137
119	40	63	311.977	242.821	400.828
120	40	63	311.931	241.695	402.577
121	40	63	312.15	240.53	405.097
122	40	63	312.616	239.53	408.002
123	40	63	313.305	238.868	410.938
124	40	63	314.192	238.614	413.708
125	40	63	315.25	238.686	416.375
126	40	63	316.452	238.821	419.316
127	40	63	317.77	238.6	423.209
128	40	63	319.18	237.517	428.922
129	40	63	320.66	235.125	437.311
130	40	63	322.19	231.189	449.01
131	40	63	323.754	225.753	464.298
132	40	63	325.339	219.09	483.115
133	40	63	326.938	211.576	505.2
-153	60	63	23.8168	16.5781	34.2162
-152	60	63	23.9735	16.9473	33.9126
-151	60	63	24.1362	17.3031	33.6678
-150	60	63	24.3071	17.6404	33.4932
-149	60	63	24.4887	17.9549	33.4002
-148	60	63	24.6838	18.2445	33.3959
-147	60	63	24.8956	18.5121	33.4802
-146	60	63	25.127	18.7654	33.6452
-145	60	63	25.3811	19.0153	33.878
-144	60	63	25.6606	19.2732	34.1648
-143	60	63	25.9676	19.5485	34.4945
-142	60	63	26.3038	19.8468	34.8615
-141	60	63	26.6699	20.169	35.2662
-140	60	63	27.0653	20.5119	35.7125
-139	60	63	27.4884	20.8703	36.2052
-138	60	63	27.9362	21.2388	36.7456
-137	60	63	28.4042	21.6134	37.3286
-136	60	63	28.8864	21.9924	37.9413
-135	60	63	29.3755	22.376	38.5644
-134	60	63	29.863	22.7644	39.1752
-133	60	63	30.3398	23.1564	39.7518
-132	60	63	30.7962	23.5471	40.2771
-131	60	63	31.2227	23.9279	40.7415
-130	60	63	31.6104	24.2862	41.1434
-129	60	63	31.9519	24.6082	41.4872
-128	60	63	32.2415	24.8805	41.7803
-127	60	63	32.4761	25.0944	42.0292
-126	60	63	32.6551	25.2471	42.2366
-125	60	63	32.7807	25.343	42.4012
-124	60	63	32.8582	25.3922	42.5195
-123	60	63	32.8954	25.4081	42.5889
-122	60	63	32.9019	25.4047	42.6118
-121	60	63	32.8894	25.394	42.5973
-120	60	63	32.8703	25.3856	42.5618
-119	60	63	32.8572	25.386	42.5273
-118	60	63	32.8625	25.4001	42.5173
-117	60	63	32.8976	25.4327	42.5535
-116	60	63	32.9723	25.4893	42.652
-115	60	63	33.0946	25.5773	42.8214
-114	60	63	33.2703	25.7048	43.0625
-113	60	63	33.5027	25.8801	43.3705
-112	60	63	33.7926	26.1092	43.7371
-111	60	63	34.1382	26.3945	44.1538
-110	60	63	34.5354	26.7339	44.6136
-109	60	63	34.9778	27.1202	45.112
-108	60	63	35.4571	27.5422	45.6466
-107	60	63	35.9639	27.9864	46.2153
-106	60	63	36.4878	28.4393	46.814
-105	60	63	37.0184	28.8893	47.435
-104	60	63	37.5462	29.3285	48.0665
-103	60	63	38.0631	29.7532	48.694
-102	60	63	38.5631	30.1627	49.3029
-101	60	63	39.0429	30.5585	49.8829
-100	60	63	39.5023	30.9424	50.4302
-99	60	63	39.9443	31.3158	50.9502
-98	60	63	40.3747	31.6797	51.4563
-97	60	63	40.8021	32.0353	51.968
-96	60	63	41.2367	32.3858	52.5065
-95	60	63	41.69	32.7373	53.0911
-94	60	63	42.1735	33.0994	53.7353
-93	60	63	42.6979	33.4849	54.4458
-92	60	63	43.272	33.9076	55.2228
-91	60	63	43.9018	34.3794	56.0616
-90	60	63	44.5893	34.9085	56.955
-89	60	63	45.3324	35.4959	57.8948
-88	60	63	46.1235	36.1354	58.8725
-87	60	63	46.9497	36.8127	59.8783
-86	60	63	47.7927	37.5072	60.8987
-85	60	63	48.6288	38.1943	61.914
-84	60	63	49.4303	38.8477	62.8958
-83	60	63	50.1665	39.4423	63.8066
-82	60	63	50.8057	39.956	64.6017
-81	60	63	51.3178	40.37	65.2343
-80	60	63	51.6764	40.6694	65.6623
-79	60	63	51.862	40.8426	65.8545
-78	60	63	51.8641	40.8816	65.7971
-77	60	63	51.6829	40.7834	65.4953
-76	60	63	51.3301	40.5517	64.9733
-75	60	63	50.8291	40.199	64.2703
-74	60	63	50.2139	39.7478	63.4358
-73	60	63	49.5271	39.2311	62.5251
-72	60	63	48.818	38.6908	61.5958
-71	60	63	48.14	38.1746	60.7068
-70	60	63	47.5486	37.7322	59.9188
-69	60	63	47.0997	37.4125	59.2953
-68	60	63	46.8487	37.2606	58.9042
-67	60	63	46.8501	37.3175	58.8177
-66	60	63	47.1578	37.6206	59.1128
-65	60	63	47.8263	38.2054	59.87
-64	60	63	48.912	39.1086	61.1727
-63	60	63	50.474	40.3705	63.106
-62	60	63	52.5762	42.038	65.7561
-61	60	63	55.2878	44.166	69.2104
-60	60	63	58.6838	46.8174	73.5579
-59	60	63	62.8443	50.062	78.8904
-58	60	63	67.8527	53.973	85.3018
-57	60	63	73.7923	58.6231	92.8868
-56	60	63	80.7408	64.0781	101.737
-55	60	63	88.7631	70.3909	111.93
-54	60	63	97.9016	77.5942	123.524
-53	60	63	108.166	85.6936	136.532
-52	60	63	119.522	94.6621	150.909
-51	60	63	131.879	104.435	166.536
-50	60	63	145.087	114.904	183.2
-49	60	63	158.931	125.918	200.6
-48	60	63	173.133	137.278	218.354
-47	60	63	187.37	148.741	236.03
-46	60	63	201.285	160.029	253.178
-45	60	63	214.521	170.838	269.373
-44	60	63	226.739	180.866	284.247
-43	60	63	237.654	189.839	297.513
-42	60	63	247.053	197.545	308.969
-41	60	63	254.81	203.856	318.501
-40	60	63	260.894	208.744	326.074
-39	60	63	265.363	212.275	331.727
-38	60	63	268.351	214.594	335.575
-37	60	63	270.054	215.889	337.808
-36	60	63	270.705	216.372	338.681
-35	60	63	270.556	216.25	338.499
-34	60	63	269.857	215.71	337.596
-33	60	63	268.844	214.918	336.302
-32	60	63	267.726	214.016	334.915
-31	60	63	266.676	213.13	333.674
-30	60	63	265.832	212.372	332.749
-29	60	63	265.291	211.836	332.235
-28	60	63	265.114	211.599	332.164
-27	60	63	265.328	211.711	332.523
-26	60	63	265.926	212.188	333.272
-25	60	63	266.876	213.012	334.36
-24	60	63	268.124	214.126	335.74
-23	60	63	269.599	215.445	337.364
-22	60	63	271.219	216.869	339.188
-21	60	63	272.897	218.295	341.155
-20	60	63	274.549	219.634	343.194
-19	60	63	276.099	220.824	345.21
-18	60	63	277.485	221.833	347.099
-17	60	63	278.663	222.656	348.758
-16	60	63	279.611	223.312	350.104
-15	60	63	280.333	223.83	351.099
-14	60	63	280.855	224.244	351.756
-13	60	63	281.227	224.59	352.145
-12	60	63	281.518	224.904	352.382
-11	60	63	281.813	225.23	352.611
-10	60	63	282.209	225.622	352.989
-9	60	63	282.806	226.146	353.663
-8	60	63	283.707	226.885	354.761
-7	60	63	285.01	227.923	356.395
-6	60	63	286.804	229.347	358.655
-5	60	63	289.167	231.226	361.626
-4	60	63	292.162	233.61	365.39
-3	60	63	295.837	236.521	370.027
-2	60	63	300.218	239.96	375.607
-1	60	63	305.312	243.906	382.177
0	60	63	311.105	248.333	389.744
1	60	63	317.56	253.213	398.258
2	60	63	324.617	258.525	407.606
3	60	63	332.197	264.25	417.614
4	60	63	340.196	270.366	428.062
5	60	63	348.497	276.836	438.708
6	60	63	356.966	283.595	449.318
7	60	63	365.457	290.543	459.688
8	60	63	373.823	297.542	469.661
9	60	63	381.916	304.427	479.128
10	60	63	389.594	311.02	488.019
11	60	63	396.731	317.153	496.278
12	60	63	403.218	322.691	503.841
13	60	63	408.969	327.549	510.627
14	60	63	413.924	331.698	516.533
15	60	63	418.05	335.15	521.454
16	60	63	421.341	337.946	525.316
17	60	63	423.818	340.128	528.1
18	60	63	425.523	341.731	529.861
19	60	63	426.518	342.77	530.728
20	60	63	426.879	343.252	530.882
21	60	63	426.693	343.183	530.524
22	60	63	426.052	342.595	529.839
23	60	63	425.051	341.553	528.961
24	60	63	423.783	340.159	527.965
25	60	63	422.337	338.543	526.872
26	60	63	420.796	336.841	525.677
27	60	63	419.234	335.176	524.373
28	60	63	417.717	333.64	522.981
29	60	63	416.299	332.284	521.558
30	60	63	415.027	331.121	520.194
31	60	63	413.933	330.141	518.993
32	60	63	413.044	329.322	518.05
33	60	63	412.371	328.651	517.418
34	60	63	411.919	328.134	517.098
35	60	63	411.682	327.796	517.035
36	60	63	411.644	327.674	517.132
37	60	63	411.781	327.801	517.277
38	60	63	412.062	328.189	517.37
39	60	63	412.447	328.818	517.347
40	60	63	412.894	329.63	517.189
41	60	63	413.353	330.537	516.918
42	60	63	413.775	331.43	516.579
43	60	63	414.11	332.202	516.212
44	60	63	414.31	332.769	515.832
45	60	63	414.332	333.077	515.41
46	60	63	414.139	333.107	514.882
47	60	63	413.701	332.868	514.165
48	60	63	413.001	332.373	513.186
49	60	63	412.028	331.632	511.913
50	60	63	410.786	330.636	510.366
51	60	63	409.289	329.358	508.616
52	60	63	407.559	327.773	506.768
53	60	63	405.631	325.866	504.92
54	60	63	403.542	323.66	503.139
55	60	63	401.337	321.222	501.434
56	60	63	399.062	318.656	499.757
57	60	63	396.763	316.093	498.02
58	60	63	394.482	313.661	496.128
59	60	63	392.259	311.465	494.01
60	60	63	390.125	309.568	491.645
61	60	63	388.105	307.984	489.069
62	60	63	386.215	306.685	486.37
63	60	63	384.463	305.61	483.662
64	60	63	382.846	304.687	481.053
65	60	63	381.355	303.856	478.62
66	60	63	379.972	303.075	476.381
67	60	63	378.677	302.332	474.301
68	60	63	377.442	301.632	472.304
69	60	63	376.237	300.984	470.306
70	60	63	375.035	300.379	468.247
71	60	63	373.807	299.779	466.116
72	60	63	372.528	299.116	463.957
73	60	63	371.177	298.302	461.855
74	60	63	369.74	297.251	459.905
75	60	63	368.208	295.907	458.174
76	60	63	366.578	294.263	456.666
77	60	63	364.857	292.37	455.316
78	60	63	363.055	290.327	454.001
79	60	63	361.188	288.251	452.581
80	60	63	359.277	286.248	450.937
81	60	63	357.346	284.394	449.012
82	60	63	355.422	282.714	446.829
83	60	63	353.532	281.189	444.487
84	60	63	351.702	279.768	442.133
85	60	63	349.958	278.39	439.925
86	60	63	348.324	277.017	437.986
87	60	63	346.818	275.646	436.367
88	60	63	345.457	274.321	435.04
89	60	63	344.254	273.122	433.912
90	60	63	343.216	272.136	432.861
91	60	63	342.346	271.435	431.783
92	60	63	341.643	271.05	430.623
93	60	63	341.1	270.957	429.402
94	60	63	340.705	271.085	428.206
95	60	63	340.443	271.328	427.164
96	60	63	340.292	271.577	426.395
97	60	63	340.228	271.747	425.966
98	60	63	340.221	271.806	425.855
99	60	63	340.238	271.775	425.947
100	60	63	340.243	271.713	426.058
101	60	63	340.2	271.685	425.994
102	60	63	340.07	271.726	425.602
103	60	63	339.814	271.818	424.82
104	60	63	339.398	271.873	423.694
105	60	63	338.788	271.752	422.36
106	60	63	337.957	271.297	420.997
107	60	63	336.886	270.378	419.753
108	60	63	335.561	268.945	418.676
109	60	63	333.98	267.049	417.685
110	60	63	332.149	264.83	416.582
111	60	63	330.088	262.476	415.115
112	60	63	327.821	260.17	413.064
113	60	63	325.387	258.037	410.316
114	60	63	322.829	256.117	406.917
115	60	63	320.197	254.358	403.079
116	60	63	317.546	252.633	399.138
117	60	63	314.929	250.784	395.482
118	60	63	312.402	248.69	392.437
119	60	63	310.016	246.326	390.172
120	60	63	307.814	243.793	388.646
121	60	63	305.835	241.299	387.631
122	60	63	304.106	239.094	386.797
123	60	63	302.647	237.396	385.834
124	60	63	301.464	236.317	384.572
125	60	63	300.554	235.809	383.076
126	60	63	299.903	235.63	381.708
127	60	63	299.487	235.334	381.127
128	60	63	299.274	234.338	382.202
129	60	63	299.226	232.074	385.808
130	60	63	299.303	228.198	392.564
131	60	63	299.465	222.713	402.669
132	60	63	299.675	215.914	415.929
133	60	63	299.904	208.226	431.944
-153	80	63	24.8754	13.6892	45.2025
-152	80	63	25.2399	14.2545	44.6914
-151	80	63	25.5153	14.7497	44.1384
-150	80	63	25.6941	15.1605	43.5468
-149	80	63	25.7725	15.4749	42.9222
-148	80	63	25.7497	15.6863	42.2692
-147	80	63	25.629	15.7941	41.5879
-146	80	63	25.4169	15.8049	40.8747
-145	80	63	25.1232	15.7305	40.1244
-144	80	63	24.76	15.5858	39.3342
-143	80	63	24.341	15.3866	38.5065
-142	80	63	23.8811	15.1471	37.651
-141	80	63	23.3954	14.8801	36.7838
-140	80	63	22.8989	14.596	35.9248
-139	80	63	22.4054	14.3042	35.0947
-138	80	63	21.9276	14.0134	34.3115
-137	80	63	21.4767	13.7323	33.5888
-136	80	63	21.0624	13.4696	32.9354
[truncated: 4,861 more rows]
