# Supplementary material for: Antibody responses and correlates of protection in the general population after two doses of the ChAdOx1 or BNT162b2 vaccines
Source: Nat Med. 2022 Feb 14;28(5):1072–82. doi: 10.1038/s41591-022-01721-6 (PMC9117148; doi:10.1038/s41591-022-01721-6)
Supplement: Source Data Extended Data Fig. 4 — Statistical Source Data [file 41591_2022_1721_MOESM15_ESM.xlsx]

## Sheet: 56
time	age	dur	prediction	lci	uci	Group
-70	20	56	3.12137	2.98699	3.26179	pf
-69	20	56	3.09688	2.94775	3.25356	pf
-68	20	56	3.17287	2.9993	3.35649	pf
-67	20	56	3.32022	3.12404	3.52872	pf
-66	20	56	3.50997	3.29091	3.74362	pf
-65	20	56	3.70767	3.46186	3.97093	pf
-64	20	56	3.87076	3.59512	4.16753	pf
-63	20	56	3.95026	3.64953	4.27577	pf
-62	20	56	3.89787	3.58937	4.23288	pf
-61	20	56	3.68607	3.3968	3.99998	pf
-60	20	56	3.37067	3.11947	3.64209	pf
-59	20	56	3.03382	2.82358	3.25972	pf
-58	20	56	2.73605	2.55734	2.92725	pf
-57	20	56	2.51682	2.35397	2.69094	pf
-56	20	56	2.40387	2.24078	2.57884	pf
-55	20	56	2.42682	2.2495	2.61811	pf
-54	20	56	2.63612	2.43095	2.85861	pf
-53	20	56	3.1364	2.88588	3.40866	pf
-52	20	56	4.12772	3.80537	4.47737	pf
-51	20	56	5.91245	5.47633	6.38329	pf
-50	20	56	9.02107	8.39769	9.69072	pf
-49	20	56	14.3496	13.3955	15.3716	pf
-48	20	56	23.2897	21.7201	24.9727	pf
-47	20	56	37.7476	35.0529	40.6495	pf
-46	20	56	59.7958	55.224	64.7462	pf
-45	20	56	90.6076	83.3394	98.5097	pf
-44	20	56	128.57	118.196	139.855	pf
-43	20	56	169.295	156.17	183.523	pf
-42	20	56	208.509	193.412	224.785	pf
-41	20	56	242.423	226.024	260.011	pf
-40	20	56	268.526	250.93	287.355	pf
-39	20	56	285.995	266.8	306.57	pf
-38	20	56	295.587	274.463	318.336	pf
-37	20	56	299.2	276.365	323.922	pf
-36	20	56	299.353	275.603	325.149	pf
-35	20	56	298.625	275.085	324.179	pf
-34	20	56	297.913	275.514	322.133	pf
-33	20	56	297.04	276.144	319.518	pf
-32	20	56	295.816	276.106	316.932	pf
-31	20	56	294.052	274.667	314.805	pf
-30	20	56	291.57	271.572	313.039	pf
-29	20	56	288.199	267.119	310.942	pf
-28	20	56	283.786	261.846	307.564	pf
-27	20	56	278.199	256.233	302.049	pf
-26	20	56	271.421	250.529	294.055	pf
-25	20	56	263.814	244.673	284.453	pf
-24	20	56	255.813	238.417	274.478	pf
-23	20	56	247.81	231.515	265.251	pf
-22	20	56	240.152	224.001	257.468	pf
-21	20	56	233.147	216.378	251.215	pf
-20	20	56	227.064	209.436	246.177	pf
-19	20	56	222.15	203.939	241.988	pf
-18	20	56	218.635	200.488	238.424	pf
-17	20	56	216.498	199.118	235.394	pf
-16	20	56	215.296	199.038	232.881	pf
-15	20	56	214.565	199.311	230.987	pf
-14	20	56	213.855	199.035	229.779	pf
-13	20	56	212.721	197.583	229.019	pf
-12	20	56	210.729	194.768	227.997	pf
-11	20	56	207.47	190.707	225.706	pf
-10	20	56	202.581	185.569	221.152	pf
-9	20	56	195.815	179.46	213.66	pf
-8	20	56	187.692	172.731	203.949	pf
-7	20	56	179.22	165.861	193.655	pf
-6	20	56	171.273	159.205	184.256	pf
-5	20	56	164.578	153.133	176.878	pf
-4	20	56	159.755	148.21	172.198	pf
-3	20	56	157.383	145.241	170.54	pf
-2	20	56	158.09	145.157	172.176	pf
-1	20	56	162.672	149.004	177.594	pf
0	20	56	172.048	157.844	187.53	pf
1	20	56	186.338	171.683	202.244	pf
2	20	56	205.4	190.051	221.988	pf
3	20	56	229.019	212.237	247.127	pf
4	20	56	256.71	237.306	277.702	pf
5	20	56	287.504	264.236	312.821	pf
6	20	56	319.742	291.884	350.259	pf
7	20	56	350.946	318.73	386.418	pf
8	20	56	377.83	342.657	416.614	pf
9	20	56	397.642	361.552	437.335	pf
10	20	56	410.234	374.536	449.336	pf
11	20	56	416.38	381.113	454.91	pf
12	20	56	417.29	381.416	456.538	pf
13	20	56	414.429	376.677	455.965	pf
14	20	56	409.355	369.096	454.004	pf
15	20	56	403.609	361.163	451.044	pf
16	20	56	398.663	355.123	447.54	pf
17	20	56	395.877	352.756	444.271	pf
18	20	56	395.603	354.023	442.067	pf
19	20	56	397.232	357.218	441.728	pf
20	20	56	400.137	360.532	444.094	pf
21	20	56	403.69	362.601	449.436	pf
22	20	56	407.246	363	456.885	pf
23	20	56	410.136	362.106	464.536	pf
24	20	56	411.677	360.543	470.064	pf
25	20	56	411.186	358.768	471.261	pf
26	20	56	408.123	356.842	466.773	pf
27	20	56	402.857	354.271	458.107	pf
28	20	56	396.151	350.247	448.071	pf
29	20	56	388.743	344.116	439.157	pf
30	20	56	381.329	335.999	432.775	pf
31	20	56	374.555	327.046	428.967	pf
32	20	56	369.024	318.968	426.935	pf
33	20	56	365.307	313.42	425.785	pf
34	20	56	363.974	311.737	424.964	pf
35	20	56	365.339	314.32	424.638	pf
36	20	56	368.939	319.62	425.869	pf
37	20	56	374.191	325.565	430.079	pf
38	20	56	380.499	330.333	438.283	pf
39	20	56	387.242	333.121	450.155	pf
40	20	56	393.752	334.298	463.779	pf
41	20	56	399.318	334.778	476.3	pf
42	20	56	403.195	335.392	484.706	pf
43	20	56	404.643	336.543	486.523	pf
44	20	56	403.424	337.664	481.991	pf
45	20	56	399.954	337.237	474.335	pf
46	20	56	394.714	333.673	466.92	pf
47	20	56	388.189	326.265	461.866	pf
48	20	56	380.855	315.869	459.21	pf
49	20	56	373.161	304.442	457.391	pf
50	20	56	365.526	294.032	454.404	pf
51	20	56	358.337	286.231	448.608	pf
52	20	56	351.932	281.923	439.327	pf
53	20	56	346.449	280.28	428.239	pf
54	20	56	341.919	279.5	418.279	pf
55	20	56	338.379	277.828	412.125	pf
56	20	56	335.867	274.331	411.208	pf
57	20	56	334.433	269.492	415.023	pf
58	20	56	334.131	264.836	421.556	pf
59	20	56	335.028	262.082	428.277	pf
60	20	56	337.205	262.675	432.881	pf
61	20	56	340.682	267.282	434.238	pf
62	20	56	345.206	274.669	433.859	pf
63	20	56	350.455	282.749	434.373	pf
64	20	56	356.087	289.225	438.406	pf
65	20	56	361.742	292.555	447.291	pf
66	20	56	367.036	292.884	459.963	pf
67	20	56	371.564	291.709	473.28	pf
68	20	56	374.905	290.829	483.288	pf
69	20	56	376.638	291.651	486.389	pf
70	20	56	376.578	294.33	481.81	pf
71	20	56	374.926	297.365	472.719	pf
72	20	56	371.932	298.687	463.139	pf
73	20	56	367.855	296.451	456.457	pf
74	20	56	362.953	290.204	453.94	pf
75	20	56	357.482	281.36	454.199	pf
76	20	56	351.686	272.25	454.299	pf
77	20	56	345.796	265.017	451.197	pf
78	20	56	340.028	261.108	442.803	pf
79	20	56	334.568	260.242	430.123	pf
80	20	56	329.578	260.873	416.378	pf
81	20	56	325.209	261.155	404.975	pf
82	20	56	321.609	259.516	398.559	pf
83	20	56	318.921	255.626	397.888	pf
84	20	56	317.288	250.736	401.506	pf
85	20	56	316.863	246.856	406.724	pf
86	20	56	317.807	245.864	410.801	pf
87	20	56	320.232	248.894	412.016	pf
88	20	56	323.931	255.111	411.316	pf
89	20	56	328.599	262.704	411.023	pf
90	20	56	333.92	269.518	413.711	pf
91	20	56	339.561	273.809	421.104	pf
92	20	56	345.17	275.255	432.844	pf
93	20	56	350.368	275.012	446.373	pf
94	20	56	354.756	274.791	457.991	pf
95	20	56	357.921	276.07	464.039	pf
96	20	56	359.589	279.253	463.036	pf
97	20	56	359.782	283.068	457.286	pf
98	20	56	358.572	285.639	450.127	pf
99	20	56	356.05	285.163	444.557	pf
100	20	56	352.317	280.871	441.937	pf
101	20	56	347.487	273.612	441.308	pf
102	20	56	341.677	265.28	440.076	pf
103	20	56	335.011	257.812	435.327	pf
104	20	56	327.621	252.589	424.942	pf
105	20	56	319.813	249.549	409.861	pf
106	20	56	312.022	247.419	393.494	pf
107	20	56	304.651	244.701	379.287	pf
108	20	56	298.062	240.287	369.73	pf
109	20	56	292.592	234.252	365.462	pf
110	20	56	288.556	227.974	365.238	pf
111	20	56	286.267	223.328	366.944	pf
112	20	56	286.054	221.964	368.65	pf
113	20	56	288.179	224.769	369.477	pf
114	20	56	292.27	230.43	370.706	pf
115	20	56	297.701	236.582	374.609	pf
116	20	56	303.818	241.089	382.868	pf
117	20	56	309.92	243.067	395.16	pf
118	20	56	315.247	243.15	408.723	pf
119	20	56	318.996	242.653	419.357	pf
120	20	56	320.341	242.638	422.929	pf
121	20	56	318.494	243.184	417.127	pf
122	20	56	313.175	242.086	405.14	pf
123	20	56	305.269	235.295	396.052	pf
124	20	56	295.823	221.868	394.428	pf
125	20	56	285.812	205.651	397.219	pf
126	20	56	276.106	191.526	398.036	pf
127	20	56	267.462	182.894	391.133	pf
128	20	56	260.546	181.804	373.394	pf
129	20	56	255.971	188.711	347.204	pf
130	20	56	254.325	195.779	330.38	pf
131	20	56	255.656	179.686	363.746	pf
132	20	56	259.414	149.48	450.198	pf
133	20	56	265.061	124.186	565.742	pf
-70	40	56	2.92271	2.81965	3.02953	pf
-69	40	56	2.93162	2.82149	3.04605	pf
-68	40	56	3.00944	2.88575	3.13842	pf
-67	40	56	3.13439	2.99674	3.27836	pf
-66	40	56	3.28358	3.13028	3.44439	pf
-65	40	56	3.43008	3.25771	3.61157	pf
-64	40	56	3.54208	3.34873	3.74659	pf
-63	40	56	3.58464	3.37417	3.80825	pf
-62	40	56	3.52455	3.30882	3.75434	pf
-61	40	56	3.34371	3.14036	3.56022	pf
-60	40	56	3.08444	2.90583	3.27403	pf
-59	40	56	2.80838	2.65676	2.96864	pf
-58	40	56	2.5621	2.43179	2.6994	pf
-57	40	56	2.37756	2.25853	2.50285	pf
-56	40	56	2.27819	2.15991	2.40294	pf
-55	40	56	2.28825	2.16167	2.42224	pf
-54	40	56	2.4457	2.30276	2.59752	pf
-53	40	56	2.82372	2.65542	3.00268	pf
-52	40	56	3.55167	3.34601	3.76996	pf
-51	40	56	4.80374	4.54307	5.07937	pf
-50	40	56	6.86594	6.52029	7.22991	pf
-49	40	56	10.1913	9.70244	10.7049	pf
-48	40	56	15.4387	14.6919	16.2235	pf
-47	40	56	23.4573	22.2544	24.7251	pf
-46	40	56	35.1291	33.1917	37.1796	pf
-45	40	56	50.9587	47.9967	54.1034	pf
-44	40	56	70.3808	66.252	74.7668	pf
-43	40	56	91.8141	86.6304	97.308	pf
-42	40	56	113.693	107.698	120.022	pf
-41	40	56	134.431	127.819	141.385	pf
-40	40	56	152.676	145.423	160.29	pf
-39	40	56	167.541	159.409	176.087	pf
-38	40	56	178.697	169.468	188.428	pf
-37	40	56	186.35	176.064	197.237	pf
-36	40	56	191.13	180.152	202.778	pf
-35	40	56	193.898	182.832	205.634	pf
-34	40	56	195.108	184.514	206.311	pf
-33	40	56	194.925	185.086	205.287	pf
-32	40	56	193.537	184.391	203.137	pf
-31	40	56	191.155	182.335	200.402	pf
-30	40	56	187.995	179.049	197.389	pf
-29	40	56	184.276	174.935	194.115	pf
-28	40	56	180.204	170.515	190.445	pf
-27	40	56	175.977	166.262	186.26	pf
-26	40	56	171.765	162.482	181.578	pf
-25	40	56	167.684	159.144	176.683	pf
-24	40	56	163.831	156.085	171.961	pf
-23	40	56	160.29	153.128	167.787	pf
-22	40	56	157.142	150.172	164.435	pf
-21	40	56	154.46	147.306	161.962	pf
-20	40	56	152.316	144.791	160.231	pf
-19	40	56	150.779	142.943	159.045	pf
-18	40	56	149.923	142.038	158.245	pf
-17	40	56	149.687	142.077	157.704	pf
-16	40	56	149.776	142.628	157.281	pf
-15	40	56	149.873	143.166	156.893	pf
-14	40	56	149.66	143.163	156.452	pf
-13	40	56	148.824	142.209	155.747	pf
-12	40	56	147.063	140.103	154.369	pf
-11	40	56	144.104	136.809	151.788	pf
-10	40	56	139.725	132.348	147.513	pf
-9	40	56	133.81	126.762	141.249	pf
-8	40	56	126.856	120.468	133.583	pf
-7	40	56	119.719	114.082	125.634	pf
-6	40	56	113.109	108.091	118.36	pf
-5	40	56	107.591	102.907	112.488	pf
-4	40	56	103.622	98.9596	108.505	pf
-3	40	56	101.622	96.7494	106.74	pf
-2	40	56	102.056	96.8602	107.531	pf
-1	40	56	105.551	100.016	111.392	pf
0	40	56	112.892	107.062	119.039	pf
1	40	56	124.34	118.235	130.761	pf
2	40	56	140.034	133.571	146.809	pf
3	40	56	160.121	153.035	167.535	pf
4	40	56	184.578	176.38	193.157	pf
5	40	56	212.984	203.065	223.388	pf
6	40	56	244.273	232.147	257.031	pf
7	40	56	276.492	262.075	291.701	pf
8	40	56	306.688	290.499	323.778	pf
9	40	56	331.98	315.017	349.857	pf
10	40	56	351.548	334.663	369.284	pf
11	40	56	365.391	348.942	382.616	pf
12	40	56	374.008	357.739	391.016	pf
13	40	56	378.266	361.533	395.774	pf
14	40	56	379.276	361.527	397.896	pf
15	40	56	378.269	359.406	398.121	pf
16	40	56	376.512	356.946	397.15	pf
17	40	56	375.233	355.736	395.799	pf
18	40	56	374.961	356.235	394.671	pf
19	40	56	375.538	357.815	394.139	pf
20	40	56	376.784	359.73	394.647	pf
21	40	56	378.521	361.356	396.502	pf
22	40	56	380.568	362.453	399.588	pf
23	40	56	382.744	363.213	403.325	pf
24	40	56	384.861	364.019	406.896	pf
25	40	56	386.729	365.225	409.5	pf
26	40	56	388.175	366.991	410.582	pf
27	40	56	389.173	369.012	410.436	pf
28	40	56	389.765	370.691	409.82	pf
29	40	56	389.995	371.414	409.506	pf
30	40	56	389.909	370.853	409.943	pf
31	40	56	389.551	369.22	411.002	pf
32	40	56	388.969	367.122	412.116	pf
33	40	56	388.209	365.238	412.625	pf
34	40	56	387.318	364.105	412.011	pf
35	40	56	386.326	363.839	410.202	pf
36	40	56	385.218	363.819	407.876	pf
37	40	56	383.972	363.223	405.906	pf
38	40	56	382.565	361.443	404.921	pf
39	40	56	380.975	358.44	404.928	pf
40	40	56	379.182	354.723	405.328	pf
41	40	56	377.165	350.979	405.306	pf
42	40	56	374.905	347.785	404.139	pf
43	40	56	372.383	345.457	401.409	pf
44	40	56	369.625	343.672	397.539	pf
45	40	56	366.704	341.512	393.754	pf
46	40	56	363.696	338.157	391.163	pf
47	40	56	360.674	333.397	390.182	pf
48	40	56	357.708	327.771	390.379	pf
49	40	56	354.868	322.174	390.879	pf
50	40	56	352.22	317.455	390.791	pf
51	40	56	349.828	314.268	389.411	pf
52	40	56	347.749	312.95	386.417	pf
53	40	56	345.974	312.939	382.496	pf
54	40	56	344.457	313.13	378.917	pf
55	40	56	343.155	312.454	376.872	pf
56	40	56	342.025	310.351	376.93	pf
57	40	56	341.024	307.107	378.687	pf
58	40	56	340.111	303.58	381.04	pf
59	40	56	339.246	300.703	382.73	pf
60	40	56	338.388	299.216	382.689	pf
61	40	56	337.503	299.38	380.481	pf
62	40	56	336.583	300.484	377.017	pf
63	40	56	335.623	301.442	373.679	pf
64	40	56	334.621	301.219	371.726	pf
65	40	56	333.573	299.334	371.729	pf
66	40	56	332.477	296.177	373.226	pf
67	40	56	331.328	292.713	375.038	pf
68	40	56	330.126	289.97	375.842	pf
69	40	56	328.865	288.743	374.563	pf
70	40	56	327.531	289.088	371.086	pf
71	40	56	326.087	290.083	366.559	pf
72	40	56	324.495	290.534	362.426	pf
73	40	56	322.72	289.38	359.902	pf
74	40	56	320.727	286.276	359.323	pf
75	40	56	318.481	281.828	359.901	pf
76	40	56	315.95	277.12	360.22	pf
77	40	56	313.104	273.185	358.857	pf
78	40	56	309.922	270.732	354.786	pf
79	40	56	306.475	269.618	348.371	pf
80	40	56	302.896	269.041	341.012	pf
81	40	56	299.314	268.017	334.266	pf
82	40	56	295.852	265.699	329.427	pf
83	40	56	292.627	261.915	326.941	pf
84	40	56	289.752	257.383	326.192	pf
85	40	56	287.335	253.254	326.004	pf
86	40	56	285.484	250.591	325.236	pf
87	40	56	284.277	250.01	323.24	pf
88	40	56	283.661	251.063	320.491	pf
89	40	56	283.549	252.83	318	pf
90	40	56	283.854	254.304	316.837	pf
91	40	56	284.492	254.754	317.701	pf
92	40	56	285.38	254.141	320.458	pf
93	40	56	286.434	253.09	324.171	pf
94	40	56	287.57	252.465	327.557	pf
95	40	56	288.703	253.02	329.418	pf
96	40	56	289.735	254.946	329.271	pf
97	40	56	290.55	257.525	327.81	pf
98	40	56	291.028	259.733	326.094	pf
99	40	56	291.05	260.556	325.113	pf
100	40	56	290.498	259.445	325.267	pf
101	40	56	289.257	256.631	326.031	pf
102	40	56	287.221	252.889	326.213	pf
103	40	56	284.29	249.067	324.495	pf
104	40	56	280.39	245.78	319.873	pf
105	40	56	275.658	243.027	312.671	pf
106	40	56	270.41	240.266	304.334	pf
107	40	56	264.948	236.843	296.387	pf
108	40	56	259.556	232.311	289.996	pf
109	40	56	254.494	226.822	285.542	pf
110	40	56	250.003	221.168	282.598	pf
111	40	56	246.309	216.379	280.379	pf
112	40	56	243.627	213.363	278.183	pf
113	40	56	242.122	212.639	275.693	pf
114	40	56	241.649	213.627	273.347	pf
115	40	56	241.95	215.248	271.965	pf
116	40	56	242.774	216.472	272.272	pf
117	40	56	243.873	216.732	274.412	pf
118	40	56	244.993	216.16	277.673	pf
119	40	56	245.88	215.329	280.766	pf
120	40	56	246.274	214.816	282.34	pf
121	40	56	245.916	214.887	281.427	pf
122	40	56	244.632	215.015	278.33	pf
123	40	56	242.46	213.715	275.071	pf
124	40	56	239.475	209.927	273.183	pf
125	40	56	235.763	204.014	272.452	pf
126	40	56	231.408	197.397	271.28	pf
127	40	56	226.501	191.53	267.857	pf
128	40	56	221.128	187.389	260.943	pf
129	40	56	215.377	185.114	250.587	pf
130	40	56	209.342	182.641	239.947	pf
131	40	56	203.459	174.333	237.451	pf
132	40	56	198.496	160.465	245.54	pf
133	40	56	195.173	147.395	258.438	pf
-70	60	56	2.49501	2.2932	2.71458	pf
-69	60	56	2.51075	2.30832	2.73094	pf
-68	60	56	2.56557	2.35534	2.79457	pf
-67	60	56	2.64575	2.42188	2.89032	pf
-66	60	56	2.73673	2.49117	3.0065	pf
-65	60	56	2.82208	2.54711	3.12674	pf
-64	60	56	2.88334	2.57676	3.22639	pf
-63	60	56	2.90098	2.57015	3.27439	pf
-62	60	56	2.85661	2.51919	3.23921	pf
-61	60	56	2.73984	2.41982	3.10218	pf
-60	60	56	2.57554	2.28899	2.89797	pf
-59	60	56	2.40082	2.14975	2.68121	pf
-58	60	56	2.2454	2.02029	2.4956	pf
-57	60	56	2.1319	1.91687	2.37105	pf
-56	60	56	2.0791	1.85798	2.32654	pf
-55	60	56	2.10724	1.86667	2.37882	pf
-54	60	56	2.24585	1.97443	2.55458	pf
-53	60	56	2.54664	2.23233	2.9052	pf
-52	60	56	3.09287	2.72043	3.51629	pf
-51	60	56	3.98307	3.5306	4.49353	pf
-50	60	56	5.36683	4.79798	6.00313	pf
-49	60	56	7.46521	6.7117	8.30332	pf
-48	60	56	10.5772	9.5118	11.762	pf
-47	60	56	15.0621	13.4789	16.8314	pf
-46	60	56	21.27	18.8996	23.9378	pf
-45	60	56	29.3898	25.9716	33.2579	pf
-44	60	56	39.2117	34.6313	44.3978	pf
-43	60	56	50.1797	44.5412	56.5319	pf
-42	60	56	61.7511	55.251	69.016	pf
-41	60	56	73.3124	66.0745	81.3432	pf
-40	60	56	84.2435	76.1639	93.1802	pf
-39	60	56	94.0008	84.7678	104.24	pf
-38	60	56	102.182	91.5269	114.077	pf
-37	60	56	108.561	96.5235	122.1	pf
-36	60	56	113.095	100.116	127.756	pf
-35	60	56	115.896	102.733	130.745	pf
-34	60	56	117.143	104.498	131.319	pf
-33	60	56	117.061	105.262	130.182	pf
-32	60	56	115.923	104.836	128.183	pf
-31	60	56	114.029	103.146	126.059	pf
-30	60	56	111.677	100.447	124.161	pf
-29	60	56	109.153	97.3022	122.447	pf
-28	60	56	106.722	94.3453	120.722	pf
-27	60	56	104.625	92.1117	118.837	pf
-26	60	56	103.042	90.9159	116.785	pf
-25	60	56	101.96	90.5877	114.759	pf
-24	60	56	101.323	90.7988	113.067	pf
-23	60	56	101.084	91.1968	112.042	pf
-22	60	56	101.198	91.4928	111.934	pf
-21	60	56	101.629	91.6047	112.75	pf
-20	60	56	102.338	91.6967	114.214	pf
-19	60	56	103.291	92.0543	115.899	pf
-18	60	56	104.452	92.9484	117.38	pf
-17	60	56	105.733	94.4187	118.403	pf
-16	60	56	106.945	96.1228	118.985	pf
-15	60	56	107.879	97.5893	119.254	pf
-14	60	56	108.324	98.3214	119.344	pf
-13	60	56	108.068	97.9568	119.223	pf
-12	60	56	106.913	96.4059	118.566	pf
-11	60	56	104.691	93.8066	116.837	pf
-10	60	56	101.274	90.3683	113.497	pf
-9	60	56	96.6275	86.2764	108.221	pf
-8	60	56	91.1635	81.836	101.554	pf
-7	60	56	85.5483	77.3856	94.5721	pf
-6	60	56	80.3276	73.1603	88.1971	pf
-5	60	56	75.923	69.3619	83.1046	pf
-4	60	56	72.6656	66.2614	79.6886	pf
-3	60	56	70.8473	64.2507	78.1212	pf
-2	60	56	70.7864	63.808	78.5279	pf
-1	60	56	72.9121	65.4968	81.1669	pf
0	60	56	77.7712	69.9449	86.4731	pf
1	60	56	85.5789	77.3423	94.6927	pf
2	60	56	96.5091	87.7466	106.147	pf
3	60	56	110.802	101.182	121.335	pf
4	60	56	128.654	117.564	140.79	pf
5	60	56	150.08	136.709	164.759	pf
6	60	56	174.731	158.349	192.807	pf
7	60	56	201.689	182.005	223.503	pf
8	60	56	229.294	206.774	254.267	pf
9	60	56	255.654	231.465	282.37	pf
10	60	56	279.851	255.122	306.977	pf
11	60	56	301.302	276.587	328.226	pf
12	60	56	319.64	294.585	346.825	pf
13	60	56	334.724	308.227	363.498	pf
14	60	56	346.628	317.591	378.32	pf
15	60	56	355.612	323.69	390.682	pf
16	60	56	362.083	327.93	399.793	pf
17	60	56	366.55	331.638	405.137	pf
18	60	56	369.414	335.264	407.042	pf
19	60	56	370.933	338.338	406.667	pf
20	60	56	371.378	340.198	405.416	pf
21	60	56	371.035	340.312	404.532	pf
22	60	56	370.195	338.689	404.63	pf
23	60	56	369.146	336.036	405.518	pf
24	60	56	368.177	333.464	406.505	pf
25	60	56	367.575	332.095	406.845	pf
26	60	56	367.583	332.737	406.079	pf
27	60	56	368.169	335.068	404.539	pf
28	60	56	369.174	338.128	403.071	pf
29	60	56	370.442	340.815	402.644	pf
30	60	56	371.814	342.246	403.936	pf
31	60	56	373.129	342.213	406.838	pf
32	60	56	374.224	341.241	410.393	pf
33	60	56	374.933	340.167	413.253	pf
34	60	56	375.094	339.737	414.13	pf
35	60	56	374.591	340.248	412.4	pf
36	60	56	373.46	341.162	408.815	pf
37	60	56	371.765	341.602	404.591	pf
38	60	56	369.572	340.669	400.927	pf
39	60	56	366.947	337.88	398.513	pf
40	60	56	363.956	333.548	397.136	pf
41	60	56	360.665	328.58	395.883	pf
42	60	56	357.14	323.989	393.683	pf
43	60	56	353.443	320.561	389.697	pf
44	60	56	349.658	318.386	384.002	pf
45	60	56	345.895	316.786	377.678	pf
46	60	56	342.259	314.9	371.995	pf
47	60	56	338.852	312.014	367.999	pf
48	60	56	335.772	308.026	366.018	pf
49	60	56	333.114	303.57	365.533	pf
50	60	56	330.97	299.627	365.593	pf
51	60	56	329.434	297.117	365.266	pf
52	60	56	328.58	296.67	363.922	pf
53	60	56	328.323	297.977	361.76	pf
54	60	56	328.487	300.111	359.546	pf
55	60	56	328.897	302.013	358.174	pf
56	60	56	329.377	302.783	358.306	pf
57	60	56	329.75	302.129	359.898	pf
58	60	56	329.842	300.469	362.086	pf
59	60	56	329.474	298.552	363.598	pf
60	60	56	328.472	297.062	363.204	pf
61	60	56	326.722	296.314	360.25	pf
62	60	56	324.312	295.897	355.455	pf
63	60	56	321.38	295.057	350.052	pf
64	60	56	318.064	293.002	345.269	pf
65	60	56	314.496	289.324	341.857	pf
66	60	56	310.805	284.372	339.694	pf
67	60	56	307.113	279.061	337.986	pf
68	60	56	303.539	274.381	335.797	pf
69	60	56	300.194	271.114	332.393	pf
70	60	56	297.131	269.413	327.701	pf
71	60	56	294.322	268.62	322.483	pf
72	60	56	291.731	267.866	317.721	pf
73	60	56	289.323	266.327	314.305	pf
74	60	56	287.067	263.63	312.588	pf
75	60	56	284.932	260.11	312.122	pf
76	60	56	282.886	256.531	311.948	pf
77	60	56	280.9	253.667	311.058	pf
78	60	56	278.946	252.062	308.699	pf
79	60	56	276.991	251.575	304.974	pf
80	60	56	274.998	251.535	300.651	pf
81	60	56	272.934	251.122	296.64	pf
82	60	56	270.764	249.615	293.705	pf
83	60	56	268.457	246.782	292.035	pf
84	60	56	265.981	243.047	291.08	pf
85	60	56	263.308	239.154	289.901	pf
86	60	56	260.409	235.794	287.594	pf
87	60	56	257.283	233.368	283.649	pf
88	60	56	254.038	231.68	278.555	pf
89	60	56	250.814	230.247	273.219	pf
90	60	56	247.742	228.524	268.577	pf
91	60	56	244.947	226.138	265.321	pf
92	60	56	242.55	223.19	263.589	pf
93	60	56	240.666	220.259	262.964	pf
94	60	56	239.412	218.099	262.808	pf
95	60	56	238.903	217.376	262.561	pf
96	60	56	239.151	218.296	261.999	pf
97	60	56	239.956	220.289	261.38	pf
98	60	56	241.092	222.558	261.17	pf
99	60	56	242.331	224.287	261.828	pf
100	60	56	243.442	224.933	263.474	pf
101	60	56	244.188	224.476	265.63	pf
102	60	56	244.331	223.281	267.366	pf
103	60	56	243.638	221.771	267.66	pf
104	60	56	241.894	220.23	265.689	pf
105	60	56	239.126	218.607	261.57	pf
106	60	56	235.567	216.559	256.243	pf
107	60	56	231.455	213.656	250.738	pf
108	60	56	227.02	209.626	245.857	pf
109	60	56	222.476	204.639	241.869	pf
110	60	56	218.024	199.304	238.503	pf
111	60	56	213.848	194.376	235.271	pf
112	60	56	210.119	190.502	231.756	pf
113	60	56	206.974	188.058	227.793	pf
114	60	56	204.405	186.733	223.749	pf
115	60	56	202.353	185.917	220.243	pf
116	60	56	200.765	185.015	217.855	pf
117	60	56	199.59	183.702	216.853	pf
118	60	56	198.785	182.109	216.988	pf
119	60	56	198.307	180.687	217.644	pf
120	60	56	198.114	179.914	218.155	pf
121	60	56	198.169	180.105	218.044	pf
122	60	56	198.4	181.059	217.402	pf
123	60	56	198.653	181.815	217.051	pf
124	60	56	198.759	181.496	217.665	pf
125	60	56	198.55	179.933	219.093	pf
126	60	56	197.858	177.649	220.365	pf
127	60	56	196.521	175.333	220.269	pf
128	60	56	194.387	173.461	217.838	pf
129	60	56	191.321	171.999	212.813	pf
130	60	56	187.22	169.611	206.657	pf
131	60	56	182.365	163.214	203.764	pf
132	60	56	177.415	153.062	205.643	pf
133	60	56	172.986	142.941	209.346	pf
-70	80	56	2.3826	2.00307	2.83403	pf
-69	80	56	2.41153	2.03549	2.85703	pf
-68	80	56	2.44704	2.06813	2.89537	pf
-67	80	56	2.48253	2.09194	2.94605	pf
-66	80	56	2.511	2.09599	3.00819	pf
-65	80	56	2.5252	2.07522	3.07274	pf
-64	80	56	2.51787	2.03201	3.1199	pf
-63	80	56	2.48232	1.97255	3.12383	pf
-62	80	56	2.41303	1.90288	3.05996	pf
-61	80	56	2.30838	1.82697	2.91665	pf
-60	80	56	2.18398	1.74934	2.72662	pf
-59	80	56	2.06081	1.67289	2.53868	pf
-58	80	56	1.95585	1.59928	2.39191	pf
-57	80	56	1.88279	1.53386	2.31109	pf
-56	80	56	1.85394	1.48957	2.30745	pf
-55	80	56	1.88314	1.48567	2.38695	pf
-54	80	56	1.98984	1.54597	2.56115	pf
-53	80	56	2.2058	1.70351	2.8562	pf
-52	80	56	2.57767	2.00334	3.31666	pf
-51	80	56	3.15364	2.48706	3.99888	pf
-50	80	56	4.0021	3.20773	4.99319	pf
-49	80	56	5.21944	4.22867	6.44235	pf
-48	80	56	6.93088	5.61865	8.54959	pf
-47	80	56	9.28434	7.45901	11.5564	pf
-46	80	56	12.4303	9.8557	15.6774	pf
-45	80	56	16.4795	12.9347	20.9959	pf
-44	80	56	21.4362	16.8123	27.3318	pf
-43	80	56	27.2048	21.5497	34.3438	pf
-42	80	56	33.6646	27.0867	41.8399	pf
-41	80	56	40.6096	33.1492	49.7491	pf
-40	80	56	47.7431	39.2317	58.1011	pf
-39	80	56	54.6909	44.7571	66.8294	pf
-38	80	56	61.0295	49.3469	75.4779	pf
-37	80	56	66.3259	52.9185	83.1301	pf
-36	80	56	70.1847	55.5752	88.6346	pf
-35	80	56	72.3155	57.4533	91.0225	pf
-34	80	56	72.7741	58.5513	90.4516	pf
-33	80	56	71.8835	58.7203	87.9975	pf
-32	80	56	70.0414	57.7784	84.907	pf
-31	80	56	67.6577	55.7151	82.1602	pf
-30	80	56	65.1152	52.9021	80.1479	pf
-29	80	56	62.7501	49.9936	78.7616	pf
-28	80	56	60.8526	47.6274	77.7501	pf
-27	80	56	59.6816	46.2915	76.9449	pf
-26	80	56	59.4223	46.2618	76.3268	pf
-25	80	56	59.9893	47.3341	76.028	pf
-24	80	56	61.2489	49.1611	76.309	pf
-23	80	56	63.0826	51.345	77.5035	pf
-22	80	56	65.3723	53.4897	79.8946	pf
-21	80	56	67.9886	55.3643	83.4916	pf
-20	80	56	70.7821	57.0088	87.883	pf
-19	80	56	73.5769	58.6383	92.3212	pf
-18	80	56	76.1692	60.4813	95.9263	pf
-17	80	56	78.3776	62.5824	98.1595	pf
-16	80	56	80.0955	64.6701	99.2002	pf
-15	80	56	81.2273	66.3208	99.4844	pf
-14	80	56	81.6866	67.0862	99.4646	pf
-13	80	56	81.4011	66.6952	99.3495	pf
-12	80	56	80.3185	65.2123	98.924	pf
-11	80	56	78.4121	62.9687	97.6429	pf
-10	80	56	75.6847	60.357	94.905	pf
-9	80	56	72.1864	57.6831	90.3363	pf
-8	80	56	68.2129	55.1078	84.4345	pf
-7	80	56	64.1918	52.6606	78.2479	pf
-6	80	56	60.4732	50.3044	72.6976	pf
-5	80	56	57.3306	48.0227	68.4426	pf
-4	80	56	54.9815	45.9394	65.8034	pf
-3	80	56	53.6196	44.3702	64.7973	pf
-2	80	56	53.4534	43.7387	65.3259	pf
-1	80	56	54.7571	44.5046	67.3715	pf
0	80	56	57.8711	47.12	71.0752	pf
1	80	56	62.9319	51.6864	76.6242	pf
2	80	56	70.0642	58.1796	84.3765	pf
3	80	56	79.4626	66.532	94.9063	pf
4	80	56	91.348	76.6247	108.9	pf
5	80	56	105.908	88.3958	126.89	pf
6	80	56	123.221	101.963	148.911	pf
7	80	56	143.148	117.605	174.24	pf
8	80	56	165.222	135.629	201.271	pf
9	80	56	188.762	156.129	228.214	pf
10	80	56	213.293	178.657	254.644	pf
11	80	56	238.274	202.054	280.986	pf
12	80	56	263.049	224.519	308.19	pf
13	80	56	286.866	244.245	336.924	pf
14	80	56	308.906	260.376	366.48	pf
15	80	56	328.322	273.24	394.507	pf
16	80	56	344.289	283.763	417.724	pf
17	80	56	356.074	292.863	432.928	pf
18	80	56	363.503	300.701	439.422	pf
19	80	56	367.027	306.565	439.413	pf
20	80	56	367.283	309.467	435.902	pf
21	80	56	365.015	308.652	431.671	pf
22	80	56	361.011	304.283	428.315	pf
23	80	56	356.058	297.703	425.852	pf
24	80	56	350.919	290.927	423.281	pf
25	80	56	346.313	285.931	419.445	pf
26	80	56	342.852	284.105	413.745	pf
27	80	56	340.594	285.009	407.018	pf
28	80	56	339.37	287.222	400.985	pf
29	80	56	339.023	289.161	397.482	pf
30	80	56	339.403	289.619	397.745	pf
31	80	56	340.367	288.447	401.633	pf
32	80	56	341.772	286.59	407.581	pf
33	80	56	343.476	285.424	413.335	pf
34	80	56	345.333	286.192	416.695	pf
35	80	56	347.199	289.401	416.54	pf
36	80	56	348.939	294.077	414.035	pf
37	80	56	350.413	298.615	411.197	pf
38	80	56	351.483	301.281	410.05	pf
39	80	56	352.008	300.992	411.672	pf
40	80	56	351.85	298.017	415.408	pf
41	80	56	350.873	293.688	419.194	pf
42	80	56	348.95	289.531	420.562	pf
43	80	56	345.966	286.712	417.465	pf
44	80	56	341.99	285.354	409.868	pf
45	80	56	337.311	284.461	399.981	pf
46	80	56	332.22	282.733	390.369	pf
47	80	56	326.995	279.076	383.142	pf
48	80	56	321.899	273.315	379.12	pf
49	80	56	317.178	266.453	377.56	pf
50	80	56	313.064	260.092	376.826	pf
51	80	56	309.78	255.751	375.224	pf
52	80	56	307.515	254.488	371.591	pf
53	80	56	306.197	255.937	366.328	pf
54	80	56	305.615	258.801	360.898	pf
55	80	56	305.564	261.55	356.986	pf
56	80	56	305.842	262.806	355.926	pf
57	80	56	306.249	262.053	357.899	pf
58	80	56	306.584	259.929	361.614	pf
59	80	56	306.646	257.671	364.929	pf
60	80	56	306.231	256.444	365.684	pf
61	80	56	305.186	256.812	362.672	pf
62	80	56	303.522	258.07	356.98	pf
63	80	56	301.294	258.925	350.596	pf
64	80	56	298.556	257.991	345.498	pf
65	80	56	295.366	254.495	342.8	pf
66	80	56	291.78	248.87	342.089	pf
67	80	56	287.857	242.439	341.784	pf
68	80	56	283.651	236.602	340.057	pf
69	80	56	279.218	232.401	335.466	pf
70	80	56	274.642	229.987	327.966	pf
71	80	56	270.051	228.443	319.237	pf
72	80	56	265.571	226.59	311.257	pf
73	80	56	261.318	223.424	305.639	pf
74	80	56	257.402	218.706	302.944	pf
75	80	56	253.927	213.188	302.45	pf
76	80	56	250.99	208.11	302.705	pf
77	80	56	248.689	204.651	302.203	pf
78	80	56	247.106	203.664	299.813	pf
79	80	56	246.142	204.949	295.615	pf
80	80	56	245.575	207.485	290.659	pf
81	80	56	245.185	210.011	286.251	pf
82	80	56	244.752	211.242	283.578	pf
83	80	56	244.06	210.432	283.062	pf
84	80	56	242.894	207.833	283.87	pf
85	80	56	241.048	204.392	284.277	pf
86	80	56	238.324	201.095	282.445	pf
87	80	56	234.614	198.531	277.255	pf
88	80	56	230.162	196.502	269.587	pf
89	80	56	225.304	194.392	261.13	pf
90	80	56	220.355	191.506	253.551	pf
91	80	56	215.607	187.444	248.001	pf
92	80	56	211.325	182.517	244.679	pf
93	80	56	207.754	177.667	242.937	pf
94	80	56	205.128	173.989	241.839	pf
95	80	56	203.674	172.408	240.611	pf
96	80	56	203.464	173.195	239.023	pf
97	80	56	204.25	175.573	237.61	pf
98	80	56	205.756	178.464	237.22	pf
99	80	56	207.708	180.771	238.66	pf
100	80	56	209.827	181.814	242.156	pf
101	80	56	211.822	181.67	246.978	pf
102	80	56	213.391	180.929	251.678	pf
103	80	56	214.227	180.242	254.619	pf
104	80	56	214.033	180.053	254.427	pf
105	80	56	212.762	180.249	251.14	pf
106	80	56	210.587	180.216	246.076	pf
107	80	56	207.696	179.213	240.707	pf
108	80	56	204.277	176.682	236.183	pf
109	80	56	200.512	172.655	232.865	pf
110	80	56	196.574	167.822	230.253	pf
111	80	56	192.625	163.146	227.43	pf
112	80	56	188.813	159.466	223.561	pf
113	80	56	185.257	157.22	218.295	pf
114	80	56	181.941	155.878	212.363	pf
115	80	56	178.801	154.487	206.941	pf
116	80	56	175.777	152.226	202.972	pf
117	80	56	172.814	148.845	200.643	pf
118	80	56	169.86	144.811	199.241	pf
119	80	56	166.866	140.9	197.617	pf
120	80	56	163.787	137.754	194.741	pf
121	80	56	160.584	135.641	190.112	pf
122	80	56	157.305	134.035	184.617	pf
123	80	56	154.224	131.597	180.742	pf
124	80	56	151.624	127.715	180.009	pf
125	80	56	149.774	123.317	181.907	pf
126	80	56	148.936	120.025	184.811	pf
127	80	56	149.383	119.25	187.129	pf
128	80	56	151.419	122.061	187.839	pf
129	80	56	155.413	128.853	187.448	pf
130	80	56	161.8	136.507	191.78	pf
131	80	56	170.233	135.468	213.92	pf
132	80	56	179.219	126.792	253.322	pf
133	80	56	186.877	117.081	298.282	pf
-70	20	56	2.9568	2.36965	3.68942	az
-69	20	56	3.08964	2.48407	3.84282	az
-68	20	56	3.19056	2.56066	3.9754	az
-67	20	56	3.25732	2.60102	4.07922	az
-66	20	56	3.29031	2.60897	4.14959	az
-65	20	56	3.29259	2.59002	4.18575	az
-64	20	56	3.26963	2.55103	4.19065	az
-63	20	56	3.2288	2.49981	4.17036	az
-62	20	56	3.17869	2.44455	4.13331	az
-61	20	56	3.12857	2.39333	4.08968	az
-60	20	56	3.08788	2.35379	4.05092	az
-59	20	56	3.06603	2.33295	4.02946	az
-58	20	56	3.07245	2.33741	4.03865	az
-57	20	56	3.11699	2.37369	4.09305	az
-56	20	56	3.21052	2.44889	4.20902	az
-55	20	56	3.36588	2.57147	4.4057	az
-54	20	56	3.5991	2.75232	4.70639	az
-53	20	56	3.931	3.00615	5.14038	az
-52	20	56	4.38917	3.35318	5.74525	az
-51	20	56	5.0105	3.82128	6.56981	az
-50	20	56	5.84418	4.44856	7.67764	az
-49	20	56	6.95528	5.28635	9.15111	az
-48	20	56	8.42851	6.40245	11.0957	az
-47	20	56	10.3716	7.88406	13.6441	az
-46	20	56	12.9174	9.83923	16.9586	az
-45	20	56	16.2226	12.3952	21.2318	az
-44	20	56	20.461	15.6915	26.6803	az
-43	20	56	25.8092	19.8652	33.532	az
-42	20	56	32.422	25.029	41.9987	az
-41	20	56	40.398	31.2438	52.2344	az
-40	20	56	49.7399	38.4911	64.2761	az
-39	20	56	60.3155	46.6522	77.9804	az
-38	20	56	71.8324	55.4998	92.9713	az
-37	20	56	83.8378	64.7053	108.628	az
-36	20	56	95.7517	73.8619	124.129	az
-35	20	56	106.932	82.5221	138.563	az
-34	20	56	116.762	90.2444	151.072	az
-33	20	56	124.737	96.6427	160.998	az
-32	20	56	130.534	101.432	167.986	az
-31	20	56	134.044	104.46	172.006	az
-30	20	56	135.367	105.731	173.311	az
-29	20	56	134.771	105.393	172.338	az
-28	20	56	132.632	103.718	169.606	az
-27	20	56	129.374	101.056	165.626	az
-26	20	56	125.411	97.7792	160.851	az
-25	20	56	121.113	94.2315	155.662	az
-24	20	56	116.78	90.6965	150.366	az
-23	20	56	112.641	87.3795	145.205	az
-22	20	56	108.849	84.4084	140.367	az
-21	20	56	105.498	81.8439	135.988	az
-20	20	56	102.629	79.6953	132.162	az
-19	20	56	100.244	77.9367	128.937	az
-18	20	56	98.3184	76.5223	126.323	az
-17	20	56	96.8042	75.3994	124.285	az
-16	20	56	95.6433	74.5172	122.759	az
-15	20	56	94.7713	73.8323	121.649	az
-14	20	56	94.1236	73.3091	120.848	az
-13	20	56	93.6403	72.9184	120.251	az
-12	20	56	93.2708	72.6344	119.77	az
-11	20	56	92.9765	72.433	119.347	az
-10	20	56	92.734	72.2912	118.958	az
-9	20	56	92.5357	72.1894	118.617	az
-8	20	56	92.3897	72.1151	118.364	az
-7	20	56	92.3181	72.0678	118.259	az
-6	20	56	92.355	72.0629	118.361	az
-5	20	56	92.5428	72.1333	118.727	az
-4	20	56	92.9288	72.3275	119.398	az
-3	20	56	93.5618	72.7031	120.405	az
-2	20	56	94.4883	73.3199	121.768	az
-1	20	56	95.75	74.2307	123.508	az
0	20	56	97.3804	75.4747	125.644	az
1	20	56	99.403	77.0723	128.204	az
2	20	56	101.829	79.0224	131.217	az
3	20	56	104.653	81.3027	134.711	az
4	20	56	107.858	83.873	138.701	az
5	20	56	111.404	86.681	143.179	az
6	20	56	115.237	89.6696	148.095	az
7	20	56	119.285	92.7835	153.356	az
8	20	56	123.46	95.9731	158.819	az
9	20	56	127.664	99.1934	164.306	az
10	20	56	131.792	102.401	169.619	az
11	20	56	135.741	105.545	174.574	az
12	20	56	139.414	108.569	179.022	az
13	20	56	142.729	111.399	182.871	az
14	20	56	145.627	113.955	186.1	az
15	20	56	148.068	116.155	188.749	az
16	20	56	150.041	117.928	190.898	az
17	20	56	151.558	119.234	192.644	az
18	20	56	152.65	120.075	194.063	az
19	20	56	153.365	120.498	195.196	az
20	20	56	153.757	120.592	196.043	az
21	20	56	153.884	120.464	196.576	az
22	20	56	153.799	120.218	196.759	az
23	20	56	153.544	119.938	196.567	az
24	20	56	153.152	119.67	196.003	az
25	20	56	152.641	119.419	195.103	az
26	20	56	152.012	119.151	193.935	az
27	20	56	151.256	118.799	192.58	az
28	20	56	150.355	118.286	191.117	az
29	20	56	149.283	117.537	189.601	az
30	20	56	148.014	116.506	188.043	az
31	20	56	146.526	115.18	186.404	az
32	20	56	144.807	113.585	184.611	az
33	20	56	142.855	111.777	182.574	az
34	20	56	140.684	109.822	180.22	az
35	20	56	138.323	107.785	177.513	az
36	20	56	135.817	105.724	174.477	az
37	20	56	133.222	103.677	171.187	az
38	20	56	130.604	101.673	167.765	az
39	20	56	128.031	99.7323	164.359	az
40	20	56	125.572	97.8723	161.112	az
41	20	56	123.292	96.1183	158.148	az
42	20	56	121.245	94.5044	155.551	az
43	20	56	119.472	93.0729	153.359	az
44	20	56	118.002	91.8676	151.571	az
45	20	56	116.846	90.925	150.157	az
46	20	56	115.999	90.264	149.072	az
47	20	56	115.437	89.8781	148.265	az
48	20	56	115.121	89.7315	147.696	az
49	20	56	114.996	89.7589	147.328	az
50	20	56	114.992	89.8712	147.133	az
51	20	56	115.03	89.9669	147.076	az
52	20	56	115.027	89.9463	147.102	az
53	20	56	114.899	89.7284	147.13	az
54	20	56	114.567	89.2618	147.047	az
55	20	56	113.969	88.5287	146.72	az
56	20	56	113.059	87.541	146.016	az
57	20	56	111.818	86.3301	144.832	az
58	20	56	110.252	84.9369	143.113	az
59	20	56	108.395	83.4025	140.876	az
60	20	56	106.303	81.7644	138.206	az
61	20	56	104.053	80.0558	135.242	az
62	20	56	101.732	78.3089	132.161	az
63	20	56	99.4347	76.5603	129.143	az
64	20	56	97.2519	74.8564	126.348	az
65	20	56	95.2674	73.2562	123.892	az
66	20	56	93.5527	71.829	121.846	az
67	20	56	92.1639	70.647	120.234	az
68	20	56	91.1396	69.776	119.044	az
69	20	56	90.4999	69.2649	118.245	az
70	20	56	90.2455	69.1376	117.798	az
71	20	56	90.3575	69.3871	117.666	az
72	20	56	90.7972	69.9724	117.82	az
73	20	56	91.5063	70.818	118.238	az
74	20	56	92.4076	71.8182	118.9	az
75	20	56	93.4077	72.8472	119.771	az
76	20	56	94.4006	73.7758	120.791	az
77	20	56	95.2737	74.4908	121.855	az
78	20	56	95.9163	74.9105	122.812	az
79	20	56	96.2284	74.9908	123.48	az
80	20	56	96.1311	74.7212	123.676	az
81	20	56	95.5755	74.1134	123.253	az
82	20	56	94.5483	73.1902	122.139	az
83	20	56	93.075	71.9778	120.356	az
84	20	56	91.217	70.5031	118.017	az
85	20	56	89.0661	68.7976	115.306	az
86	20	56	86.7355	66.9045	112.444	az
87	20	56	84.349	64.888	109.647	az
88	20	56	82.0314	62.8374	107.088	az
89	20	56	79.9002	60.8644	104.89	az
90	20	56	78.0593	59.0912	103.116	az
91	20	56	76.5957	57.6346	101.795	az
92	20	56	75.578	56.592	100.934	az
93	20	56	75.0563	56.0318	100.54	az
94	20	56	75.0626	55.9885	100.635	az
95	20	56	75.6109	56.4592	101.259	az
96	20	56	76.6965	57.401	102.478	az
97	20	56	78.2947	58.7308	104.375	az
98	20	56	80.3578	60.3313	107.032	az
99	20	56	82.8132	62.0671	110.494	az
100	20	56	85.5609	63.8105	114.725	az
101	20	56	88.4734	65.4662	119.566	az
102	20	56	91.3987	66.9821	124.716	az
103	20	56	94.1677	68.3418	129.753	az
104	20	56	96.6051	69.5475	134.19	az
105	20	56	98.5452	70.5992	137.553	az
106	20	56	99.8481	71.4771	139.48	az
107	20	56	100.416	72.1267	139.801	az
108	20	56	100.205	72.4445	138.604	az
109	20	56	99.2291	72.2698	136.245	az
110	20	56	97.5569	71.393	133.309	az
111	20	56	95.3018	69.6039	130.487	az
112	20	56	92.6058	66.7899	128.4	az
113	20	56	89.6211	63.0316	127.427	az
114	20	56	86.4921	58.6004	127.659	az
115	20	56	83.3403	53.8477	128.986	az
116	20	56	80.2522	49.0812	131.22	az
-70	40	56	2.96689	2.83834	3.10125	az
-69	40	56	3.20945	3.07068	3.3545	az
-68	40	56	3.41246	3.25052	3.58248	az
-67	40	56	3.56256	3.37498	3.76056	az
-66	40	56	3.65105	3.44235	3.8724	az
-65	40	56	3.67554	3.45334	3.91203	az
-64	40	56	3.64035	3.41269	3.88319	az
-63	40	56	3.55578	3.32947	3.79747	az
-62	40	56	3.43632	3.21612	3.67159	az
-61	40	56	3.2985	3.08701	3.52448	az
-60	40	56	3.1589	2.95685	3.37475	az
-59	40	56	3.03275	2.83951	3.23913	az
-58	40	56	2.9334	2.74738	3.13201	az
-57	40	56	2.87251	2.69142	3.06579	az
-56	40	56	2.86088	2.68182	3.05191	az
-55	40	56	2.90975	2.72913	3.10232	az
-54	40	56	3.03237	2.84575	3.23124	az
-53	40	56	3.24605	3.04776	3.45723	az
-52	40	56	3.57436	3.35711	3.80566	az
-51	40	56	4.05002	3.80427	4.31164	az
-50	40	56	4.71822	4.43145	5.02354	az
-49	40	56	5.64049	5.2963	6.00704	az
-48	40	56	6.89874	6.47585	7.34924	az
-47	40	56	8.59856	8.06975	9.16202	az
-46	40	56	10.8703	10.2014	11.5829	az
-45	40	56	13.865	13.0146	14.7711	az
-44	40	56	17.7433	16.662	18.8948	az
-43	40	56	22.652	21.2836	24.1084	az
-42	40	56	28.6901	26.973	30.5164	az
-41	40	56	35.8658	33.7362	38.1298	az
-40	40	56	44.0543	41.4515	46.8206	az
-39	40	56	52.9712	49.8456	56.2928	az
-38	40	56	62.1762	58.5004	66.083	az
-37	40	56	71.1179	66.8975	75.6044	az
-36	40	56	79.2142	74.4956	84.2316	az
-35	40	56	85.9511	80.8206	91.4073	az
-34	40	56	90.9715	85.5457	96.7414	az
-33	40	56	94.1276	88.5361	100.072	az
-32	40	56	95.4875	89.8532	101.475	az
-31	40	56	95.2964	89.7192	101.22	az
-30	40	56	93.9128	88.4605	99.7012	az
-29	40	56	91.7378	86.4458	97.3539	az
-28	40	56	89.157	84.0337	94.5926	az
-27	40	56	86.5007	81.5368	91.7669	az
-26	40	56	84.0255	79.202	89.1427	az
-25	40	56	81.9101	77.2052	86.9017	az
-24	40	56	80.2621	75.6548	85.15	az
-23	40	56	79.1275	74.5987	83.9312	az
-22	40	56	78.5008	74.0333	83.238	az
-21	40	56	78.3338	73.911	83.0213	az
-20	40	56	78.5426	74.1478	83.198	az
-19	40	56	79.0141	74.63	83.6557	az
-18	40	56	79.6127	75.2232	84.2584	az
-17	40	56	80.1905	75.7828	84.8545	az
-16	40	56	80.5987	76.1681	85.2871	az
-15	40	56	80.7032	76.2563	85.4094	az
-14	40	56	80.3993	75.9563	85.1022	az
-13	40	56	79.6258	75.2189	84.291	az
-12	40	56	78.3737	74.0424	82.9583	az
-11	40	56	76.6876	72.472	81.1485	az
-10	40	56	74.6607	70.5937	78.9621	az
-9	40	56	72.4226	68.5239	76.5431	az
-8	40	56	70.1242	66.3969	74.0607	az
-7	40	56	67.9229	64.3534	71.6904	az
-6	40	56	65.9701	62.5305	69.599	az
-5	40	56	64.4033	61.0561	67.934	az
-4	40	56	63.3426	60.0458	66.8204	az
-3	40	56	62.8916	59.6024	66.3622	az
-2	40	56	63.14	59.8172	66.6473	az
-1	40	56	64.1674	60.772	67.7526	az
0	40	56	66.0457	62.5399	69.7481	az
1	40	56	68.8395	65.1853	72.6986	az
2	40	56	72.6029	68.7602	76.6604	az
3	40	56	77.3726	73.2971	81.6746	az
4	40	56	83.1559	78.7982	87.7546	az
5	40	56	89.9159	85.2214	94.869	az
6	40	56	97.5545	92.4665	102.922	az
7	40	56	105.897	100.363	111.736	az
8	40	56	114.683	108.663	121.037	az
9	40	56	123.572	117.049	130.458	az
10	40	56	132.155	125.143	139.561	az
11	40	56	140	132.546	147.872	az
12	40	56	146.689	138.874	154.945	az
13	40	56	151.882	143.804	160.413	az
14	40	56	155.353	147.119	164.048	az
15	40	56	157.029	148.737	165.783	az
16	40	56	156.986	148.718	165.715	az
17	40	56	155.44	147.254	164.081	az
18	40	56	152.701	144.638	161.214	az
19	40	56	149.135	141.222	157.492	az
20	40	56	145.115	137.371	153.296	az
21	40	56	140.984	133.423	148.974	az
22	40	56	137.036	129.666	144.825	az
23	40	56	133.498	126.32	141.084	az
24	40	56	130.53	123.533	137.922	az
25	40	56	128.227	121.389	135.45	az
26	40	56	126.629	119.914	133.721	az
27	40	56	125.724	119.082	132.736	az
28	40	56	125.455	118.832	132.448	az
29	40	56	125.731	119.07	132.765	az
30	40	56	126.427	119.683	133.551	az
31	40	56	127.394	120.539	134.638	az
32	40	56	128.466	121.495	135.837	az
33	40	56	129.475	122.408	136.95	az
34	40	56	130.259	123.136	137.795	az
35	40	56	130.679	123.551	138.218	az
36	40	56	130.632	123.553	138.117	az
37	40	56	130.06	123.071	137.445	az
38	40	56	128.958	122.083	136.219	az
39	40	56	127.37	120.611	134.507	az
40	40	56	125.384	118.725	132.417	az
41	40	56	123.122	116.535	130.081	az
42	40	56	120.721	114.182	127.635	az
43	40	56	118.325	111.815	125.215	az
44	40	56	116.068	109.579	122.941	az
45	40	56	114.064	107.599	120.919	az
46	40	56	112.404	105.966	119.234	az
47	40	56	111.149	104.738	117.951	az
48	40	56	110.326	103.935	117.11	az
49	40	56	109.933	103.54	116.721	az
50	40	56	109.937	103.506	116.769	az
51	40	56	110.274	103.757	117.199	az
52	40	56	110.851	104.2	117.926	az
53	40	56	111.555	104.728	118.827	az
54	40	56	112.254	105.226	119.752	az
55	40	56	112.81	105.579	120.536	az
56	40	56	113.086	105.678	121.014	az
57	40	56	112.964	105.425	121.043	az
58	40	56	112.353	104.74	120.52	az
59	40	56	111.204	103.576	119.393	az
60	40	56	109.511	101.918	117.669	az
61	40	56	107.319	99.7942	115.412	az
62	40	56	104.715	97.2715	112.728	az
63	40	56	101.817	94.455	109.753	az
64	40	56	98.7652	91.4768	106.634	az
65	40	56	95.7053	88.4828	103.517	az
66	40	56	92.7776	85.6174	100.537	az
67	40	56	90.1072	83.0101	97.811	az
68	40	56	87.7972	80.7661	95.4404	az
69	40	56	85.926	78.9605	93.506	az
70	40	56	84.5461	77.6373	92.0697	az
71	40	56	83.6844	76.8101	91.1739	az
72	40	56	83.3431	76.465	90.8399	az
73	40	56	83.5003	76.5638	91.0653	az
74	40	56	84.1101	77.0486	91.8188	az
75	40	56	85.1023	77.846	93.0351	az
76	40	56	86.3835	78.8711	94.6114	az
77	40	56	87.838	80.0302	96.4075	az
78	40	56	89.3324	81.2221	98.2526	az
79	40	56	90.7228	82.3404	99.9586	az
80	40	56	91.8645	83.2761	101.339	az
81	40	56	92.6256	83.9241	102.229	az
82	40	56	92.9003	84.1901	102.512	az
83	40	56	92.6216	83.9998	102.128	az
84	40	56	91.7697	83.3084	101.09	az
85	40	56	90.3748	82.109	99.4728	az
86	40	56	88.5135	80.4395	97.398	az
87	40	56	86.2996	78.3847	95.0136	az
88	40	56	83.8705	76.0708	92.4698	az
89	40	56	81.3734	73.6517	89.9047	az
90	40	56	78.9522	71.289	87.4391	az
91	40	56	76.7367	69.1326	85.1773	az
92	40	56	74.8367	67.3062	83.2098	az
93	40	56	73.3385	65.9001	81.6165	az
94	40	56	72.3041	64.969	80.4674	az
95	40	56	71.7724	64.5328	79.8243	az
96	40	56	71.76	64.5785	79.7401	az
97	40	56	72.2618	65.0643	80.2554	az
98	40	56	73.2508	65.9253	81.3903	az
99	40	56	74.6776	67.0841	83.1305	az
100	40	56	76.4682	68.4612	85.4118	az
101	40	56	78.5245	69.9813	88.1106	az
102	40	56	80.7246	71.573	91.0464	az
103	40	56	82.9277	73.1635	93.9949	az
104	40	56	84.9814	74.6738	96.7117	az
105	40	56	86.7337	76.0162	98.9622	az
106	40	56	88.0472	77.0945	100.556	az
107	40	56	88.8136	77.8054	101.379	az
108	40	56	88.9667	78.0406	101.423	az
109	40	56	88.4895	77.6919	100.788	az
110	40	56	87.4154	76.6658	99.6722	az
111	40	56	85.8217	74.914	98.3177	az
112	40	56	83.818	72.4708	96.9419	az
113	40	56	81.5297	69.4666	95.6875	az
114	40	56	79.0819	66.0959	94.6193	az
115	40	56	76.5841	62.5601	93.7517	az
116	40	56	74.1167	59.0209	93.0735	az
-70	60	56	2.44138	2.26486	2.63166	az
-69	60	56	2.6036	2.41673	2.80492	az
-68	60	56	2.73477	2.53051	2.95552	az
-67	60	56	2.82746	2.60376	3.07039	az
-66	60	56	2.87783	2.63668	3.14105	az
-65	60	56	2.8863	2.63203	3.16513	az
-64	60	56	2.85745	2.59523	3.14616	az
-63	60	56	2.7993	2.53405	3.09231	az
-62	60	56	2.72209	2.45783	3.01477	az
-61	60	56	2.63702	2.37658	2.92601	az
-60	60	56	2.55515	2.30012	2.83846	az
-59	60	56	2.48674	2.23749	2.76374	az
-58	60	56	2.44107	2.19686	2.71243	az
-57	60	56	2.42672	2.1857	2.69432	az
-56	60	56	2.45215	2.2114	2.71911	az
-55	60	56	2.52659	2.28201	2.79737	az
-54	60	56	2.66107	2.40723	2.94169	az
-53	60	56	2.8698	2.59959	3.16809	az
-52	60	56	3.17153	2.87581	3.49766	az
-51	60	56	3.59138	3.25842	3.95837	az
-50	60	56	4.16271	3.77757	4.58711	az
-49	60	56	4.92912	4.473	5.43176	az
-48	60	56	5.9463	5.39577	6.55301	az
-47	60	56	7.28291	6.60928	8.0252	az
-46	60	56	9.01984	8.18861	9.93544	az
-45	60	56	11.2464	10.217	12.3795	az
-44	60	56	14.0523	12.778	15.4537	az
-43	60	56	17.5142	15.9426	19.2408	az
-42	60	56	21.6777	19.7516	23.7917	az
-41	60	56	26.5362	24.1957	29.1031	az
-40	60	56	32.0121	29.1992	35.096	az
-39	60	56	37.9461	34.6117	41.6018	az
-38	60	56	44.1013	40.2149	48.3632	az
-37	60	56	50.184	45.7443	55.0546	az
-36	60	56	55.8816	50.9229	61.3231	az
-35	60	56	60.9073	55.5002	66.8411	az
-34	60	56	65.0429	59.2864	71.3583	az
-33	60	56	68.1675	62.1745	74.7382	az
-32	60	56	70.2673	64.1474	76.9711	az
-31	60	56	71.4248	65.2694	78.1607	az
-30	60	56	71.7946	65.6677	78.493	az
-29	60	56	71.5722	65.5093	78.1963	az
-28	60	56	70.9645	64.9767	77.504	az
-27	60	56	70.1652	64.2486	76.6267	az
-26	60	56	69.3399	63.4837	75.7363	az
-25	60	56	68.6176	62.811	74.961	az
-24	60	56	68.0885	62.324	74.3863	az
-23	60	56	67.8055	62.0792	74.0601	az
-22	60	56	67.7871	62.0973	73.9982	az
-21	60	56	68.021	62.3657	74.1891	az
-20	60	56	68.4685	62.8422	74.5986	az
-19	60	56	69.0682	63.4598	75.1722	az
-18	60	56	69.7408	64.1338	75.8381	az
-17	60	56	70.3961	64.7706	76.5101	az
-16	60	56	70.9398	65.2781	77.0926	az
-15	60	56	71.2834	65.5761	77.4875	az
-14	60	56	71.3534	65.6051	77.6053	az
-13	60	56	71.1002	65.332	77.3775	az
-12	60	56	70.5049	64.7524	76.7684	az
-11	60	56	69.5826	63.8897	75.7828	az
-10	60	56	68.381	62.7921	74.4675	az
-9	60	56	66.976	61.5273	72.9072	az
-8	60	56	65.4636	60.1772	71.2144	az
-7	60	56	63.9516	58.8317	69.517	az
-6	60	56	62.5508	57.5838	67.9462	az
-5	60	56	61.3685	56.526	66.6259	az
-4	60	56	60.5043	55.7477	65.6667	az
-3	60	56	60.0478	55.3337	65.1635	az
-2	60	56	60.0793	55.3633	65.1971	az
-1	60	56	60.6707	55.9097	65.8371	az
0	60	56	61.8869	57.0401	67.1454	az
1	60	56	63.7873	58.8152	69.1797	az
2	60	56	66.4253	61.2875	71.9939	az
3	60	56	69.8463	64.4991	75.6368	az
4	60	56	74.083	68.4767	80.1483	az
5	60	56	79.1491	73.2262	85.5511	az
6	60	56	85.0304	78.7252	91.8405	az
7	60	56	91.6751	84.9168	98.9712	az
8	60	56	98.9849	91.7037	106.844	az
9	60	56	106.808	98.9449	115.297	az
10	60	56	114.94	106.456	124.1	az
11	60	56	123.125	114.013	132.967	az
12	60	56	131.079	121.363	141.573	az
13	60	56	138.504	128.242	149.588	az
14	60	56	145.121	134.394	156.705	az
15	60	56	150.698	139.597	162.68	az
16	60	56	155.07	143.688	167.355	az
17	60	56	158.164	146.578	170.666	az
18	60	56	159.994	148.27	172.644	az
19	60	56	160.655	148.849	173.397	az
20	60	56	160.311	148.473	173.092	az
21	60	56	159.166	147.35	171.929	az
22	60	56	157.444	145.707	170.127	az
23	60	56	155.367	143.766	167.904	az
24	60	56	153.135	141.722	165.466	az
25	60	56	150.916	139.734	162.993	az
26	60	56	148.842	137.912	160.638	az
27	60	56	147.002	136.323	158.517	az
28	60	56	145.447	134.995	156.707	az
29	60	56	144.191	133.924	155.246	az
30	60	56	143.218	133.081	154.128	az
31	60	56	142.486	132.425	153.311	az
32	60	56	141.932	131.906	152.719	az
33	60	56	141.48	131.469	152.254	az
34	60	56	141.051	131.058	151.807	az
35	60	56	140.565	130.614	151.274	az
36	60	56	139.948	130.078	150.568	az
37	60	56	139.145	129.396	149.629	az
38	60	56	138.116	128.521	148.427	az
39	60	56	136.844	127.419	146.967	az
40	60	56	135.336	126.076	145.276	az
41	60	56	133.618	124.502	143.402	az
42	60	56	131.735	122.73	141.4	az
43	60	56	129.743	120.82	139.325	az
44	60	56	127.706	118.845	137.229	az
45	60	56	125.689	116.886	135.156	az
46	60	56	123.752	115.018	133.151	az
47	60	56	121.948	113.303	131.252	az
48	60	56	120.315	111.786	129.495	az
49	60	56	118.882	110.487	127.914	az
50	60	56	117.658	109.407	126.532	az
51	60	56	116.642	108.527	125.364	az
52	60	56	115.818	107.816	124.413	az
53	60	56	115.155	107.235	123.661	az
54	60	56	114.618	106.744	123.073	az
55	60	56	114.16	106.305	122.596	az
56	60	56	113.735	105.886	122.166	az
57	60	56	113.294	105.457	121.714	az
58	60	56	112.794	104.992	121.176	az
59	60	56	112.199	104.467	120.503	az
60	60	56	111.483	103.858	119.667	az
61	60	56	110.633	103.146	118.663	az
62	60	56	109.649	102.315	117.509	az
63	60	56	108.544	101.357	116.241	az
64	60	56	107.342	100.278	114.903	az
65	60	56	106.074	99.0983	113.541	az
66	60	56	104.779	97.8543	112.193	az
67	60	56	103.495	96.5938	110.89	az
68	60	56	102.261	95.3692	109.652	az
69	60	56	101.109	94.2293	108.492	az
70	60	56	100.065	93.2117	107.422	az
71	60	56	99.1433	92.3374	106.451	az
72	60	56	98.351	91.609	105.589	az
73	60	56	97.6824	91.0107	104.843	az
74	60	56	97.1221	90.5118	104.215	az
75	60	56	96.645	90.072	103.698	az
76	60	56	96.2184	89.649	103.269	az
77	60	56	95.8044	89.2048	102.892	az
78	60	56	95.3626	88.7105	102.514	az
79	60	56	94.8538	88.1471	102.071	az
80	60	56	94.2434	87.504	101.502	az
81	60	56	93.5045	86.7758	100.755	az
82	60	56	92.6212	85.96	99.7986	az
83	60	56	91.5903	85.0553	98.6274	az
84	60	56	90.422	84.0612	97.2642	az
85	60	56	89.1399	82.9791	95.758	az
86	60	56	87.7787	81.8152	94.1769	az
87	60	56	86.3823	80.5844	92.5974	az
88	60	56	85.0001	79.3155	91.0922	az
89	60	56	83.6833	78.0536	89.7191	az
90	60	56	82.4819	76.8583	88.5169	az
91	60	56	81.4412	75.7962	87.5067	az
92	60	56	80.5995	74.93	86.698	az
93	60	56	79.986	74.3102	86.0954	az
94	60	56	79.6193	73.9674	85.703	az
95	60	56	79.506	73.9088	85.5271	az
96	60	56	79.6406	74.1157	85.5774	az
97	60	56	80.0046	74.5438	85.8654	az
98	60	56	80.5662	75.1266	86.3995	az
99	60	56	81.2812	75.7858	87.1751	az
100	60	56	82.0938	76.4446	88.1603	az
101	60	56	82.9385	77.0422	89.2861	az
102	60	56	83.7434	77.538	90.4455	az
103	60	56	84.4342	77.9084	91.5067	az
104	60	56	84.9392	78.1378	92.3326	az
105	60	56	85.195	78.2123	92.8011	az
106	60	56	85.1518	78.1148	92.8227	az
107	60	56	84.7782	77.8226	92.3556	az
108	60	56	84.0639	77.3038	91.415	az
109	60	56	83.0203	76.5152	90.0785	az
110	60	56	81.6795	75.4016	88.4801	az
111	60	56	80.0896	73.9074	86.789	az
112	60	56	78.3102	72.0056	85.1667	az
113	60	56	76.405	69.7303	83.7185	az
114	60	56	74.4358	67.1785	82.4772	az
115	60	56	72.456	64.4745	81.4255	az
116	60	56	70.5047	61.7287	80.5284	az
-70	80	56	2.34466	1.96314	2.80031	az
-69	80	56	2.42325	2.03573	2.88455	az
-68	80	56	2.46876	2.06992	2.94445	az
-67	80	56	2.47961	2.06841	2.97254	az
-66	80	56	2.45758	2.03636	2.96593	az
-65	80	56	2.40754	1.98047	2.9267	az
-64	80	56	2.33666	1.90839	2.86103	az
-63	80	56	2.25342	1.82813	2.77765	az
-62	80	56	2.16665	1.74746	2.68641	az
-61	80	56	2.08473	1.67343	2.59713	az
-60	80	56	2.01518	1.61211	2.51903	az
-59	80	56	1.96457	1.56857	2.46054	az
-58	80	56	1.93875	1.54714	2.42948	az
-57	80	56	1.94334	1.55183	2.43362	az
-56	80	56	1.98429	1.58683	2.48129	az
-55	80	56	2.06864	1.65714	2.58231	az
-54	80	56	2.20531	1.76921	2.7489	az
-53	80	56	2.40603	1.93172	2.99682	az
-52	80	56	2.68638	2.15647	3.3465	az
-51	80	56	3.06685	2.45939	3.82436	az
-50	80	56	3.57409	2.86162	4.46395	az
-49	80	56	4.24191	3.39057	5.307	az
-48	80	56	5.11195	4.08068	6.40385	az
-47	80	56	6.23358	4.97342	7.81304	az
-46	80	56	7.66231	6.11616	9.59933	az
-45	80	56	9.45622	7.55885	11.8299	az
-44	80	56	11.6699	9.34822	14.5681	az
-43	80	56	14.3455	11.5192	17.8652	az
-42	80	56	17.5026	14.0848	21.7499	az
-41	80	56	21.1274	17.0263	26.2163	az
-40	80	56	25.1643	20.2883	31.2122	az
-39	80	56	29.5137	23.7793	36.6311	az
-38	80	56	34.0369	27.3806	42.3114	az
-37	80	56	38.5689	30.9607	48.0467	az
-36	80	56	42.9381	34.3914	53.6088	az
-35	80	56	46.9881	37.5624	58.779	az
-34	80	56	50.5964	40.3914	63.3797	az
-33	80	56	53.688	42.8296	67.2992	az
-32	80	56	56.2391	44.8619	70.5016	az
-31	80	56	58.2735	46.5038	73.0219	az
-30	80	56	59.8516	47.7958	74.9483	az
-29	80	56	61.0572	48.7964	76.3987	az
-28	80	56	61.9835	49.5756	77.4968	az
-27	80	56	62.7206	50.2065	78.3538	az
-26	80	56	63.3465	50.7581	79.057	az
-25	80	56	63.9209	51.2876	79.666	az
-24	80	56	64.4819	51.835	80.2145	az
-23	80	56	65.045	52.4175	80.7144	az
-22	80	56	65.6039	53.0283	81.1617	az
-21	80	56	66.1334	53.6365	81.5419	az
-20	80	56	66.5929	54.1907	81.8336	az
-19	80	56	66.9324	54.6265	82.0104	az
-18	80	56	67.098	54.8772	82.0403	az
-17	80	56	67.0401	54.8858	81.886	az
-16	80	56	66.72	54.6166	81.5057	az
-15	80	56	66.1165	54.0619	80.8591	az
-14	80	56	65.2302	53.2426	79.9167	az
-13	80	56	64.0854	52.2039	78.6712	az
-12	80	56	62.7297	51.0073	77.146	az
-11	80	56	61.2294	49.7228	75.3989	az
-10	80	56	59.6652	48.4222	73.5186	az
-9	80	56	58.1249	47.1747	71.617	az
-8	80	56	56.6983	46.0447	69.8168	az
-7	80	56	55.4717	45.0917	68.2411	az
-6	80	56	54.5254	44.3713	67.0032	az
-5	80	56	53.9318	43.9363	66.2014	az
-4	80	56	53.756	43.8386	65.917	az
-3	80	56	54.0561	44.13	66.2149	az
-2	80	56	54.8849	44.8618	67.1474	az
-1	80	56	56.2905	46.0839	68.7577	az
0	80	56	58.3165	47.8428	71.0831	az
1	80	56	61	50.1778	74.1563	az
2	80	56	64.3687	53.1162	78.0049	az
3	80	56	68.4353	56.6671	82.6475	az
4	80	56	73.1908	60.814	88.0865	az
5	80	56	78.5959	65.5088	94.2975	az
6	80	56	84.5732	70.6676	101.215	az
7	80	56	91.001	76.171	108.718	az
8	80	56	97.7107	81.8682	116.619	az
9	80	56	104.491	87.5849	124.66	az
10	80	56	111.098	93.1323	132.529	az
11	80	56	117.275	98.3185	139.886	az
12	80	56	122.776	102.959	146.406	az
13	80	56	127.39	106.891	151.821	az
14	80	56	130.97	109.984	155.961	az
15	80	56	133.442	112.157	158.766	az
16	80	56	134.817	113.389	160.295	az
17	80	56	135.184	113.724	160.694	az
18	80	56	134.697	113.274	160.172	az
19	80	56	133.555	112.209	158.96	az
20	80	56	131.976	110.737	157.288	az
21	80	56	130.183	109.08	155.37	az
22	80	56	128.383	107.447	153.398	az
23	80	56	126.753	106.021	151.539	az
24	80	56	125.438	104.938	149.943	az
25	80	56	124.548	104.291	148.739	az
26	80	56	124.152	104.124	148.033	az
27	80	56	124.287	104.439	147.908	az
28	80	56	124.956	105.204	148.416	az
29	80	56	126.128	106.361	149.568	az
30	80	56	127.744	107.834	151.329	az
31	80	56	129.716	109.545	153.602	az
32	80	56	131.935	111.412	156.238	az
33	80	56	134.267	113.354	159.038	az
34	80	56	136.567	115.289	161.773	az
35	80	56	138.686	117.127	164.213	az
36	80	56	140.479	118.772	166.152	az
37	80	56	141.818	120.121	167.433	az
38	80	56	142.603	121.068	167.969	az
39	80	56	142.77	121.515	167.742	az
40	80	56	142.295	121.389	166.802	az
41	80	56	141.198	120.652	165.243	az
42	80	56	139.537	119.321	163.179	az
43	80	56	137.402	117.466	160.72	az
44	80	56	134.902	115.205	157.966	az
45	80	56	132.16	112.686	155	az
46	80	56	129.299	110.06	151.901	az
47	80	56	126.433	107.465	148.75	az
48	80	56	123.661	105.005	145.632	az
49	80	56	121.063	102.752	142.637	az
50	80	56	118.697	100.74	139.856	az
51	80	56	116.599	98.9728	137.364	az
52	80	56	114.784	97.437	135.22	az
53	80	56	113.249	96.1068	133.45	az
54	80	56	111.973	94.956	132.041	az
55	80	56	110.923	93.9619	130.946	az
56	80	56	110.054	93.1072	130.084	az
57	80	56	109.315	92.3762	129.359	az
58	80	56	108.652	91.7511	128.667	az
59	80	56	108.014	91.2072	127.918	az
60	80	56	107.352	90.7114	127.045	az
61	80	56	106.626	90.2222	126.012	az
62	80	56	105.808	89.6943	124.816	az
63	80	56	104.881	89.0845	123.479	az
64	80	56	103.845	88.3605	122.042	az
65	80	56	102.709	87.5089	120.549	az
66	80	56	101.497	86.5405	119.039	az
67	80	56	100.241	85.4907	117.536	az
68	80	56	98.9794	84.4132	116.059	az
69	80	56	97.753	83.3695	114.618	az
70	80	56	96.6025	82.4172	113.229	az
71	80	56	95.5651	81.6011	111.919	az
72	80	56	94.6719	80.9467	110.724	az
73	80	56	93.9462	80.4588	109.694	az
74	80	56	93.4021	80.1236	108.881	az
75	80	56	93.0437	79.9152	108.329	az
76	80	56	92.8648	79.8042	108.063	az
77	80	56	92.8491	79.7663	108.078	az
78	80	56	92.9707	79.788	108.331	az
79	80	56	93.195	79.8661	108.748	az
80	80	56	93.4806	80.0019	109.23	az
81	80	56	93.7812	80.1936	109.671	az
82	80	56	94.0479	80.4276	109.975	az
83	80	56	94.2324	80.674	110.069	az
84	80	56	94.2898	80.8842	109.917	az
85	80	56	94.1817	80.9935	109.517	az
86	80	56	93.879	80.9293	108.901	az
87	80	56	93.3637	80.6245	108.116	az
88	80	56	92.6302	80.0352	107.207	az
89	80	56	91.6856	79.1557	106.199	az
90	80	56	90.5486	78.0245	105.083	az
91	80	56	89.2476	76.7149	103.828	az
92	80	56	87.819	75.3176	102.395	az
93	80	56	86.3032	73.9209	100.76	az
94	80	56	84.743	72.5953	98.9235	az
95	80	56	83.1799	71.3847	96.9241	az
96	80	56	81.6525	70.3024	94.8351	az
97	80	56	80.1946	69.3317	92.7595	az
98	80	56	78.8338	68.4306	90.8185	az
99	80	56	77.5914	67.5458	89.131	az
100	80	56	76.4819	66.6329	87.7868	az
101	80	56	75.5135	65.6792	86.8202	az
102	80	56	74.6883	64.715	86.1986	az
103	80	56	74.0034	63.8036	85.8337	az
104	80	56	73.4515	63.0198	85.6098	az
105	80	56	73.0219	62.4292	85.412	az
106	80	56	72.7015	62.0744	85.1481	az
107	80	56	72.4757	61.9684	84.7646	az
108	80	56	72.3289	62.0886	84.2582	az
109	80	56	72.2461	62.3701	83.686	az
110	80	56	72.2128	62.6971	83.1726	az
111	80	56	72.2159	62.9054	82.9045	az
112	80	56	72.2444	62.8133	83.0915	az
113	80	56	72.2891	62.2933	83.8889	az
114	80	56	72.3431	61.3326	85.3302	az
115	80	56	72.4015	60.0187	87.3391	az
116	80	56	72.4615	58.4732	89.7962	az
-146	20	56	26.3631	19.0377	36.5071	pf_p
-145	20	56	27.5007	20.3355	37.1906	pf_p
-144	20	56	28.7409	21.6446	38.1636	pf_p
-143	20	56	30.0539	22.9421	39.3703	pf_p
-142	20	56	31.4035	24.206	40.7412	pf_p
-141	20	56	32.7477	25.4126	42.1999	pf_p
-140	20	56	34.0409	26.5347	43.6706	pf_p
-139	20	56	35.2372	27.5423	45.0819	pf_p
-138	20	56	36.2933	28.4072	46.3686	pf_p
-137	20	56	37.173	29.1089	47.4713	pf_p
-136	20	56	37.8504	29.6384	48.3376	pf_p
-135	20	56	38.312	30.0005	48.926	pf_p
-134	20	56	38.5583	30.211	49.2118	pf_p
-133	20	56	38.6031	30.2925	49.1936	pf_p
-132	20	56	38.4716	30.2694	48.8965	pf_p
-131	20	56	38.1979	30.1639	48.3716	pf_p
-130	20	56	37.8206	29.9938	47.6897	pf_p
-129	20	56	37.38	29.7723	46.9318	pf_p
-128	20	56	36.9148	29.5106	46.1766	pf_p
-127	20	56	36.459	29.2211	45.4898	pf_p
-126	20	56	36.0409	28.9199	44.9152	pf_p
-125	20	56	35.6812	28.6275	44.4728	pf_p
-124	20	56	35.3934	28.3667	44.1607	pf_p
-123	20	56	35.1834	28.1578	43.962	pf_p
-122	20	56	35.0501	28.0146	43.8526	pf_p
-121	20	56	34.9863	27.9414	43.8074	pf_p
-120	20	56	34.9794	27.9323	43.8045	pf_p
-119	20	56	35.0132	27.9723	43.8262	pf_p
-118	20	56	35.0687	28.0402	43.8589	pf_p
-117	20	56	35.1264	28.1124	43.8904	pf_p
-116	20	56	35.1678	28.1675	43.9079	pf_p
-115	20	56	35.1773	28.1897	43.8971	pf_p
-114	20	56	35.1435	28.1706	43.8425	pf_p
-113	20	56	35.0606	28.1093	43.7309	pf_p
-112	20	56	34.929	28.0111	43.5554	pf_p
-111	20	56	34.7552	27.8844	43.319	pf_p
-110	20	56	34.5514	27.7395	43.036	pf_p
-109	20	56	34.334	27.5869	42.7311	pf_p
-108	20	56	34.1225	27.4378	42.4358	pf_p
-107	20	56	33.9376	27.3042	42.1826	pf_p
-106	20	56	33.7996	27.2002	42.0003	pf_p
-105	20	56	33.7269	27.1417	41.91	pf_p
-104	20	56	33.7347	27.1457	41.9231	pf_p
-103	20	56	33.834	27.2281	42.0426	pf_p
-102	20	56	34.0308	27.4007	42.2651	pf_p
-101	20	56	34.3259	27.6691	42.5843	pf_p
-100	20	56	34.7144	28.03	42.9928	pf_p
-99	20	56	35.1854	28.4704	43.4842	pf_p
-98	20	56	35.7232	28.9687	44.0526	pf_p
-97	20	56	36.3072	29.4966	44.6904	pf_p
-96	20	56	36.9135	30.0233	45.3849	pf_p
-95	20	56	37.5161	30.5202	46.1156	pf_p
-94	20	56	38.0896	30.9659	46.852	pf_p
-93	20	56	38.6105	31.3473	47.5564	pf_p
-92	20	56	39.0601	31.6604	48.1891	pf_p
-91	20	56	39.426	31.9074	48.7164	pf_p
-90	20	56	39.7037	32.0937	49.1183	pf_p
-89	20	56	39.8968	32.2261	49.3933	pf_p
-88	20	56	40.0166	32.3115	49.559	pf_p
-87	20	56	40.081	32.3569	49.6489	pf_p
-86	20	56	40.1126	32.371	49.7056	pf_p
-85	20	56	40.1363	32.366	49.772	pf_p
-84	20	56	40.1768	32.3585	49.8842	pf_p
-83	20	56	40.2565	32.3693	50.0657	pf_p
-82	20	56	40.3931	32.4207	50.3261	pf_p
-81	20	56	40.5981	32.533	50.6626	pf_p
-80	20	56	40.8755	32.7206	51.0627	pf_p
-79	20	56	41.2208	32.988	51.5082	pf_p
-78	20	56	41.6212	33.328	51.978	pf_p
-77	20	56	42.0556	33.7211	52.45	pf_p
-76	20	56	42.4959	34.137	52.9016	pf_p
-75	20	56	42.9092	34.538	53.3093	pf_p
-74	20	56	43.2604	34.8841	53.648	pf_p
-73	20	56	43.5164	35.1391	53.891	pf_p
-72	20	56	43.65	35.2761	54.0118	pf_p
-71	20	56	43.6443	35.2818	53.9888	pf_p
-70	20	56	43.496	35.158	53.8113	pf_p
-69	20	56	43.2178	34.9207	53.4864	pf_p
-68	20	56	42.8396	34.5982	53.0441	pf_p
-67	20	56	42.4066	34.229	52.538	pf_p
-66	20	56	41.9782	33.8599	52.043	pf_p
-65	20	56	41.6241	33.5444	51.6497	pf_p
-64	20	56	41.4221	33.3431	51.4586	pf_p
-63	20	56	41.4561	33.3227	51.5746	pf_p
-62	20	56	41.8151	33.5567	52.1058	pf_p
-61	20	56	42.5946	34.1259	53.1649	pf_p
-60	20	56	43.899	35.1193	54.8737	pf_p
-59	20	56	45.8458	36.6365	57.37	pf_p
-58	20	56	48.5704	38.7904	60.8161	pf_p
-57	20	56	52.2317	41.7103	65.407	pf_p
-56	20	56	57.0167	45.5451	71.3776	pf_p
-55	20	56	63.1434	50.4649	79.0072	pf_p
-54	20	56	70.8603	56.6607	88.6185	pf_p
-53	20	56	80.4392	64.3397	100.567	pf_p
-52	20	56	92.16	73.7153	115.22	pf_p
-51	20	56	106.283	84.9881	132.914	pf_p
-50	20	56	123.01	98.3173	153.904	pf_p
-49	20	56	142.429	113.781	178.291	pf_p
-48	20	56	164.461	131.325	205.957	pf_p
-47	20	56	188.799	150.72	236.498	pf_p
-46	20	56	214.876	171.516	269.197	pf_p
-45	20	56	241.864	193.043	303.031	pf_p
-44	20	56	268.72	214.445	336.732	pf_p
-43	20	56	294.285	234.768	368.891	pf_p
-42	20	56	317.416	253.084	398.1	pf_p
-41	20	56	337.134	268.628	423.11	pf_p
-40	20	56	352.752	280.899	442.983	pf_p
-39	20	56	363.954	289.718	457.21	pf_p
-38	20	56	370.813	295.213	465.773	pf_p
-37	20	56	373.747	297.756	469.131	pf_p
-36	20	56	373.429	297.88	468.14	pf_p
-35	20	56	370.682	296.189	463.911	pf_p
-34	20	56	366.367	293.287	457.657	pf_p
-33	20	56	361.298	289.728	450.547	pf_p
-32	20	56	356.182	286.001	443.585	pf_p
-31	20	56	351.587	282.513	437.548	pf_p
-30	20	56	347.924	279.59	432.96	pf_p
-29	20	56	345.459	277.47	430.107	pf_p
-28	20	56	344.316	276.301	429.074	pf_p
-27	20	56	344.497	276.127	429.796	pf_p
-26	20	56	345.893	276.888	432.095	pf_p
-25	20	56	348.301	278.423	435.717	pf_p
-24	20	56	351.442	280.487	440.346	pf_p
-23	20	56	354.976	282.774	445.614	pf_p
-22	20	56	358.53	284.958	451.097	pf_p
-21	20	56	361.718	286.73	456.319	pf_p
-20	20	56	364.181	287.837	460.774	pf_p
-19	20	56	365.606	288.102	463.96	pf_p
-18	20	56	365.765	287.438	465.436	pf_p
-17	20	56	364.526	285.833	464.885	pf_p
-16	20	56	361.873	283.343	462.168	pf_p
-15	20	56	357.895	280.071	457.345	pf_p
-14	20	56	352.783	276.154	450.676	pf_p
-13	20	56	346.798	271.747	442.577	pf_p
-12	20	56	340.253	267.027	433.561	pf_p
-11	20	56	333.479	262.18	424.168	pf_p
-10	20	56	326.801	257.406	414.906	pf_p
-9	20	56	320.519	252.903	406.213	pf_p
-8	20	56	314.891	248.863	398.439	pf_p
-7	20	56	310.127	245.447	391.852	pf_p
-6	20	56	306.383	242.774	386.658	pf_p
-5	20	56	303.766	240.91	383.023	pf_p
-4	20	56	302.333	239.857	381.081	pf_p
-3	20	56	302.095	239.567	380.944	pf_p
-2	20	56	303.028	239.952	382.683	pf_p
-1	20	56	305.067	240.907	386.314	pf_p
0	20	56	308.12	242.329	391.773	pf_p
1	20	56	312.068	244.133	398.908	pf_p
2	20	56	316.772	246.252	407.485	pf_p
3	20	56	322.075	248.631	417.215	pf_p
4	20	56	327.815	251.207	427.787	pf_p
5	20	56	333.825	253.896	438.915	pf_p
6	20	56	339.941	256.591	450.366	pf_p
7	20	56	346.015	259.159	461.98	pf_p
8	20	56	351.914	261.46	473.662	pf_p
9	20	56	357.528	263.366	485.355	pf_p
10	20	56	362.773	264.794	497.007	pf_p
11	20	56	367.593	265.714	508.532	pf_p
12	20	56	371.955	266.164	519.795	pf_p
13	20	56	375.855	266.234	530.612	pf_p
14	20	56	379.305	266.045	540.78	pf_p
15	20	56	382.334	265.725	550.113	pf_p
16	20	56	384.983	265.381	558.487	pf_p
17	20	56	387.298	265.08	565.866	pf_p
18	20	56	389.33	264.849	572.318	pf_p
19	20	56	391.128	264.672	578.001	pf_p
20	20	56	392.739	264.508	583.134	pf_p
21	20	56	394.207	264.305	587.954	pf_p
22	20	56	395.572	264.019	592.674	pf_p
23	20	56	396.869	263.628	597.452	pf_p
24	20	56	398.132	263.139	602.376	pf_p
25	20	56	399.387	262.58	607.474	pf_p
26	20	56	400.663	261.99	612.736	pf_p
27	20	56	401.982	261.41	618.145	pf_p
28	20	56	403.365	260.867	623.704	pf_p
29	20	56	404.831	260.368	629.447	pf_p
30	20	56	406.392	259.906	635.438	pf_p
31	20	56	408.057	259.458	641.763	pf_p
32	20	56	409.828	258.995	648.503	pf_p
33	20	56	411.702	258.49	655.725	pf_p
34	20	56	413.664	257.915	663.468	pf_p
35	20	56	415.695	257.241	671.753	pf_p
36	20	56	417.765	256.435	680.592	pf_p
37	20	56	419.837	255.453	690.005	pf_p
38	20	56	421.87	254.24	700.025	pf_p
39	20	56	423.816	252.738	710.696	pf_p
40	20	56	425.626	250.894	722.049	pf_p
41	20	56	427.254	248.676	734.07	pf_p
42	20	56	428.656	246.088	746.67	pf_p
43	20	56	429.798	243.169	759.663	pf_p
44	20	56	430.652	239.997	772.765	pf_p
45	20	56	431.205	236.674	785.626	pf_p
46	20	56	431.454	233.313	797.869	pf_p
47	20	56	431.413	230.015	809.152	pf_p
48	20	56	431.105	226.864	819.22	pf_p
49	20	56	430.564	223.912	827.937	pf_p
50	20	56	429.833	221.187	835.296	pf_p
51	20	56	428.96	218.692	841.394	pf_p
52	20	56	427.993	216.422	846.394	pf_p
53	20	56	426.981	214.368	850.466	pf_p
54	20	56	425.965	212.531	853.739	pf_p
55	20	56	424.978	210.921	856.274	pf_p
56	20	56	424.044	209.559	858.057	pf_p
57	20	56	423.176	208.467	859.022	pf_p
58	20	56	422.371	207.658	859.092	pf_p
59	20	56	421.617	207.128	858.218	pf_p
60	20	56	420.889	206.847	856.417	pf_p
61	20	56	420.152	206.759	853.784	pf_p
62	20	56	419.366	206.786	850.479	pf_p
63	20	56	418.483	206.836	846.7	pf_p
64	20	56	417.455	206.814	842.636	pf_p
65	20	56	416.237	206.639	838.434	pf_p
66	20	56	414.786	206.249	834.175	pf_p
67	20	56	413.067	205.602	829.878	pf_p
68	20	56	411.053	204.677	825.521	pf_p
69	20	56	408.729	203.463	821.078	pf_p
70	20	56	406.089	201.956	816.554	pf_p
71	20	56	403.137	200.148	811.997	pf_p
72	20	56	399.888	198.032	807.497	pf_p
73	20	56	396.365	195.612	803.148	pf_p
74	20	56	392.595	192.903	799.007	pf_p
75	20	56	388.613	189.949	795.055	pf_p
76	20	56	384.451	186.815	791.168	pf_p
77	20	56	380.145	183.592	787.126	pf_p
78	20	56	375.729	180.378	782.647	pf_p
79	20	56	371.234	177.267	777.439	pf_p
80	20	56	366.69	174.339	771.264	pf_p
81	20	56	362.122	171.643	763.982	pf_p
82	20	56	357.555	169.202	755.578	pf_p
83	20	56	353.01	167.011	746.155	pf_p
84	20	56	348.509	165.047	735.903	pf_p
85	20	56	344.073	163.28	725.049	pf_p
86	20	56	339.724	161.683	713.819	pf_p
87	20	56	335.485	160.237	702.399	pf_p
88	20	56	331.384	158.937	690.935	pf_p
89	20	56	327.448	157.784	679.55	pf_p
90	20	56	323.709	156.779	668.376	pf_p
91	20	56	320.199	155.913	657.594	pf_p
92	20	56	316.953	155.161	647.449	pf_p
93	20	56	314.005	154.482	638.255	pf_p
94	20	56	311.389	153.823	630.354	pf_p
95	20	56	309.136	153.132	624.071	pf_p
96	20	56	307.276	152.374	619.651	pf_p
97	20	56	305.833	151.543	617.209	pf_p
98	20	56	304.826	150.669	616.709	pf_p
99	20	56	304.269	149.811	617.976	pf_p
100	20	56	304.167	149.043	620.744	pf_p
101	20	56	304.521	148.439	624.721	pf_p
102	20	56	305.323	148.053	629.656	pf_p
103	20	56	306.559	147.906	635.392	pf_p
104	20	56	308.207	147.99	641.877	pf_p
105	20	56	310.24	148.269	649.15	pf_p
106	20	56	312.625	148.693	657.286	pf_p
107	20	56	315.325	149.221	666.326	pf_p
108	20	56	318.303	149.826	676.227	pf_p
109	20	56	321.517	150.509	686.824	pf_p
110	20	56	324.928	151.29	697.85	pf_p
111	20	56	328.497	152.2	709.002	pf_p
112	20	56	332.191	153.26	720.023	pf_p
113	20	56	335.979	154.462	730.807	pf_p
114	20	56	339.839	155.761	741.462	pf_p
115	20	56	343.752	157.067	752.323	pf_p
116	20	56	347.707	158.266	763.906	pf_p
117	20	56	351.701	159.234	776.804	pf_p
118	20	56	355.734	159.871	791.556	pf_p
119	20	56	359.814	160.122	808.545	pf_p
120	20	56	363.95	159.985	827.953	pf_p
121	20	56	368.157	159.494	849.811	pf_p
122	20	56	372.447	158.688	874.148	pf_p
123	20	56	376.834	157.573	901.198	pf_p
124	20	56	381.331	156.085	931.629	pf_p
125	20	56	385.946	154.082	966.725	pf_p
126	20	56	390.685	151.355	1008.46	pf_p
127	20	56	395.549	147.681	1059.44	pf_p
128	20	56	400.536	142.889	1122.75	pf_p
129	20	56	405.639	136.925	1201.7	pf_p
130	20	56	410.849	129.889	1299.55	pf_p
131	20	56	416.157	122.012	1419.43	pf_p
132	20	56	421.55	113.607	1564.2	pf_p
133	20	56	427.02	104.998	1736.66	pf_p
-146	40	56	27.84	20.9354	37.0217	pf_p
-145	40	56	27.8649	21.2293	36.5746	pf_p
-144	40	56	27.8853	21.4423	36.2643	pf_p
-143	40	56	27.9037	21.5927	36.0591	pf_p
-142	40	56	27.9214	21.6988	35.9285	pf_p
-141	40	56	27.939	21.7739	35.8498	pf_p
-140	40	56	27.9556	21.8245	35.8091	pf_p
-139	40	56	27.9688	21.8514	35.7988	pf_p
-138	40	56	27.975	21.8532	35.8116	pf_p
-137	40	56	27.9695	21.8296	35.8363	pf_p
-136	40	56	27.9467	21.7829	35.8547	pf_p
-135	40	56	27.9011	21.7188	35.8432	pf_p
-134	40	56	27.8273	21.644	35.7772	pf_p
-133	40	56	27.721	21.564	35.6361	pf_p
-132	40	56	27.5795	21.4813	35.4088	pf_p
-131	40	56	27.4022	21.3944	35.097	pf_p
-130	40	56	27.1912	21.298	34.715	pf_p
-129	40	56	26.9512	21.1847	34.2875	pf_p
-128	40	56	26.6899	21.048	33.8442	pf_p
-127	40	56	26.4172	20.8852	33.4145	pf_p
-126	40	56	26.145	20.7002	33.0221	pf_p
-125	40	56	25.8868	20.5037	32.6832	pf_p
-124	40	56	25.6564	20.3125	32.4063	pf_p
-123	40	56	25.4679	20.1459	32.1959	pf_p
-122	40	56	25.3346	20.0228	32.0555	pf_p
-121	40	56	25.2682	19.9582	31.9909	pf_p
-120	40	56	25.2788	19.9625	32.0108	pf_p
-119	40	56	25.3738	20.0407	32.126	pf_p
-118	40	56	25.558	20.1937	32.3473	pf_p
-117	40	56	25.8329	20.4193	32.6817	pf_p
-116	40	56	26.1963	20.7137	33.13	pf_p
-115	40	56	26.6421	21.0724	33.684	pf_p
-114	40	56	27.1603	21.4902	34.3264	pf_p
-113	40	56	27.7363	21.9602	35.0316	pf_p
-112	40	56	28.3516	22.4727	35.7683	pf_p
-111	40	56	28.984	23.0134	36.5036	pf_p
-110	40	56	29.6087	23.5627	37.206	pf_p
-109	40	56	30.1994	24.0962	37.8484	pf_p
-108	40	56	30.7299	24.5864	38.4087	pf_p
-107	40	56	31.1763	25.0059	38.8694	pf_p
-106	40	56	31.5186	25.332	39.2161	pf_p
-105	40	56	31.7426	25.55	39.4361	pf_p
-104	40	56	31.8409	25.6553	39.5179	pf_p
-103	40	56	31.814	25.6533	39.4543	pf_p
-102	40	56	31.6698	25.5571	39.2447	pf_p
-101	40	56	31.4227	25.3831	38.8994	pf_p
-100	40	56	31.0924	25.1486	38.4411	pf_p
-99	40	56	30.7019	24.8688	37.9033	pf_p
-98	40	56	30.2759	24.5563	37.3277	pf_p
-97	40	56	29.8387	24.2222	36.7575	pf_p
-96	40	56	29.4129	23.8773	36.2318	pf_p
-95	40	56	29.0182	23.5344	35.7798	pf_p
-94	40	56	28.6709	23.2087	35.4186	pf_p
-93	40	56	28.3832	22.9172	35.1529	pf_p
-92	40	56	28.1633	22.6765	34.9777	pf_p
-91	40	56	28.0158	22.5005	34.8829	pf_p
-90	40	56	27.9415	22.3981	34.8568	pf_p
-89	40	56	27.9382	22.3721	34.889	pf_p
-88	40	56	28.0011	22.4196	34.9723	pf_p
-87	40	56	28.1233	22.532	35.1021	pf_p
-86	40	56	28.2961	22.6972	35.2761	pf_p
-85	40	56	28.5098	22.9017	35.4912	pf_p
-84	40	56	28.7542	23.1321	35.7425	pf_p
-83	40	56	29.0187	23.3775	36.0211	pf_p
-82	40	56	29.2932	23.6298	36.3139	pf_p
-81	40	56	29.5681	23.8837	36.6054	pf_p
-80	40	56	29.8346	24.1353	36.8799	pf_p
-79	40	56	30.0849	24.3806	37.1239	pf_p
-78	40	56	30.312	24.6142	37.3287	pf_p
-77	40	56	30.5097	24.8287	37.4906	pf_p
-76	40	56	30.6729	25.0152	37.6101	pf_p
-75	40	56	30.7968	25.1646	37.6897	pf_p
-74	40	56	30.878	25.2696	37.7311	pf_p
-73	40	56	30.9136	25.3264	37.7334	pf_p
-72	40	56	30.9024	25.3356	37.6924	pf_p
-71	40	56	30.8449	25.3018	37.6024	pf_p
-70	40	56	30.7441	25.2324	37.4597	pf_p
-69	40	56	30.6061	25.1362	37.2663	pf_p
-68	40	56	30.4409	25.022	37.0333	pf_p
-67	40	56	30.2628	24.8989	36.7822	pf_p
-66	40	56	30.0909	24.7767	36.545	pf_p
-65	40	56	29.9495	24.668	36.3617	pf_p
-64	40	56	29.8678	24.5906	36.2774	pf_p
-63	40	56	29.8806	24.5698	36.3393	pf_p
-62	40	56	30.0281	24.639	36.5959	pf_p
-61	40	56	30.3564	24.8402	37.0974	pf_p
-60	40	56	30.9183	25.2232	37.8994	pf_p
-59	40	56	31.7752	25.8447	39.0666	pf_p
-58	40	56	32.9987	26.7685	40.679	pf_p
-57	40	56	34.6739	28.067	42.8361	pf_p
-56	40	56	36.9029	29.8234	45.6629	pf_p
-55	40	56	39.8093	32.1361	49.3148	pf_p
-54	40	56	43.543	35.1227	53.982	pf_p
-53	40	56	48.284	38.9252	59.8929	pf_p
-52	40	56	54.2459	43.7144	67.3147	pf_p
-51	40	56	61.6754	49.6916	76.5492	pf_p
-50	40	56	70.8471	57.0877	87.923	pf_p
-49	40	56	82.0498	66.153	101.767	pf_p
-48	40	56	95.5612	77.138	118.385	pf_p
-47	40	56	111.609	90.2596	138.009	pf_p
-46	40	56	130.32	105.652	160.748	pf_p
-45	40	56	151.655	123.308	186.519	pf_p
-44	40	56	175.346	143.013	214.99	pf_p
-43	40	56	200.854	164.302	245.536	pf_p
-42	40	56	227.347	186.449	277.217	pf_p
-41	40	56	253.747	208.502	308.809	pf_p
-40	40	56	278.815	229.387	338.893	pf_p
-39	40	56	301.301	248.035	366.005	pf_p
-38	40	56	320.107	263.529	388.831	pf_p
-37	40	56	334.441	275.222	406.402	pf_p
-36	40	56	343.92	282.804	418.242	pf_p
-35	40	56	348.603	286.329	424.422	pf_p
-34	40	56	348.951	286.173	425.501	pf_p
-33	40	56	345.722	282.966	422.395	pf_p
-32	40	56	339.844	277.5	416.196	pf_p
-31	40	56	332.292	270.626	408.01	pf_p
-30	40	56	323.978	263.167	398.841	pf_p
-29	40	56	315.681	255.837	389.523	pf_p
-28	40	56	308.014	249.205	380.702	pf_p
-27	40	56	301.413	243.666	372.844	pf_p
-26	40	56	296.143	239.448	366.262	pf_p
-25	40	56	292.322	236.621	361.136	pf_p
-24	40	56	289.936	235.117	357.538	pf_p
-23	40	56	288.861	234.757	355.435	pf_p
-22	40	56	288.881	235.278	354.698	pf_p
-21	40	56	289.708	236.361	355.096	pf_p
-20	40	56	291	237.672	356.294	pf_p
-19	40	56	292.389	238.891	357.868	pf_p
-18	40	56	293.508	239.742	359.332	pf_p
-17	40	56	294.023	240.006	360.197	pf_p
-16	40	56	293.668	239.534	360.035	pf_p
-15	40	56	292.271	238.244	358.549	pf_p
-14	40	56	289.775	236.124	355.615	pf_p
-13	40	56	286.242	233.233	351.298	pf_p
-12	40	56	281.846	229.697	345.836	pf_p
-11	40	56	276.854	225.703	339.598	pf_p
-10	40	56	271.593	221.493	333.025	pf_p
-9	40	56	266.422	217.343	326.583	pf_p
-8	40	56	261.702	213.545	320.718	pf_p
-7	40	56	257.77	210.378	315.839	pf_p
-6	40	56	254.927	208.09	312.307	pf_p
-5	40	56	253.424	206.882	310.435	pf_p
-4	40	56	253.458	206.899	310.494	pf_p
-3	40	56	255.175	208.23	312.703	pf_p
-2	40	56	258.666	210.915	317.227	pf_p
-1	40	56	263.965	214.952	324.154	pf_p
0	40	56	271.049	220.309	333.475	pf_p
1	40	56	279.83	226.929	345.063	pf_p
2	40	56	290.148	234.726	358.656	pf_p
3	40	56	301.77	243.58	373.861	pf_p
4	40	56	314.387	253.323	390.171	pf_p
5	40	56	327.622	263.727	406.998	pf_p
6	40	56	341.042	274.491	423.729	pf_p
7	40	56	354.185	285.252	439.776	pf_p
8	40	56	366.591	295.598	454.634	pf_p
[truncated: 1,717 more rows]

## Sheet: 84
time	age	dur	prediction	lci	uci	Group
-98	20	84	3.06934	2.61638	3.60072	pf
-97	20	84	2.98698	2.61763	3.40846	pf
-96	20	84	2.94791	2.46817	3.52089	pf
-95	20	84	2.94316	2.37281	3.65061	pf
-94	20	84	2.96421	2.35554	3.73015	pf
-93	20	84	3.00306	2.39685	3.76259	pf
-92	20	84	3.05175	2.47024	3.77014	pf
-91	20	84	3.10192	2.54477	3.78104	pf
-90	20	84	3.14468	2.59188	3.81539	pf
-89	20	84	3.17071	2.60041	3.86608	pf
-88	20	84	3.17056	2.58102	3.89475	pf
-87	20	84	3.1395	2.55378	3.85954	pf
-86	20	84	3.09949	2.54068	3.78122	pf
-85	20	84	3.08173	2.55727	3.71375	pf
-84	20	84	3.11703	2.61516	3.71521	pf
-83	20	84	3.23965	2.72937	3.84534	pf
-82	20	84	3.49491	2.93021	4.16845	pf
-81	20	84	3.95298	3.2783	4.7665	pf
-80	20	84	4.73512	3.8844	5.77215	pf
-79	20	84	6.06761	4.95473	7.43045	pf
-78	20	84	8.3415	6.84546	10.1645	pf
-77	20	84	12.1175	10.0607	14.5948	pf
-76	20	84	18.2685	15.369	21.7152	pf
-75	20	84	28.0733	23.8327	33.0683	pf
-74	20	84	43.1875	36.7014	50.8199	pf
-73	20	84	65.3248	55.1385	77.393	pf
-72	20	84	95.418	79.7158	114.213	pf
-71	20	84	132.188	109.559	159.491	pf
-70	20	84	170.665	141.347	206.065	pf
-69	20	84	204.419	170.489	245.102	pf
-68	20	84	229.43	193.34	272.258	pf
-67	20	84	243.886	207.207	287.059	pf
-66	20	84	248.191	211.137	291.747	pf
-65	20	84	244.4	206.502	289.253	pf
-64	20	84	235.391	196.545	281.915	pf
-63	20	84	224.133	184.99	271.559	pf
-62	20	84	213.258	174.958	259.942	pf
-61	20	84	204.763	168.501	248.828	pf
-60	20	84	198.863	165.309	239.229	pf
-59	20	84	195.079	164.072	231.945	pf
-58	20	84	193.018	163.521	227.837	pf
-57	20	84	192.355	162.73	227.373	pf
-56	20	84	192.801	161.518	230.142	pf
-55	20	84	194.087	160.389	234.865	pf
-54	20	84	195.951	160.075	239.867	pf
-53	20	84	198.129	161.216	243.493	pf
-52	20	84	200.362	164.053	244.707	pf
-51	20	84	202.442	167.951	244.014	pf
-50	20	84	204.159	171.847	242.548	pf
-49	20	84	205.304	174.495	241.553	pf
-48	20	84	205.662	174.923	241.803	pf
-47	20	84	205.028	173.017	242.961	pf
-46	20	84	203.209	169.496	243.628	pf
-45	20	84	200.041	165.311	242.066	pf
-44	20	84	195.398	161.18	236.88	pf
-43	20	84	189.432	157.245	228.208	pf
-42	20	84	182.624	153.071	217.883	pf
-41	20	84	175.437	148.091	207.832	pf
-40	20	84	168.281	141.983	199.451	pf
-39	20	84	161.508	135.039	193.166	pf
-38	20	84	155.413	128.115	188.528	pf
-37	20	84	150.247	122.19	184.748	pf
-36	20	84	146.232	118.053	181.138	pf
-35	20	84	143.552	116.206	177.333	pf
-34	20	84	142.11	116.327	173.608	pf
-33	20	84	141.661	117.57	170.69	pf
-32	20	84	141.984	118.998	169.41	pf
-31	20	84	142.868	119.818	170.353	pf
-30	20	84	144.111	119.773	173.394	pf
-29	20	84	145.502	119.211	177.59	pf
-28	20	84	146.826	118.734	181.564	pf
-27	20	84	147.86	118.875	183.913	pf
-26	20	84	148.425	119.89	183.75	pf
-25	20	84	148.546	121.462	181.671	pf
-24	20	84	148.312	122.969	178.878	pf
-23	20	84	147.81	123.706	176.61	pf
-22	20	84	147.13	123.192	175.718	pf
-21	20	84	146.36	121.545	176.241	pf
-20	20	84	145.587	119.437	177.463	pf
-19	20	84	144.898	117.7	178.382	pf
-18	20	84	144.375	117.015	178.132	pf
-17	20	84	143.999	117.496	176.48	pf
-16	20	84	143.574	118.429	174.057	pf
-15	20	84	142.889	118.873	171.757	pf
-14	20	84	141.737	117.965	170.3	pf
-13	20	84	139.922	115.353	169.725	pf
-12	20	84	137.267	111.346	169.223	pf
-11	20	84	133.622	106.581	167.525	pf
-10	20	84	128.878	101.641	163.412	pf
-9	20	84	123.007	96.9092	156.132	pf
-8	20	84	116.484	92.5817	146.556	pf
-7	20	84	110.066	88.713	136.558	pf
-6	20	84	104.373	85.2741	127.75	pf
-5	20	84	99.9033	82.2772	121.305	pf
-4	20	84	97.0784	79.9421	117.888	pf
-3	20	84	96.3208	78.7998	117.737	pf
-2	20	84	98.1459	79.6435	120.947	pf
-1	20	84	103.295	83.4895	127.799	pf
0	20	84	112.752	91.5103	138.924	pf
1	20	84	126.993	104.156	154.836	pf
2	20	84	146.367	121.503	176.319	pf
3	20	84	171.205	143.302	204.54	pf
4	20	84	201.553	168.817	240.638	pf
5	20	84	236.845	196.991	284.762	pf
6	20	84	275.508	226.671	334.868	pf
7	20	84	314.629	256.465	385.983	pf
8	20	84	349.83	284.382	430.341	pf
9	20	84	376.997	308.165	461.204	pf
10	20	84	395.296	326.346	478.816	pf
11	20	84	405.318	337.556	486.683	pf
12	20	84	408.452	340.998	489.249	pf
13	20	84	406.578	337.405	489.933	pf
14	20	84	401.779	329.356	490.127	pf
15	20	84	396.147	320.381	489.831	pf
16	20	84	391.684	313.866	488.795	pf
17	20	84	390.251	312.572	487.234	pf
18	20	84	392.383	316.886	485.867	pf
19	20	84	397.348	324.939	485.893	pf
20	20	84	404.391	334.468	488.932	pf
21	20	84	412.737	343.187	496.381	pf
22	20	84	421.56	349.575	508.367	pf
23	20	84	429.964	353.49	522.982	pf
24	20	84	436.984	355.844	536.624	pf
25	20	84	441.602	357.777	545.067	pf
26	20	84	442.93	359.967	545.014	pf
27	20	84	441.113	361.921	537.633	pf
28	20	84	436.793	362.313	526.582	pf
29	20	84	430.639	359.672	515.608	pf
30	20	84	423.318	353.246	507.29	pf
31	20	84	415.468	343.791	502.09	pf
32	20	84	407.688	333.349	498.606	pf
33	20	84	400.535	324.266	494.744	pf
34	20	84	394.527	318.505	488.695	pf
35	20	84	389.976	316.887	479.924	pf
36	20	84	386.672	318.074	470.065	pf
37	20	84	384.33	320.054	461.514	pf
38	20	84	382.679	320.779	456.522	pf
39	20	84	381.458	318.987	456.163	pf
40	20	84	380.412	314.932	459.507	pf
41	20	84	379.289	310.04	464.006	pf
42	20	84	377.84	305.949	466.624	pf
43	20	84	375.827	303.882	464.804	pf
44	20	84	373.248	303.869	458.467	pf
45	20	84	370.392	304.663	450.301	pf
46	20	84	367.559	304.713	443.367	pf
47	20	84	365.04	302.825	440.037	pf
48	20	84	363.118	298.96	441.044	pf
49	20	84	362.072	294.39	445.316	pf
50	20	84	362.185	291.007	450.773	pf
51	20	84	363.746	290.635	455.249	pf
52	20	84	367.019	294.61	457.224	pf
53	20	84	371.813	302.326	457.272	pf
54	20	84	377.672	311.745	457.54	pf
55	20	84	384.114	320.327	460.603	pf
56	20	84	390.63	325.815	468.338	pf
57	20	84	396.672	327.531	480.409	pf
58	20	84	401.664	326.607	493.971	pf
59	20	84	405.007	324.881	504.895	pf
60	20	84	406.099	323.945	509.089	pf
61	20	84	404.561	324.541	504.311	pf
62	20	84	400.791	325.844	492.975	pf
63	20	84	395.38	326.252	479.156	pf
64	20	84	388.92	324.003	466.844	pf
65	20	84	381.977	318.125	458.644	pf
66	20	84	375.084	309.412	454.694	pf
67	20	84	368.737	300.097	453.078	pf
68	20	84	363.402	292.624	451.299	pf
69	20	84	359.516	288.912	447.374	pf
70	20	84	357.264	289.345	441.126	pf
71	20	84	356.456	292.348	434.623	pf
72	20	84	356.889	295.841	430.535	pf
73	20	84	358.373	297.868	431.167	pf
74	20	84	360.723	297.605	437.228	pf
75	20	84	363.76	295.864	447.236	pf
76	20	84	367.3	294.392	458.265	pf
77	20	84	371.157	294.942	467.067	pf
78	20	84	375.132	298.784	470.988	pf
79	20	84	378.982	305.474	470.18	pf
80	20	84	382.43	313.074	467.15	pf
81	20	84	385.185	319.093	464.965	pf
82	20	84	386.954	321.269	466.067	pf
83	20	84	387.445	318.913	470.702	pf
84	20	84	386.374	313.309	476.479	pf
85	20	84	383.48	306.581	479.668	pf
86	20	84	378.531	300.577	476.703	pf
87	20	84	371.451	296.244	465.751	pf
88	20	84	362.744	292.87	449.288	pf
89	20	84	353.059	288.959	431.379	pf
90	20	84	343.001	282.968	415.77	pf
91	20	84	333.115	274.187	404.709	pf
92	20	84	323.89	263.491	398.133	pf
93	20	84	315.758	252.901	394.237	pf
94	20	84	309.113	244.497	390.805	pf
95	20	84	304.322	239.863	386.104	pf
96	20	84	301.505	239.353	379.797	pf
97	20	84	300.309	241.508	373.426	pf
98	20	84	300.353	244.41	369.101	pf
99	20	84	301.278	246.198	368.681	pf
100	20	84	302.73	245.857	372.759	pf
101	20	84	304.351	243.748	380.021	pf
102	20	84	305.778	241.133	387.752	pf
103	20	84	306.64	239.353	392.843	pf
104	20	84	306.584	239.348	392.708	pf
105	20	84	305.599	240.947	387.597	pf
106	20	84	303.981	242.968	380.315	pf
107	20	84	302.039	243.97	373.93	pf
108	20	84	300.076	242.849	370.787	pf
109	20	84	298.385	239.617	371.565	pf
110	20	84	297.256	235.527	375.164	pf
111	20	84	296.975	232.354	379.568	pf
112	20	84	297.833	231.7	382.842	pf
113	20	84	300.067	234.449	384.051	pf
114	20	84	303.485	239.477	384.602	pf
115	20	84	307.722	244.734	386.92	pf
116	20	84	312.396	248.426	392.84	pf
117	20	84	317.109	249.904	402.386	pf
118	20	84	321.434	249.917	413.416	pf
119	20	84	324.924	249.89	422.488	pf
120	20	84	327.119	251.064	426.212	pf
121	20	84	327.559	253.77	422.805	pf
122	20	84	326.018	255.885	415.373	pf
123	20	84	322.839	252.806	412.273	pf
124	20	84	318.465	242.837	417.648	pf
125	20	84	313.336	229.408	427.97	pf
126	20	84	307.873	217.365	436.067	pf
127	20	84	302.471	210.223	435.198	pf
128	20	84	297.501	210.005	421.451	pf
129	20	84	293.308	216.42	397.512	pf
130	20	84	290.218	219.712	383.351	pf
131	20	84	288.418	198.637	418.777	pf
132	20	84	287.95	164.282	504.713	pf
133	20	84	288.871	135.567	615.537	pf
-98	40	84	2.80949	2.54438	3.10223	pf
-97	40	84	2.67084	2.47104	2.8868	pf
-96	40	84	2.59958	2.33813	2.89027	pf
-95	40	84	2.58738	2.2723	2.94615	pf
-94	40	84	2.61871	2.27973	3.00808	pf
-93	40	84	2.67968	2.34101	3.06735	pf
-92	40	84	2.75646	2.4323	3.12383	pf
-91	40	84	2.83396	2.5249	3.18085	pf
-90	40	84	2.89541	2.58874	3.23841	pf
-89	40	84	2.92282	2.60407	3.28058	pf
-88	40	84	2.89849	2.56755	3.27208	pf
-87	40	84	2.81283	2.4872	3.18108	pf
-86	40	84	2.69292	2.38974	3.03456	pf
-85	40	84	2.57589	2.30139	2.88312	pf
-84	40	84	2.49329	2.2421	2.77261	pf
-83	40	84	2.47331	2.23051	2.74254	pf
-82	40	84	2.54663	2.29147	2.8302	pf
-81	40	84	2.75646	2.46576	3.08142	pf
-80	40	84	3.17655	2.82457	3.57239	pf
-79	40	84	3.94719	3.50151	4.44959	pf
-78	40	84	5.31228	4.72763	5.96924	pf
-77	40	84	7.61742	6.82695	8.49941	pf
-76	40	84	11.4111	10.3059	12.6348	pf
-75	40	84	17.5104	15.8919	19.2937	pf
-74	40	84	26.9884	24.4882	29.7437	pf
-73	40	84	40.9662	36.9874	45.3731	pf
-72	40	84	60.0487	53.8454	66.9668	pf
-71	40	84	83.3431	74.3462	93.4287	pf
-70	40	84	107.45	95.8016	120.514	pf
-69	40	84	128.074	114.705	143	pf
-68	40	84	142.742	128.732	158.276	pf
-67	40	84	150.578	136.618	165.965	pf
-66	40	84	152.186	138.36	167.394	pf
-65	40	84	149.167	135.204	164.573	pf
-64	40	84	143.529	129.247	159.388	pf
-63	40	84	137.232	122.74	153.434	pf
-62	40	84	131.978	117.601	148.112	pf
-61	40	84	129.078	115.204	144.624	pf
-60	40	84	128.541	115.418	143.158	pf
-59	40	84	129.866	117.473	143.568	pf
-58	40	84	132.625	120.603	145.847	pf
-57	40	84	136.409	124.099	149.941	pf
-56	40	84	140.786	127.489	155.47	pf
-55	40	84	145.274	130.591	161.607	pf
-54	40	84	149.326	133.359	167.205	pf
-53	40	84	152.342	135.71	171.012	pf
-52	40	84	153.845	137.478	172.161	pf
-51	40	84	153.883	138.482	170.996	pf
-50	40	84	152.647	138.451	168.299	pf
-49	40	84	150.36	137.1	164.904	pf
-48	40	84	147.256	134.321	161.438	pf
-47	40	84	143.57	130.392	158.08	pf
-46	40	84	139.525	125.905	154.619	pf
-45	40	84	135.33	121.495	150.739	pf
-44	40	84	131.17	117.656	146.237	pf
-43	40	84	127.179	114.514	141.244	pf
-42	40	84	123.428	111.816	136.246	pf
-41	40	84	119.979	109.242	131.772	pf
-40	40	84	116.885	106.541	128.234	pf
-39	40	84	114.195	103.691	125.762	pf
-38	40	84	111.952	100.937	124.17	pf
-37	40	84	110.203	98.6459	123.114	pf
-36	40	84	108.993	97.1602	122.266	pf
-35	40	84	108.36	96.7191	121.403	pf
-34	40	84	108.226	97.1808	120.528	pf
-33	40	84	108.44	98.1391	119.822	pf
-32	40	84	108.852	99.1285	119.53	pf
-31	40	84	109.314	99.72	119.831	pf
-30	40	84	109.673	99.697	120.648	pf
-29	40	84	109.778	99.1246	121.576	pf
-28	40	84	109.474	98.2107	122.029	pf
-27	40	84	108.616	97.1468	121.439	pf
-26	40	84	107.122	96.0322	119.493	pf
-25	40	84	105.16	94.8538	116.587	pf
-24	40	84	102.954	93.515	113.345	pf
-23	40	84	100.712	91.9009	110.368	pf
-22	40	84	98.6289	89.9975	108.088	pf
-21	40	84	96.8816	88.008	106.65	pf
-20	40	84	95.637	86.3186	105.961	pf
-19	40	84	95.0585	85.357	105.863	pf
-18	40	84	95.3146	85.5065	106.248	pf
-17	40	84	96.417	86.8446	107.044	pf
-16	40	84	98.0789	88.9335	108.165	pf
-15	40	84	99.973	91.1974	109.593	pf
-14	40	84	101.749	93.0159	111.303	pf
-13	40	84	103.034	93.8898	113.068	pf
-12	40	84	103.439	93.5856	114.329	pf
-11	40	84	102.589	92.0762	114.301	pf
-10	40	84	100.158	89.3999	112.21	pf
-9	40	84	95.9537	85.6085	107.549	pf
-8	40	84	90.4542	81.0679	100.927	pf
-7	40	84	84.5351	76.3075	93.6498	pf
-6	40	84	78.9212	71.7334	86.8292	pf
-5	40	84	74.166	67.676	81.2784	pf
-4	40	84	70.6932	64.4808	77.5043	pf
-3	40	84	68.8683	62.577	75.7922	pf
-2	40	84	69.0935	62.4931	76.3909	pf
-1	40	84	71.9344	64.9056	79.7245	pf
0	40	84	78.1597	70.6484	86.4697	pf
1	40	84	88.1789	80.109	97.0616	pf
2	40	84	102.39	93.5669	112.046	pf
3	40	84	121.295	111.278	132.214	pf
4	40	84	145.309	133.314	158.382	pf
5	40	84	174.495	159.488	190.913	pf
6	40	84	208.205	189.24	229.069	pf
7	40	84	244.677	221.375	270.431	pf
8	40	84	280.719	253.72	310.59	pf
9	40	84	312.782	283.648	344.909	pf
10	40	84	339.373	309.53	372.093	pf
11	40	84	359.934	329.974	392.614	pf
12	40	84	374.562	343.976	407.868	pf
13	40	84	383.908	351.519	419.282	pf
14	40	84	389.026	353.912	427.624	pf
15	40	84	391.223	353.353	433.151	pf
16	40	84	391.931	352.221	436.119	pf
17	40	84	392.594	352.635	437.08	pf
18	40	84	393.852	355.166	436.751	pf
19	40	84	395.541	358.868	435.962	pf
20	40	84	397.459	362.551	435.729	pf
21	40	84	399.401	365.105	436.918	pf
22	40	84	401.156	365.968	439.727	pf
23	40	84	402.512	365.384	443.413	pf
24	40	84	403.254	364.124	446.589	pf
25	40	84	403.169	363.016	447.763	pf
26	40	84	402.08	362.587	445.875	pf
27	40	84	400.072	362.565	441.459	pf
28	40	84	397.343	362.183	435.918	pf
29	40	84	394.093	360.583	430.716	pf
30	40	84	390.515	357.24	426.89	pf
31	40	84	386.801	352.384	424.58	pf
32	40	84	383.134	346.951	423.09	pf
33	40	84	379.69	342.111	421.397	pf
34	40	84	376.639	338.895	418.587	pf
35	40	84	374.093	337.764	414.329	pf
36	40	84	372.005	338.064	409.352	pf
37	40	84	370.301	338.757	404.783	pf
38	40	84	368.913	338.769	401.74	pf
39	40	84	367.772	337.433	400.839	pf
40	40	84	366.811	334.912	401.748	pf
41	40	84	365.964	332.03	403.366	pf
42	40	84	365.167	329.747	404.39	pf
43	40	84	364.356	328.807	403.748	pf
44	40	84	363.521	329.238	401.374	pf
45	40	84	362.718	330.277	398.345	pf
46	40	84	362.004	330.958	395.963	pf
47	40	84	361.439	330.495	395.28	pf
48	40	84	361.08	328.759	396.578	pf
49	40	84	360.985	326.396	399.241	pf
50	40	84	361.214	324.423	402.176	pf
51	40	84	361.824	323.827	404.28	pf
52	40	84	362.864	325.297	404.769	pf
53	40	84	364.234	328.482	403.878	pf
54	40	84	365.757	332.312	402.567	pf
55	40	84	367.247	335.528	401.964	pf
56	40	84	368.518	337.052	402.923	pf
57	40	84	369.383	336.56	405.407	pf
58	40	84	369.65	334.615	408.353	pf
59	40	84	369.133	332.173	410.205	pf
60	40	84	367.65	330.096	409.475	pf
61	40	84	365.101	328.815	405.392	pf
62	40	84	361.679	327.933	398.898	pf
63	40	84	357.641	326.657	391.564	pf
64	40	84	353.236	324.11	384.98	pf
65	40	84	348.706	319.803	380.221	pf
66	40	84	344.279	314.127	377.326	pf
67	40	84	340.175	308.197	375.47	pf
68	40	84	336.6	303.256	373.609	pf
69	40	84	333.753	300.304	370.928	pf
70	40	84	331.712	299.555	367.322	pf
71	40	84	330.371	300.204	363.569	pf
72	40	84	329.612	301.197	360.707	pf
73	40	84	329.324	301.537	359.671	pf
74	40	84	329.397	300.752	360.771	pf
75	40	84	329.724	299.158	363.413	pf
76	40	84	330.197	297.564	366.408	pf
77	40	84	330.707	296.808	368.479	pf
78	40	84	331.148	297.481	368.626	pf
79	40	84	331.419	299.345	366.93	pf
80	40	84	331.427	301.486	364.341	pf
81	40	84	331.077	302.8	361.995	pf
82	40	84	330.279	302.352	360.785	pf
83	40	84	328.942	299.908	360.787	pf
84	40	84	326.981	296.059	361.133	pf
85	40	84	324.317	291.75	360.519	pf
86	40	84	320.875	287.82	357.726	pf
87	40	84	316.636	284.731	352.116	pf
88	40	84	311.797	282.186	344.515	pf
89	40	84	306.613	279.508	336.347	pf
90	40	84	301.325	275.954	329.028	pf
91	40	84	296.159	271.108	323.525	pf
92	40	84	291.326	265.29	319.917	pf
93	40	84	287.023	259.447	317.531	pf
94	40	84	283.438	254.64	315.495	pf
95	40	84	280.751	251.726	313.123	pf
96	40	84	279.013	250.923	310.248	pf
97	40	84	278.03	251.477	307.386	pf
98	40	84	277.584	252.395	305.287	pf
99	40	84	277.465	252.74	304.609	pf
100	40	84	277.465	252	305.502	pf
101	40	84	277.374	250.309	307.365	pf
102	40	84	276.984	248.214	309.089	pf
103	40	84	276.091	246.302	309.482	pf
104	40	84	274.503	244.96	307.61	pf
105	40	84	272.268	244.087	303.703	pf
106	40	84	269.636	243.158	298.998	pf
107	40	84	266.86	241.567	294.802	pf
108	40	84	264.181	238.955	292.071	pf
109	40	84	261.834	235.552	291.047	pf
110	40	84	260.042	232.137	291.303	pf
111	40	84	259.029	229.66	292.154	pf
112	40	84	259.018	228.967	293.013	pf
113	40	84	260.186	230.539	293.646	pf
114	40	84	262.366	233.754	294.482	pf
115	40	84	265.253	237.474	296.281	pf
116	40	84	268.533	240.638	299.662	pf
117	40	84	271.881	242.673	304.603	pf
118	40	84	274.955	243.701	310.217	pf
119	40	84	277.398	244.243	315.054	pf
120	40	84	278.845	244.812	317.609	pf
121	40	84	278.932	245.599	316.789	pf
122	40	84	277.478	245.984	313.005	pf
123	40	84	274.756	244.435	308.838	pf
124	40	84	271.114	239.914	306.371	pf
125	40	84	266.896	233.056	305.65	pf
126	40	84	262.432	225.702	305.139	pf
127	40	84	258.033	219.657	303.115	pf
128	40	84	253.991	216.125	298.49	pf
129	40	84	250.577	215.374	291.535	pf
130	40	84	248.049	215.312	285.763	pf
131	40	84	246.489	209.896	289.462	pf
132	40	84	245.803	198.294	304.695	pf
133	40	84	245.894	186.163	324.791	pf
-98	60	84	2.52873	2.28265	2.80135	pf
-97	60	84	2.39492	2.22651	2.57608	pf
-96	60	84	2.3328	2.10628	2.58368	pf
-95	60	84	2.3349	2.05407	2.65412	pf
-94	60	84	2.38459	2.07741	2.73719	pf
-93	60	84	2.46701	2.15717	2.82137	pf
-92	60	84	2.56686	2.2698	2.9028	pf
-91	60	84	2.66663	2.38521	2.98126	pf
-90	60	84	2.74608	2.46877	3.05455	pf
-89	60	84	2.783	2.49442	3.10496	pf
-88	60	84	2.75561	2.45471	3.09339	pf
-87	60	84	2.65218	2.35687	2.9845	pf
-86	60	84	2.50149	2.22989	2.80616	pf
-85	60	84	2.34293	2.10229	2.61113	pf
-84	60	84	2.20828	1.99445	2.44502	pf
-83	60	84	2.12247	1.92272	2.34297	pf
-82	60	84	2.10809	1.90545	2.33227	pf
-81	60	84	2.19259	1.96986	2.4405	pf
-80	60	84	2.41999	2.16033	2.71085	pf
-79	60	84	2.87217	2.55654	3.22677	pf
-78	60	84	3.68545	3.28877	4.12997	pf
-77	60	84	5.03901	4.52506	5.61134	pf
-76	60	84	7.21307	6.52285	7.97633	pf
-75	60	84	10.6209	9.64678	11.6933	pf
-74	60	84	15.8055	14.3505	17.4079	pf
-73	60	84	23.3565	21.1057	25.8473	pf
-72	60	84	33.6749	30.2333	37.5083	pf
-71	60	84	46.5422	41.5871	52.0875	pf
-70	60	84	60.6121	54.1533	67.8413	pf
-69	60	84	73.9974	66.438	82.417	pf
-68	60	84	85.392	77.2432	94.4005	pf
-67	60	84	93.9863	85.5906	103.206	pf
-66	60	84	99.5548	90.9198	109.01	pf
-65	60	84	102.403	93.2988	112.396	pf
-64	60	84	103.21	93.4557	113.983	pf
-63	60	84	102.848	92.5002	114.352	pf
-62	60	84	102.242	91.59	114.133	pf
-61	60	84	102.232	91.6864	113.99	pf
-60	60	84	102.975	92.8645	114.187	pf
-59	60	84	104.305	94.7367	114.839	pf
-58	60	84	106.053	96.8563	116.124	pf
-57	60	84	108.048	98.8007	118.162	pf
-56	60	84	110.106	100.328	120.836	pf
-55	60	84	112.027	101.443	123.716	pf
-54	60	84	113.601	102.279	126.178	pf
-53	60	84	114.608	102.961	127.573	pf
-52	60	84	114.881	103.517	127.494	pf
-51	60	84	114.445	103.803	126.177	pf
-50	60	84	113.37	103.574	124.092	pf
-49	60	84	111.739	102.566	121.732	pf
-48	60	84	109.638	100.637	119.443	pf
-47	60	84	107.155	97.9218	117.258	pf
-46	60	84	104.377	94.7801	114.947	pf
-45	60	84	101.389	91.6111	112.21	pf
-44	60	84	98.2682	88.7258	108.837	pf
-43	60	84	95.1153	86.2351	104.91	pf
-42	60	84	92.0575	84.0412	100.839	pf
-41	60	84	89.2092	81.9885	97.0657	pf
-40	60	84	86.6704	79.935	93.9732	pf
-39	60	84	84.5303	77.8618	91.7698	pf
-38	60	84	82.8713	75.9466	90.4273	pf
-37	60	84	81.7741	74.4895	89.771	pf
-36	60	84	81.3237	73.7946	89.6209	pf
-35	60	84	81.5992	74.0983	89.8594	pf
-34	60	84	82.5033	75.2917	90.4058	pf
-33	60	84	83.825	77.0201	91.2311	pf
-32	60	84	85.3459	78.8646	92.3599	pf
-31	60	84	86.8337	80.3935	93.7899	pf
-30	60	84	88.0402	81.2925	95.348	pf
-29	60	84	88.7056	81.4463	96.6119	pf
-28	60	84	88.5702	80.8641	97.0107	pf
-27	60	84	87.394	79.5694	95.9881	pf
-26	60	84	85.0716	77.5926	93.2716	pf
-25	60	84	81.9241	75.1051	89.3622	pf
-24	60	84	78.3609	72.2673	84.9683	pf
-23	60	84	74.7454	69.2094	80.7243	pf
-22	60	84	71.3845	66.1012	77.0901	pf
-21	60	84	68.5321	63.2169	74.2942	pf
-20	60	84	66.4036	60.9076	72.3956	pf
-19	60	84	65.1979	59.5231	71.4138	pf
-18	60	84	65.124	59.3867	71.4157	pf
-17	60	84	66.2261	60.5832	72.3945	pf
-16	60	84	68.2218	62.7715	74.1453	pf
-15	60	84	70.7936	65.5231	76.488	pf
-14	60	84	73.5888	68.3418	79.2387	pf
-13	60	84	76.1987	70.7191	82.1027	pf
-12	60	84	78.1575	72.2371	84.5632	pf
-11	60	84	78.9683	72.5973	85.8984	pf
-10	60	84	78.1563	71.5768	85.3406	pf
-9	60	84	75.3859	69.0331	82.3234	pf
-8	60	84	71.0567	65.3084	77.311	pf
-7	60	84	66.0353	61.0352	71.445	pf
-6	60	84	61.0583	56.7313	65.7153	pf
-5	60	84	56.6828	52.8068	60.8432	pf
-4	60	84	53.3135	49.6243	57.2771	pf
-3	60	84	51.2678	47.5513	55.2748	pf
-2	60	84	50.8645	46.9885	55.0602	pf
-1	60	84	52.5398	48.436	56.9913	pf
0	60	84	56.8959	52.5297	61.6251	pf
1	60	84	64.2799	59.6005	69.3266	pf
2	60	84	75.0899	69.9737	80.5803	pf
3	60	84	89.8903	84.057	96.1283	pf
4	60	84	109.289	102.222	116.845	pf
5	60	84	133.749	124.721	143.429	pf
6	60	84	163.289	151.559	175.926	pf
7	60	84	197.102	182.22	213.2	pf
8	60	84	233.136	215.286	252.466	pf
9	60	84	268.648	248.695	290.203	pf
10	60	84	301.959	280.831	324.675	pf
11	60	84	331.782	309.984	355.112	pf
12	60	84	357.15	334.447	381.393	pf
13	60	84	377.479	353.045	403.605	pf
14	60	84	392.585	365.652	421.502	pf
15	60	84	402.646	373.136	434.489	pf
16	60	84	408.145	376.869	442.016	pf
17	60	84	409.782	378.267	443.923	pf
18	60	84	408.277	378.044	440.927	pf
19	60	84	404.298	376.149	434.553	pf
20	60	84	398.539	372.382	426.535	pf
21	60	84	391.689	366.65	418.439	pf
22	60	84	384.406	359.316	411.247	pf
23	60	84	377.306	351.345	405.185	pf
24	60	84	370.962	344.016	400.019	pf
25	60	84	365.911	338.556	395.476	pf
26	60	84	362.592	335.843	391.472	pf
27	60	84	360.895	335.553	388.15	pf
28	60	84	360.488	336.767	385.88	pf
29	60	84	361.058	338.494	385.127	pf
30	60	84	362.298	339.892	386.182	pf
31	60	84	363.904	340.591	388.811	pf
32	60	84	365.565	340.762	392.173	pf
33	60	84	366.968	340.832	395.109	pf
34	60	84	367.795	341.189	396.476	pf
35	60	84	367.827	341.951	395.661	pf
36	60	84	367.145	342.769	393.254	pf
37	60	84	365.884	343.064	390.222	pf
38	60	84	364.182	342.241	387.53	pf
39	60	84	362.177	340.027	385.77	pf
40	60	84	360.005	336.74	384.876	pf
41	60	84	357.797	333.143	384.275	pf
42	60	84	355.683	330.082	383.269	pf
43	60	84	353.788	328.251	381.312	pf
44	60	84	352.154	327.735	378.393	pf
45	60	84	350.724	327.928	375.104	pf
46	60	84	349.433	328.058	372.202	pf
47	60	84	348.222	327.414	370.351	pf
48	60	84	347.028	325.695	369.758	pf
49	60	84	345.792	323.184	369.981	pf
50	60	84	344.454	320.513	370.184	pf
51	60	84	342.957	318.321	369.501	pf
52	60	84	341.252	317.039	367.314	pf
53	60	84	339.361	316.518	363.853	pf
54	60	84	337.35	316.201	359.913	pf
55	60	84	335.281	315.432	356.378	pf
56	60	84	333.216	313.703	353.943	pf
57	60	84	331.215	310.996	352.749	pf
58	60	84	329.338	307.844	352.333	pf
59	60	84	327.642	305.003	351.961	pf
60	60	84	326.183	303.154	350.962	pf
61	60	84	324.991	302.633	349.002	pf
62	60	84	323.995	303.011	346.432	pf
63	60	84	323.101	303.553	343.909	pf
64	60	84	322.218	303.48	342.112	pf
65	60	84	321.253	302.285	341.412	pf
66	60	84	320.118	300.025	341.555	pf
67	60	84	318.722	297.217	341.784	pf
68	60	84	316.981	294.47	341.213	pf
69	60	84	314.811	292.267	339.095	pf
70	60	84	312.21	290.707	335.303	pf
71	60	84	309.291	289.409	330.539	pf
72	60	84	306.179	287.832	325.696	pf
73	60	84	302.993	285.458	321.606	pf
74	60	84	299.847	282.109	318.702	pf
75	60	84	296.852	278.155	316.805	pf
76	60	84	294.111	274.311	315.342	pf
77	60	84	291.729	271.292	313.705	pf
78	60	84	289.794	269.623	311.475	pf
79	60	84	288.277	269.176	308.734	pf
80	60	84	287.064	269.328	305.968	pf
81	60	84	286.043	269.354	303.765	pf
82	60	84	285.103	268.635	302.58	pf
83	60	84	284.136	266.976	302.399	pf
84	60	84	283.035	264.676	302.667	pf
85	60	84	281.694	262.254	302.576	pf
86	60	84	280.011	260.176	301.358	pf
87	60	84	277.918	258.694	298.572	pf
88	60	84	275.509	257.618	294.642	pf
89	60	84	272.92	256.524	290.363	pf
90	60	84	270.285	254.931	286.565	pf
91	60	84	267.734	252.531	283.852	pf
92	60	84	265.39	249.489	282.304	pf
93	60	84	263.372	246.392	281.523	pf
94	60	84	261.799	243.935	280.97	pf
95	60	84	260.784	242.701	280.214	pf
96	60	84	260.345	242.83	279.123	pf
97	60	84	260.299	243.763	277.958	pf
98	60	84	260.444	244.76	277.133	pf
99	60	84	260.577	245.123	277.004	pf
100	60	84	260.494	244.463	277.575	pf
101	60	84	259.993	242.849	278.346	pf
102	60	84	258.875	240.619	278.516	pf
103	60	84	256.947	238.112	277.271	pf
104	60	84	254.043	235.529	274.012	pf
105	60	84	250.266	232.817	269.024	pf
106	60	84	245.949	229.719	263.327	pf
107	60	84	241.416	225.943	257.947	pf
108	60	84	236.969	221.42	253.609	pf
109	60	84	232.89	216.524	250.494	pf
110	60	84	229.444	211.957	248.374	pf
111	60	84	226.88	208.462	246.925	pf
112	60	84	225.444	206.663	245.932	pf
113	60	84	225.324	206.902	245.387	pf
114	60	84	226.306	208.622	245.49	pf
115	60	84	228.022	210.884	246.553	pf
116	60	84	230.103	212.83	248.778	pf
117	60	84	232.169	213.965	251.923	pf
118	60	84	233.828	214.248	255.198	pf
119	60	84	234.677	213.875	257.503	pf
120	60	84	234.314	212.999	257.763	pf
121	60	84	232.356	211.535	255.228	pf
122	60	84	228.715	208.996	250.294	pf
123	60	84	223.985	204.769	245.004	pf
124	60	84	218.842	198.779	240.929	pf
125	60	84	213.907	191.987	238.33	pf
126	60	84	209.753	185.891	236.677	pf
127	60	84	206.906	181.843	235.424	pf
128	60	84	205.886	180.863	234.37	pf
129	60	84	207.235	183.525	234.008	pf
130	60	84	211.551	189.101	236.666	pf
131	60	84	218.571	193.258	247.199	pf
132	60	84	226.89	193.151	266.524	pf
133	60	84	234.849	190.896	288.921	pf
-98	80	84	2.46033	2.11703	2.8593	pf
-97	80	84	2.31248	2.08983	2.55885	pf
-96	80	84	2.24	1.93829	2.58867	pf
-95	80	84	2.23648	1.85958	2.68976	pf
-94	80	84	2.2841	1.86949	2.79065	pf
-93	80	84	2.36738	1.94596	2.88007	pf
-92	80	84	2.47056	2.06277	2.95896	pf
-91	80	84	2.57553	2.18612	3.0343	pf
-90	80	84	2.66104	2.27618	3.11097	pf
-89	80	84	2.70346	2.30393	3.17228	pf
-88	80	84	2.67944	2.26468	3.17017	pf
-87	80	84	2.57563	2.17031	3.05664	pf
-86	80	84	2.41825	2.04711	2.85668	pf
-85	80	84	2.24457	1.91724	2.62779	pf
-84	80	84	2.08458	1.79512	2.42071	pf
-83	80	84	1.96064	1.69224	2.27162	pf
-82	80	84	1.89022	1.62257	2.20202	pf
-81	80	84	1.8906	1.60587	2.22582	pf
-80	80	84	1.98565	1.66941	2.3618	pf
-79	80	84	2.21642	1.85514	2.64807	pf
-78	80	84	2.64479	2.22275	3.14695	pf
-77	80	84	3.34069	2.83563	3.93572	pf
-76	80	84	4.41211	3.78665	5.14088	pf
-75	80	84	6.01832	5.2018	6.96302	pf
-74	80	84	8.37494	7.23656	9.69239	pf
-73	80	84	11.7441	10.0754	13.6892	pf
-72	80	84	16.3926	13.924	19.2988	pf
-71	80	84	22.4967	18.9665	26.684	pf
-70	80	84	29.9909	25.2733	35.5891	pf
-69	80	84	38.6139	32.7787	45.4879	pf
-68	80	84	48.0737	41.2843	55.9797	pf
-67	80	84	57.9649	50.3342	66.7524	pf
-66	80	84	67.7952	59.2201	77.612	pf
-65	80	84	77.036	67.1808	88.337	pf
-64	80	84	85.179	73.7189	98.4207	pf
-63	80	84	91.791	78.7284	107.021	pf
-62	80	84	96.5559	82.3705	113.184	pf
-61	80	84	99.3156	84.8829	116.202	pf
-60	80	84	100.183	86.3195	116.273	pf
-59	80	84	99.4599	86.5816	114.254	pf
-58	80	84	97.527	85.5546	111.175	pf
-57	80	84	94.7911	83.2634	107.915	pf
-56	80	84	91.6471	80.05	104.924	pf
-55	80	84	88.455	76.5361	102.23	pf
-54	80	84	85.5306	73.3823	99.6899	pf
-53	80	84	83.1494	71.1238	97.2082	pf
-52	80	84	81.4726	70.0097	94.8124	pf
-51	80	84	80.3761	69.7304	92.647	pf
-50	80	84	79.6968	69.8293	90.9586	pf
-49	80	84	79.2847	69.8396	90.0073	pf
-48	80	84	78.9968	69.4286	89.8836	pf
-47	80	84	78.6931	68.5502	90.3367	pf
-46	80	84	78.236	67.3875	90.831	pf
-45	80	84	77.4919	66.1671	90.7549	pf
-44	80	84	76.337	65.0486	89.5844	pf
-43	80	84	74.7718	64.0663	87.2661	pf
-42	80	84	72.956	63.1281	84.3139	pf
-41	80	84	71.0507	62.0849	81.3113	pf
-40	80	84	69.203	60.8011	78.7659	pf
-39	80	84	67.5451	59.271	76.9744	pf
-38	80	84	66.1973	57.6976	75.9491	pf
-37	80	84	65.2721	56.4205	75.5124	pf
-36	80	84	64.8814	55.7879	75.4571	pf
-35	80	84	65.127	56.0754	75.6397	pf
-34	80	84	65.9222	57.1947	75.9815	pf
-33	80	84	67.0589	58.7958	76.4833	pf
-32	80	84	68.3195	60.4525	77.2102	pf
-31	80	84	69.4715	61.7155	78.2023	pf
-30	80	84	70.2674	62.2552	79.3108	pf
-29	80	84	70.4524	61.9695	80.0966	pf
-28	80	84	69.7819	60.9168	79.9371	pf
-27	80	84	68.0464	59.1852	78.2343	pf
-26	80	84	65.1915	56.8584	74.7458	pf
-25	80	84	61.5955	54.1189	70.1048	pf
-24	80	84	57.7036	51.1177	65.138	pf
-23	80	84	53.8861	47.9755	60.525	pf
-22	80	84	50.4308	44.859	56.6946	pf
-21	80	84	47.5535	42.03	53.8029	pf
-20	80	84	45.4216	39.7984	51.8392	pf
-19	80	84	44.1833	38.4489	50.7729	pf
-18	80	84	44.0022	38.2361	50.6378	pf
-17	80	84	44.9189	39.2254	51.4388	pf
-16	80	84	46.7172	41.1394	53.0513	pf
-15	80	84	49.164	43.63	55.4001	pf
-14	80	84	51.9962	46.2857	58.4113	pf
-13	80	84	54.8883	48.6917	61.8736	pf
-12	80	84	57.4383	50.524	65.2989	pf
-11	80	84	59.179	51.5552	67.9302	pf
-10	80	84	59.6223	51.5977	68.8949	pf
-9	80	84	58.3705	50.4989	67.4692	pf
-8	80	84	55.6613	48.4462	63.951	pf
-7	80	84	52.1808	45.8519	59.3832	pf
-6	80	84	48.5476	43.0651	54.728	pf
-5	80	84	45.2511	40.3795	50.7104	pf
-4	80	84	42.6578	38.0837	47.7812	pf
-3	80	84	41.0563	36.5062	46.1735	pf
-2	80	84	40.7265	36.0199	46.048	pf
-1	80	84	42.0333	37.0697	47.6615	pf
0	80	84	45.4701	40.1924	51.4409	pf
1	80	84	51.3379	45.6707	57.7082	pf
2	80	84	60.0008	53.7813	66.9396	pf
3	80	84	71.9965	64.8741	79.9008	pf
4	80	84	87.9686	79.3057	97.5777	pf
5	80	84	108.551	97.4392	120.929	pf
6	80	84	134.169	119.634	150.471	pf
7	80	84	164.747	146.091	185.786	pf
8	80	84	199.323	176.549	225.035	pf
9	80	84	236.232	210.163	265.533	pf
10	80	84	274.134	245.737	305.814	pf
11	80	84	311.571	281.283	345.121	pf
12	80	84	346.93	314.133	383.152	pf
13	80	84	378.566	341.748	419.351	pf
14	80	84	404.93	362.744	452.022	pf
15	80	84	424.697	377.06	478.351	pf
16	80	84	436.88	385.375	495.27	pf
17	80	84	440.945	388.551	500.403	pf
18	80	84	437.516	387.263	494.29	pf
19	80	84	428.291	381.9	480.317	pf
20	80	84	415.14	372.749	462.353	pf
21	80	84	399.889	360.298	443.831	pf
22	80	84	384.193	345.672	427.008	pf
23	80	84	369.489	330.763	412.75	pf
24	80	84	357.004	317.763	401.091	pf
25	80	84	347.808	308.635	391.953	pf
26	80	84	342.735	304.729	385.48	pf
27	80	84	341.408	305.373	381.695	pf
28	80	84	343.019	308.98	380.807	pf
29	80	84	346.833	313.89	383.232	pf
30	80	84	352.134	318.664	389.119	pf
31	80	84	358.188	322.559	397.751	pf
32	80	84	364.213	325.595	407.412	pf
33	80	84	369.38	328.127	415.818	pf
34	80	84	372.812	330.428	420.633	pf
35	80	84	373.883	332.436	420.498	pf
36	80	84	372.739	333.626	416.437	pf
37	80	84	369.698	333.18	410.219	pf
38	80	84	365.104	330.292	403.585	pf
39	80	84	359.305	324.67	397.635	pf
40	80	84	352.646	316.93	392.388	pf
41	80	84	345.458	308.341	387.043	pf
42	80	84	338.052	300.246	380.618	pf
43	80	84	330.713	293.684	372.411	pf
44	80	84	323.646	288.834	362.654	pf
45	80	84	316.961	284.965	352.55	pf
46	80	84	310.757	281.166	343.461	pf
47	80	84	305.122	276.667	336.504	pf
48	80	84	300.142	271.289	332.063	pf
49	80	84	295.898	265.63	329.614	pf
50	80	84	292.468	260.682	328.129	pf
51	80	84	289.933	257.396	326.583	pf
52	80	84	288.36	256.434	324.262	pf
53	80	84	287.653	257.512	321.322	pf
54	80	84	287.628	259.725	318.529	pf
55	80	84	288.107	261.994	316.823	pf
56	80	84	288.914	263.332	316.981	pf
57	80	84	289.872	263.34	319.077	pf
58	80	84	290.803	262.414	322.263	pf
59	80	84	291.526	261.348	325.188	pf
60	80	84	291.86	260.883	326.515	pf
61	80	84	291.665	261.38	325.46	pf
62	80	84	290.975	262.441	322.61	pf
63	80	84	289.858	263.303	319.091	pf
64	80	84	288.389	263.122	316.083	pf
65	80	84	286.64	261.359	314.367	pf
66	80	84	284.684	258.196	313.889	pf
67	80	84	282.59	254.439	313.855	pf
68	80	84	280.428	251.042	313.253	pf
69	80	84	278.265	248.784	311.239	pf
70	80	84	276.124	247.826	307.653	pf
71	80	84	273.964	247.529	303.222	pf
72	80	84	271.739	247.041	298.905	pf
73	80	84	269.404	245.558	295.566	pf
74	80	84	266.917	242.711	293.538	pf
75	80	84	264.238	238.808	292.377	pf
76	80	84	261.328	234.574	291.134	pf
77	80	84	258.151	230.753	288.803	pf
78	80	84	254.682	227.871	284.647	pf
79	80	84	250.999	225.872	278.922	pf
80	80	84	247.252	224.249	272.614	pf
81	80	84	243.581	222.377	266.807	pf
82	80	84	240.12	219.736	262.395	pf
83	80	84	236.993	216.275	259.697	pf
84	80	84	234.322	212.541	258.336	pf
85	80	84	232.222	209.362	257.577	pf
86	80	84	230.807	207.504	256.726	pf
87	80	84	230.159	207.416	255.395	pf
88	80	84	230.193	208.725	253.869	pf
89	80	84	230.779	210.687	252.787	pf
90	80	84	231.787	212.471	252.86	pf
91	80	84	233.091	213.46	254.527	pf
92	80	84	234.561	213.599	257.582	pf
93	80	84	236.067	213.342	261.213	pf
94	80	84	237.472	213.29	264.396	pf
95	80	84	238.639	213.933	266.2	pf
96	80	84	239.447	215.345	266.247	pf
97	80	84	239.809	216.965	265.059	pf
98	80	84	239.647	218.016	263.424	pf
99	80	84	238.884	217.754	262.064	pf
100	80	84	237.45	215.827	261.239	pf
101	80	84	235.28	212.477	260.531	pf
102	80	84	232.321	208.323	259.083	pf
103	80	84	228.528	204.001	256.004	pf
104	80	84	223.881	199.963	250.659	pf
105	80	84	218.531	196.231	243.366	pf
106	80	84	212.768	192.463	235.215	pf
107	80	84	206.864	188.244	227.324	pf
108	80	84	201.064	183.302	220.547	pf
109	80	84	195.59	177.781	215.184	pf
110	80	84	190.638	172.269	210.965	pf
111	80	84	186.385	167.51	207.386	pf
112	80	84	182.994	164.135	204.019	pf
113	80	84	180.586	162.472	200.719	pf
114	80	84	179.038	162.033	197.828	pf
115	80	84	178.148	161.983	195.926	pf
116	80	84	177.724	161.59	195.47	pf
117	80	84	177.583	160.561	196.408	pf
118	80	84	177.541	159.13	198.082	pf
119	80	84	177.418	157.74	199.55	pf
120	80	84	177.034	156.753	199.939	pf
121	80	84	176.21	156.267	198.697	pf
122	80	84	174.865	155.827	196.23	pf
123	80	84	173.155	154.401	194.187	pf
124	80	84	171.269	151.399	193.746	pf
125	80	84	169.389	147.327	194.755	pf
126	80	84	167.691	143.335	196.185	pf
127	80	84	166.342	140.492	196.949	pf
128	80	84	165.507	139.53	196.322	pf
129	80	84	165.351	140.672	194.36	pf
130	80	84	166.034	142.792	193.059	pf
131	80	84	167.456	142.007	197.467	pf
132	80	84	169.207	136.821	209.259	pf
133	80	84	170.847	130.367	223.896	pf
-98	20	84	2.38239	1.99469	2.84545	az
-97	20	84	2.58895	2.17049	3.08807	az
-96	20	84	2.77968	2.31216	3.34173	az
-95	20	84	2.94657	2.42405	3.58172	az
-94	20	84	3.08324	2.5104	3.78679	az
-93	20	84	3.18591	2.57371	3.94372	az
-92	20	84	3.25396	2.61542	4.04841	az
-91	20	84	3.29013	2.63698	4.10506	az
-90	20	84	3.30014	2.64078	4.12412	az
-89	20	84	3.29205	2.63083	4.11945	az
-88	20	84	3.27551	2.61314	4.10578	az
-87	20	84	3.26097	2.5956	4.09691	az
-86	20	84	3.25922	2.58757	4.10522	az
-85	20	84	3.28118	2.59921	4.14208	az
-84	20	84	3.33806	2.64111	4.21893	az
-83	20	84	3.44189	2.72428	4.34854	az
-82	20	84	3.60635	2.86064	4.54645	az
-81	20	84	3.84789	3.06385	4.83257	az
-80	20	84	4.18722	3.35032	5.23317	az
-79	20	84	4.65108	3.74053	5.78329	az
-78	20	84	5.27448	4.26053	6.52975	az
-77	20	84	6.10324	4.94396	7.53435	az
-76	20	84	7.19683	5.83466	8.87701	az
-75	20	84	8.63119	6.98967	10.6582	az
-74	20	84	10.501	8.48227	13.0001	az
-73	20	84	12.9202	10.4038	16.0452	az
-72	20	84	16.0197	12.8629	19.9514	az
-71	20	84	19.9403	15.9807	24.881	az
-70	20	84	24.8183	19.8797	30.9838	az
-69	20	84	30.7642	24.6638	38.3736	az
-68	20	84	37.8339	30.3913	47.0992	az
-67	20	84	45.9964	37.0417	57.1159	az
-66	20	84	55.105	44.4864	68.2581	az
-65	20	84	64.8812	52.4747	80.221	az
-64	20	84	74.9206	60.6459	92.5551	az
-63	20	84	84.725	68.5713	104.684	az
-62	20	84	93.7609	75.8158	115.953	az
-61	20	84	101.532	82.0021	125.712	az
-60	20	84	107.648	86.8594	133.413	az
-59	20	84	111.882	90.2476	138.702	az
-58	20	84	114.187	92.1572	141.482	az
-57	20	84	114.688	92.6902	141.907	az
-56	20	84	113.647	92.0306	140.34	az
-55	20	84	111.407	90.4145	137.273	az
-54	20	84	108.343	88.1021	133.233	az
-53	20	84	104.814	85.3563	128.708	az
-52	20	84	101.138	82.4254	124.098	az
-51	20	84	97.5668	79.5292	119.695	az
-50	20	84	94.2911	76.848	115.693	az
-49	20	84	91.4383	74.5157	112.204	az
-48	20	84	89.0827	72.6175	109.281	az
-47	20	84	87.2546	71.1913	106.943	az
-46	20	84	85.9494	70.2328	105.183	az
-45	20	84	85.1344	69.7017	103.984	az
-44	20	84	84.7551	69.5292	103.315	az
-43	20	84	84.7394	69.6269	103.132	az
-42	20	84	85.002	69.8974	103.371	az
-41	20	84	85.4483	70.2463	103.94	az
-40	20	84	85.9794	70.5917	104.721	az
-39	20	84	86.4973	70.871	105.569	az
-38	20	84	86.9119	71.0408	106.329	az
-37	20	84	87.1465	71.0744	106.853	az
-36	20	84	87.1443	70.9572	107.024	az
-35	20	84	86.8726	70.6825	106.771	az
-34	20	84	86.3243	70.2493	106.078	az
-33	20	84	85.5181	69.6613	104.984	az
-32	20	84	84.4944	68.9285	103.576	az
-31	20	84	83.3109	68.0697	101.965	az
-30	20	84	82.0358	67.1147	100.274	az
-29	20	84	80.741	66.1057	98.6166	az
-28	20	84	79.4965	65.0964	97.082	az
-27	20	84	78.3645	64.147	95.7333	az
-26	20	84	77.3966	63.3167	94.6073	az
-25	20	84	76.6302	62.6562	93.7208	az
-24	20	84	76.0881	62.1999	93.0773	az
-23	20	84	75.7773	61.9621	92.6729	az
-22	20	84	75.6895	61.9347	92.4991	az
-21	20	84	75.8015	62.0884	92.5432	az
-20	20	84	76.0765	62.3763	92.7858	az
-19	20	84	76.4664	62.7396	93.1965	az
-18	20	84	76.9141	63.1155	93.7293	az
-17	20	84	77.3575	63.4454	94.3201	az
-16	20	84	77.7343	63.6815	94.888	az
-15	20	84	77.9873	63.7907	95.3435	az
-14	20	84	78.0705	63.7549	95.6005	az
-13	20	84	77.9537	63.5702	95.5916	az
-12	20	84	77.6273	63.2438	95.2819	az
-11	20	84	77.1045	62.793	94.6778	az
-10	20	84	76.4214	62.2434	93.829	az
-9	20	84	75.6354	61.6301	92.8234	az
-8	20	84	74.8214	60.9984	91.7768	az
-7	20	84	74.0671	60.4051	90.819	az
-6	20	84	73.4686	59.919	90.082	az
-5	20	84	73.1259	59.6207	89.6903	az
-4	20	84	73.1402	59.5995	89.7573	az
-3	20	84	73.6118	59.9505	90.3861	az
-2	20	84	74.6395	60.7701	91.6743	az
-1	20	84	76.321	62.1527	93.7191	az
0	20	84	78.753	64.1885	96.6223	az
1	20	84	82.0308	66.96	100.494	az
2	20	84	86.2466	70.5399	105.451	az
3	20	84	91.4852	74.9871	111.613	az
4	20	84	97.8171	80.3422	119.093	az
5	20	84	105.287	86.6221	127.974	az
6	20	84	113.9	93.814	138.286	az
7	20	84	123.602	101.869	149.972	az
8	20	84	134.266	110.693	162.858	az
9	20	84	145.669	120.136	176.628	az
10	20	84	157.489	129.98	190.819	az
11	20	84	169.303	139.93	204.841	az
12	20	84	180.608	149.614	218.023	az
13	20	84	190.859	158.595	229.687	az
14	20	84	199.516	166.398	239.227	az
15	20	84	206.109	172.558	246.184	az
16	20	84	210.295	176.685	250.299	az
17	20	84	211.901	178.522	251.52	az
18	20	84	210.946	178.005	249.982	az
19	20	84	207.635	175.278	245.966	az
20	20	84	202.328	170.675	239.851	az
21	20	84	195.486	164.659	232.085	az
22	20	84	187.621	157.744	223.158	az
23	20	84	179.239	150.423	213.574	az
24	20	84	170.797	143.119	203.828	az
25	20	84	162.683	136.16	194.372	az
26	20	84	155.199	129.782	185.593	az
27	20	84	148.562	124.137	177.794	az
28	20	84	142.917	119.315	171.187	az
29	20	84	138.34	115.361	165.896	az
30	20	84	134.861	112.295	161.961	az
31	20	84	132.467	110.115	159.357	az
32	20	84	131.116	108.806	158	az
33	20	84	130.739	108.339	157.77	az
34	20	84	131.244	108.663	158.518	az
35	20	84	132.518	109.702	160.079	az
36	20	84	134.423	111.352	162.274	az
37	20	84	136.802	113.476	164.924	az
38	20	84	139.476	115.905	167.841	az
39	20	84	142.25	118.446	170.839	az
40	20	84	144.923	120.895	173.725	az
41	20	84	147.293	123.055	176.304	az
42	20	84	149.177	124.755	178.38	az
43	20	84	150.421	125.865	179.767	az
44	20	84	150.912	126.308	180.308	az
45	20	84	150.591	126.056	179.9	az
46	20	84	149.452	125.124	178.511	az
47	20	84	147.547	123.557	176.194	az
48	20	84	144.972	121.426	173.083	az
49	20	84	141.861	118.818	169.373	az
50	20	84	138.37	115.834	165.291	az
51	20	84	134.664	112.592	161.064	az
52	20	84	130.904	109.223	156.889	az
53	20	84	127.235	105.868	152.915	az
54	20	84	123.784	102.668	149.244	az
55	20	84	120.652	99.7498	145.935	az
56	20	84	117.915	97.2172	143.02	az
57	20	84	115.623	95.1407	140.515	az
58	20	84	113.804	93.5551	138.435	az
59	20	84	112.463	92.4597	136.793	az
60	20	84	111.587	91.821	135.609	az
61	20	84	111.148	91.5786	134.899	az
62	20	84	111.1	91.6532	134.673	az
63	20	84	111.385	91.9579	134.916	az
64	20	84	111.933	92.4098	135.58	az
65	20	84	112.663	92.9397	136.573	az
66	20	84	113.49	93.4958	137.76	az
67	20	84	114.322	94.0407	138.977	az
68	20	84	115.068	94.5429	140.049	az
69	20	84	115.643	94.9665	140.82	az
70	20	84	115.969	95.2636	141.174	az
71	20	84	115.984	95.3703	141.054	az
72	20	84	115.644	95.2095	140.465	az
73	20	84	114.925	94.7006	139.469	az
74	20	84	113.824	93.7776	138.156	az
75	20	84	112.361	92.41	136.619	az
76	20	84	110.572	90.6196	134.919	az
77	20	84	108.513	88.483	133.077	az
78	20	84	106.247	86.1178	131.081	az
79	20	84	103.845	83.658	128.903	az
80	20	84	101.38	81.2296	126.529	az
81	20	84	98.9224	78.9333	123.974	az
82	20	84	96.5371	76.8355	121.29	az
83	20	84	94.2814	74.9677	118.571	az
84	20	84	92.2032	73.3297	115.934	az
85	20	84	90.3407	71.8991	113.512	az
86	20	84	88.7223	70.6428	111.429	az
87	20	84	87.367	69.5313	109.778	az
88	20	84	86.2849	68.5516	108.606	az
89	20	84	85.4781	67.7134	107.903	az
90	20	84	84.9415	67.0464	107.613	az
91	20	84	84.6629	66.5892	107.642	az
92	20	84	84.6245	66.3751	107.891	az
93	20	84	84.8024	66.4188	108.274	az
94	20	84	85.1679	66.7057	108.74	az
95	20	84	85.6874	67.1854	109.285	az
96	20	84	86.3236	67.7702	109.956	az
97	20	84	87.0356	68.3433	110.84	az
98	20	84	87.7809	68.779	112.032	az
99	20	84	88.5156	68.9752	113.592	az
100	20	84	89.1967	68.8842	115.499	az
101	20	84	89.7835	68.5248	117.637	az
102	20	84	90.2391	67.9699	119.804	az
103	20	84	90.5324	67.3181	121.752	az
104	20	84	90.6396	66.6659	123.235	az
105	20	84	90.5449	66.0857	124.057	az
106	20	84	90.2416	65.6127	124.115	az
107	20	84	89.732	65.2338	123.43	az
108	20	84	89.027	64.8799	122.161	az
109	20	84	88.1454	64.422	120.605	az
110	20	84	87.1117	63.6813	119.163	az
111	20	84	85.9549	62.4673	118.274	az
112	20	84	84.7064	60.6462	118.312	az
113	20	84	83.3972	58.2045	119.494	az
114	20	84	82.0563	55.2571	121.853	az
115	20	84	80.7083	51.9907	125.288	az
116	20	84	79.3712	48.5929	129.644	az
-98	40	84	2.69377	2.51187	2.88884	az
-97	40	84	2.908	2.71212	3.11804	az
-96	40	84	3.08661	2.86146	3.32948	az
-95	40	84	3.2187	2.96079	3.49906	az
-94	40	84	3.29752	3.01243	3.60958	az
-93	40	84	3.3217	3.0196	3.65401	az
-92	40	84	3.29543	2.98746	3.63516	az
-91	40	84	3.2277	2.92337	3.5637	az
-90	40	84	3.13073	2.83654	3.45543	az
-89	40	84	3.01829	2.73726	3.32817	az
-88	40	84	2.90408	2.63619	3.19918	az
-87	40	84	2.80067	2.5438	3.08348	az
-86	40	84	2.71906	2.46993	2.99332	az
-85	40	84	2.66883	2.42378	2.93866	az
-84	40	84	2.65871	2.41404	2.92819	az
-83	40	84	2.69751	2.44949	2.97064	az
-82	40	84	2.79517	2.53981	3.07621	az
-81	40	84	2.96411	2.69673	3.25799	az
-80	40	84	3.22058	2.93529	3.5336	az
-79	40	84	3.58636	3.27526	3.927	az
-78	40	84	4.09052	3.74277	4.47059	az
-77	40	84	4.77145	4.37194	5.20747	az
-76	40	84	5.67875	5.20676	6.19352	az
-75	40	84	6.87471	6.30261	7.49873	az
-74	40	84	8.43462	7.72701	9.20705	az
-73	40	84	10.4449	9.55851	11.4136	az
-72	40	84	12.9979	11.8825	14.218	az
-71	40	84	16.1818	14.7827	17.7133	az
-70	40	84	20.066	18.3272	21.9698	az
-69	40	84	24.6817	22.5498	27.0151	az
-68	40	84	30.0018	27.4298	32.815	az
-67	40	84	35.9245	32.8732	39.2589	az
-66	40	84	42.266	38.7054	46.1541	az
-65	40	84	48.7694	44.679	53.2343	az
-64	40	84	55.1294	50.5016	60.1813	az
-63	40	84	61.0308	55.8774	66.6595	az
-62	40	84	66.1925	60.5526	72.3577	az
-61	40	84	70.4064	64.3508	77.0318	az
-60	40	84	73.5625	67.1914	80.5377	az
-59	40	84	75.6553	69.0879	82.8471	az
-58	40	84	76.772	70.1307	84.0421	az
-57	40	84	77.0678	70.4619	84.293	az
-56	40	84	76.7371	70.2487	83.8248	az
-55	40	84	75.9846	69.6612	82.8821	az
-54	40	84	75.003	68.8567	81.6979	az
-53	40	84	73.9582	67.9717	80.4719	az
-52	40	84	72.9815	67.1185	79.3566	az
-51	40	84	72.1676	66.3849	78.4542	az
-50	40	84	71.5764	65.8343	77.8193	az
-49	40	84	71.2357	65.5059	77.4667	az
-48	40	84	71.1461	65.4141	77.3805	az
-47	40	84	71.2851	65.5491	77.523	az
-46	40	84	71.6108	65.8783	77.8422	az
-45	40	84	72.0674	66.3492	78.2784	az
-44	40	84	72.5889	66.8937	78.7689	az
-43	40	84	73.1052	67.435	79.2522	az
-42	40	84	73.548	67.896	79.6705	az
-41	40	84	73.8565	68.209	79.9716	az
-40	40	84	73.9833	68.325	80.1101	az
-39	40	84	73.8989	68.2196	80.0511	az
-38	40	84	73.5946	67.895	79.7728	az
-37	40	84	73.0824	67.3762	79.272	az
-36	40	84	72.3935	66.7058	78.5661	az
-35	40	84	71.574	65.9364	77.6936	az
-34	40	84	70.6801	65.1234	76.7108	az
-33	40	84	69.772	64.3203	75.6858	az
-32	40	84	68.9084	63.5736	74.6909	az
-31	40	84	68.1417	62.9217	73.7948	az
-30	40	84	67.5138	62.3928	73.0551	az
-29	40	84	67.0536	62.0058	72.5123	az
-28	40	84	66.7749	61.7698	72.1855	az
-27	40	84	66.6753	61.6843	72.0701	az
-26	40	84	66.7357	61.7373	72.1389	az
-25	40	84	66.9208	61.9039	72.3444	az
-24	40	84	67.1798	62.145	72.6225	az
-23	40	84	67.4491	62.4073	72.8983	az
-22	40	84	67.6559	62.6246	73.0915	az
-21	40	84	67.7236	62.723	73.1228	az
-20	40	84	67.5781	62.6271	72.9206	az
-19	40	84	67.1563	62.2695	72.4266	az
-18	40	84	66.4129	61.6006	71.6012	az
-17	40	84	65.3273	60.597	70.4269	az
-16	40	84	63.9075	59.2667	68.9116	az
-15	40	84	62.1906	57.6495	67.0894	az
-14	40	84	60.2406	55.8124	65.02	az
-13	40	84	58.1419	53.8418	62.7855	az
-12	40	84	55.9924	51.8336	60.4849	az
-11	40	84	53.8948	49.8852	58.2268	az
-10	40	84	51.95	48.0887	56.1215	az
-9	40	84	50.2519	46.5275	54.2745	az
-8	40	84	48.8849	45.2753	52.7824	az
-7	40	84	47.9239	44.3974	51.7305	az
-6	40	84	47.4359	43.9536	51.1941	az
-5	40	84	47.4834	44.0013	51.241	az
-4	40	84	48.1275	44.5993	51.9349	az
-3	40	84	49.4317	45.8101	53.3396	az
-2	40	84	51.4633	47.7013	55.5219	az
-1	40	84	54.2947	50.3457	58.5534	az
0	40	84	58.0011	53.8181	62.5092	az
1	40	84	62.6556	58.1898	67.464	az
2	40	84	68.3204	63.5192	73.4846	az
3	40	84	75.0345	69.8385	80.617	az
4	40	84	82.7968	77.1386	88.87	az
5	40	84	91.548	85.352	98.1938	az
6	40	84	101.153	94.3403	108.458	az
7	40	84	111.389	103.886	119.433	az
8	40	84	121.941	113.696	130.783	az
9	40	84	132.415	123.412	142.074	az
10	40	84	142.367	132.637	152.81	az
11	40	84	151.343	140.97	162.48	az
12	40	84	158.936	148.044	170.628	az
13	40	84	164.827	153.57	176.91	az
14	40	84	168.836	157.367	181.141	az
15	40	84	170.931	159.386	183.311	az
16	40	84	171.229	159.713	183.575	az
17	40	84	169.973	158.553	182.217	az
18	40	84	167.491	156.203	179.594	az
19	40	84	164.152	153.019	176.096	az
20	40	84	160.33	149.365	172.1	az
21	40	84	156.366	145.584	167.946	az
22	40	84	152.552	141.971	163.921	az
23	40	84	149.118	138.752	160.258	az
24	40	84	146.232	136.088	157.132	az
25	40	84	144.001	134.071	154.666	az
26	40	84	142.477	132.736	152.932	az
27	40	84	141.664	132.067	151.959	az
28	40	84	141.527	132.012	151.728	az
29	40	84	141.99	132.484	152.179	az
30	40	84	142.949	133.378	153.207	az
31	40	84	144.27	134.573	154.666	az
32	40	84	145.801	135.939	156.378	az
33	40	84	147.376	137.341	158.144	az
34	40	84	148.825	138.639	159.759	az
35	40	84	149.99	139.699	161.038	az
36	40	84	150.731	140.397	161.825	az
37	40	84	150.942	140.627	162.014	az
38	40	84	150.56	140.314	161.553	az
39	40	84	149.565	139.422	160.446	az
40	40	84	147.987	137.959	158.743	az
41	40	84	145.895	135.982	156.531	az
42	40	84	143.393	133.586	153.92	az
43	40	84	140.605	130.901	151.028	az
44	40	84	137.664	128.069	147.979	az
45	40	84	134.703	125.23	144.892	az
46	40	84	131.841	122.511	141.881	az
47	40	84	129.179	120.011	139.047	az
48	40	84	126.798	117.802	136.481	az
49	40	84	124.752	115.925	134.251	az
50	40	84	123.071	114.393	132.408	az
51	40	84	121.763	113.198	130.976	az
52	40	84	120.813	112.318	129.951	az
53	40	84	120.188	111.716	129.303	az
54	40	84	119.84	111.353	128.974	az
55	40	84	119.707	111.182	128.887	az
56	40	84	119.72	111.151	128.951	az
57	40	84	119.806	111.204	129.073	az
58	40	84	119.891	111.279	129.169	az
59	40	84	119.908	111.311	129.169	az
60	40	84	119.803	111.238	129.027	az
61	40	84	119.531	111.002	128.715	az
62	40	84	119.068	110.561	128.231	az
63	40	84	118.408	109.895	127.58	az
64	40	84	117.561	109.012	126.781	az
65	40	84	116.554	107.946	125.85	az
66	40	84	115.427	106.751	124.808	az
67	40	84	114.225	105.495	123.678	az
68	40	84	113	104.246	122.49	az
69	40	84	111.801	103.061	121.283	az
70	40	84	110.671	101.982	120.1	az
71	40	84	109.645	101.03	118.994	az
72	40	84	108.748	100.209	118.015	az
73	40	84	107.991	99.5011	117.206	az
74	40	84	107.375	98.8827	116.597	az
75	40	84	106.886	98.3256	116.192	az
76	40	84	106.5	97.8067	115.966	az
77	40	84	106.183	97.3106	115.865	az
78	40	84	105.896	96.8271	115.813	az
79	40	84	105.593	96.3475	115.726	az
80	40	84	105.232	95.8593	115.522	az
81	40	84	104.773	95.343	115.136	az
82	40	84	104.183	94.7713	114.529	az
83	40	84	103.44	94.1101	113.694	az
84	40	84	102.533	93.3232	112.653	az
85	40	84	101.469	92.3784	111.454	az
86	40	84	100.264	91.258	110.16	az
87	40	84	98.9497	89.9677	108.828	az
88	40	84	97.5646	88.543	107.505	az
89	40	84	96.1549	87.0462	106.217	az
90	40	84	94.7694	85.5569	104.974	az
91	40	84	93.4555	84.1572	103.781	az
92	40	84	92.2566	82.9188	102.646	az
93	40	84	91.2088	81.8931	101.584	az
94	40	84	90.339	81.1054	100.624	az
95	40	84	89.6631	80.5522	99.8045	az
96	40	84	89.1855	80.2011	99.1763	az
97	40	84	88.8982	79.9963	98.7908	az
98	40	84	88.7813	79.8686	98.6886	az
99	40	84	88.8033	79.7522	98.8816	az
100	40	84	88.9225	79.6001	99.3368	az
101	40	84	89.0891	79.3918	99.9709	az
102	40	84	89.2476	79.1284	100.661	az
103	40	84	89.3401	78.8207	101.263	az
104	40	84	89.3106	78.4768	101.64	az
105	40	84	89.1089	78.0927	101.679	az
106	40	84	88.6947	77.6455	101.316	az
107	40	84	88.0411	77.0891	100.549	az
108	40	84	87.137	76.3502	99.4478	az
109	40	84	85.9878	75.3317	98.1511	az
110	40	84	84.6145	73.9291	96.8445	az
111	40	84	83.0516	72.0658	95.7122	az
112	40	84	81.3429	69.7352	94.8828	az
113	40	84	79.5367	67.013	94.401	az
114	40	84	77.6811	64.0292	94.2439	az
115	40	84	75.8184	60.9227	94.3562	az
116	40	84	73.9804	57.8076	94.6778	az
-98	60	84	2.47611	2.35412	2.60441	az
-97	60	84	2.60767	2.47876	2.74327	az
-96	60	84	2.70962	2.564	2.8635	az
-95	60	84	2.77662	2.6125	2.95104	az
-94	60	84	2.80635	2.62739	2.9975	az
-93	60	84	2.79997	2.61222	3.00122	az
-92	60	84	2.76199	2.57168	2.96639	az
-91	60	84	2.6996	2.5117	2.90155	az
-90	60	84	2.62173	2.43926	2.81785	az
-89	60	84	2.53804	2.36193	2.72728	az
-88	60	84	2.45804	2.28752	2.64127	az
-87	60	84	2.39059	2.22379	2.56989	az
-86	60	84	2.34374	2.17833	2.52172	az
-85	60	84	2.32495	2.1585	2.50424	az
-84	60	84	2.34155	2.17172	2.52465	az
-83	60	84	2.40144	2.22591	2.59081	az
-82	60	84	2.51403	2.33027	2.71229	az
-81	60	84	2.69125	2.49622	2.90151	az
-80	60	84	2.94879	2.73862	3.17509	az
-79	60	84	3.30757	3.07699	3.55542	az
-78	60	84	3.79541	3.53713	4.07256	az
-77	60	84	4.44888	4.15262	4.76627	az
-76	60	84	5.31508	4.96658	5.68805	az
-75	60	84	6.45316	6.03306	6.9025	az
-74	60	84	7.93464	7.41778	8.48752	az
-73	60	84	9.84195	9.19714	10.532	az
-72	60	84	12.2637	11.4544	13.1301	az
-71	60	84	15.2856	14.2717	16.3715	az
-70	60	84	18.9769	17.7174	20.326	az
-69	60	84	23.3726	21.8287	25.0257	az
-68	60	84	28.4532	26.5914	30.4454	az
-67	60	84	34.1287	31.9228	36.4871	az
-66	60	84	40.2299	37.6613	42.9738	az
-65	60	84	46.5145	43.5719	49.6559	az
-64	60	84	52.6885	49.3691	56.2311	az
-63	60	84	58.442	54.7547	62.3777	az
-62	60	84	63.4919	59.4623	67.7946	az
-61	60	84	67.6211	63.2958	72.2419	az
-60	60	84	70.7061	66.1528	75.5727	az
-59	60	84	72.726	68.0279	77.7485	az
-58	60	84	73.7542	68.9996	78.8365	az
-57	60	84	73.9363	69.2068	78.989	az
-56	60	84	73.4608	68.821	78.4133	az
-55	60	84	72.531	68.0221	77.3388	az
-54	60	84	71.3416	66.9793	75.988	az
-53	60	84	70.0625	65.8405	74.5553	az
-52	60	84	68.8302	64.7263	73.1943	az
-51	60	84	67.7453	63.7298	72.0137	az
-50	60	84	66.8733	62.9169	71.0784	az
-49	60	84	66.2484	62.328	70.4154	az
-48	60	84	65.8776	61.9789	70.0217	az
-47	60	84	65.745	61.8628	69.8709	az
-46	60	84	65.8158	61.952	69.9205	az
-45	60	84	66.0403	62.2009	70.1168	az
-44	60	84	66.3587	62.5494	70.4001	az
-43	60	84	66.7053	62.9285	70.7086	az
-42	60	84	67.0137	63.2669	70.9823	az
-41	60	84	67.2229	63.4984	71.1658	az
-40	60	84	67.2824	63.5701	71.2115	az
-39	60	84	67.1572	63.4486	71.0825	az
-38	60	84	66.8307	63.1229	70.7564	az
-37	60	84	66.3066	62.6044	70.2278	az
-36	60	84	65.6077	61.9232	69.5113	az
-35	60	84	64.7729	61.1232	68.6404	az
-34	60	84	63.853	60.2557	67.6651	az
-33	60	84	62.9057	59.3747	66.6466	az
-32	60	84	61.9895	58.5319	65.6514	az
-31	60	84	61.1598	57.7739	64.7442	az
-30	60	84	60.4643	57.1399	63.9822	az
-29	60	84	59.9404	56.6609	63.4098	az
-28	60	84	59.6131	56.3585	63.0557	az
-27	60	84	59.4937	56.2448	62.9303	az
-26	60	84	59.5788	56.3202	63.026	az
-25	60	84	59.8504	56.5727	63.318	az
-24	60	84	60.2753	56.9762	63.7655	az
-23	60	84	60.8064	57.4896	64.3147	az
-22	60	84	61.3839	58.0575	64.9009	az
-21	60	84	61.9384	58.6124	65.453	az
-20	60	84	62.395	59.079	65.8972	az
-19	60	84	62.6798	59.3809	66.162	az
-18	60	84	62.7261	59.4488	66.1841	az
-17	60	84	62.4824	59.2296	65.9137	az
-16	60	84	61.9182	58.694	65.3196	az
-15	60	84	61.0296	57.8411	64.394	az
-14	60	84	59.8403	56.6989	63.1558	az
-13	60	84	58.4004	55.3212	61.6509	az
-12	60	84	56.7819	53.7816	59.9497	az
-11	60	84	55.0726	52.1653	58.1419	az
-10	60	84	53.3679	50.5627	56.3288	az
-9	60	84	51.7647	49.0625	54.6157	az
-8	60	84	50.3557	47.7487	53.105	az
-7	60	84	49.2263	46.698	51.8915	az
-6	60	84	48.4539	45.9805	51.0605	az
-5	60	84	48.1085	45.661	50.6872	az
-4	60	84	48.255	45.8018	50.8396	az
-3	60	84	48.956	46.4647	51.5809	az
-2	60	84	50.2745	47.713	52.9735	az
-1	60	84	52.2758	49.6129	55.0815	az
0	60	84	55.0277	52.233	57.9719	az
1	60	84	58.5995	55.6422	61.7139	az
2	60	84	63.0572	59.9051	66.3753	az
3	60	84	68.4569	65.0742	72.0154	az
4	60	84	74.8339	71.1802	78.6752	az
5	60	84	82.1902	78.2194	86.3624	az
6	60	84	90.4788	86.1406	95.0355	az
7	60	84	99.5907	94.8338	104.586	az
8	60	84	109.344	104.123	114.826	az
9	60	84	119.48	113.765	125.481	az
10	60	84	129.673	123.458	136.202	az
11	60	84	139.551	132.856	146.584	az
12	60	84	148.726	141.601	156.209	az
13	60	84	156.831	149.35	164.687	az
14	60	84	163.568	155.815	171.707	az
15	60	84	168.732	160.791	177.066	az
16	60	84	172.238	164.18	180.691	az
17	60	84	174.12	166.001	182.637	az
18	60	84	174.523	166.38	183.063	az
19	60	84	173.671	165.534	182.207	az
20	60	84	171.843	163.737	180.349	az
21	60	84	169.335	161.288	177.783	az
22	60	84	166.434	158.477	174.791	az
23	60	84	163.399	155.563	171.63	az
24	60	84	160.442	152.755	168.517	az
25	60	84	157.728	150.207	165.625	az
26	60	84	155.369	148.02	163.083	az
27	60	84	153.43	146.241	160.972	az
28	60	84	151.933	144.88	159.33	az
29	60	84	150.864	143.911	158.153	az
30	60	84	150.176	143.283	157.402	az
31	60	84	149.801	142.931	157.001	az
32	60	84	149.65	142.78	156.851	az
33	60	84	149.628	142.749	156.838	az
34	60	84	149.635	142.755	156.846	az
35	60	84	149.576	142.716	156.765	az
36	60	84	149.37	142.557	156.507	az
37	60	84	148.952	142.212	156.011	az
38	60	84	148.281	141.631	155.244	az
39	60	84	147.343	140.784	154.207	az
40	60	84	146.145	139.667	152.924	az
41	60	84	144.721	138.3	151.439	az
42	60	84	143.119	136.732	149.804	az
43	60	84	141.402	135.031	148.073	az
44	60	84	139.639	133.277	146.304	az
45	60	84	137.896	131.55	144.549	az
46	60	84	136.236	129.922	142.857	az
47	60	84	134.709	128.451	141.272	az
48	60	84	133.352	127.172	139.832	az
49	60	84	132.187	126.101	138.565	az
50	60	84	131.218	125.232	137.49	az
51	60	84	130.435	124.539	136.609	az
52	60	84	129.812	123.988	135.909	az
53	60	84	129.312	123.534	135.359	az
54	60	84	128.888	123.131	134.913	az
55	60	84	128.488	122.736	134.51	az
56	60	84	128.06	122.308	134.082	az
57	60	84	127.553	121.811	133.566	az
58	60	84	126.926	121.214	132.907	az
59	60	84	126.148	120.491	132.07	az
60	60	84	125.203	119.624	131.042	az
61	60	84	124.09	118.602	129.832	az
62	60	84	122.824	117.426	128.47	az
63	60	84	121.435	116.112	127.002	az
64	60	84	119.962	114.69	125.477	az
65	60	84	118.455	113.207	123.946	az
66	60	84	116.965	111.72	122.456	az
67	60	84	115.542	110.29	121.045	az
68	60	84	114.234	108.976	119.746	az
69	60	84	113.078	107.826	118.587	az
70	60	84	112.103	106.871	117.59	az
71	60	84	111.321	106.125	116.773	az
72	60	84	110.737	105.577	116.148	az
73	60	84	110.335	105.203	115.718	az
74	60	84	110.091	104.961	115.472	az
75	60	84	109.967	104.802	115.385	az
76	60	84	109.912	104.675	115.411	az
77	60	84	109.872	104.531	115.485	az
78	60	84	109.786	104.328	115.529	az
79	60	84	109.595	104.028	115.459	az
80	60	84	109.245	103.6	115.198	az
81	60	84	108.692	103.013	114.684	az
82	60	84	107.906	102.243	113.884	az
83	60	84	106.875	101.269	112.79	az
84	60	84	105.602	100.08	111.429	az
85	60	84	104.113	98.675	109.85	az
86	60	84	102.447	97.07	108.122	az
87	60	84	100.658	95.3014	106.315	az
88	60	84	98.8065	93.4274	104.495	az
89	60	84	96.9588	91.5238	102.717	az
90	60	84	95.1789	89.6744	101.021	az
91	60	84	93.5255	87.9606	99.4426	az
92	60	84	92.0488	86.4504	98.0097	az
93	60	84	90.7872	85.1926	96.7492	az
94	60	84	89.7662	84.2122	95.6866	az
95	60	84	88.9971	83.5089	94.846	az
96	60	84	88.4764	83.0574	94.249	az
97	60	84	88.186	82.8105	93.9105	az
98	60	84	88.0936	82.7058	93.8324	az
99	60	84	88.1537	82.6765	93.9939	az
100	60	84	88.3095	82.6619	94.3429	az
101	60	84	88.495	82.6144	94.7941	az
102	60	84	88.6389	82.4988	95.236	az
103	60	84	88.6688	82.2874	95.5451	az
104	60	84	88.5162	81.9545	95.6034	az
105	60	84	88.1223	81.4729	95.3144	az
106	60	84	87.4423	80.8113	94.6176	az
107	60	84	86.4505	79.9327	93.4996	az
108	60	84	85.1415	78.7934	92.001	az
109	60	84	83.5314	77.3434	90.2144	az
110	60	84	81.6552	75.5352	88.271	az
111	60	84	79.5632	73.3442	86.3094	az
112	60	84	77.3149	70.7937	84.4368	az
113	60	84	74.9734	67.9623	82.7079	az
114	60	84	72.5985	64.9624	81.1322	az
115	60	84	70.2408	61.9068	79.6967	az
116	60	84	67.937	58.8845	78.3812	az
-98	80	84	2.50361	2.26798	2.76371	az
-97	80	84	2.51941	2.28544	2.77733	az
-96	80	84	2.5243	2.27537	2.80046	az
-95	80	84	2.51726	2.24905	2.81746	az
-94	80	84	2.4979	2.21378	2.81849	az
-93	80	84	2.46661	2.17299	2.79991	az
-92	80	84	2.4246	2.12795	2.7626	az
-91	80	84	2.37388	2.07909	2.71045	az
-90	80	84	2.31717	2.02686	2.64906	az
-89	80	84	2.2578	1.97234	2.58458	az
-88	80	84	2.19949	1.91761	2.52281	az
-87	80	84	2.14621	1.86586	2.46868	az
-86	80	84	2.10209	1.82119	2.4263	az
-85	80	84	2.07134	1.78817	2.39935	az
-84	80	84	2.05835	1.77153	2.3916	az
-83	80	84	2.06778	1.77604	2.40745	az
-82	80	84	2.10489	1.80663	2.4524	az
-81	80	84	2.17589	1.86874	2.53352	az
-80	80	84	2.28844	1.9688	2.65997	az
-79	80	84	2.45237	2.11482	2.84379	az
-78	80	84	2.68048	2.31716	3.10077	az
-77	80	84	2.98961	2.58944	3.45161	az
-76	80	84	3.40184	2.94978	3.92318	az
-75	80	84	3.94597	3.42222	4.54988	az
-74	80	84	4.65897	4.03832	5.375	az
-73	80	84	5.58729	4.83869	6.4517	az
-72	80	84	6.78757	5.87386	7.84342	az
-71	80	84	8.32604	7.20409	9.62273	az
-70	80	84	10.2757	8.89691	11.8681	az
-69	80	84	12.7101	11.0214	14.6576	az
-68	80	84	15.6936	13.6382	18.0589	az
-67	80	84	19.2667	16.7845	22.116	az
-66	80	84	23.4293	20.4574	26.833	az
-65	80	84	28.1239	24.5971	32.1565	az
-64	80	84	33.2243	29.0787	37.9609	az
-63	80	84	38.5341	33.7163	44.0403	az
-62	80	84	43.8007	38.2815	50.1156	az
-61	80	84	48.7428	42.5322	55.8603	az
-60	80	84	53.0889	46.2458	60.9445	az
-59	80	84	56.6171	49.2489	65.0876	az
-58	80	84	59.1871	51.4367	68.1054	az
-57	80	84	60.7563	52.7809	69.9367	az
-56	80	84	61.3771	53.3255	70.6445	az
-55	80	84	61.1793	53.1726	70.3917	az
-54	80	84	60.3421	52.4642	69.4029	az
-53	80	84	59.0647	51.3621	67.9224	az
-52	80	84	57.5412	50.0302	66.1799	az
-51	80	84	55.9427	48.62	64.3684	az
-50	80	84	54.4073	47.2601	62.6354	az
-49	80	84	53.0371	46.0502	61.0841	az
-48	80	84	51.9	45.0591	59.7795	az
-47	80	84	51.0332	44.3254	58.7561	az
-46	80	84	50.4479	43.86	58.0254	az
-45	80	84	50.134	43.65	57.5812	az
-44	80	84	50.0636	43.6623	57.4033	az
-43	80	84	50.1943	43.8482	57.459	az
-42	80	84	50.4728	44.1483	57.7033	az
-41	80	84	50.8376	44.4995	58.0784	az
-40	80	84	51.2237	44.8412	58.5148	az
-39	80	84	51.5674	45.1214	58.9343	az
-38	80	84	51.8112	45.3011	59.2568	az
-37	80	84	51.9096	45.3555	59.4108	az
-36	80	84	51.8334	45.2743	59.3428	az
-35	80	84	51.5726	45.0599	59.0267	az
-34	80	84	51.1372	44.7257	58.4678	az
-33	80	84	50.5553	44.2935	57.7023	az
-32	80	84	49.8701	43.7918	56.792	az
-31	80	84	49.1343	43.2529	55.8154	az
-30	80	84	48.4052	42.7125	54.8567	az
-29	80	84	47.7395	42.2078	53.9961	az
-28	80	84	47.1886	41.7772	53.3009	az
-27	80	84	46.7958	41.4584	52.8202	az
-26	80	84	46.5938	41.286	52.584	az
-25	80	84	46.6033	41.2878	52.6032	az
-24	80	84	46.8319	41.4812	52.8728	az
-23	80	84	47.2732	41.8698	53.3739	az
-22	80	84	47.9062	42.4405	54.0757	az
-21	80	84	48.6949	43.1627	54.9361	az
-20	80	84	49.5886	43.988	55.9023	az
-19	80	84	50.5232	44.8526	56.9106	az
-18	80	84	51.424	45.6819	57.8877	az
-17	80	84	52.2107	46.3976	58.7522	az
-16	80	84	52.8045	46.9264	59.4189	az
-15	80	84	53.1357	47.2087	59.8067	az
-14	80	84	53.1526	47.2061	59.8481	az
-13	80	84	52.8288	46.9051	59.5006	az
-12	80	84	52.1676	46.318	58.756	az
-11	80	84	51.203	45.4809	57.645	az
-10	80	84	49.9967	44.4493	56.2364	az
-9	80	84	48.6318	43.2927	54.6294	az
-8	80	84	47.2046	42.0883	52.9429	az
-7	80	84	45.8166	40.917	51.3028	az
-6	80	84	44.5671	39.8591	49.8311	az
-5	80	84	43.5492	38.9925	48.6384	az
-4	80	84	42.8477	38.3921	47.8205	az
-3	80	84	42.5395	38.1298	47.4593	az
-2	80	84	42.6963	38.2759	47.6272	az
-1	80	84	43.3875	38.9004	48.3922	az
0	80	84	44.6842	40.0745	49.824	az
1	80	84	46.6613	41.8723	51.998	az
2	80	84	49.3996	44.3709	54.9982	az
3	80	84	52.9845	47.6494	58.917	az
4	80	84	57.5024	51.7845	63.8517	az
5	80	84	63.0332	56.8439	69.8964	az
6	80	84	69.6387	62.8764	77.1284	az
7	80	84	77.347	69.8988	85.5889	az
8	80	84	86.1339	77.8829	95.259	az
9	80	84	95.9041	86.7407	106.036	az
10	80	84	106.476	96.3131	117.711	az
11	80	84	117.575	106.363	129.968	az
12	80	84	128.839	116.579	142.388	az
13	80	84	139.842	126.587	154.486	az
14	80	84	150.131	135.979	165.756	az
15	80	84	159.274	144.356	175.733	az
16	80	84	166.909	151.369	184.045	az
17	80	84	172.79	156.767	190.451	az
18	80	84	176.806	160.428	194.858	az
19	80	84	178.993	162.372	197.315	az
20	80	84	179.51	162.756	197.99	az
21	80	84	178.616	161.832	197.14	az
22	80	84	176.623	159.913	195.078	az
23	80	84	173.864	157.325	192.14	az
24	80	84	170.656	154.369	188.661	az
25	80	84	167.278	151.297	184.947	az
26	80	84	163.956	148.302	181.262	az
27	80	84	160.857	145.516	177.816	az
28	80	84	158.092	143.018	174.755	az
29	80	84	155.717	140.846	172.157	az
30	80	84	153.742	139.004	170.042	az
31	80	84	152.14	137.476	168.369	az
32	80	84	150.856	136.23	167.052	az
33	80	84	149.811	135.219	165.978	az
34	80	84	148.917	134.386	165.02	az
35	80	84	148.082	133.663	164.056	az
36	80	84	147.218	132.977	162.985	az
37	80	84	146.253	132.248	161.741	az
38	80	84	145.13	131.404	160.291	az
39	80	84	143.819	130.381	158.641	az
40	80	84	142.311	129.14	156.826	az
41	80	84	140.626	127.671	154.896	az
42	80	84	138.8	125.999	152.903	az
43	80	84	136.888	124.183	150.893	az
44	80	84	134.954	122.31	148.904	az
45	80	84	133.063	120.475	146.966	az
46	80	84	131.278	118.768	145.105	az
47	80	84	129.653	117.264	143.35	az
48	80	84	128.227	116.012	141.729	az
49	80	84	127.026	115.03	140.272	az
50	80	84	126.055	114.31	139.008	az
51	80	84	125.304	113.814	137.954	az
52	80	84	124.743	113.485	137.117	az
53	80	84	124.327	113.254	136.482	az
54	80	84	123.999	113.049	136.009	az
55	80	84	123.693	112.807	135.63	az
56	80	84	123.341	112.475	135.257	az
57	80	84	122.873	112.012	134.786	az
58	80	84	122.229	111.39	134.121	az
59	80	84	121.362	110.587	133.185	az
60	80	84	120.242	109.587	131.933	az
61	80	84	118.86	108.379	130.355	az
62	80	84	117.23	106.962	128.484	az
63	80	84	115.386	105.347	126.381	az
64	80	84	113.379	103.561	124.126	az
65	80	84	111.273	101.649	121.808	az
66	80	84	109.143	99.6758	119.509	az
67	80	84	107.061	97.718	117.297	az
68	80	84	105.098	95.8593	115.228	az
69	80	84	103.318	94.1781	113.346	az
70	80	84	101.771	92.7384	111.684	az
71	80	84	100.495	91.5838	110.274	az
72	80	84	99.5115	90.7337	109.138	az
73	80	84	98.8263	90.1829	108.298	az
74	80	84	98.4297	89.9038	107.764	az
75	80	84	98.2962	89.8513	107.535	az
76	80	84	98.3862	89.9697	107.59	az
77	80	84	98.6472	90.2004	107.885	az
78	80	84	99.0162	90.4884	108.348	az
79	80	84	99.4235	90.785	108.884	az
80	80	84	99.7962	91.0479	109.385	az
81	80	84	100.063	91.238	109.742	az
82	80	84	100.16	91.317	109.86	az
83	80	84	100.036	91.2465	109.672	az
84	80	84	99.6544	90.9882	109.146	az
85	80	84	98.9998	90.5075	108.289	az
86	80	84	98.0768	89.7784	107.142	az
87	80	84	96.9098	88.7916	105.77	az
88	80	84	95.5404	87.5617	104.246	az
89	80	84	94.0229	86.1327	102.636	az
90	80	84	92.4197	84.5759	100.991	az
91	80	84	90.7954	82.9798	99.3473	az
92	80	84	89.2122	81.4363	97.7306	az
93	80	84	87.7255	80.0269	96.1647	az
94	80	84	86.3805	78.8118	94.6762	az
95	80	84	85.2108	77.8246	93.2979	az
96	80	84	84.2361	77.0697	92.0688	az
97	80	84	83.4629	76.5228	91.0323	az
98	80	84	82.884	76.1355	90.2306	az
99	80	84	82.4798	75.8456	89.6943	az
100	80	84	82.2196	75.5923	89.4279	az
101	80	84	82.0634	75.3322	89.396	az
102	80	84	81.9643	75.0463	89.5201	az
103	80	84	81.8718	74.7359	89.6891	az
104	80	84	81.735	74.4108	89.78	az
105	80	84	81.5062	74.0783	89.679	az
106	80	84	81.1451	73.7352	89.2997	az
107	80	84	80.6216	73.3636	88.5977	az
108	80	84	79.9183	72.925	87.5822	az
109	80	84	79.0316	72.3564	86.3226	az
110	80	84	77.9718	71.5676	84.949	az
111	80	84	76.7609	70.4545	83.6319	az
112	80	84	75.4303	68.9407	82.5309	az
113	80	84	74.0163	67.0291	81.732	az
114	80	84	72.5563	64.8085	81.2303	az
115	80	84	71.0839	62.4058	80.9687	az
116	80	84	69.625	59.9347	80.8821	az
-174	20	84	16.6963	6.37359	43.7379	pf_p
-173	20	84	18.5843	7.67034	45.0277	pf_p
-172	20	84	20.654	9.13583	46.6939	pf_p
-171	20	84	22.8932	10.7409	48.7943	pf_p
-170	20	84	25.2764	12.4397	51.3596	pf_p
-169	20	84	27.7604	14.175	54.3662	pf_p
-168	20	84	30.282	15.8889	57.7132	pf_p
-167	20	84	32.76	17.531	61.2181	pf_p
-166	20	84	35.0998	19.0605	64.6358	pf_p
-165	20	84	37.2008	20.4423	67.6978	pf_p
-164	20	84	38.967	21.6416	70.1625	pf_p
-163	20	84	40.3178	22.6218	71.8568	pf_p
-162	20	84	41.1984	23.347	72.6993	pf_p
-161	20	84	41.5869	23.7896	72.6986	pf_p
-160	20	84	41.4971	23.9394	71.932	pf_p
-159	20	84	40.9767	23.8111	70.5172	pf_p
-158	20	84	40.1005	23.4455	68.5867	pf_p
-157	20	84	38.9611	22.9044	66.2742	pf_p
-156	20	84	37.6591	22.2599	63.7112	pf_p
-155	20	84	36.293	21.583	61.0287	pf_p
-154	20	84	34.9529	20.9344	58.3587	pf_p
-153	20	84	33.7155	20.3599	55.832	pf_p
-152	20	84	32.6427	19.89	53.5721	pf_p
-151	20	84	31.7818	19.5418	51.6884	pf_p
-150	20	84	31.1672	19.3236	50.2699	pf_p
-149	20	84	30.8225	19.2391	49.3801	pf_p
-148	20	84	30.7625	19.2908	49.0561	pf_p
-147	20	84	30.9949	19.4833	49.3082	pf_p
-146	20	84	31.5209	19.8225	50.1233	pf_p
-145	20	84	32.3351	20.3145	51.4686	pf_p
-144	20	84	33.4244	20.9619	53.2962	pf_p
-143	20	84	34.7667	21.7604	55.5469	pf_p
-142	20	84	36.329	22.6954	58.1526	pf_p
-141	20	84	38.0663	23.7404	61.037	pf_p
-140	20	84	39.9211	24.8572	64.1139	pf_p
-139	20	84	41.825	25.9986	67.2856	pf_p
-138	20	84	43.7016	27.1128	70.4402	pf_p
-137	20	84	45.4722	28.15	73.4538	pf_p
-136	20	84	47.0625	29.0678	76.1969	pf_p
-135	20	84	48.4097	29.8354	78.5478	pf_p
-134	20	84	49.47	30.4348	80.4105	pf_p
-133	20	84	50.2223	30.8604	81.732	pf_p
-132	20	84	50.671	31.1167	82.5135	pf_p
-131	20	84	50.8437	31.2164	82.8118	pf_p
-130	20	84	50.7879	31.1788	82.7298	pf_p
-129	20	84	50.5644	31.0296	82.3975	pf_p
-128	20	84	50.2406	30.8002	81.9511	pf_p
-127	20	84	49.8841	30.5277	81.5137	pf_p
-126	20	84	49.5576	30.2522	81.1826	pf_p
-125	20	84	49.3143	30.0143	81.0246	pf_p
-124	20	84	49.1957	29.8507	81.0775	pf_p
-123	20	84	49.2302	29.7901	81.3562	pf_p
-122	20	84	49.4321	29.8505	81.8588	pf_p
-121	20	84	49.8019	30.0371	82.5724	pf_p
-120	20	84	50.3266	30.3416	83.4749	pf_p
-119	20	84	50.9799	30.7439	84.5356	pf_p
-118	20	84	51.7241	31.2136	85.7119	pf_p
-117	20	84	52.5111	31.714	86.9463	pf_p
-116	20	84	53.2859	32.2057	88.164	pf_p
-115	20	84	53.9897	32.6508	89.2744	pf_p
-114	20	84	54.5647	33.0161	90.1775	pf_p
-113	20	84	54.9591	33.2746	90.7749	pf_p
-112	20	84	55.1314	33.4066	90.9842	pf_p
-111	20	84	55.055	33.3993	90.7519	pf_p
-110	20	84	54.7204	33.2471	90.0626	pf_p
-109	20	84	54.1357	32.951	88.9402	pf_p
-108	20	84	53.3254	32.5198	87.4423	pf_p
-107	20	84	52.3275	31.9699	85.6483	pf_p
-106	20	84	51.1887	31.3258	83.6463	pf_p
-105	20	84	49.9604	30.6182	81.5213	pf_p
-104	20	84	48.6938	29.8821	79.3481	pf_p
-103	20	84	47.4367	29.1525	77.1884	pf_p
-102	20	84	46.2306	28.4618	75.0925	pf_p
-101	20	84	45.1095	27.836	73.1022	pf_p
-100	20	84	44.0995	27.2935	71.2541	pf_p
-99	20	84	43.2191	26.8446	69.5817	pf_p
-98	20	84	42.4803	26.4927	68.1158	pf_p
-97	20	84	41.89	26.2361	66.8838	pf_p
-96	20	84	41.452	26.0703	65.9088	pf_p
-95	20	84	41.168	25.9905	65.2086	pf_p
-94	20	84	41.0402	25.9936	64.7967	pf_p
-93	20	84	41.0722	26.0792	64.6846	pf_p
-92	20	84	41.2709	26.2504	64.8861	pf_p
-91	20	84	41.6479	26.5133	65.422	pf_p
-90	20	84	42.2209	26.8767	66.3255	pf_p
-89	20	84	43.0144	27.3521	67.6451	pf_p
-88	20	84	44.0609	27.9546	69.4471	pf_p
-87	20	84	45.4019	28.7037	71.8143	pf_p
-86	20	84	47.0886	29.6259	74.8445	pf_p
-85	20	84	49.1826	30.7566	78.6475	pf_p
-84	20	84	51.7566	32.1414	83.3426	pf_p
-83	20	84	54.8954	33.8376	89.0579	pf_p
-82	20	84	58.6957	35.9136	95.9299	pf_p
-81	20	84	63.2659	38.4475	104.105	pf_p
-80	20	84	68.725	41.5256	113.74	pf_p
-79	20	84	75.1989	45.2381	125.002	pf_p
-78	20	84	82.8155	49.6751	138.065	pf_p
-77	20	84	91.6964	54.9198	153.1	pf_p
-76	20	84	101.945	61.0404	170.261	pf_p
-75	20	84	113.632	68.0818	189.658	pf_p
-74	20	84	126.778	76.0555	211.327	pf_p
-73	20	84	141.334	84.9322	235.19	pf_p
-72	20	84	157.167	94.6349	261.019	pf_p
-71	20	84	174.051	105.036	288.415	pf_p
-70	20	84	191.662	115.954	316.803	pf_p
-69	20	84	209.594	127.159	345.469	pf_p
-68	20	84	227.378	138.38	373.616	pf_p
-67	20	84	244.528	149.315	400.456	pf_p
-66	20	84	260.575	159.653	425.292	pf_p
-65	20	84	275.115	169.103	447.587	pf_p
-64	20	84	287.847	177.418	467.008	pf_p
-63	20	84	298.594	184.43	483.425	pf_p
-62	20	84	307.311	190.061	496.892	pf_p
-61	20	84	314.075	194.331	507.603	pf_p
-60	20	84	319.063	197.343	515.861	pf_p
-59	20	84	322.524	199.261	522.037	pf_p
-58	20	84	324.738	200.278	526.542	pf_p
-57	20	84	325.994	200.588	529.804	pf_p
-56	20	84	326.56	200.367	532.229	pf_p
-55	20	84	326.662	199.764	534.173	pf_p
-54	20	84	326.481	198.895	535.909	pf_p
-53	20	84	326.141	197.856	537.603	pf_p
-52	20	84	325.715	196.719	539.301	pf_p
-51	20	84	325.233	195.543	540.94	pf_p
-50	20	84	324.689	194.372	542.376	pf_p
-49	20	84	324.051	193.238	543.42	pf_p
-48	20	84	323.281	192.154	543.891	pf_p
-47	20	84	322.338	191.118	543.652	pf_p
-46	20	84	321.195	190.117	542.644	pf_p
-45	20	84	319.844	189.131	540.894	pf_p
-44	20	84	318.303	188.146	538.502	pf_p
-43	20	84	316.617	187.158	535.623	pf_p
-42	20	84	314.853	186.188	532.43	pf_p
-41	20	84	313.099	185.281	529.093	pf_p
-40	20	84	311.452	184.501	525.758	pf_p
-39	20	84	310.015	183.924	522.55	pf_p
-38	20	84	308.88	183.625	519.575	pf_p
-37	20	84	308.124	183.66	516.935	pf_p
-36	20	84	307.799	184.057	514.733	pf_p
-35	20	84	307.928	184.805	513.08	pf_p
-34	20	84	308.498	185.851	512.08	pf_p
-33	20	84	309.456	187.106	511.813	pf_p
-32	20	84	310.716	188.449	512.309	pf_p
-31	20	84	312.152	189.745	513.526	pf_p
-30	20	84	313.614	190.855	515.332	pf_p
-29	20	84	314.928	191.647	517.51	pf_p
-28	20	84	315.913	192.01	519.771	pf_p
-27	20	84	316.394	191.849	521.79	pf_p
-26	20	84	316.215	191.097	523.251	pf_p
-25	20	84	315.256	189.712	523.881	pf_p
-24	20	84	313.445	187.68	523.484	pf_p
-23	20	84	310.763	185.024	521.953	pf_p
-22	20	84	307.254	181.805	519.265	pf_p
-21	20	84	303.015	178.123	515.476	pf_p
-20	20	84	298.196	174.115	510.701	pf_p
-19	20	84	292.982	169.941	505.107	pf_p
-18	20	84	287.582	165.771	498.904	pf_p
-17	20	84	282.217	161.769	492.347	pf_p
-16	20	84	277.099	158.08	485.727	pf_p
-15	20	84	272.429	154.823	479.369	pf_p
-14	20	84	268.381	152.083	473.613	pf_p
-13	20	84	265.104	149.917	468.795	pf_p
-12	20	84	262.713	148.355	465.222	pf_p
-11	20	84	261.292	147.412	463.149	pf_p
-10	20	84	260.899	147.091	462.763	pf_p
-9	20	84	261.559	147.388	464.169	pf_p
-8	20	84	263.275	148.298	467.396	pf_p
-7	20	84	266.027	149.809	472.403	pf_p
-6	20	84	269.773	151.903	479.105	pf_p
-5	20	84	274.455	154.549	487.39	pf_p
-4	20	84	280	157.7	497.145	pf_p
-3	20	84	286.321	161.293	508.266	pf_p
-2	20	84	293.327	165.25	520.67	pf_p
-1	20	84	300.917	169.483	534.278	pf_p
0	20	84	308.99	173.905	549.007	pf_p
1	20	84	317.447	178.439	564.748	pf_p
2	20	84	326.192	183.024	581.352	pf_p
3	20	84	335.135	187.621	598.628	pf_p
4	20	84	344.19	192.207	616.35	pf_p
5	20	84	353.278	196.767	634.282	pf_p
6	20	84	362.327	201.29	652.197	pf_p
7	20	84	371.263	205.756	669.903	pf_p
8	20	84	380.016	210.133	687.242	pf_p
9	20	84	388.511	214.379	704.084	pf_p
10	20	84	396.673	218.449	720.303	pf_p
11	20	84	404.42	222.299	735.747	pf_p
12	20	84	411.67	225.899	750.212	pf_p
13	20	84	418.34	229.236	763.443	pf_p
14	20	84	424.351	232.31	775.144	pf_p
15	20	84	429.635	235.135	785.022	pf_p
16	20	84	434.136	237.719	792.844	pf_p
17	20	84	437.821	240.064	798.482	pf_p
18	20	84	440.681	242.157	801.959	pf_p
19	20	84	442.737	243.967	803.452	pf_p
20	20	84	444.037	245.455	803.277	pf_p
21	20	84	444.659	246.584	801.84	pf_p
22	20	84	444.704	247.332	799.581	pf_p
23	20	84	444.295	247.701	796.917	pf_p
24	20	84	443.561	247.728	794.204	pf_p
25	20	84	442.64	247.476	791.715	pf_p
26	20	84	441.664	247.029	789.651	pf_p
27	20	84	440.75	246.477	788.151	pf_p
28	20	84	440.001	245.901	787.313	pf_p
29	20	84	439.495	245.369	787.205	pf_p
30	20	84	439.282	244.928	787.86	pf_p
31	20	84	439.385	244.606	789.265	pf_p
32	20	84	439.798	244.422	791.345	pf_p
33	20	84	440.491	244.39	793.948	pf_p
34	20	84	441.41	244.516	796.849	pf_p
35	20	84	442.483	244.808	799.776	pf_p
36	20	84	443.628	245.258	802.441	pf_p
[truncated: 2,165 more rows]
