# Supplementary material for: Antibody responses and correlates of protection in the general population after two doses of the ChAdOx1 or BNT162b2 vaccines
Source: Nat Med. 2022 Feb 14;28(5):1072–82. doi: 10.1038/s41591-022-01721-6 (PMC9117148; doi:10.1038/s41591-022-01721-6)
Supplement: Source Data Extended Data Fig. 5 — Statistical Source Data [file 41591_2022_1721_MOESM16_ESM.xlsx]

## Sheet: ChAdOx1
time	pred	lc	uc
21	183.763	182.706	184.827
22	182.189	181.15	183.235
23	180.518	179.496	181.549
24	178.972	177.961	179.988
25	177.439	176.448	178.442
26	175.919	174.944	176.907
27	174.303	173.345	175.275
28	172.81	171.862	173.768
29	171.33	170.391	172.276
30	169.758	168.834	170.69
31	168.304	167.389	169.222
32	166.863	165.958	167.768
33	165.433	164.539	166.324
34	163.915	163.034	164.795
35	162.51	161.644	163.38
36	161.119	160.267	161.979
37	159.64	158.799	160.494
38	158.272	157.445	159.114
39	156.916	156.101	157.748
40	155.569	154.763	156.393
41	154.142	153.345	154.953
42	152.822	152.032	153.622
43	151.513	150.734	152.299
44	150.124	149.351	150.899
45	148.838	148.076	149.604
46	147.563	146.812	148.321
47	146.299	145.555	147.05
48	144.956	144.219	145.701
49	143.713	142.984	144.453
50	142.482	141.759	143.216
51	141.174	140.456	141.902
52	139.965	139.252	140.685
53	138.765	138.061	139.481
54	137.577	136.881	138.284
55	136.314	135.627	137.014
56	135.147	134.464	135.837
57	133.989	133.316	134.674
58	132.761	132.093	133.437
59	131.623	130.962	132.296
60	130.496	129.842	131.159
61	129.377	128.729	130.036
62	128.19	127.546	128.846
63	127.091	126.456	127.743
64	126.003	125.373	126.651
65	124.847	124.222	125.487
66	123.779	123.154	124.414
67	122.719	122.097	123.346
68	121.668	121.052	122.29
69	120.55	119.936	121.171
70	119.517	118.91	120.136
71	118.493	117.89	119.11
72	117.406	116.805	118.015
73	116.4	115.805	117.007
74	115.403	114.809	116.009
75	114.414	113.824	115.017
76	113.365	112.778	113.961
77	112.394	111.808	112.987
78	111.431	110.848	112.02
79	110.409	109.828	110.994
80	109.463	108.886	110.045
81	108.525	107.95	109.104
82	107.595	107.024	108.175
83	106.607	106.039	107.183
84	105.693	105.131	106.268
85	104.789	104.228	105.362
86	103.828	103.27	104.395
87	102.939	102.382	103.504
88	102.057	101.502	102.619
89	101.183	100.629	101.742
90	100.253	99.7031	100.813
91	99.3942	98.8479	99.9534
92	98.5428	97.9964	99.0993
93	97.6396	97.0953	98.1929
94	96.8031	96.2607	97.3553
95	95.9737	95.4343	96.5255
96	95.152	94.613	95.7035
97	94.2788	93.7417	94.8303
98	93.4709	92.9377	94.0204
99	92.6702	92.1395	93.2184
100	91.8199	91.289	92.366
101	91.0336	90.5026	91.577
102	90.2539	89.7255	90.7974
103	89.4804	88.9537	90.0235
104	88.66	88.1333	89.2022
105	87.9014	87.3744	88.4412
106	87.149	86.6229	87.6866
107	86.3494	85.8229	86.8856
108	85.6101	85.0835	86.1462
109	84.8766	84.3522	85.4135
110	84.1496	83.6249	84.687
111	83.3776	82.8529	83.914
112	82.6644	82.1411	83.199
113	81.9563	81.4317	82.49
114	81.2045	80.6785	81.7379
115	80.5092	79.9833	81.0411
116	79.8192	79.2957	80.3516
117	79.1352	78.6116	79.6662
118	78.4087	77.8857	78.9377
119	77.7367	77.214	78.2656
21	185.137	183.87	186.35
22	183.484	182.251	184.668
23	181.729	180.531	182.885
24	180.107	178.941	181.236
25	178.5	177.364	179.599
26	176.909	175.797	177.978
27	175.22	174.137	176.265
28	173.655	172.6	174.68
29	172.105	171.073	173.112
30	170.462	169.456	171.447
31	168.942	167.963	169.9
32	167.434	166.483	168.371
33	165.939	165.015	166.857
34	164.353	163.445	165.25
35	162.886	161.997	163.767
36	161.435	160.56	162.296
37	159.896	159.035	160.739
38	158.473	157.627	159.299
39	157.061	156.234	157.875
40	155.663	154.85	156.468
41	154.177	153.38	154.972
42	152.807	152.02	153.591
43	151.449	150.675	152.226
44	150.01	149.243	150.778
45	148.681	147.922	149.442
46	147.364	146.616	148.121
47	146.062	145.317	146.812
48	144.68	143.947	145.421
49	143.403	142.675	144.139
50	142.14	141.41	142.864
51	140.799	140.072	141.522
52	139.562	138.842	140.28
53	138.335	137.622	139.047
54	137.121	136.414	137.835
55	135.836	135.133	136.544
56	134.649	133.95	135.35
57	133.473	132.777	134.172
58	132.229	131.539	132.927
59	131.079	130.395	131.77
60	129.942	129.261	130.629
61	128.818	128.138	129.5
62	127.626	126.949	128.305
63	126.526	125.852	127.2
64	125.438	124.768	126.111
65	124.285	123.62	124.95
66	123.221	122.565	123.883
67	122.169	121.517	122.824
68	121.128	120.483	121.778
69	120.026	119.385	120.665
70	119.008	118.372	119.641
71	118	117.37	118.628
72	116.932	116.311	117.55
73	115.947	115.331	116.556
74	114.972	114.365	115.574
75	114.006	113.406	114.601
76	112.982	112.391	113.572
77	112.037	111.452	112.62
78	111.103	110.523	111.677
79	110.111	109.537	110.676
80	109.193	108.625	109.757
81	108.285	107.721	108.84
82	107.388	106.826	107.938
83	106.436	105.879	106.978
84	105.557	105.004	106.094
85	104.685	104.134	105.22
86	103.759	103.215	104.294
87	102.904	102.361	103.435
88	102.056	101.514	102.588
89	101.217	100.681	101.745
90	100.324	99.7926	100.849
91	99.4984	98.9675	100.026
92	98.6813	98.1526	99.2074
93	97.8134	97.284	98.3434
94	97.0111	96.4814	97.539
95	96.2167	95.6891	96.744
96	95.4287	94.9017	95.9559
97	94.5914	94.0625	95.1194
98	93.8169	93.2862	94.3466
99	93.0482	92.516	93.5813
100	92.231	91.6964	92.7704
101	91.4767	90.9368	92.0219
102	90.7271	90.1867	91.2782
103	89.9847	89.4391	90.5371
104	89.1958	88.6447	89.7507
105	88.4664	87.9139	89.0246
106	87.7424	87.1883	88.3068
107	86.9728	86.4196	87.5434
108	86.2608	85.7045	86.837
109	85.5549	84.9953	86.1358
110	84.8544	84.2889	85.444
111	84.11	83.5379	84.7061
112	83.4214	82.8455	84.0221
113	82.7395	82.1594	83.3447
114	82.0136	81.4306	82.6252
115	81.3435	80.7539	81.9591
116	80.678	80.0839	81.2974
117	80.0182	79.4197	80.6411
118	79.3177	78.713	79.9448
119	78.6679	78.0572	79.3012

## Sheet: BNT162b2
time	pred	lc	uc
21	959.124	944.381	973.835
22	946.431	932.032	960.797
23	933.034	918.989	947.056
24	920.674	906.963	934.406
25	908.498	895.094	921.913
26	896.481	883.383	909.596
27	883.784	871.013	896.609
28	872.097	859.6	884.616
29	860.554	848.332	872.758
30	848.373	836.395	860.272
31	837.154	825.413	848.771
32	826.066	814.603	837.439
33	815.133	803.927	826.25
34	803.582	792.669	814.406
35	792.962	782.288	803.488
36	782.474	772.045	792.779
37	771.391	761.227	781.466
38	761.185	751.255	771.018
39	751.116	741.417	760.736
40	741.176	731.709	750.577
41	730.674	721.441	739.791
42	721.005	711.978	729.879
43	711.458	702.664	720.124
44	701.373	692.823	709.831
45	692.092	683.71	700.373
46	682.936	674.744	691.033
47	673.9	665.882	681.814
48	664.345	656.542	672.049
49	655.557	647.928	663.089
50	646.891	639.459	654.228
51	637.722	630.482	644.91
52	629.275	622.228	636.311
53	620.949	614.069	627.824
54	612.738	605.998	619.448
55	604.071	597.473	610.594
56	596.08	589.64	602.425
57	588.192	581.908	594.399
58	579.858	573.728	585.938
59	572.19	566.181	578.126
60	564.623	558.742	570.421
61	557.149	551.429	562.836
62	549.268	543.664	554.796
63	541.998	536.521	547.414
64	534.826	529.459	540.135
65	527.251	521.982	532.446
66	520.271	515.123	525.356
67	513.393	508.333	518.355
68	506.6	501.649	511.457
69	499.416	494.597	504.168
70	492.805	488.098	497.441
71	486.288	481.689	490.844
72	479.399	474.898	483.865
73	473.058	468.653	477.429
74	466.8	462.477	471.086
75	460.62	456.416	464.827
76	454.088	449.975	458.188
77	448.079	444.06	452.108
78	442.151	438.233	446.116
79	435.893	432.072	439.772
80	430.128	426.381	433.932
81	424.441	420.772	428.165
82	418.826	415.214	422.464
83	412.892	409.348	416.447
84	407.428	403.951	410.904
85	402.042	398.629	405.447
86	396.35	393.006	399.691
87	391.106	387.825	394.385
88	385.928	382.698	389.155
89	380.821	377.647	383.99
90	375.427	372.303	378.543
91	370.459	367.395	373.528
92	365.561	362.552	368.582
93	360.377	357.409	363.368
94	355.607	352.69	358.549
95	350.909	348.007	353.805
96	346.267	343.403	349.128
97	341.36	338.529	344.182
98	336.846	334.028	339.622
99	332.384	329.619	335.131
100	327.675	324.955	330.373
101	323.344	320.664	326.006
102	319.068	316.425	321.704
103	314.843	312.241	317.454
104	310.381	307.828	312.951
105	306.275	303.742	308.816
106	302.223	299.722	304.734
107	297.939	295.468	300.434
108	293.999	291.537	296.475
109	290.112	287.685	292.553
110	286.272	283.866	288.69
111	282.216	279.84	284.606
112	278.483	276.137	280.836
113	274.804	272.489	277.133
114	270.911	268.618	273.218
115	267.327	265.045	269.623
116	263.791	261.519	266.072
117	260.301	258.05	262.573
118	256.617	254.372	258.859
119	253.222	250.989	255.444
120	249.873	247.663	252.086
121	246.325	244.131	248.529
122	243.071	240.889	245.261
123	239.855	237.695	242.025
124	236.681	234.532	238.847
125	233.328	231.187	235.481
126	230.245	228.117	232.381
127	227.2	225.083	229.328
128	223.983	221.867	226.097
129	221.02	218.911	223.137
130	218.098	215.998	220.212
131	215.214	213.125	217.324
132	212.162	210.082	214.272
133	209.353	207.285	211.455
134	206.585	204.526	208.674
135	203.657	201.605	205.737
136	200.962	198.916	203.039
137	198.305	196.26	200.366
138	195.681	193.649	197.742
139	192.907	190.882	194.973
140	190.358	188.336	192.414
141	187.836	185.825	189.885
142	185.172	183.178	187.216
143	182.72	180.74	184.759
144	180.304	178.331	182.334
145	177.92	175.955	179.942
146	175.399	173.434	177.411
147	173.079	171.121	175.084
148	170.79	168.844	172.783
149	168.37	166.433	170.355
21	829.588	715.144	1183.68
22	822.598	711.2	1161.3
23	815.32	706.913	1137.88
24	808.34	702.929	1116.41
25	801.437	699.015	1095.27
26	794.53	695.119	1074.63
27	787.354	691.009	1052.97
28	780.546	687.158	1033.09
29	773.728	683.295	1013.62
30	766.645	679.142	992.986
31	759.92	675.242	974.23
32	753.202	671.379	955.913
33	746.525	667.611	937.865
34	739.601	663.497	919.087
35	732.985	659.69	901.712
36	726.4	655.784	884.74
37	719.53	651.692	866.978
38	712.971	647.808	850.624
39	706.455	643.979	834.706
40	699.892	640.102	819.17
41	693.097	635.836	802.854
42	686.542	631.852	788.002
43	679.973	627.795	773.507
44	673.105	623.414	758.266
45	666.494	619.269	744.382
46	659.823	615.089	730.888
47	653.131	610.81	717.553
48	646.06	606.125	703.723
49	639.255	601.737	691.158
50	632.381	597.326	678.862
51	625.115	592.457	666.094
52	618.107	587.887	654.402
53	611.032	583.212	643.014
54	603.876	578.478	631.845
55	596.304	573.346	620.239
56	588.964	568.479	609.666
57	581.542	563.565	599.36
58	573.673	558.145	588.532
59	566.053	553.031	578.751
60	558.306	547.824	569.142
61	550.224	542.49	559.903
62	543.78	536.589	551.09
63	537.475	530.392	544.48
64	531.216	523.053	538.57
65	524.69	514.458	532.342
66	518.798	506.465	526.469
67	512.937	498.657	520.503
68	507.05	491.038	514.456
69	500.673	483.085	507.934
70	494.666	475.864	501.785
71	488.651	468.802	495.58
72	482.185	461.45	488.901
73	476.123	454.748	482.618
74	470.063	448.217	476.384
75	463.996	441.823	470.173
76	457.515	435.128	463.545
77	451.484	429.07	457.344
78	445.466	423.1	451.168
79	439.051	416.856	444.604
80	433.107	411.132	438.559
81	427.192	405.543	432.537
82	421.339	400.075	426.576
83	415.117	394.368	420.223
84	409.378	389.155	414.367
85	403.682	383.987	408.611
86	397.669	378.622	402.51
87	392.121	373.695	396.901
88	386.651	368.888	391.372
89	381.256	364.173	385.905
90	375.579	359.191	380.149
91	370.363	354.603	374.877
92	365.228	350.092	369.71
93	359.841	345.388	364.256
94	354.895	341.091	359.284
95	350.051	336.877	354.402
96	345.292	332.727	349.616
97	340.332	328.348	344.62
98	335.804	324.339	340.038
99	331.38	320.397	335.566
100	326.745	316.272	330.887
101	322.518	312.473	326.618
102	318.391	308.748	322.44
103	314.356	305.09	318.329
104	310.122	301.226	314.031
105	306.263	297.682	310.096
106	302.476	294.188	306.244
107	298.516	290.534	302.216
108	294.893	287.173	298.509
109	291.343	283.862	294.857
110	287.866	280.609	291.311
111	284.21	277.192	287.573
112	277.854	274.025	284.137
113	274.569	270.936	280.785
114	270.108	267.654	277.244
115	266.941	264.653	274.009
116	262.817	261.666	270.857
117	259.751	258.734	267.75
118	256.536	255.614	264.466
119	253.574	252.746	261.452
120	250.659	249.924	258.505
121	247.583	246.921	255.427
122	244.74	244.166	252.614
123	241.948	241.432	249.816
124	239.203	238.739	247.062
125	236.312	235.88	244.157
126	233.633	233.246	241.504
127	230.992	230.67	238.881
128	228.211	227.909	236.124
129	225.636	225.35	233.588
130	223.091	222.837	231.088
131	220.585	220.371	228.619
132	217.925	217.742	226.007
133	215.471	215.288	223.609
134	213.037	212.877	221.24
135	210.465	210.317	218.732
136	208.088	207.956	216.428
137	205.742	205.612	214.161
138	203.421	203.299	211.901
139	200.953	200.855	209.507
140	198.683	198.569	207.321
141	196.434	196.327	205.17
142	194.059	193.971	202.851
143	191.865	191.794	200.733
144	189.705	189.642	198.647
145	187.565	187.493	196.565
146	185.3	185.248	194.376
147	183.206	183.15	192.339
148	181.123	181.082	190.331
149	178.921	178.89	188.203
