# Supplementary material for: Antibody responses and correlates of protection in the general population after two doses of the ChAdOx1 or BNT162b2 vaccines
Source: Nat Med. 2022 Feb 14;28(5):1072–82. doi: 10.1038/s41591-022-01721-6 (PMC9117148; doi:10.1038/s41591-022-01721-6)
Supplement: Source Data Extended Data Fig. 6 — Statistical Source Data [file 41591_2022_1721_MOESM17_ESM.xlsx]

## Sheet: a
assay_round	or	ll	ul	group	VE	VE_ll	VE_ul
3	0.984685	0.972537	0.996985	Unvaccinated	1.53149	0.301482	2.74633
4	0.967778	0.942683	0.993542	Unvaccinated	3.22215	0.645765	5.73173
5	0.951157	0.913886	0.989947	Unvaccinated	4.88434	1.00525	8.61143
6	0.934811	0.886168	0.986125	Unvaccinated	6.51886	1.38752	11.3832
7	0.918736	0.859514	0.982039	Unvaccinated	8.1264	1.79614	14.0486
8	0.902925	0.833877	0.977691	Unvaccinated	9.70748	2.23088	16.6123
9	0.887375	0.809201	0.973103	Unvaccinated	11.2625	2.68974	19.0799
10	0.872085	0.785436	0.968293	Unvaccinated	12.7915	3.17069	21.4564
11	0.857053	0.762542	0.963277	Unvaccinated	14.2947	3.67227	23.7458
12	0.842278	0.740483	0.958068	Unvaccinated	15.7722	4.1932	25.9517
13	0.827762	0.719224	0.952679	Unvaccinated	17.2238	4.73207	28.0776
14	0.813502	0.698731	0.947125	Unvaccinated	18.6498	5.28745	30.1269
15	0.799499	0.678974	0.941417	Unvaccinated	20.0501	5.85827	32.1026
16	0.785748	0.659925	0.935561	Unvaccinated	21.4252	6.44388	34.0075
17	0.772248	0.641558	0.929562	Unvaccinated	22.7752	7.04384	35.8442
18	0.758996	0.623845	0.923425	Unvaccinated	24.1004	7.65754	37.6155
19	0.745985	0.606759	0.917158	Unvaccinated	25.4015	8.2842	39.3241
20	0.733214	0.590273	0.910769	Unvaccinated	26.6786	8.92306	40.9727
21	0.720676	0.574359	0.904266	Unvaccinated	27.9324	9.57343	42.5641
22	0.708367	0.558996	0.897653	Unvaccinated	29.1633	10.2347	44.1004
23	0.696283	0.544158	0.890936	Unvaccinated	30.3717	10.9064	45.5842
24	0.684419	0.529824	0.884123	Unvaccinated	31.5581	11.5877	47.0176
25	0.672772	0.515973	0.877219	Unvaccinated	32.7228	12.2781	48.4027
26	0.661336	0.502587	0.870229	Unvaccinated	33.8664	12.9771	49.7413
27	0.650109	0.489647	0.863156	Unvaccinated	34.9891	13.6844	51.0353
28	0.639086	0.477136	0.856006	Unvaccinated	36.0914	14.3994	52.2864
29	0.628265	0.465038	0.848785	Unvaccinated	37.1735	15.1215	53.4962
30	0.617641	0.453335	0.841498	Unvaccinated	38.2359	15.8502	54.6665
31	0.607212	0.442013	0.834153	Unvaccinated	39.2788	16.5847	55.7987
32	0.596974	0.431057	0.826753	Unvaccinated	40.3026	17.3247	56.8943
33	0.586923	0.420452	0.819304	Unvaccinated	41.3077	18.0696	57.9548
34	0.577055	0.410185	0.811812	Unvaccinated	42.2945	18.8188	58.9815
35	0.567369	0.400242	0.804281	Unvaccinated	43.2631	19.5719	59.9758
36	0.55786	0.390613	0.796717	Unvaccinated	44.214	20.3283	60.9387
37	0.548527	0.381285	0.789125	Unvaccinated	45.1473	21.0875	61.8715
38	0.539367	0.37225	0.78151	Unvaccinated	46.0633	21.849	62.775
39	0.530379	0.363496	0.77388	Unvaccinated	46.9621	22.612	63.6504
40	0.521562	0.355015	0.766241	Unvaccinated	47.8438	23.3759	64.4985
41	0.512914	0.346797	0.758602	Unvaccinated	48.7086	24.1398	65.3203
42	0.504435	0.338835	0.750969	Unvaccinated	49.5565	24.9031	66.1165
43	0.496123	0.33112	0.743349	Unvaccinated	50.3877	25.6651	66.888
44	0.487977	0.323645	0.735749	Unvaccinated	51.2023	26.4251	67.6355
45	0.479995	0.316401	0.728175	Unvaccinated	52.0005	27.1825	68.3599
46	0.472176	0.309381	0.720634	Unvaccinated	52.7824	27.9366	69.0619
47	0.464519	0.302579	0.713129	Unvaccinated	53.5481	28.6871	69.7421
48	0.45702	0.295987	0.705665	Unvaccinated	54.298	29.4335	70.4013
49	0.44968	0.289598	0.698249	Unvaccinated	55.032	30.1751	71.0402
50	0.442495	0.283407	0.690885	Unvaccinated	55.7505	30.9115	71.6593
51	0.435464	0.277406	0.683578	Unvaccinated	56.4536	31.6422	72.2594
52	0.428585	0.27159	0.676331	Unvaccinated	57.1415	32.3669	72.841
53	0.421856	0.265953	0.66915	Unvaccinated	57.8144	33.085	73.4047
54	0.415274	0.260488	0.662037	Unvaccinated	58.4726	33.7963	73.9512
55	0.408838	0.255191	0.654995	Unvaccinated	59.1162	34.5005	74.4809
56	0.402545	0.250055	0.648029	Unvaccinated	59.7455	35.1971	74.9945
57	0.396392	0.245075	0.641139	Unvaccinated	60.3608	35.8861	75.4925
58	0.390378	0.240246	0.634328	Unvaccinated	60.9622	36.5672	75.9754
59	0.3845	0.235564	0.627599	Unvaccinated	61.55	37.2401	76.4436
60	0.378754	0.231023	0.620954	Unvaccinated	62.1246	37.9046	76.8977
61	0.373141	0.22662	0.614395	Unvaccinated	62.6859	38.5605	77.338
62	0.367655	0.222348	0.607923	Unvaccinated	63.2345	39.2077	77.7652
63	0.362296	0.218204	0.601541	Unvaccinated	63.7704	39.8459	78.1796
64	0.357061	0.214184	0.595249	Unvaccinated	64.2939	40.4751	78.5816
65	0.351947	0.210283	0.589048	Unvaccinated	64.8053	41.0952	78.9717
66	0.346952	0.206498	0.58294	Unvaccinated	65.3048	41.706	79.3502
67	0.342073	0.202824	0.576924	Unvaccinated	65.7927	42.3076	79.7176
68	0.337308	0.199259	0.571001	Unvaccinated	66.2692	42.8999	80.0741
69	0.332654	0.195797	0.56517	Unvaccinated	66.7346	43.483	80.4203
70	0.328109	0.192437	0.559434	Unvaccinated	67.1891	44.0566	80.7563
71	0.323671	0.189174	0.553791	Unvaccinated	67.6329	44.6209	81.0826
72	0.319336	0.186005	0.548242	Unvaccinated	68.0664	45.1758	81.3995
73	0.315104	0.182927	0.542787	Unvaccinated	68.4896	45.7213	81.7073
74	0.310971	0.179937	0.537426	Unvaccinated	68.9029	46.2574	82.0063
75	0.306935	0.177032	0.532159	Unvaccinated	69.3065	46.7841	82.2968
76	0.302994	0.174209	0.526984	Unvaccinated	69.7006	47.3016	82.5791
77	0.299146	0.171466	0.521902	Unvaccinated	70.0854	47.8098	82.8534
78	0.295387	0.168799	0.516911	Unvaccinated	70.4613	48.3089	83.1201
79	0.291717	0.166205	0.51201	Unvaccinated	70.8283	48.799	83.3795
80	0.288132	0.163684	0.507198	Unvaccinated	71.1868	49.2802	83.6316
81	0.284631	0.161231	0.502476	Unvaccinated	71.5369	49.7524	83.8769
82	0.281211	0.158845	0.497841	Unvaccinated	71.8789	50.2159	84.1155
83	0.27787	0.156523	0.493292	Unvaccinated	72.213	50.6708	84.3477
84	0.274606	0.154263	0.488829	Unvaccinated	72.5394	51.1171	84.5737
85	0.271417	0.152063	0.48445	Unvaccinated	72.8583	51.555	84.7937
86	0.2683	0.149921	0.480153	Unvaccinated	73.17	51.9847	85.0079
87	0.265255	0.147835	0.475938	Unvaccinated	73.4745	52.4062	85.2165
88	0.262278	0.145802	0.471802	Unvaccinated	73.7722	52.8198	85.4198
89	0.259367	0.143821	0.467745	Unvaccinated	74.0633	53.2255	85.6179
90	0.256522	0.14189	0.463764	Unvaccinated	74.3478	53.6236	85.811
91	0.253738	0.140007	0.459857	Unvaccinated	74.6262	54.0143	85.9993
92	0.251016	0.13817	0.456024	Unvaccinated	74.8984	54.3976	86.183
93	0.248352	0.136378	0.452262	Unvaccinated	75.1648	54.7738	86.3622
94	0.245745	0.134629	0.44857	Unvaccinated	75.4255	55.143	86.5371
95	0.243194	0.132922	0.444947	Unvaccinated	75.6806	55.5053	86.7078
96	0.240696	0.131254	0.441391	Unvaccinated	75.9304	55.8609	86.8746
97	0.23825	0.129625	0.437902	Unvaccinated	76.175	56.2098	87.0375
98	0.235855	0.128034	0.434477	Unvaccinated	76.4145	56.5523	87.1966
99	0.23351	0.126479	0.431117	Unvaccinated	76.649	56.8883	87.3521
100	0.231214	0.124959	0.427821	Unvaccinated	76.8786	57.2179	87.5041
101	0.228966	0.123474	0.424588	Unvaccinated	77.1034	57.5412	87.6526
102	0.226764	0.122021	0.421418	Unvaccinated	77.3236	57.8582	87.7979
103	0.224608	0.120601	0.418309	Unvaccinated	77.5392	58.1691	87.9399
104	0.222496	0.119213	0.415261	Unvaccinated	77.7504	58.4739	88.0787
105	0.220427	0.117854	0.412273	Unvaccinated	77.9573	58.7727	88.2146
106	0.2184	0.116525	0.409344	Unvaccinated	78.16	59.0656	88.3475
107	0.216415	0.115224	0.406472	Unvaccinated	78.3585	59.3528	88.4776
108	0.214469	0.113951	0.403656	Unvaccinated	78.5531	59.6344	88.6049
109	0.212563	0.112704	0.400897	Unvaccinated	78.7437	59.9103	88.7296
110	0.210695	0.111484	0.398194	Unvaccinated	78.9305	60.1806	88.8516
111	0.208865	0.11029	0.395546	Unvaccinated	79.1135	60.4454	88.971
112	0.207073	0.10912	0.392953	Unvaccinated	79.2927	60.7047	89.088
113	0.205318	0.107976	0.390415	Unvaccinated	79.4682	60.9585	89.2024
114	0.203599	0.106855	0.387932	Unvaccinated	79.6401	61.2068	89.3145
115	0.201915	0.105757	0.385503	Unvaccinated	79.8085	61.4497	89.4243
116	0.200267	0.104683	0.383126	Unvaccinated	79.9733	61.6874	89.5317
117	0.198652	0.103631	0.380803	Unvaccinated	80.1348	61.9197	89.6369
118	0.197072	0.1026	0.378531	Unvaccinated	80.2928	62.1469	89.74
119	0.195524	0.101591	0.376309	Unvaccinated	80.4476	62.3691	89.8409
120	0.194008	0.100602	0.374138	Unvaccinated	80.5992	62.5862	89.9398
121	0.192523	0.099633	0.372016	Unvaccinated	80.7477	62.7984	90.0367
122	0.191069	0.0986839	0.369943	Unvaccinated	80.8931	63.0057	90.1316
123	0.189645	0.0977539	0.367918	Unvaccinated	81.0355	63.2082	90.2246
124	0.188251	0.0968426	0.365939	Unvaccinated	81.1749	63.4061	90.3157
125	0.186886	0.0959494	0.364008	Unvaccinated	81.3114	63.5992	90.4051
126	0.185549	0.0950738	0.362121	Unvaccinated	81.4451	63.7879	90.4926
127	0.184239	0.0942154	0.360279	Unvaccinated	81.5761	63.9721	90.5785
128	0.182955	0.0933737	0.358481	Unvaccinated	81.7045	64.1519	90.6626
129	0.181698	0.0925482	0.356725	Unvaccinated	81.8302	64.3275	90.7452
130	0.180466	0.0917384	0.355011	Unvaccinated	81.9534	64.4989	90.8262
131	0.179259	0.090944	0.353338	Unvaccinated	82.0741	64.6662	90.9056
132	0.178077	0.0901645	0.351705	Unvaccinated	82.1923	64.8295	90.9836
133	0.176918	0.0893996	0.350113	Unvaccinated	82.3082	64.9887	91.06
134	0.175782	0.0886489	0.348559	Unvaccinated	82.4218	65.1441	91.1351
135	0.17467	0.0879122	0.347045	Unvaccinated	82.533	65.2955	91.2088
136	0.173579	0.0871891	0.345569	Unvaccinated	82.6421	65.4431	91.2811
137	0.172511	0.0864793	0.34413	Unvaccinated	82.7489	65.587	91.3521
138	0.171465	0.0857824	0.342729	Unvaccinated	82.8535	65.7271	91.4218
139	0.170439	0.0850983	0.341364	Unvaccinated	82.9561	65.8636	91.4902
140	0.169434	0.0844266	0.340034	Unvaccinated	83.0566	65.9966	91.5573
141	0.16845	0.0837669	0.33874	Unvaccinated	83.155	66.126	91.6233
142	0.167485	0.0831191	0.337481	Unvaccinated	83.2515	66.2519	91.6881
143	0.166539	0.0824829	0.336256	Unvaccinated	83.3461	66.3744	91.7517
144	0.165613	0.0818579	0.335065	Unvaccinated	83.4387	66.4935	91.8142
145	0.164706	0.0812439	0.333907	Unvaccinated	83.5294	66.6093	91.8756
146	0.163816	0.0806406	0.332781	Unvaccinated	83.6184	66.7219	91.9359
147	0.162944	0.0800477	0.331687	Unvaccinated	83.7056	66.8313	91.9952
148	0.162089	0.0794649	0.330624	Unvaccinated	83.7911	66.9376	92.0535
149	0.161251	0.0788919	0.32959	Unvaccinated	83.8749	67.041	92.1108
150	0.16043	0.0783285	0.328586	Unvaccinated	83.957	67.1414	92.1671
151	0.159624	0.0777744	0.327611	Unvaccinated	84.0376	67.2389	92.2226
152	0.158833	0.0772294	0.326663	Unvaccinated	84.1167	67.3337	92.2771
153	0.158058	0.0766933	0.325744	Unvaccinated	84.1942	67.4256	92.3307
154	0.157298	0.0761661	0.324853	Unvaccinated	84.2702	67.5147	92.3834
155	0.156554	0.0756476	0.323989	Unvaccinated	84.3446	67.6011	92.4352
156	0.155824	0.0751378	0.323153	Unvaccinated	84.4176	67.6847	92.4862
157	0.155109	0.0746365	0.322344	Unvaccinated	84.4891	67.7656	92.5363
158	0.154408	0.0741438	0.321563	Unvaccinated	84.5592	67.8437	92.5856
159	0.153723	0.0736595	0.320809	Unvaccinated	84.6277	67.9191	92.6341
160	0.153052	0.0731836	0.320083	Unvaccinated	84.6948	67.9917	92.6816
161	0.152395	0.072716	0.319384	Unvaccinated	84.7605	68.0616	92.7284
162	0.151753	0.0722566	0.318713	Unvaccinated	84.8247	68.1287	92.7743
163	0.151126	0.0718053	0.318069	Unvaccinated	84.8874	68.1931	92.8195
164	0.150512	0.071362	0.317452	Unvaccinated	84.9488	68.2548	92.8638
165	0.149913	0.0709266	0.316861	Unvaccinated	85.0087	68.3139	92.9073
166	0.149327	0.0704991	0.316297	Unvaccinated	85.0673	68.3703	92.9501
167	0.148755	0.0700792	0.31576	Unvaccinated	85.1245	68.424	92.9921
168	0.148197	0.069667	0.315249	Unvaccinated	85.1803	68.4751	93.0333
169	0.147652	0.0692624	0.314763	Unvaccinated	85.2348	68.5237	93.0738
170	0.147121	0.0688653	0.314304	Unvaccinated	85.2879	68.5696	93.1135
171	0.146603	0.0684757	0.313872	Unvaccinated	85.3397	68.6128	93.1524
172	0.146099	0.0680936	0.313465	Unvaccinated	85.3901	68.6535	93.1906
173	0.145608	0.067719	0.313086	Unvaccinated	85.4392	68.6914	93.2281
174	0.145131	0.0673518	0.312732	Unvaccinated	85.4869	68.7268	93.2648
175	0.144668	0.0669921	0.312406	Unvaccinated	85.5332	68.7594	93.3008
176	0.144218	0.0666398	0.312107	Unvaccinated	85.5782	68.7893	93.336
177	0.143781	0.0662949	0.311834	Unvaccinated	85.6219	68.8166	93.3705
178	0.143358	0.0659573	0.311588	Unvaccinated	85.6642	68.8412	93.4043
179	0.142948	0.0656271	0.311369	Unvaccinated	85.7052	68.8631	93.4373
180	0.142552	0.0653042	0.311176	Unvaccinated	85.7448	68.8824	93.4696
181	0.142169	0.0649885	0.31101	Unvaccinated	85.7831	68.899	93.5011
182	0.1418	0.0646801	0.310871	Unvaccinated	85.82	68.9129	93.532
183	0.141444	0.0643788	0.310759	Unvaccinated	85.8556	68.9241	93.5621
184	0.141101	0.0640847	0.310673	Unvaccinated	85.8899	68.9327	93.5915
185	0.140771	0.0637978	0.310613	Unvaccinated	85.9229	68.9387	93.6202
186	0.140454	0.0635179	0.31058	Unvaccinated	85.9546	68.942	93.6482
187	0.140151	0.063245	0.310574	Unvaccinated	85.9849	68.9426	93.6755
188	0.13986	0.0629792	0.310593	Unvaccinated	86.014	68.9407	93.7021
189	0.139583	0.0627202	0.310639	Unvaccinated	86.0417	68.9361	93.728
190	0.139318	0.0624682	0.310711	Unvaccinated	86.0682	68.9289	93.7532
191	0.139066	0.0622231	0.310808	Unvaccinated	86.0934	68.9192	93.7777
192	0.138827	0.0619847	0.310931	Unvaccinated	86.1173	68.9069	93.8015
193	0.138601	0.0617532	0.31108	Unvaccinated	86.1399	68.892	93.8247
194	0.138387	0.0615284	0.311255	Unvaccinated	86.1613	68.8745	93.8472
195	0.138186	0.0613102	0.311455	Unvaccinated	86.1814	68.8545	93.869
196	0.137997	0.0610987	0.31168	Unvaccinated	86.2003	68.832	93.8901
197	0.137821	0.0608938	0.31193	Unvaccinated	86.2179	68.807	93.9106
198	0.137657	0.0606955	0.312206	Unvaccinated	86.2343	68.7794	93.9305
199	0.137505	0.0605036	0.312506	Unvaccinated	86.2495	68.7494	93.9496
200	0.137366	0.0603182	0.312831	Unvaccinated	86.2634	68.7169	93.9682
201	0.137239	0.0601392	0.31318	Unvaccinated	86.2761	68.682	93.9861
202	0.137123	0.0599666	0.313554	Unvaccinated	86.2877	68.6446	94.0033
203	0.13702	0.0598002	0.313951	Unvaccinated	86.298	68.6049	94.02
204	0.136928	0.0596402	0.314373	Unvaccinated	86.3072	68.5627	94.036
205	0.136848	0.0594863	0.314818	Unvaccinated	86.3152	68.5182	94.0514
206	0.13678	0.0593386	0.315287	Unvaccinated	86.322	68.4713	94.0661
207	0.136723	0.0591971	0.315779	Unvaccinated	86.3277	68.4221	94.0803
208	0.136678	0.0590616	0.316295	Unvaccinated	86.3322	68.3705	94.0938
209	0.136644	0.0589321	0.316832	Unvaccinated	86.3356	68.3168	94.1068
210	0.136621	0.0588086	0.317392	Unvaccinated	86.3379	68.2608	94.1191
211	0.13661	0.058691	0.317974	Unvaccinated	86.339	68.2026	94.1309
212	0.136609	0.0585792	0.318578	Unvaccinated	86.3391	68.1422	94.1421
213	0.136619	0.0584733	0.319203	Unvaccinated	86.3381	68.0797	94.1527
214	0.13664	0.0583732	0.319849	Unvaccinated	86.336	68.0151	94.1627
215	0.136672	0.0582788	0.320516	Unvaccinated	86.3328	67.9484	94.1721
216	0.136715	0.0581901	0.321204	Unvaccinated	86.3285	67.8796	94.181
217	0.136767	0.058107	0.321911	Unvaccinated	86.3233	67.8089	94.1893
218	0.13683	0.0580294	0.322638	Unvaccinated	86.317	67.7362	94.1971
219	0.136903	0.0579574	0.323384	Unvaccinated	86.3097	67.6616	94.2043
220	0.136986	0.0578909	0.324149	Unvaccinated	86.3014	67.5851	94.2109
221	0.137079	0.0578298	0.324932	Unvaccinated	86.2921	67.5068	94.217
222	0.137182	0.057774	0.325733	Unvaccinated	86.2818	67.4267	94.2226
223	0.137294	0.0577235	0.326551	Unvaccinated	86.2706	67.3449	94.2276
224	0.137416	0.0576784	0.327386	Unvaccinated	86.2584	67.2614	94.2322
225	0.137547	0.0576384	0.328238	Unvaccinated	86.2453	67.1762	94.2362
226	0.137687	0.0576036	0.329106	Unvaccinated	86.2313	67.0894	94.2396
227	0.137836	0.057574	0.329989	Unvaccinated	86.2164	67.0011	94.2426
228	0.137994	0.0575494	0.330888	Unvaccinated	86.2006	66.9112	94.2451
229	0.138161	0.0575298	0.331801	Unvaccinated	86.1839	66.8199	94.247
230	0.138336	0.0575151	0.332728	Unvaccinated	86.1664	66.7272	94.2485
231	0.13852	0.0575054	0.333668	Unvaccinated	86.148	66.6332	94.2495
232	0.138711	0.0575004	0.334621	Unvaccinated	86.1289	66.5379	94.25
233	0.138911	0.0575003	0.335586	Unvaccinated	86.1089	66.4414	94.25
234	0.139119	0.0575049	0.336563	Unvaccinated	86.0881	66.3437	94.2495
235	0.139334	0.0575142	0.33755	Unvaccinated	86.0666	66.245	94.2486
236	0.139557	0.0575282	0.338549	Unvaccinated	86.0443	66.1451	94.2472
237	0.139787	0.0575467	0.339557	Unvaccinated	86.0213	66.0443	94.2453
238	0.140024	0.0575697	0.340574	Unvaccinated	85.9976	65.9426	94.243
239	0.140268	0.0575972	0.341598	Unvaccinated	85.9732	65.8402	94.2403
240	0.140519	0.057629	0.342631	Unvaccinated	85.9481	65.7369	94.2371
241	0.140776	0.0576651	0.34367	Unvaccinated	85.9224	65.633	94.2335
242	0.141039	0.0577056	0.344714	Unvaccinated	85.8961	65.5286	94.2294
243	0.141308	0.0577502	0.345765	Unvaccinated	85.8692	65.4235	94.225
244	0.141584	0.0577992	0.34682	Unvaccinated	85.8416	65.318	94.2201
245	0.141865	0.0578524	0.34788	Unvaccinated	85.8135	65.212	94.2148
246	0.142153	0.0579101	0.348945	Unvaccinated	85.7847	65.1055	94.209
247	0.142447	0.0579721	0.350015	Unvaccinated	85.7553	64.9985	94.2028
248	0.142747	0.0580388	0.351089	Unvaccinated	85.7253	64.8911	94.1961
249	0.143054	0.05811	0.352168	Unvaccinated	85.6946	64.7832	94.189
250	0.143368	0.058186	0.353252	Unvaccinated	85.6632	64.6748	94.1814
251	0.143688	0.0582668	0.35434	Unvaccinated	85.6312	64.566	94.1733
252	0.144015	0.0583525	0.355433	Unvaccinated	85.5985	64.4567	94.1648
253	0.144349	0.0584431	0.35653	Unvaccinated	85.5651	64.347	94.1557
254	0.144691	0.0585388	0.357632	Unvaccinated	85.5309	64.2368	94.1461
255	0.145039	0.0586396	0.358739	Unvaccinated	85.4961	64.1261	94.136
256	0.145395	0.0587456	0.35985	Unvaccinated	85.4605	64.015	94.1254
257	0.145758	0.0588569	0.360965	Unvaccinated	85.4242	63.9035	94.1143
258	0.146128	0.0589735	0.362084	Unvaccinated	85.3872	63.7916	94.1026
259	0.146506	0.0590956	0.363208	Unvaccinated	85.3494	63.6792	94.0904
260	0.146891	0.0592232	0.364335	Unvaccinated	85.3109	63.5665	94.0777
261	0.147285	0.0593564	0.365467	Unvaccinated	85.2715	63.4533	94.0644
262	0.147686	0.0594952	0.366602	Unvaccinated	85.2314	63.3398	94.0505
263	0.148095	0.0596398	0.367742	Unvaccinated	85.1905	63.2258	94.036
264	0.148512	0.0597902	0.368885	Unvaccinated	85.1488	63.1115	94.021
265	0.148937	0.0599465	0.370031	Unvaccinated	85.1063	62.9969	94.0053
266	0.14937	0.0601088	0.371182	Unvaccinated	85.063	62.8818	93.9891
267	0.149811	0.0602772	0.372336	Unvaccinated	85.0189	62.7664	93.9723
268	0.150261	0.0604516	0.373493	Unvaccinated	84.9739	62.6507	93.9548
269	0.150719	0.0606323	0.374653	Unvaccinated	84.9281	62.5347	93.9368
270	0.151185	0.0608192	0.375817	Unvaccinated	84.8815	62.4183	93.9181
271	0.15166	0.0610125	0.376984	Unvaccinated	84.834	62.3016	93.8988
272	0.152144	0.0612122	0.378154	Unvaccinated	84.7856	62.1846	93.8788
273	0.152636	0.0614184	0.379328	Unvaccinated	84.7364	62.0672	93.8582
274	0.153137	0.0616312	0.380504	Unvaccinated	84.6863	61.9496	93.8369
275	0.153647	0.0618506	0.381683	Unvaccinated	84.6353	61.8317	93.8149
276	0.154166	0.0620767	0.382865	Unvaccinated	84.5834	61.7135	93.7923
277	0.154693	0.0623097	0.384051	Unvaccinated	84.5307	61.5949	93.769
278	0.15523	0.0625494	0.385238	Unvaccinated	84.477	61.4762	93.7451
279	0.155776	0.0627961	0.386429	Unvaccinated	84.4224	61.3571	93.7204
280	0.156331	0.0630498	0.387622	Unvaccinated	84.3669	61.2378	93.695
281	0.156896	0.0633106	0.388818	Unvaccinated	84.3104	61.1182	93.6689
282	0.157469	0.0635785	0.390016	Unvaccinated	84.2531	60.9984	93.6422
283	0.158053	0.0638535	0.391217	Unvaccinated	84.1947	60.8783	93.6146
284	0.158645	0.0641359	0.392421	Unvaccinated	84.1355	60.7579	93.5864
285	0.159247	0.0644255	0.393627	Unvaccinated	84.0753	60.6373	93.5574
286	0.159859	0.0647226	0.394835	Unvaccinated	84.0141	60.5165	93.5277
287	0.16048	0.0650271	0.396046	Unvaccinated	83.952	60.3954	93.4973
288	0.16111	0.065339	0.397259	Unvaccinated	83.889	60.2741	93.4661
289	0.161751	0.0656585	0.398474	Unvaccinated	83.8249	60.1526	93.4341
290	0.162401	0.0659857	0.399692	Unvaccinated	83.7599	60.0308	93.4014
291	0.16306	0.0663204	0.400912	Unvaccinated	83.694	59.9088	93.368
292	0.16373	0.0666629	0.402135	Unvaccinated	83.627	59.7865	93.3337
293	0.164409	0.0670131	0.40336	Unvaccinated	83.5591	59.664	93.2987
294	0.165099	0.0673711	0.404588	Unvaccinated	83.4901	59.5412	93.2629
295	0.165798	0.0677369	0.405819	Unvaccinated	83.4202	59.4181	93.2263
296	0.166507	0.0681106	0.407052	Unvaccinated	83.3493	59.2948	93.1889
297	0.167226	0.0684922	0.408288	Unvaccinated	83.2774	59.1712	93.1508
298	0.167955	0.0688817	0.409527	Unvaccinated	83.2045	59.0473	93.1118
299	0.168694	0.0692791	0.410769	Unvaccinated	83.1306	58.9231	93.0721
300	0.169443	0.0696845	0.412013	Unvaccinated	83.0557	58.7987	93.0316
301	0.170202	0.0700978	0.41326	Unvaccinated	82.9798	58.674	92.9902
302	0.17097	0.070519	0.41451	Unvaccinated	82.903	58.549	92.9481
303	0.171749	0.0709483	0.415763	Unvaccinated	82.8251	58.4237	92.9052
304	0.172537	0.0713855	0.41702	Unvaccinated	82.7463	58.298	92.8615
305	0.173336	0.0718306	0.41828	Unvaccinated	82.6664	58.172	92.8169
306	0.174144	0.0722836	0.419544	Unvaccinated	82.5856	58.0456	92.7716
307	0.174962	0.0727446	0.420811	Unvaccinated	82.5038	57.9189	92.7255
308	0.17579	0.0732133	0.422083	Unvaccinated	82.421	57.7917	92.6787
309	0.176628	0.0736899	0.423359	Unvaccinated	82.3372	57.6641	92.631
310	0.177475	0.0741741	0.42464	Unvaccinated	82.2525	57.536	92.5826
311	0.178332	0.0746661	0.425925	Unvaccinated	82.1668	57.4075	92.5334
312	0.179198	0.0751656	0.427216	Unvaccinated	82.0802	57.2784	92.4834
313	0.180074	0.0756726	0.428513	Unvaccinated	81.9926	57.1487	92.4327
314	0.180959	0.0761871	0.429815	Unvaccinated	81.9041	57.0185	92.3813
315	0.181854	0.0767088	0.431124	Unvaccinated	81.8146	56.8876	92.3291
316	0.182758	0.0772376	0.43244	Unvaccinated	81.7242	56.756	92.2762
317	0.183672	0.0777735	0.433763	Unvaccinated	81.6328	56.6237	92.2227
318	0.184594	0.0783162	0.435094	Unvaccinated	81.5406	56.4906	92.1684
319	0.185525	0.0788655	0.436434	Unvaccinated	81.4475	56.3566	92.1135
320	0.186465	0.0794213	0.437783	Unvaccinated	81.3535	56.2217	92.0579
321	0.187414	0.0799833	0.439142	Unvaccinated	81.2586	56.0858	92.0017
322	0.188372	0.0805514	0.440512	Unvaccinated	81.1628	55.9488	91.9449
323	0.189338	0.0811254	0.441894	Unvaccinated	81.0662	55.8106	91.8875
324	0.190313	0.081705	0.44329	Unvaccinated	80.9687	55.671	91.8295
325	0.191297	0.0822902	0.4447	Unvaccinated	80.8703	55.53	91.771
326	0.19229	0.0828806	0.446128	Unvaccinated	80.771	55.3872	91.7119
327	0.193292	0.0834761	0.447573	Unvaccinated	80.6708	55.2427	91.6524
328	0.194303	0.0840764	0.449039	Unvaccinated	80.5697	55.0961	91.5924
329	0.195323	0.0846813	0.450526	Unvaccinated	80.4677	54.9474	91.5319
330	0.196353	0.0852906	0.452038	Unvaccinated	80.3647	54.7962	91.4709
331	0.197393	0.0859038	0.453576	Unvaccinated	80.2607	54.6424	91.4096
332	0.198442	0.0865207	0.455142	Unvaccinated	80.1558	54.4858	91.3479
333	0.199501	0.087141	0.456739	Unvaccinated	80.0499	54.3261	91.2859
334	0.20057	0.0877641	0.458369	Unvaccinated	79.943	54.1631	91.2236
335	0.201649	0.0883899	0.460034	Unvaccinated	79.8351	53.9966	91.161
336	0.202738	0.0890177	0.461737	Unvaccinated	79.7262	53.8263	91.0982
337	0.203837	0.0896471	0.463481	Unvaccinated	79.6163	53.6519	91.0353
338	0.204947	0.0902777	0.465268	Unvaccinated	79.5053	53.4732	90.9722
339	0.206067	0.090909	0.467102	Unvaccinated	79.3933	53.2898	90.9091
340	0.207198	0.0915403	0.468985	Unvaccinated	79.2802	53.1015	90.846
341	0.208339	0.0921711	0.470921	Unvaccinated	79.1661	52.9079	90.7829
342	0.209491	0.0928008	0.472912	Unvaccinated	79.0509	52.7088	90.7199
343	0.210654	0.0934288	0.474963	Unvaccinated	78.9346	52.5037	90.6571
344	0.211828	0.0940544	0.477076	Unvaccinated	78.8172	52.2924	90.5946
345	0.213013	0.0946769	0.479255	Unvaccinated	78.6987	52.0745	90.5323
346	0.214208	0.0952955	0.481505	Unvaccinated	78.5792	51.8495	90.4705
347	0.215415	0.0959094	0.483828	Unvaccinated	78.4585	51.6172	90.4091
348	0.216633	0.096518	0.486229	Unvaccinated	78.3367	51.3771	90.3482
349	0.217862	0.0971203	0.488711	Unvaccinated	78.2138	51.1289	90.288
350	0.219102	0.0977156	0.491281	Unvaccinated	78.0898	50.8719	90.2284
351	0.220354	0.0983028	0.493941	Unvaccinated	77.9646	50.6059	90.1697
352	0.221617	0.0988812	0.496696	Unvaccinated	77.8383	50.3304	90.1119
353	0.222891	0.0994498	0.499552	Unvaccinated	77.7109	50.0448	90.055
354	0.224176	0.100008	0.502512	Unvaccinated	77.5824	49.7488	89.9992
355	0.225474	0.100554	0.505583	Unvaccinated	77.4526	49.4417	89.9446
356	0.226782	0.101087	0.50877	Unvaccinated	77.3218	49.123	89.8913
357	0.228102	0.101607	0.512077	Unvaccinated	77.1898	48.7923	89.8393
358	0.229434	0.102112	0.515511	Unvaccinated	77.0566	48.4489	89.7888
359	0.230776	0.102601	0.519077	Unvaccinated	76.9224	48.0923	89.7399
360	0.232131	0.103073	0.522782	Unvaccinated	76.7869	47.7218	89.6927
361	0.233497	0.103527	0.526631	Unvaccinated	76.6503	47.3369	89.6473
362	0.234874	0.103963	0.530631	Unvaccinated	76.5126	46.9369	89.6037
363	0.236263	0.104378	0.534788	Unvaccinated	76.3737	46.5212	89.5622
364	0.237664	0.104773	0.539109	Unvaccinated	76.2336	46.0891	89.5227
365	0.239075	0.105145	0.543601	Unvaccinated	76.0925	45.6399	89.4855
366	0.240498	0.105494	0.54827	Unvaccinated	75.9502	45.173	89.4506
367	0.241933	0.10582	0.553124	Unvaccinated	75.8067	44.6876	89.418
368	0.243378	0.10612	0.558171	Unvaccinated	75.6622	44.1829	89.388
369	0.244835	0.106394	0.563417	Unvaccinated	75.5165	43.6583	89.3606
370	0.246303	0.106641	0.568872	Unvaccinated	75.3697	43.1128	89.3359
371	0.247781	0.10686	0.574542	Unvaccinated	75.2219	42.5458	89.314
372	0.249271	0.10705	0.580436	Unvaccinated	75.0729	41.9564	89.295
373	0.250771	0.107211	0.586563	Unvaccinated	74.9229	41.3437	89.2789
374	0.252283	0.107342	0.592931	Unvaccinated	74.7717	40.7069	89.2658
375	0.253805	0.107442	0.59955	Unvaccinated	74.6195	40.045	89.2558
376	0.255337	0.10751	0.606429	Unvaccinated	74.4663	39.3571	89.249
377	0.25688	0.107545	0.613577	Unvaccinated	74.312	38.6423	89.2455
378	0.258434	0.107548	0.621004	Unvaccinated	74.1566	37.8996	89.2452
379	0.259997	0.107517	0.628721	Unvaccinated	74.0003	37.1279	89.2483
380	0.26157	0.107453	0.636737	Unvaccinated	73.843	36.3263	89.2547
83	0.360271	0.263207	0.493128	No prior infection, BNT162b2	63.9729	50.6872	73.6793
84	0.359678	0.263025	0.491847	No prior infection, BNT162b2	64.0322	50.8153	73.6975
85	0.359086	0.262841	0.490573	No prior infection, BNT162b2	64.0914	50.9427	73.7159
86	0.358496	0.262656	0.489306	No prior infection, BNT162b2	64.1504	51.0694	73.7344
87	0.357906	0.262469	0.488046	No prior infection, BNT162b2	64.2094	51.1954	73.7531
88	0.357319	0.262281	0.486793	No prior infection, BNT162b2	64.2681	51.3207	73.7719
89	0.356732	0.262091	0.485547	No prior infection, BNT162b2	64.3268	51.4453	73.7909
90	0.356147	0.2619	0.484309	No prior infection, BNT162b2	64.3853	51.5691	73.81
91	0.355562	0.261707	0.483077	No prior infection, BNT162b2	64.4438	51.6923	73.8293
92	0.35498	0.261513	0.481852	No prior infection, BNT162b2	64.502	51.8148	73.8487
93	0.354398	0.261317	0.480635	No prior infection, BNT162b2	64.5602	51.9365	73.8683
94	0.353818	0.26112	0.479424	No prior infection, BNT162b2	64.6182	52.0576	73.888
95	0.353239	0.260922	0.47822	No prior infection, BNT162b2	64.6761	52.178	73.9078
96	0.352662	0.260722	0.477023	No prior infection, BNT162b2	64.7338	52.2977	73.9278
97	0.352085	0.260521	0.475833	No prior infection, BNT162b2	64.7915	52.4167	73.9479
98	0.351511	0.260318	0.474649	No prior infection, BNT162b2	64.8489	52.5351	73.9682
99	0.350937	0.260114	0.473473	No prior infection, BNT162b2	64.9063	52.6527	73.9886
100	0.350365	0.259908	0.472303	No prior infection, BNT162b2	64.9635	52.7697	74.0092
101	0.349794	0.259702	0.47114	No prior infection, BNT162b2	65.0206	52.886	74.0298
102	0.349225	0.259494	0.469984	No prior infection, BNT162b2	65.0775	53.0016	74.0506
103	0.348657	0.259284	0.468835	No prior infection, BNT162b2	65.1343	53.1165	74.0716
104	0.34809	0.259074	0.467692	No prior infection, BNT162b2	65.191	53.2308	74.0926
105	0.347525	0.258862	0.466556	No prior infection, BNT162b2	65.2475	53.3444	74.1138
106	0.346961	0.258649	0.465427	No prior infection, BNT162b2	65.3039	53.4573	74.1351
107	0.346399	0.258434	0.464304	No prior infection, BNT162b2	65.3601	53.5696	74.1566
108	0.345838	0.258218	0.463188	No prior infection, BNT162b2	65.4162	53.6812	74.1782
109	0.345278	0.258002	0.462078	No prior infection, BNT162b2	65.4722	53.7922	74.1998
110	0.34472	0.257783	0.460975	No prior infection, BNT162b2	65.528	53.9025	74.2217
111	0.344163	0.257564	0.459878	No prior infection, BNT162b2	65.5837	54.0122	74.2436
112	0.343607	0.257343	0.458788	No prior infection, BNT162b2	65.6393	54.1212	74.2657
113	0.343053	0.257122	0.457704	No prior infection, BNT162b2	65.6947	54.2296	74.2878
114	0.342501	0.256899	0.456627	No prior infection, BNT162b2	65.7499	54.3373	74.3101
115	0.34195	0.256675	0.455556	No prior infection, BNT162b2	65.805	54.4444	74.3325
116	0.3414	0.256449	0.454491	No prior infection, BNT162b2	65.86	54.5509	74.3551
117	0.340852	0.256223	0.453433	No prior infection, BNT162b2	65.9148	54.6567	74.3777
118	0.340305	0.255995	0.452381	No prior infection, BNT162b2	65.9695	54.7619	74.4005
119	0.33976	0.255767	0.451336	No prior infection, BNT162b2	66.024	54.8664	74.4233
120	0.339216	0.255537	0.450296	No prior infection, BNT162b2	66.0784	54.9704	74.4463
121	0.338674	0.255306	0.449263	No prior infection, BNT162b2	66.1326	55.0737	74.4694
122	0.338133	0.255075	0.448237	No prior infection, BNT162b2	66.1867	55.1763	74.4925
123	0.337593	0.254842	0.447216	No prior infection, BNT162b2	66.2407	55.2784	74.5158
124	0.337055	0.254608	0.446201	No prior infection, BNT162b2	66.2945	55.3799	74.5392
125	0.336519	0.254373	0.445193	No prior infection, BNT162b2	66.3481	55.4807	74.5627
126	0.335984	0.254137	0.44419	No prior infection, BNT162b2	66.4016	55.581	74.5863
127	0.33545	0.2539	0.443194	No prior infection, BNT162b2	66.455	55.6806	74.61
128	0.334918	0.253662	0.442204	No prior infection, BNT162b2	66.5082	55.7796	74.6338
129	0.334388	0.253423	0.44122	No prior infection, BNT162b2	66.5612	55.878	74.6577
130	0.333859	0.253183	0.440241	No prior infection, BNT162b2	66.6141	55.9759	74.6817
131	0.333331	0.252942	0.439269	No prior infection, BNT162b2	66.6669	56.0731	74.7058
132	0.332805	0.2527	0.438302	No prior infection, BNT162b2	66.7195	56.1698	74.73
133	0.33228	0.252457	0.437342	No prior infection, BNT162b2	66.772	56.2658	74.7543
134	0.331757	0.252214	0.436387	No prior infection, BNT162b2	66.8243	56.3613	74.7786
135	0.331236	0.251969	0.435438	No prior infection, BNT162b2	66.8764	56.4562	74.8031
136	0.330715	0.251724	0.434495	No prior infection, BNT162b2	66.9285	56.5505	74.8276
137	0.330197	0.251477	0.433558	No prior infection, BNT162b2	66.9803	56.6442	74.8523
138	0.32968	0.25123	0.432626	No prior infection, BNT162b2	67.032	56.7374	74.877
139	0.329164	0.250982	0.4317	No prior infection, BNT162b2	67.0836	56.83	74.9018
140	0.32865	0.250733	0.43078	No prior infection, BNT162b2	67.135	56.922	74.9267
141	0.328138	0.250484	0.429866	No prior infection, BNT162b2	67.1862	57.0134	74.9516
142	0.327627	0.250233	0.428957	No prior infection, BNT162b2	67.2373	57.1043	74.9767
143	0.327118	0.249982	0.428054	No prior infection, BNT162b2	67.2882	57.1946	75.0018
144	0.32661	0.24973	0.427156	No prior infection, BNT162b2	67.339	57.2844	75.027
145	0.326103	0.249478	0.426265	No prior infection, BNT162b2	67.3897	57.3735	75.0522
146	0.325599	0.249224	0.425378	No prior infection, BNT162b2	67.4401	57.4622	75.0776
147	0.325096	0.24897	0.424497	No prior infection, BNT162b2	67.4904	57.5503	75.103
148	0.324594	0.248715	0.423622	No prior infection, BNT162b2	67.5406	57.6378	75.1285
149	0.324094	0.24846	0.422752	No prior infection, BNT162b2	67.5906	57.7248	75.154
150	0.323595	0.248204	0.421887	No prior infection, BNT162b2	67.6405	57.8113	75.1796
151	0.323099	0.247947	0.421028	No prior infection, BNT162b2	67.6901	57.8972	75.2053
152	0.322603	0.24769	0.420174	No prior infection, BNT162b2	67.7397	57.9826	75.231
153	0.322109	0.247431	0.419326	No prior infection, BNT162b2	67.7891	58.0674	75.2569
154	0.321617	0.247173	0.418483	No prior infection, BNT162b2	67.8383	58.1517	75.2827
155	0.321127	0.246914	0.417645	No prior infection, BNT162b2	67.8873	58.2355	75.3086
156	0.320638	0.246654	0.416813	No prior infection, BNT162b2	67.9362	58.3187	75.3346
157	0.32015	0.246393	0.415986	No prior infection, BNT162b2	67.985	58.4014	75.3607
158	0.319664	0.246133	0.415164	No prior infection, BNT162b2	68.0336	58.4836	75.3867
159	0.31918	0.245871	0.414347	No prior infection, BNT162b2	68.082	58.5653	75.4129
160	0.318698	0.245609	0.413536	No prior infection, BNT162b2	68.1302	58.6464	75.4391
161	0.318217	0.245347	0.412729	No prior infection, BNT162b2	68.1783	58.7271	75.4653
162	0.317737	0.245084	0.411928	No prior infection, BNT162b2	68.2263	58.8072	75.4916
163	0.317259	0.244821	0.411132	No prior infection, BNT162b2	68.2741	58.8868	75.5179
164	0.316783	0.244557	0.410341	No prior infection, BNT162b2	68.3217	58.9659	75.5443
165	0.316309	0.244293	0.409555	No prior infection, BNT162b2	68.3691	59.0445	75.5707
166	0.315836	0.244028	0.408774	No prior infection, BNT162b2	68.4164	59.1226	75.5972
167	0.315364	0.243763	0.407998	No prior infection, BNT162b2	68.4636	59.2002	75.6237
168	0.314895	0.243497	0.407227	No prior infection, BNT162b2	68.5105	59.2773	75.6503
169	0.314427	0.243232	0.40646	No prior infection, BNT162b2	68.5573	59.354	75.6768
170	0.31396	0.242965	0.405699	No prior infection, BNT162b2	68.604	59.4301	75.7035
171	0.313495	0.242699	0.404943	No prior infection, BNT162b2	68.6505	59.5057	75.7301
172	0.313032	0.242432	0.404191	No prior infection, BNT162b2	68.6968	59.5809	75.7568
173	0.31257	0.242165	0.403445	No prior infection, BNT162b2	68.743	59.6555	75.7835
174	0.31211	0.241897	0.402703	No prior infection, BNT162b2	68.789	59.7297	75.8103
175	0.311652	0.24163	0.401966	No prior infection, BNT162b2	68.8348	59.8034	75.837
176	0.311195	0.241362	0.401233	No prior infection, BNT162b2	68.8805	59.8767	75.8638
177	0.31074	0.241093	0.400505	No prior infection, BNT162b2	68.926	59.9495	75.8907
178	0.310286	0.240825	0.399782	No prior infection, BNT162b2	68.9714	60.0218	75.9175
179	0.309834	0.240556	0.399064	No prior infection, BNT162b2	69.0166	60.0936	75.9444
180	0.309384	0.240287	0.39835	No prior infection, BNT162b2	69.0616	60.165	75.9713
181	0.308935	0.240017	0.397641	No prior infection, BNT162b2	69.1065	60.2359	75.9983
182	0.308488	0.239748	0.396936	No prior infection, BNT162b2	69.1512	60.3064	76.0252
183	0.308042	0.239478	0.396236	No prior infection, BNT162b2	69.1958	60.3764	76.0522
184	0.307598	0.239208	0.39554	No prior infection, BNT162b2	69.2402	60.446	76.0792
185	0.307156	0.238938	0.394849	No prior infection, BNT162b2	69.2844	60.5151	76.1062
186	0.306715	0.238668	0.394163	No prior infection, BNT162b2	69.3285	60.5837	76.1332
187	0.306276	0.238398	0.39348	No prior infection, BNT162b2	69.3724	60.652	76.1602
188	0.305838	0.238127	0.392802	No prior infection, BNT162b2	69.4162	60.7198	76.1873
189	0.305402	0.237857	0.392129	No prior infection, BNT162b2	69.4598	60.7871	76.2143
190	0.304968	0.237586	0.39146	No prior infection, BNT162b2	69.5032	60.854	76.2414
191	0.304535	0.237315	0.390795	No prior infection, BNT162b2	69.5465	60.9205	76.2685
192	0.304104	0.237044	0.390134	No prior infection, BNT162b2	69.5896	60.9866	76.2956
193	0.303674	0.236773	0.389478	No prior infection, BNT162b2	69.6326	61.0522	76.3227
194	0.303246	0.236502	0.388826	No prior infection, BNT162b2	69.6754	61.1174	76.3498
195	0.30282	0.236231	0.388178	No prior infection, BNT162b2	69.718	61.1822	76.3769
196	0.302395	0.23596	0.387534	No prior infection, BNT162b2	69.7605	61.2466	76.404
197	0.301972	0.235689	0.386895	No prior infection, BNT162b2	69.8028	61.3105	76.4311
198	0.30155	0.235418	0.386259	No prior infection, BNT162b2	69.845	61.3741	76.4582
199	0.30113	0.235147	0.385628	No prior infection, BNT162b2	69.887	61.4372	76.4853
200	0.300712	0.234876	0.385001	No prior infection, BNT162b2	69.9288	61.4999	76.5124
201	0.300295	0.234605	0.384378	No prior infection, BNT162b2	69.9705	61.5622	76.5395
202	0.299879	0.234334	0.383758	No prior infection, BNT162b2	70.0121	61.6242	76.5666
203	0.299465	0.234063	0.383143	No prior infection, BNT162b2	70.0535	61.6857	76.5937
204	0.299053	0.233792	0.382532	No prior infection, BNT162b2	70.0947	61.7468	76.6208
205	0.298643	0.233521	0.381925	No prior infection, BNT162b2	70.1357	61.8075	76.6479
206	0.298234	0.23325	0.381321	No prior infection, BNT162b2	70.1766	61.8679	76.675
207	0.297826	0.232979	0.380722	No prior infection, BNT162b2	70.2174	61.9278	76.7021
208	0.29742	0.232709	0.380126	No prior infection, BNT162b2	70.258	61.9874	76.7291
209	0.297016	0.232438	0.379534	No prior infection, BNT162b2	70.2984	62.0466	76.7562
210	0.296613	0.232168	0.378946	No prior infection, BNT162b2	70.3387	62.1054	76.7832
211	0.296212	0.231898	0.378362	No prior infection, BNT162b2	70.3788	62.1638	76.8102
212	0.295812	0.231627	0.377782	No prior infection, BNT162b2	70.4188	62.2218	76.8373
213	0.295413	0.231357	0.377205	No prior infection, BNT162b2	70.4587	62.2795	76.8643
214	0.295017	0.231087	0.376632	No prior infection, BNT162b2	70.4983	62.3368	76.8913
215	0.294621	0.230818	0.376062	No prior infection, BNT162b2	70.5379	62.3938	76.9182
216	0.294228	0.230548	0.375496	No prior infection, BNT162b2	70.5772	62.4504	76.9452
217	0.293836	0.230279	0.374934	No prior infection, BNT162b2	70.6164	62.5066	76.9721
218	0.293445	0.230009	0.374376	No prior infection, BNT162b2	70.6555	62.5624	76.9991
219	0.293056	0.22974	0.373821	No prior infection, BNT162b2	70.6944	62.6179	77.026
220	0.292668	0.229472	0.373269	No prior infection, BNT162b2	70.7332	62.6731	77.0528
221	0.292282	0.229203	0.372722	No prior infection, BNT162b2	70.7718	62.7278	77.0797
222	0.291898	0.228935	0.372177	No prior infection, BNT162b2	70.8102	62.7823	77.1065
223	0.291515	0.228667	0.371637	No prior infection, BNT162b2	70.8485	62.8363	77.1333
224	0.291134	0.228399	0.3711	No prior infection, BNT162b2	70.8866	62.89	77.1601
225	0.290754	0.228132	0.370566	No prior infection, BNT162b2	70.9246	62.9434	77.1868
226	0.290376	0.227864	0.370036	No prior infection, BNT162b2	70.9624	62.9964	77.2136
227	0.289999	0.227598	0.369509	No prior infection, BNT162b2	71.0001	63.0491	77.2402
228	0.289624	0.227331	0.368986	No prior infection, BNT162b2	71.0376	63.1014	77.2669
229	0.28925	0.227065	0.368466	No prior infection, BNT162b2	71.075	63.1534	77.2935
230	0.288878	0.226799	0.36795	No prior infection, BNT162b2	71.1122	63.205	77.3201
231	0.288508	0.226534	0.367437	No prior infection, BNT162b2	71.1492	63.2563	77.3466
232	0.288139	0.226269	0.366927	No prior infection, BNT162b2	71.1861	63.3073	77.3731
233	0.287772	0.226004	0.366421	No prior infection, BNT162b2	71.2228	63.3579	77.3996
234	0.287406	0.22574	0.365918	No prior infection, BNT162b2	71.2594	63.4082	77.426
235	0.287042	0.225476	0.365419	No prior infection, BNT162b2	71.2958	63.4581	77.4524
236	0.28668	0.225213	0.364923	No prior infection, BNT162b2	71.332	63.5077	77.4787
237	0.286319	0.22495	0.36443	No prior infection, BNT162b2	71.3681	63.557	77.505
238	0.285959	0.224687	0.363941	No prior infection, BNT162b2	71.4041	63.6059	77.5313
239	0.285602	0.224425	0.363454	No prior infection, BNT162b2	71.4398	63.6546	77.5575
240	0.285245	0.224164	0.362971	No prior infection, BNT162b2	71.4755	63.7029	77.5836
241	0.284891	0.223902	0.362492	No prior infection, BNT162b2	71.5109	63.7508	77.6098
242	0.284538	0.223642	0.362015	No prior infection, BNT162b2	71.5462	63.7985	77.6358
243	0.284186	0.223382	0.361542	No prior infection, BNT162b2	71.5814	63.8458	77.6618
244	0.283837	0.223122	0.361072	No prior infection, BNT162b2	71.6163	63.8928	77.6878
245	0.283488	0.222863	0.360605	No prior infection, BNT162b2	71.6512	63.9395	77.7137
246	0.283141	0.222604	0.360141	No prior infection, BNT162b2	71.6859	63.9859	77.7396
247	0.282796	0.222346	0.359681	No prior infection, BNT162b2	71.7204	64.0319	77.7654
248	0.282453	0.222089	0.359223	No prior infection, BNT162b2	71.7547	64.0777	77.7911
249	0.28211	0.221832	0.358769	No prior infection, BNT162b2	71.789	64.1231	77.8168
250	0.28177	0.221575	0.358318	No prior infection, BNT162b2	71.823	64.1682	77.8425
251	0.281431	0.221319	0.357869	No prior infection, BNT162b2	71.8569	64.2131	77.8681
252	0.281093	0.221064	0.357424	No prior infection, BNT162b2	71.8907	64.2576	77.8936
253	0.280757	0.220809	0.356982	No prior infection, BNT162b2	71.9243	64.3018	77.9191
254	0.280423	0.220555	0.356542	No prior infection, BNT162b2	71.9577	64.3458	77.9445
255	0.28009	0.220301	0.356106	No prior infection, BNT162b2	71.991	64.3894	77.9699
256	0.279759	0.220048	0.355672	No prior infection, BNT162b2	72.0241	64.4328	77.9952
257	0.279429	0.219795	0.355242	No prior infection, BNT162b2	72.0571	64.4758	78.0205
258	0.2791	0.219543	0.354814	No prior infection, BNT162b2	72.09	64.5186	78.0457
259	0.278773	0.219291	0.354389	No prior infection, BNT162b2	72.1227	64.5611	78.0709
260	0.278448	0.219041	0.353968	No prior infection, BNT162b2	72.1552	64.6032	78.0959
261	0.278124	0.21879	0.353548	No prior infection, BNT162b2	72.1876	64.6452	78.121
262	0.277802	0.218541	0.353132	No prior infection, BNT162b2	72.2198	64.6868	78.1459
263	0.277481	0.218291	0.352719	No prior infection, BNT162b2	72.2519	64.7281	78.1709
264	0.277161	0.218043	0.352308	No prior infection, BNT162b2	72.2839	64.7692	78.1957
265	0.276843	0.217795	0.351901	No prior infection, BNT162b2	72.3157	64.8099	78.2205
266	0.276527	0.217548	0.351496	No prior infection, BNT162b2	72.3473	64.8504	78.2452
267	0.276212	0.217301	0.351093	No prior infection, BNT162b2	72.3788	64.8907	78.2699
268	0.275898	0.217055	0.350694	No prior infection, BNT162b2	72.4102	64.9306	78.2945
269	0.275586	0.21681	0.350297	No prior infection, BNT162b2	72.4414	64.9703	78.319
270	0.275276	0.216565	0.349903	No prior infection, BNT162b2	72.4724	65.0097	78.3435
271	0.274967	0.216321	0.349511	No prior infection, BNT162b2	72.5033	65.0489	78.3679
272	0.274659	0.216078	0.349122	No prior infection, BNT162b2	72.5341	65.0878	78.3922
273	0.274353	0.215835	0.348736	No prior infection, BNT162b2	72.5647	65.1264	78.4165
274	0.274048	0.215593	0.348353	No prior infection, BNT162b2	72.5952	65.1647	78.4407
275	0.273745	0.215352	0.347972	No prior infection, BNT162b2	72.6255	65.2028	78.4648
276	0.273443	0.215111	0.347594	No prior infection, BNT162b2	72.6557	65.2406	78.4889
277	0.273143	0.214871	0.347218	No prior infection, BNT162b2	72.6857	65.2782	78.5129
278	0.272844	0.214631	0.346845	No prior infection, BNT162b2	72.7156	65.3155	78.5369
279	0.272546	0.214393	0.346474	No prior infection, BNT162b2	72.7454	65.3526	78.5607
280	0.27225	0.214155	0.346106	No prior infection, BNT162b2	72.775	65.3894	78.5845
281	0.271955	0.213917	0.34574	No prior infection, BNT162b2	72.8045	65.426	78.6083
282	0.271662	0.21368	0.345377	No prior infection, BNT162b2	72.8338	65.4623	78.632
283	0.27137	0.213444	0.345016	No prior infection, BNT162b2	72.863	65.4984	78.6556
284	0.271079	0.213209	0.344657	No prior infection, BNT162b2	72.8921	65.5343	78.6791
285	0.27079	0.212974	0.344301	No prior infection, BNT162b2	72.921	65.5699	78.7026
286	0.270502	0.21274	0.343948	No prior infection, BNT162b2	72.9498	65.6052	78.726
287	0.270216	0.212506	0.343597	No prior infection, BNT162b2	72.9784	65.6403	78.7494
288	0.269931	0.212274	0.343248	No prior infection, BNT162b2	73.0069	65.6752	78.7726
289	0.269647	0.212042	0.342901	No prior infection, BNT162b2	73.0353	65.7099	78.7958
290	0.269364	0.21181	0.342557	No prior infection, BNT162b2	73.0636	65.7443	78.819
291	0.269083	0.21158	0.342215	No prior infection, BNT162b2	73.0917	65.7785	78.842
292	0.268803	0.21135	0.341875	No prior infection, BNT162b2	73.1197	65.8125	78.865
293	0.268525	0.21112	0.341538	No prior infection, BNT162b2	73.1475	65.8462	78.888
294	0.268248	0.210891	0.341203	No prior infection, BNT162b2	73.1752	65.8797	78.9109
295	0.267972	0.210663	0.34087	No prior infection, BNT162b2	73.2028	65.913	78.9337
296	0.267697	0.210436	0.340539	No prior infection, BNT162b2	73.2303	65.9461	78.9564
297	0.267424	0.21021	0.340211	No prior infection, BNT162b2	73.2576	65.9789	78.979
298	0.267152	0.209984	0.339884	No prior infection, BNT162b2	73.2848	66.0116	79.0016
299	0.266881	0.209758	0.33956	No prior infection, BNT162b2	73.3119	66.044	79.0242
300	0.266612	0.209534	0.339238	No prior infection, BNT162b2	73.3388	66.0762	79.0466
301	0.266344	0.20931	0.338918	No prior infection, BNT162b2	73.3656	66.1082	79.069
302	0.266077	0.209087	0.3386	No prior infection, BNT162b2	73.3923	66.14	79.0913
303	0.265811	0.208864	0.338285	No prior infection, BNT162b2	73.4189	66.1715	79.1136
304	0.265547	0.208642	0.337971	No prior infection, BNT162b2	73.4453	66.2029	79.1358
305	0.265283	0.208421	0.33766	No prior infection, BNT162b2	73.4717	66.234	79.1579
306	0.265022	0.2082	0.33735	No prior infection, BNT162b2	73.4978	66.265	79.18
307	0.264761	0.207981	0.337042	No prior infection, BNT162b2	73.5239	66.2958	79.2019
308	0.264501	0.207762	0.336737	No prior infection, BNT162b2	73.5499	66.3263	79.2238
309	0.264243	0.207543	0.336433	No prior infection, BNT162b2	73.5757	66.3567	79.2457
310	0.263986	0.207325	0.336132	No prior infection, BNT162b2	73.6014	66.3868	79.2675
311	0.26373	0.207108	0.335832	No prior infection, BNT162b2	73.627	66.4168	79.2892
312	0.263476	0.206892	0.335535	No prior infection, BNT162b2	73.6524	66.4465	79.3108
313	0.263222	0.206676	0.335239	No prior infection, BNT162b2	73.6778	66.4761	79.3324
314	0.26297	0.206461	0.334945	No prior infection, BNT162b2	73.703	66.5055	79.3539
315	0.262719	0.206247	0.334654	No prior infection, BNT162b2	73.7281	66.5346	79.3753
316	0.262469	0.206033	0.334364	No prior infection, BNT162b2	73.7531	66.5636	79.3967
317	0.26222	0.20582	0.334076	No prior infection, BNT162b2	73.778	66.5924	79.418
318	0.261973	0.205608	0.333789	No prior infection, BNT162b2	73.8027	66.6211	79.4392
319	0.261727	0.205397	0.333505	No prior infection, BNT162b2	73.8273	66.6495	79.4603
320	0.261481	0.205186	0.333223	No prior infection, BNT162b2	73.8519	66.6777	79.4814
321	0.261237	0.204976	0.332942	No prior infection, BNT162b2	73.8763	66.7058	79.5024
322	0.260995	0.204766	0.332663	No prior infection, BNT162b2	73.9005	66.7337	79.5234
323	0.260753	0.204557	0.332386	No prior infection, BNT162b2	73.9247	66.7614	79.5443
324	0.260512	0.204349	0.332111	No prior infection, BNT162b2	73.9488	66.7889	79.5651
325	0.260273	0.204142	0.331837	No prior infection, BNT162b2	73.9727	66.8163	79.5858
326	0.260034	0.203935	0.331566	No prior infection, BNT162b2	73.9966	66.8434	79.6065
327	0.259797	0.203729	0.331296	No prior infection, BNT162b2	74.0203	66.8704	79.6271
328	0.259561	0.203524	0.331027	No prior infection, BNT162b2	74.0439	66.8973	79.6476
329	0.259326	0.203319	0.330761	No prior infection, BNT162b2	74.0674	66.9239	79.6681
330	0.259092	0.203115	0.330496	No prior infection, BNT162b2	74.0908	66.9504	79.6885
331	0.258859	0.202912	0.330233	No prior infection, BNT162b2	74.1141	66.9767	79.7088
332	0.258627	0.202709	0.329971	No prior infection, BNT162b2	74.1373	67.0029	79.7291
333	0.258397	0.202507	0.329712	No prior infection, BNT162b2	74.1603	67.0288	79.7493
334	0.258167	0.202306	0.329453	No prior infection, BNT162b2	74.1833	67.0547	79.7694
335	0.257939	0.202105	0.329197	No prior infection, BNT162b2	74.2061	67.0803	79.7895
336	0.257711	0.201905	0.328942	No prior infection, BNT162b2	74.2289	67.1058	79.8095
337	0.257485	0.201706	0.328689	No prior infection, BNT162b2	74.2515	67.1311	79.8294
338	0.25726	0.201507	0.328437	No prior infection, BNT162b2	74.274	67.1563	79.8493
339	0.257035	0.20131	0.328187	No prior infection, BNT162b2	74.2965	67.1813	79.869
340	0.256812	0.201112	0.327938	No prior infection, BNT162b2	74.3188	67.2062	79.8888
341	0.25659	0.200916	0.327692	No prior infection, BNT162b2	74.341	67.2308	79.9084
342	0.256369	0.20072	0.327446	No prior infection, BNT162b2	74.3631	67.2554	79.928
343	0.256149	0.200525	0.327203	No prior infection, BNT162b2	74.3851	67.2797	79.9475
344	0.25593	0.200331	0.326961	No prior infection, BNT162b2	74.407	67.3039	79.9669
345	0.255713	0.200137	0.32672	No prior infection, BNT162b2	74.4287	67.328	79.9863
346	0.255496	0.199945	0.326481	No prior infection, BNT162b2	74.4504	67.3519	80.0055
347	0.25528	0.199753	0.326244	No prior infection, BNT162b2	74.472	67.3756	80.0247
348	0.255066	0.199561	0.326008	No prior infection, BNT162b2	74.4934	67.3992	80.0439
349	0.254852	0.19937	0.325774	No prior infection, BNT162b2	74.5148	67.4226	80.063
350	0.25464	0.199181	0.325542	No prior infection, BNT162b2	74.536	67.4458	80.0819
351	0.254429	0.198991	0.325311	No prior infection, BNT162b2	74.5571	67.4689	80.1009
352	0.254218	0.198803	0.325081	No prior infection, BNT162b2	74.5782	67.4919	80.1197
353	0.254009	0.198615	0.324853	No prior infection, BNT162b2	74.5991	67.5147	80.1385
354	0.253801	0.198428	0.324627	No prior infection, BNT162b2	74.6199	67.5373	80.1572
355	0.253594	0.198242	0.324402	No prior infection, BNT162b2	74.6406	67.5598	80.1758
356	0.253388	0.198056	0.324178	No prior infection, BNT162b2	74.6612	67.5822	80.1944
357	0.253183	0.197872	0.323956	No prior infection, BNT162b2	74.6817	67.6044	80.2128
358	0.252979	0.197688	0.323736	No prior infection, BNT162b2	74.7021	67.6264	80.2312
359	0.252777	0.197504	0.323517	No prior infection, BNT162b2	74.7223	67.6483	80.2496
360	0.252575	0.197322	0.323299	No prior infection, BNT162b2	74.7425	67.6701	80.2678
361	0.252374	0.19714	0.323083	No prior infection, BNT162b2	74.7626	67.6917	80.286
362	0.252174	0.196959	0.322869	No prior infection, BNT162b2	74.7826	67.7131	80.3041
363	0.251976	0.196779	0.322656	No prior infection, BNT162b2	74.8024	67.7344	80.3221
364	0.251778	0.196599	0.322444	No prior infection, BNT162b2	74.8222	67.7556	80.3401
365	0.251582	0.19642	0.322234	No prior infection, BNT162b2	74.8418	67.7766	80.358
366	0.251386	0.196242	0.322025	No prior infection, BNT162b2	74.8614	67.7975	80.3758
367	0.251192	0.196065	0.321818	No prior infection, BNT162b2	74.8808	67.8182	80.3935
368	0.250998	0.195888	0.321612	No prior infection, BNT162b2	74.9002	67.8388	80.4112
369	0.250806	0.195713	0.321407	No prior infection, BNT162b2	74.9194	67.8593	80.4287
370	0.250614	0.195538	0.321204	No prior infection, BNT162b2	74.9386	67.8796	80.4462
371	0.250424	0.195363	0.321003	No prior infection, BNT162b2	74.9576	67.8997	80.4637
372	0.250235	0.19519	0.320802	No prior infection, BNT162b2	74.9765	67.9198	80.481
373	0.250046	0.195017	0.320604	No prior infection, BNT162b2	74.9954	67.9396	80.4983
374	0.249859	0.194845	0.320406	No prior infection, BNT162b2	75.0141	67.9594	80.5155
375	0.249673	0.194674	0.32021	No prior infection, BNT162b2	75.0327	67.979	80.5326
376	0.249488	0.194503	0.320016	No prior infection, BNT162b2	75.0512	67.9984	80.5497
377	0.249304	0.194334	0.319822	No prior infection, BNT162b2	75.0696	68.0178	80.5666
378	0.249121	0.194165	0.319631	No prior infection, BNT162b2	75.0879	68.0369	80.5835
379	0.248939	0.193997	0.31944	No prior infection, BNT162b2	75.1061	68.056	80.6003
380	0.248758	0.19383	0.319251	No prior infection, BNT162b2	75.1242	68.0749	80.617
381	0.248578	0.193663	0.319063	No prior infection, BNT162b2	75.1422	68.0937	80.6337
382	0.248399	0.193497	0.318877	No prior infection, BNT162b2	75.1601	68.1123	80.6503
383	0.248221	0.193333	0.318692	No prior infection, BNT162b2	75.1779	68.1308	80.6667
384	0.248044	0.193168	0.318509	No prior infection, BNT162b2	75.1956	68.1491	80.6832
385	0.247868	0.193005	0.318326	No prior infection, BNT162b2	75.2132	68.1674	80.6995
386	0.247693	0.192843	0.318146	No prior infection, BNT162b2	75.2307	68.1854	80.7157
387	0.24752	0.192681	0.317966	No prior infection, BNT162b2	75.248	68.2034	80.7319
388	0.247347	0.19252	0.317788	No prior infection, BNT162b2	75.2653	68.2212	80.748
389	0.247175	0.19236	0.317611	No prior infection, BNT162b2	75.2825	68.2389	80.764
390	0.247005	0.192201	0.317436	No prior infection, BNT162b2	75.2995	68.2564	80.7799
391	0.246835	0.192042	0.317262	No prior infection, BNT162b2	75.3165	68.2738	80.7958
392	0.246667	0.191885	0.317089	No prior infection, BNT162b2	75.3333	68.2911	80.8115
393	0.246499	0.191728	0.316917	No prior infection, BNT162b2	75.3501	68.3083	80.8272
394	0.246333	0.191572	0.316747	No prior infection, BNT162b2	75.3667	68.3253	80.8428
395	0.246167	0.191417	0.316579	No prior infection, BNT162b2	75.3833	68.3421	80.8583
396	0.246003	0.191262	0.316411	No prior infection, BNT162b2	75.3997	68.3589	80.8738
397	0.24584	0.191109	0.316245	No prior infection, BNT162b2	75.416	68.3755	80.8891
398	0.245677	0.190956	0.31608	No prior infection, BNT162b2	75.4323	68.392	80.9044
399	0.245516	0.190804	0.315917	No prior infection, BNT162b2	75.4484	68.4083	80.9196
400	0.245356	0.190653	0.315754	No prior infection, BNT162b2	75.4644	68.4246	80.9347
401	0.245197	0.190503	0.315593	No prior infection, BNT162b2	75.4803	68.4407	80.9497
402	0.245039	0.190354	0.315434	No prior infection, BNT162b2	75.4961	68.4566	80.9646
403	0.244881	0.190205	0.315275	No prior infection, BNT162b2	75.5119	68.4725	80.9795
404	0.244725	0.190057	0.315118	No prior infection, BNT162b2	75.5275	68.4882	80.9943
405	0.24457	0.18991	0.314962	No prior infection, BNT162b2	75.543	68.5038	81.009
406	0.244416	0.189764	0.314808	No prior infection, BNT162b2	75.5584	68.5192	81.0236
407	0.244263	0.189619	0.314655	No prior infection, BNT162b2	75.5737	68.5345	81.0381
408	0.244111	0.189475	0.314503	No prior infection, BNT162b2	75.5889	68.5497	81.0525
409	0.24396	0.189331	0.314352	No prior infection, BNT162b2	75.604	68.5648	81.0669
410	0.24381	0.189189	0.314202	No prior infection, BNT162b2	75.619	68.5798	81.0811
411	0.243662	0.189047	0.314054	No prior infection, BNT162b2	75.6338	68.5946	81.0953
412	0.243514	0.188906	0.313907	No prior infection, BNT162b2	75.6486	68.6093	81.1094
413	0.243367	0.188766	0.313762	No prior infection, BNT162b2	75.6633	68.6238	81.1234
414	0.243221	0.188627	0.313617	No prior infection, BNT162b2	75.6779	68.6383	81.1373
415	0.243076	0.188488	0.313474	No prior infection, BNT162b2	75.6924	68.6526	81.1512
416	0.242933	0.188351	0.313332	No prior infection, BNT162b2	75.7067	68.6668	81.1649
417	0.24279	0.188214	0.313191	No prior infection, BNT162b2	75.721	68.6809	81.1786
418	0.242648	0.188078	0.313052	No prior infection, BNT162b2	75.7352	68.6948	81.1922
419	0.242508	0.187943	0.312913	No prior infection, BNT162b2	75.7492	68.7087	81.2057
420	0.242368	0.187809	0.312776	No prior infection, BNT162b2	75.7632	68.7224	81.2191
421	0.242229	0.187676	0.31264	No prior infection, BNT162b2	75.7771	68.736	81.2324
422	0.242092	0.187543	0.312505	No prior infection, BNT162b2	75.7908	68.7495	81.2457
423	0.241955	0.187412	0.312372	No prior infection, BNT162b2	75.8045	68.7628	81.2588
424	0.241819	0.187281	0.312239	No prior infection, BNT162b2	75.8181	68.7761	81.2719
425	0.241685	0.187151	0.312108	No prior infection, BNT162b2	75.8315	68.7892	81.2849
426	0.241551	0.187022	0.311978	No prior infection, BNT162b2	75.8449	68.8022	81.2978
427	0.241418	0.186894	0.311849	No prior infection, BNT162b2	75.8582	68.8151	81.3106
428	0.241287	0.186767	0.311721	No prior infection, BNT162b2	75.8713	68.8279	81.3233
429	0.241156	0.186641	0.311595	No prior infection, BNT162b2	75.8844	68.8405	81.3359
430	0.241026	0.186515	0.311469	No prior infection, BNT162b2	75.8974	68.8531	81.3485
431	0.240898	0.18639	0.311345	No prior infection, BNT162b2	75.9102	68.8655	81.361
432	0.24077	0.186266	0.311222	No prior infection, BNT162b2	75.923	68.8778	81.3734
433	0.240643	0.186143	0.311099	No prior infection, BNT162b2	75.9357	68.8901	81.3857
434	0.240517	0.186021	0.310978	No prior infection, BNT162b2	75.9483	68.9022	81.3979
435	0.240393	0.1859	0.310858	No prior infection, BNT162b2	75.9607	68.9142	81.41
436	0.240269	0.18578	0.31074	No prior infection, BNT162b2	75.9731	68.926	81.422
437	0.240146	0.18566	0.310622	No prior infection, BNT162b2	75.9854	68.9378	81.434
438	0.240024	0.185541	0.310505	No prior infection, BNT162b2	75.9976	68.9495	81.4459
439	0.239903	0.185423	0.310389	No prior infection, BNT162b2	76.0097	68.9611	81.4577
440	0.239783	0.185306	0.310274	No prior infection, BNT162b2	76.0217	68.9726	81.4694
441	0.239664	0.18519	0.310161	No prior infection, BNT162b2	76.0336	68.9839	81.481
442	0.239545	0.185074	0.310048	No prior infection, BNT162b2	76.0455	68.9952	81.4926
443	0.239428	0.18496	0.309936	No prior infection, BNT162b2	76.0572	69.0064	81.504
444	0.239312	0.184846	0.309825	No prior infection, BNT162b2	76.0688	69.0175	81.5154
445	0.239196	0.184733	0.309716	No prior infection, BNT162b2	76.0804	69.0284	81.5267
446	0.239082	0.184621	0.309607	No prior infection, BNT162b2	76.0918	69.0393	81.5379
447	0.238968	0.18451	0.309499	No prior infection, BNT162b2	76.1032	69.0501	81.549
448	0.238855	0.184399	0.309392	No prior infection, BNT162b2	76.1145	69.0608	81.5601
449	0.238743	0.18429	0.309286	No prior infection, BNT162b2	76.1257	69.0714	81.571
450	0.238632	0.184181	0.309181	No prior infection, BNT162b2	76.1368	69.0819	81.5819
451	0.238522	0.184073	0.309077	No prior infection, BNT162b2	76.1478	69.0923	81.5927
452	0.238413	0.183966	0.308974	No prior infection, BNT162b2	76.1587	69.1026	81.6034
453	0.238304	0.183859	0.308872	No prior infection, BNT162b2	76.1696	69.1128	81.6141
454	0.238197	0.183753	0.30877	No prior infection, BNT162b2	76.1803	69.123	81.6247
455	0.23809	0.183649	0.30867	No prior infection, BNT162b2	76.191	69.133	81.6351
456	0.237984	0.183545	0.30857	No prior infection, BNT162b2	76.2016	69.143	81.6455
457	0.237879	0.183441	0.308471	No prior infection, BNT162b2	76.2121	69.1529	81.6559
458	0.237775	0.183339	0.308373	No prior infection, BNT162b2	76.2225	69.1627	81.6661
459	0.237671	0.183237	0.308276	No prior infection, BNT162b2	76.2329	69.1724	81.6763
460	0.237569	0.183137	0.308179	No prior infection, BNT162b2	76.2431	69.1821	81.6863
461	0.237467	0.183037	0.308084	No prior infection, BNT162b2	76.2533	69.1916	81.6963
462	0.237366	0.182937	0.307989	No prior infection, BNT162b2	76.2634	69.2011	81.7063
463	0.237266	0.182839	0.307895	No prior infection, BNT162b2	76.2734	69.2105	81.7161
464	0.237167	0.182741	0.307802	No prior infection, BNT162b2	76.2833	69.2198	81.7259
465	0.237068	0.182644	0.307709	No prior infection, BNT162b2	76.2932	69.2291	81.7356
466	0.23697	0.182548	0.307617	No prior infection, BNT162b2	76.303	69.2383	81.7452
467	0.236873	0.182453	0.307526	No prior infection, BNT162b2	76.3127	69.2474	81.7547
468	0.236777	0.182358	0.307436	No prior infection, BNT162b2	76.3223	69.2564	81.7642
469	0.236682	0.182264	0.307346	No prior infection, BNT162b2	76.3318	69.2654	81.7736
470	0.236587	0.182171	0.307257	No prior infection, BNT162b2	76.3413	69.2743	81.7829
471	0.236493	0.182079	0.307169	No prior infection, BNT162b2	76.3507	69.2831	81.7921
472	0.2364	0.181987	0.307081	No prior infection, BNT162b2	76.36	69.2919	81.8013
473	0.236307	0.181897	0.306994	No prior infection, BNT162b2	76.3693	69.3006	81.8103
474	0.236216	0.181806	0.306908	No prior infection, BNT162b2	76.3784	69.3092	81.8194
475	0.236125	0.181717	0.306822	No prior infection, BNT162b2	76.3875	69.3178	81.8283
476	0.236034	0.181629	0.306737	No prior infection, BNT162b2	76.3966	69.3263	81.8371
477	0.235945	0.181541	0.306652	No prior infection, BNT162b2	76.4055	69.3348	81.8459
478	0.235856	0.181454	0.306568	No prior infection, BNT162b2	76.4144	69.3432	81.8546
479	0.235767	0.181367	0.306485	No prior infection, BNT162b2	76.4233	69.3515	81.8633
480	0.23568	0.181282	0.306402	No prior infection, BNT162b2	76.432	69.3598	81.8718
481	0.235593	0.181197	0.30632	No prior infection, BNT162b2	76.4407	69.368	81.8803
482	0.235507	0.181112	0.306238	No prior infection, BNT162b2	76.4493	69.3762	81.8888
483	0.235421	0.181029	0.306156	No prior infection, BNT162b2	76.4579	69.3844	81.8971
484	0.235336	0.180946	0.306075	No prior infection, BNT162b2	76.4664	69.3925	81.9054
485	0.235252	0.180864	0.305995	No prior infection, BNT162b2	76.4748	69.4005	81.9136
486	0.235168	0.180783	0.305915	No prior infection, BNT162b2	76.4832	69.4085	81.9217
487	0.235085	0.180702	0.305835	No prior infection, BNT162b2	76.4915	69.4165	81.9298
488	0.235003	0.180622	0.305756	No prior infection, BNT162b2	76.4997	69.4244	81.9378
489	0.234921	0.180543	0.305678	No prior infection, BNT162b2	76.5079	69.4322	81.9457
490	0.23484	0.180464	0.305599	No prior infection, BNT162b2	76.516	69.4401	81.9536
491	0.234759	0.180386	0.305522	No prior infection, BNT162b2	76.5241	69.4478	81.9614
492	0.234679	0.180309	0.305444	No prior infection, BNT162b2	76.5321	69.4556	81.9691
493	0.234599	0.180232	0.305367	No prior infection, BNT162b2	76.5401	69.4633	81.9768
494	0.23452	0.180156	0.30529	No prior infection, BNT162b2	76.548	69.471	81.9844
495	0.234442	0.180081	0.305214	No prior infection, BNT162b2	76.5558	69.4786	81.9919
496	0.234364	0.180006	0.305137	No prior infection, BNT162b2	76.5636	69.4863	81.9994
497	0.234287	0.179932	0.305061	No prior infection, BNT162b2	76.5713	69.4939	82.0068
498	0.23421	0.179859	0.304986	No prior infection, BNT162b2	76.579	69.5014	82.0141
499	0.234134	0.179786	0.304911	No prior infection, BNT162b2	76.5866	69.5089	82.0214
500	0.234058	0.179714	0.304836	No prior infection, BNT162b2	76.5942	69.5164	82.0286
501	0.233983	0.179643	0.304761	No prior infection, BNT162b2	76.6017	69.5239	82.0357
502	0.233909	0.179572	0.304686	No prior infection, BNT162b2	76.6091	69.5314	82.0428
503	0.233834	0.179502	0.304612	No prior infection, BNT162b2	76.6166	69.5388	82.0498
504	0.233761	0.179433	0.304538	No prior infection, BNT162b2	76.6239	69.5462	82.0567
505	0.233687	0.179364	0.304464	No prior infection, BNT162b2	76.6313	69.5536	82.0636
506	0.233615	0.179296	0.30439	No prior infection, BNT162b2	76.6385	69.561	82.0704
507	0.233542	0.179228	0.304316	No prior infection, BNT162b2	76.6458	69.5684	82.0772
508	0.233471	0.179161	0.304243	No prior infection, BNT162b2	76.6529	69.5757	82.0839
509	0.233399	0.179095	0.304169	No prior infection, BNT162b2	76.6601	69.5831	82.0905
510	0.233328	0.179029	0.304096	No prior infection, BNT162b2	76.6672	69.5904	82.0971
511	0.233258	0.178964	0.304023	No prior infection, BNT162b2	76.6742	69.5977	82.1036
512	0.233188	0.1789	0.30395	No prior infection, BNT162b2	76.6812	69.605	82.11
513	0.233118	0.178836	0.303877	No prior infection, BNT162b2	76.6882	69.6123	82.1164
514	0.233049	0.178772	0.303804	No prior infection, BNT162b2	76.6951	69.6196	82.1228
515	0.23298	0.17871	0.303731	No prior infection, BNT162b2	76.702	69.6269	82.129
516	0.232911	0.178647	0.303658	No prior infection, BNT162b2	76.7089	69.6342	82.1353
517	0.232843	0.178586	0.303585	No prior infection, BNT162b2	76.7157	69.6415	82.1414
518	0.232775	0.178525	0.303512	No prior infection, BNT162b2	76.7225	69.6488	82.1475
519	0.232708	0.178464	0.303439	No prior infection, BNT162b2	76.7292	69.6561	82.1536
520	0.232641	0.178404	0.303366	No prior infection, BNT162b2	76.7359	69.6634	82.1596
521	0.232574	0.178345	0.303293	No prior infection, BNT162b2	76.7426	69.6707	82.1655
522	0.232508	0.178286	0.30322	No prior infection, BNT162b2	76.7492	69.678	82.1714
523	0.232442	0.178228	0.303147	No prior infection, BNT162b2	76.7558	69.6853	82.1772
524	0.232376	0.17817	0.303073	No prior infection, BNT162b2	76.7624	69.6927	82.183
525	0.232311	0.178113	0.303	No prior infection, BNT162b2	76.7689	69.7	82.1887
526	0.232246	0.178057	0.302927	No prior infection, BNT162b2	76.7754	69.7073	82.1943
527	0.232181	0.178001	0.302854	No prior infection, BNT162b2	76.7819	69.7146	82.1999
528	0.232117	0.177946	0.30278	No prior infection, BNT162b2	76.7883	69.722	82.2054
529	0.232053	0.177891	0.302706	No prior infection, BNT162b2	76.7947	69.7294	82.2109
530	0.231989	0.177836	0.302633	No prior infection, BNT162b2	76.8011	69.7367	82.2164
531	0.231926	0.177783	0.302559	No prior infection, BNT162b2	76.8074	69.7441	82.2217
532	0.231863	0.17773	0.302485	No prior infection, BNT162b2	76.8137	69.7515	82.227
533	0.2318	0.177677	0.30241	No prior infection, BNT162b2	76.82	69.759	82.2323
534	0.231738	0.177625	0.302336	No prior infection, BNT162b2	76.8262	69.7664	82.2375
535	0.231675	0.177573	0.302261	No prior infection, BNT162b2	76.8325	69.7739	82.2427
536	0.231614	0.177522	0.302186	No prior infection, BNT162b2	76.8386	69.7814	82.2478
537	0.231552	0.177472	0.302111	No prior infection, BNT162b2	76.8448	69.7889	82.2528
538	0.23149	0.177422	0.302036	No prior infection, BNT162b2	76.851	69.7964	82.2578
539	0.231429	0.177372	0.301961	No prior infection, BNT162b2	76.8571	69.8039	82.2628
540	0.231368	0.177324	0.301885	No prior infection, BNT162b2	76.8632	69.8115	82.2676
541	0.231308	0.177275	0.301809	No prior infection, BNT162b2	76.8692	69.8191	82.2725
542	0.231248	0.177228	0.301733	No prior infection, BNT162b2	76.8752	69.8267	82.2772
543	0.231188	0.17718	0.301657	No prior infection, BNT162b2	76.8812	69.8343	82.282
544	0.231128	0.177134	0.30158	No prior infection, BNT162b2	76.8872	69.842	82.2866
545	0.231068	0.177088	0.301504	No prior infection, BNT162b2	76.8932	69.8496	82.2912
546	0.231009	0.177042	0.301427	No prior infection, BNT162b2	76.8991	69.8573	82.2958
547	0.23095	0.176997	0.301349	No prior infection, BNT162b2	76.905	69.8651	82.3003
548	0.230891	0.176953	0.301272	No prior infection, BNT162b2	76.9109	69.8728	82.3047
549	0.230833	0.176909	0.301194	No prior infection, BNT162b2	76.9167	69.8806	82.3091
550	0.230775	0.176865	0.301116	No prior infection, BNT162b2	76.9225	69.8884	82.3135
551	0.230717	0.176822	0.301037	No prior infection, BNT162b2	76.9283	69.8963	82.3178
552	0.230659	0.17678	0.300959	No prior infection, BNT162b2	76.9341	69.9041	82.322
553	0.230602	0.176738	0.30088	No prior infection, BNT162b2	76.9398	69.912	82.3262
554	0.230544	0.176697	0.300801	No prior infection, BNT162b2	76.9456	69.9199	82.3303
555	0.230487	0.176657	0.300721	No prior infection, BNT162b2	76.9513	69.9279	82.3343
556	0.230431	0.176617	0.300641	No prior infection, BNT162b2	76.9569	69.9359	82.3383
557	0.230374	0.176577	0.300561	No prior infection, BNT162b2	76.9626	69.9439	82.3423
558	0.230318	0.176538	0.300481	No prior infection, BNT162b2	76.9682	69.9519	82.3462
559	0.230262	0.1765	0.3004	No prior infection, BNT162b2	76.9738	69.96	82.35
560	0.230206	0.176462	0.300319	No prior infection, BNT162b2	76.9794	69.9681	82.3538
561	0.23015	0.176424	0.300237	No prior infection, BNT162b2	76.985	69.9763	82.3576
562	0.230095	0.176388	0.300155	No prior infection, BNT162b2	76.9905	69.9845	82.3612
563	0.23004	0.176351	0.300073	No prior infection, BNT162b2	76.996	69.9927	82.3649
564	0.229985	0.176316	0.299991	No prior infection, BNT162b2	77.0015	70.0009	82.3684
565	0.22993	0.176281	0.299908	No prior infection, BNT162b2	77.007	70.0092	82.3719
566	0.229876	0.176246	0.299824	No prior infection, BNT162b2	77.0124	70.0176	82.3754
567	0.229821	0.176212	0.299741	No prior infection, BNT162b2	77.0179	70.0259	82.3788
568	0.229767	0.176178	0.299657	No prior infection, BNT162b2	77.0233	70.0343	82.3822
569	0.229714	0.176146	0.299572	No prior infection, BNT162b2	77.0286	70.0428	82.3854
570	0.22966	0.176113	0.299487	No prior infection, BNT162b2	77.034	70.0513	82.3887
571	0.229606	0.176081	0.299402	No prior infection, BNT162b2	77.0394	70.0598	82.3919
572	0.229553	0.17605	0.299317	No prior infection, BNT162b2	77.0447	70.0683	82.395
573	0.2295	0.176019	0.299231	No prior infection, BNT162b2	77.05	70.0769	82.3981
574	0.229447	0.175989	0.299144	No prior infection, BNT162b2	77.0553	70.0856	82.4011
575	0.229395	0.175959	0.299057	No prior infection, BNT162b2	77.0605	70.0943	82.4041
576	0.229342	0.17593	0.29897	No prior infection, BNT162b2	77.0658	70.103	82.407
577	0.22929	0.175901	0.298882	No prior infection, BNT162b2	77.071	70.1118	82.4099
578	0.229238	0.175873	0.298794	No prior infection, BNT162b2	77.0762	70.1206	82.4127
579	0.229186	0.175846	0.298706	No prior infection, BNT162b2	77.0814	70.1294	82.4154
580	0.229134	0.175819	0.298617	No prior infection, BNT162b2	77.0866	70.1383	82.4181
581	0.229083	0.175793	0.298527	No prior infection, BNT162b2	77.0917	70.1473	82.4207
582	0.229031	0.175767	0.298437	No prior infection, BNT162b2	77.0969	70.1563	82.4233
583	0.22898	0.175741	0.298347	No prior infection, BNT162b2	77.102	70.1653	82.4259
584	0.228929	0.175717	0.298256	No prior infection, BNT162b2	77.1071	70.1744	82.4283
585	0.228879	0.175692	0.298165	No prior infection, BNT162b2	77.1121	70.1835	82.4308
586	0.228828	0.175669	0.298074	No prior infection, BNT162b2	77.1172	70.1926	82.4331
587	0.228778	0.175646	0.297981	No prior infection, BNT162b2	77.1222	70.2019	82.4354
588	0.228727	0.175623	0.297889	No prior infection, BNT162b2	77.1273	70.2111	82.4377
589	0.228677	0.175601	0.297796	No prior infection, BNT162b2	77.1323	70.2204	82.4399
590	0.228627	0.17558	0.297702	No prior infection, BNT162b2	77.1373	70.2298	82.442
591	0.228578	0.175559	0.297608	No prior infection, BNT162b2	77.1422	70.2392	82.4441
592	0.228528	0.175538	0.297514	No prior infection, BNT162b2	77.1472	70.2486	82.4462
593	0.228479	0.175518	0.297419	No prior infection, BNT162b2	77.1521	70.2581	82.4482
594	0.228429	0.175499	0.297324	No prior infection, BNT162b2	77.1571	70.2676	82.4501
595	0.22838	0.17548	0.297228	No prior infection, BNT162b2	77.162	70.2772	82.452
596	0.228331	0.175462	0.297131	No prior infection, BNT162b2	77.1669	70.2869	82.4538
597	0.228283	0.175444	0.297034	No prior infection, BNT162b2	77.1717	70.2966	82.4556
598	0.228234	0.175427	0.296937	No prior infection, BNT162b2	77.1766	70.3063	82.4573
599	0.228186	0.175411	0.296839	No prior infection, BNT162b2	77.1814	70.3161	82.4589
600	0.228137	0.175394	0.296741	No prior infection, BNT162b2	77.1863	70.3259	82.4606
601	0.228089	0.175379	0.296642	No prior infection, BNT162b2	77.1911	70.3358	82.4621
602	0.228041	0.175364	0.296543	No prior infection, BNT162b2	77.1959	70.3457	82.4636
603	0.227994	0.175349	0.296443	No prior infection, BNT162b2	77.2006	70.3557	82.4651
604	0.227946	0.175336	0.296342	No prior infection, BNT162b2	77.2054	70.3658	82.4664
605	0.227898	0.175322	0.296241	No prior infection, BNT162b2	77.2102	70.3759	82.4678
606	0.227851	0.175309	0.29614	No prior infection, BNT162b2	77.2149	70.386	82.4691
607	0.227804	0.175297	0.296038	No prior infection, BNT162b2	77.2196	70.3962	82.4703
608	0.227757	0.175285	0.295936	No prior infection, BNT162b2	77.2243	70.4064	82.4715
609	0.22771	0.175274	0.295833	No prior infection, BNT162b2	77.229	70.4167	82.4726
610	0.227663	0.175263	0.295729	No prior infection, BNT162b2	77.2337	70.4271	82.4737
611	0.227616	0.175253	0.295625	No prior infection, BNT162b2	77.2384	70.4375	82.4747
612	0.22757	0.175243	0.295521	No prior infection, BNT162b2	77.243	70.4479	82.4757
613	0.227523	0.175234	0.295416	No prior infection, BNT162b2	77.2477	70.4584	82.4766
614	0.227477	0.175225	0.29531	No prior infection, BNT162b2	77.2523	70.469	82.4775
615	0.227431	0.175217	0.295204	No prior infection, BNT162b2	77.2569	70.4796	82.4783
616	0.227385	0.17521	0.295098	No prior infection, BNT162b2	77.2615	70.4902	82.479
617	0.227339	0.175203	0.29499	No prior infection, BNT162b2	77.2661	70.501	82.4797
618	0.227293	0.175196	0.294883	No prior infection, BNT162b2	77.2707	70.5117	82.4804
619	0.227248	0.17519	0.294775	No prior infection, BNT162b2	77.2752	70.5225	82.481
620	0.227202	0.175184	0.294666	No prior infection, BNT162b2	77.2798	70.5334	82.4816
621	0.227157	0.175179	0.294557	No prior infection, BNT162b2	77.2843	70.5443	82.4821
622	0.227112	0.175175	0.294447	No prior infection, BNT162b2	77.2888	70.5553	82.4825
623	0.227066	0.175171	0.294337	No prior infection, BNT162b2	77.2934	70.5663	82.4829
624	0.227021	0.175167	0.294226	No prior infection, BNT162b2	77.2979	70.5774	82.4833
625	0.226976	0.175164	0.294114	No prior infection, BNT162b2	77.3024	70.5886	82.4836
626	0.226932	0.175162	0.294002	No prior infection, BNT162b2	77.3068	70.5998	82.4838
627	0.226887	0.17516	0.29389	No prior infection, BNT162b2	77.3113	70.611	82.484
628	0.226842	0.175158	0.293777	No prior infection, BNT162b2	77.3158	70.6223	82.4842
629	0.226798	0.175157	0.293663	No prior infection, BNT162b2	77.3202	70.6337	82.4843
630	0.226753	0.175156	0.293549	No prior infection, BNT162b2	77.3247	70.6451	82.4844
631	0.226709	0.175156	0.293434	No prior infection, BNT162b2	77.3291	70.6566	82.4844
632	0.226664	0.175156	0.293319	No prior infection, BNT162b2	77.3336	70.6681	82.4844
633	0.22662	0.175157	0.293203	No prior infection, BNT162b2	77.338	70.6797	82.4843
634	0.226576	0.175158	0.293087	No prior infection, BNT162b2	77.3424	70.6913	82.4842
635	0.226532	0.17516	0.29297	No prior infection, BNT162b2	77.3468	70.703	82.484
636	0.226488	0.175162	0.292852	No prior infection, BNT162b2	77.3512	70.7148	82.4838
637	0.226444	0.175165	0.292734	No prior infection, BNT162b2	77.3556	70.7266	82.4835
638	0.2264	0.175168	0.292616	No prior infection, BNT162b2	77.36	70.7384	82.4832
639	0.226356	0.175171	0.292497	No prior infection, BNT162b2	77.3644	70.7503	82.4829
640	0.226312	0.175175	0.292377	No prior infection, BNT162b2	77.3688	70.7623	82.4825
641	0.226269	0.17518	0.292257	No prior infection, BNT162b2	77.3731	70.7743	82.482
642	0.226225	0.175184	0.292136	No prior infection, BNT162b2	77.3775	70.7864	82.4816
643	0.226181	0.17519	0.292015	No prior infection, BNT162b2	77.3819	70.7985	82.481
644	0.226138	0.175195	0.291893	No prior infection, BNT162b2	77.3862	70.8107	82.4805
645	0.226094	0.175201	0.29177	No prior infection, BNT162b2	77.3906	70.823	82.4799
646	0.226051	0.175208	0.291648	No prior infection, BNT162b2	77.3949	70.8352	82.4792
647	0.226007	0.175215	0.291524	No prior infection, BNT162b2	77.3993	70.8476	82.4785
648	0.225964	0.175222	0.2914	No prior infection, BNT162b2	77.4036	70.86	82.4778
649	0.225921	0.17523	0.291276	No prior infection, BNT162b2	77.4079	70.8724	82.477
650	0.225878	0.175238	0.291151	No prior infection, BNT162b2	77.4122	70.8849	82.4762
651	0.225834	0.175247	0.291025	No prior infection, BNT162b2	77.4166	70.8975	82.4753
652	0.225791	0.175256	0.290899	No prior infection, BNT162b2	77.4209	70.9101	82.4744
653	0.225748	0.175265	0.290772	No prior infection, BNT162b2	77.4252	70.9228	82.4735
654	0.225705	0.175275	0.290645	No prior infection, BNT162b2	77.4295	70.9355	82.4725
655	0.225662	0.175285	0.290518	No prior infection, BNT162b2	77.4338	70.9482	82.4715
656	0.225619	0.175295	0.29039	No prior infection, BNT162b2	77.4381	70.961	82.4705
657	0.225576	0.175306	0.290261	No prior infection, BNT162b2	77.4424	70.9739	82.4694
658	0.225533	0.175317	0.290132	No prior infection, BNT162b2	77.4467	70.9868	82.4683
659	0.22549	0.175328	0.290002	No prior infection, BNT162b2	77.451	70.9998	82.4672
660	0.225447	0.17534	0.289872	No prior infection, BNT162b2	77.4553	71.0128	82.466
661	0.225403	0.175352	0.289741	No prior infection, BNT162b2	77.4597	71.0259	82.4648
662	0.22536	0.175365	0.28961	No prior infection, BNT162b2	77.464	71.039	82.4635
663	0.225317	0.175377	0.289478	No prior infection, BNT162b2	77.4683	71.0522	82.4623
664	0.225274	0.17539	0.289346	No prior infection, BNT162b2	77.4726	71.0654	82.461
665	0.225231	0.175404	0.289213	No prior infection, BNT162b2	77.4769	71.0787	82.4596
666	0.225188	0.175417	0.28908	No prior infection, BNT162b2	77.4812	71.092	82.4583
667	0.225145	0.175431	0.288946	No prior infection, BNT162b2	77.4855	71.1054	82.4569
668	0.225102	0.175445	0.288812	No prior infection, BNT162b2	77.4898	71.1188	82.4555
669	0.225059	0.17546	0.288678	No prior infection, BNT162b2	77.4941	71.1322	82.454
670	0.225015	0.175475	0.288543	No prior infection, BNT162b2	77.4985	71.1457	82.4525
671	0.224972	0.17549	0.288407	No prior infection, BNT162b2	77.5028	71.1593	82.451
672	0.224929	0.175505	0.288271	No prior infection, BNT162b2	77.5071	71.1729	82.4495
673	0.224886	0.175521	0.288135	No prior infection, BNT162b2	77.5114	71.1865	82.4479
674	0.224843	0.175536	0.287998	No prior infection, BNT162b2	77.5157	71.2002	82.4464
675	0.224799	0.175552	0.287861	No prior infection, BNT162b2	77.5201	71.2139	82.4448
676	0.224756	0.175569	0.287724	No prior infection, BNT162b2	77.5244	71.2276	82.4431
677	0.224713	0.175585	0.287586	No prior infection, BNT162b2	77.5287	71.2414	82.4415
678	0.224669	0.175602	0.287448	No prior infection, BNT162b2	77.5331	71.2552	82.4398
679	0.224626	0.175619	0.287309	No prior infection, BNT162b2	77.5374	71.2691	82.4381
680	0.224583	0.175636	0.28717	No prior infection, BNT162b2	77.5417	71.283	82.4364
681	0.224539	0.175653	0.287031	No prior infection, BNT162b2	77.5461	71.2969	82.4347
682	0.224496	0.175671	0.286891	No prior infection, BNT162b2	77.5504	71.3109	82.4329
683	0.224453	0.175689	0.286752	No prior infection, BNT162b2	77.5547	71.3248	82.4311
684	0.224409	0.175707	0.286611	No prior infection, BNT162b2	77.5591	71.3389	82.4293
685	0.224366	0.175725	0.286471	No prior infection, BNT162b2	77.5634	71.3529	82.4275
686	0.224323	0.175743	0.28633	No prior infection, BNT162b2	77.5677	71.367	82.4257
687	0.224279	0.175762	0.28619	No prior infection, BNT162b2	77.5721	71.381	82.4238
688	0.224236	0.17578	0.286049	No prior infection, BNT162b2	77.5764	71.3951	82.422
689	0.224192	0.175799	0.285907	No prior infection, BNT162b2	77.5808	71.4093	82.4201
690	0.224149	0.175818	0.285766	No prior infection, BNT162b2	77.5851	71.4234	82.4182
691	0.224106	0.175837	0.285624	No prior infection, BNT162b2	77.5894	71.4376	82.4163
692	0.224062	0.175856	0.285482	No prior infection, BNT162b2	77.5938	71.4518	82.4144
693	0.224019	0.175876	0.28534	No prior infection, BNT162b2	77.5981	71.466	82.4124
694	0.223976	0.175895	0.285198	No prior infection, BNT162b2	77.6024	71.4802	82.4105
695	0.223932	0.175915	0.285056	No prior infection, BNT162b2	77.6068	71.4944	82.4085
696	0.223889	0.175934	0.284914	No prior infection, BNT162b2	77.6111	71.5086	82.4066
697	0.223845	0.175954	0.284772	No prior infection, BNT162b2	77.6155	71.5228	82.4046
698	0.223802	0.175974	0.284629	No prior infection, BNT162b2	77.6198	71.5371	82.4026
699	0.223758	0.175994	0.284487	No prior infection, BNT162b2	77.6242	71.5513	82.4006
700	0.223715	0.176014	0.284344	No prior infection, BNT162b2	77.6285	71.5656	82.3986
701	0.223672	0.176034	0.284201	No prior infection, BNT162b2	77.6328	71.5799	82.3966
702	0.223628	0.176053	0.284059	No prior infection, BNT162b2	77.6372	71.5941	82.3947
703	0.223585	0.176073	0.283916	No prior infection, BNT162b2	77.6415	71.6084	82.3927
704	0.223541	0.176093	0.283774	No prior infection, BNT162b2	77.6459	71.6226	82.3907
705	0.223498	0.176113	0.283631	No prior infection, BNT162b2	77.6502	71.6369	82.3887
706	0.223454	0.176133	0.283489	No prior infection, BNT162b2	77.6546	71.6511	82.3867
707	0.223411	0.176153	0.283346	No prior infection, BNT162b2	77.6589	71.6654	82.3847
708	0.223367	0.176173	0.283204	No prior infection, BNT162b2	77.6633	71.6796	82.3827
709	0.223324	0.176193	0.283062	No prior infection, BNT162b2	77.6676	71.6938	82.3807
710	0.22328	0.176212	0.28292	No prior infection, BNT162b2	77.672	71.708	82.3788
711	0.223236	0.176232	0.282778	No prior infection, BNT162b2	77.6764	71.7222	82.3768
712	0.223193	0.176251	0.282636	No prior infection, BNT162b2	77.6807	71.7364	82.3749
713	0.223149	0.176271	0.282494	No prior infection, BNT162b2	77.6851	71.7506	82.3729
714	0.223105	0.17629	0.282353	No prior infection, BNT162b2	77.6895	71.7647	82.371
715	0.223062	0.176309	0.282212	No prior infection, BNT162b2	77.6938	71.7788	82.3691
716	0.223018	0.176328	0.282071	No prior infection, BNT162b2	77.6982	71.7929	82.3672
717	0.222974	0.176346	0.281931	No prior infection, BNT162b2	77.7026	71.8069	82.3654
718	0.22293	0.176365	0.28179	No prior infection, BNT162b2	77.707	71.821	82.3635
719	0.222886	0.176383	0.28165	No prior infection, BNT162b2	77.7114	71.835	82.3617
720	0.222842	0.176401	0.28151	No prior infection, BNT162b2	77.7158	71.849	82.3599
721	0.222799	0.176419	0.281371	No prior infection, BNT162b2	77.7201	71.8629	82.3581
722	0.222755	0.176436	0.281232	No prior infection, BNT162b2	77.7245	71.8768	82.3564
723	0.222711	0.176454	0.281094	No prior infection, BNT162b2	77.7289	71.8906	82.3546
724	0.222667	0.176471	0.280955	No prior infection, BNT162b2	77.7333	71.9045	82.3529
725	0.222622	0.176487	0.280818	No prior infection, BNT162b2	77.7378	71.9182	82.3513
726	0.222578	0.176503	0.280681	No prior infection, BNT162b2	77.7422	71.9319	82.3497
727	0.222534	0.176519	0.280544	No prior infection, BNT162b2	77.7466	71.9456	82.3481
728	0.22249	0.176535	0.280408	No prior infection, BNT162b2	77.751	71.9592	82.3465
729	0.222446	0.17655	0.280272	No prior infection, BNT162b2	77.7554	71.9728	82.345
730	0.222401	0.176565	0.280137	No prior infection, BNT162b2	77.7599	71.9863	82.3435
731	0.222357	0.176579	0.280002	No prior infection, BNT162b2	77.7643	71.9998	82.3421
732	0.222312	0.176593	0.279868	No prior infection, BNT162b2	77.7688	72.0132	82.3407
733	0.222268	0.176606	0.279735	No prior infection, BNT162b2	77.7732	72.0265	82.3394
734	0.222223	0.176619	0.279602	No prior infection, BNT162b2	77.7777	72.0398	82.3381
735	0.222178	0.176632	0.27947	No prior infection, BNT162b2	77.7822	72.053	82.3368
736	0.222134	0.176644	0.279339	No prior infection, BNT162b2	77.7866	72.0661	82.3356
737	0.222089	0.176655	0.279208	No prior infection, BNT162b2	77.7911	72.0792	82.3345
738	0.222044	0.176666	0.279079	No prior infection, BNT162b2	77.7956	72.0921	82.3334
739	0.221999	0.176676	0.27895	No prior infection, BNT162b2	77.8001	72.105	82.3324
740	0.221954	0.176685	0.278822	No prior infection, BNT162b2	77.8046	72.1178	82.3315
741	0.221909	0.176694	0.278695	No prior infection, BNT162b2	77.8091	72.1305	82.3306
742	0.221864	0.176703	0.278568	No prior infection, BNT162b2	77.8136	72.1432	82.3297
743	0.221819	0.17671	0.278443	No prior infection, BNT162b2	77.8181	72.1557	82.329
744	0.221774	0.176717	0.278319	No prior infection, BNT162b2	77.8226	72.1681	82.3283
745	0.221729	0.176723	0.278195	No prior infection, BNT162b2	77.8271	72.1805	82.3277
746	0.221684	0.176729	0.278073	No prior infection, BNT162b2	77.8316	72.1927	82.3271
747	0.221638	0.176734	0.277952	No prior infection, BNT162b2	77.8362	72.2048	82.3266
748	0.221593	0.176738	0.277832	No prior infection, BNT162b2	77.8407	72.2168	82.3262
749	0.221547	0.176741	0.277713	No prior infection, BNT162b2	77.8453	72.2287	82.3259
750	0.221502	0.176743	0.277595	No prior infection, BNT162b2	77.8498	72.2405	82.3257
751	0.221456	0.176745	0.277479	No prior infection, BNT162b2	77.8544	72.2521	82.3255
752	0.221411	0.176746	0.277363	No prior infection, BNT162b2	77.8589	72.2637	82.3254
753	0.221365	0.176745	0.277249	No prior infection, BNT162b2	77.8635	72.2751	82.3255
754	0.221319	0.176744	0.277136	No prior infection, BNT162b2	77.8681	72.2864	82.3256
755	0.221274	0.176742	0.277025	No prior infection, BNT162b2	77.8726	72.2975	82.3258
756	0.221228	0.176739	0.276915	No prior infection, BNT162b2	77.8772	72.3085	82.3261
757	0.221182	0.176735	0.276806	No prior infection, BNT162b2	77.8818	72.3194	82.3265
758	0.221136	0.17673	0.276699	No prior infection, BNT162b2	77.8864	72.3301	82.327
759	0.22109	0.176724	0.276594	No prior infection, BNT162b2	77.891	72.3406	82.3276
760	0.221044	0.176717	0.27649	No prior infection, BNT162b2	77.8956	72.351	82.3283
761	0.220998	0.176709	0.276387	No prior infection, BNT162b2	77.9002	72.3613	82.3291
762	0.220952	0.1767	0.276286	No prior infection, BNT162b2	77.9048	72.3714	82.33
763	0.220906	0.176689	0.276187	No prior infection, BNT162b2	77.9094	72.3813	82.3311
764	0.220859	0.176678	0.276089	No prior infection, BNT162b2	77.9141	72.3911	82.3322
765	0.220813	0.176665	0.275993	No prior infection, BNT162b2	77.9187	72.4007	82.3335
766	0.220767	0.176651	0.275899	No prior infection, BNT162b2	77.9233	72.4101	82.3349
767	0.22072	0.176636	0.275807	No prior infection, BNT162b2	77.928	72.4193	82.3364
768	0.220674	0.17662	0.275717	No prior infection, BNT162b2	77.9326	72.4283	82.338
769	0.220627	0.176602	0.275628	No prior infection, BNT162b2	77.9373	72.4372	82.3398
770	0.220581	0.176583	0.275541	No prior infection, BNT162b2	77.9419	72.4459	82.3417
771	0.220534	0.176563	0.275457	No prior infection, BNT162b2	77.9466	72.4543	82.3437
772	0.220488	0.176541	0.275374	No prior infection, BNT162b2	77.9512	72.4626	82.3459
773	0.220441	0.176518	0.275293	No prior infection, BNT162b2	77.9559	72.4707	82.3482
774	0.220394	0.176494	0.275215	No prior infection, BNT162b2	77.9606	72.4785	82.3506
775	0.220348	0.176468	0.275138	No prior infection, BNT162b2	77.9652	72.4862	82.3532
776	0.220301	0.17644	0.275064	No prior infection, BNT162b2	77.9699	72.4936	82.356
777	0.220254	0.176412	0.274992	No prior infection, BNT162b2	77.9746	72.5008	82.3588
778	0.220207	0.176381	0.274923	No prior infection, BNT162b2	77.9793	72.5077	82.3619
779	0.22016	0.176349	0.274855	No prior infection, BNT162b2	77.984	72.5145	82.3651
780	0.220113	0.176316	0.27479	No prior infection, BNT162b2	77.9887	72.521	82.3684
781	0.220066	0.176281	0.274727	No prior infection, BNT162b2	77.9934	72.5273	82.3719
782	0.22002	0.176244	0.274667	No prior infection, BNT162b2	77.998	72.5333	82.3756
783	0.219973	0.176206	0.27461	No prior infection, BNT162b2	78.0027	72.539	82.3794
784	0.219926	0.176166	0.274554	No prior infection, BNT162b2	78.0074	72.5446	82.3834
785	0.219879	0.176125	0.274502	No prior infection, BNT162b2	78.0121	72.5498	82.3875
786	0.219832	0.176082	0.274452	No prior infection, BNT162b2	78.0168	72.5548	82.3918
787	0.219785	0.176037	0.274404	No prior infection, BNT162b2	78.0215	72.5596	82.3963
788	0.219737	0.17599	0.27436	No prior infection, BNT162b2	78.0263	72.564	82.401
789	0.21969	0.175941	0.274318	No prior infection, BNT162b2	78.031	72.5682	82.4059
790	0.219643	0.175891	0.274279	No prior infection, BNT162b2	78.0357	72.5721	82.4109
791	0.219596	0.175839	0.274243	No prior infection, BNT162b2	78.0404	72.5757	82.4161
792	0.219549	0.175785	0.274209	No prior infection, BNT162b2	78.0451	72.5791	82.4215
793	0.219502	0.175729	0.274179	No prior infection, BNT162b2	78.0498	72.5821	82.4271
794	0.219455	0.175671	0.274152	No prior infection, BNT162b2	78.0545	72.5848	82.4329
795	0.219408	0.175612	0.274127	No prior infection, BNT162b2	78.0592	72.5873	82.4388
796	0.219361	0.17555	0.274106	No prior infection, BNT162b2	78.0639	72.5894	82.445
797	0.219314	0.175486	0.274087	No prior infection, BNT162b2	78.0686	72.5913	82.4514
798	0.219267	0.175421	0.274072	No prior infection, BNT162b2	78.0733	72.5928	82.4579
799	0.21922	0.175353	0.27406	No prior infection, BNT162b2	78.078	72.594	82.4647
800	0.219173	0.175284	0.274052	No prior infection, BNT162b2	78.0827	72.5948	82.4716
30	0.471796	0.370408	0.600935	No prior infection, ChadOx1	52.8204	39.9065	62.9592
31	0.47096	0.370009	0.599454	No prior infection, ChadOx1	52.904	40.0546	62.9991
32	0.470126	0.369607	0.597982	No prior infection, ChadOx1	52.9874	40.2018	63.0393
33	0.469293	0.369201	0.59652	No prior infection, ChadOx1	53.0707	40.348	63.0799
34	0.468462	0.368793	0.595066	No prior infection, ChadOx1	53.1538	40.4934	63.1207
35	0.467632	0.368382	0.593622	No prior infection, ChadOx1	53.2368	40.6378	63.1618
36	0.466804	0.367968	0.592187	No prior infection, ChadOx1	53.3196	40.7813	63.2032
37	0.465977	0.367551	0.590761	No prior infection, ChadOx1	53.4023	40.9239	63.2449
38	0.465152	0.367131	0.589343	No prior infection, ChadOx1	53.4848	41.0657	63.2869
39	0.464328	0.366708	0.587935	No prior infection, ChadOx1	53.5672	41.2065	63.3292
40	0.463506	0.366282	0.586535	No prior infection, ChadOx1	53.6494	41.3465	63.3718
41	0.462685	0.365854	0.585144	No prior infection, ChadOx1	53.7315	41.4856	63.4146
42	0.461866	0.365423	0.583762	No prior infection, ChadOx1	53.8134	41.6238	63.4577
43	0.461048	0.364989	0.582389	No prior infection, ChadOx1	53.8952	41.7611	63.5011
44	0.460232	0.364553	0.581023	No prior infection, ChadOx1	53.9768	41.8977	63.5447
45	0.459418	0.364114	0.579667	No prior infection, ChadOx1	54.0582	42.0333	63.5886
46	0.458605	0.363672	0.578319	No prior infection, ChadOx1	54.1395	42.1681	63.6328
47	0.457793	0.363227	0.576979	No prior infection, ChadOx1	54.2207	42.3021	63.6773
48	0.456983	0.36278	0.575647	No prior infection, ChadOx1	54.3017	42.4353	63.722
49	0.456174	0.362331	0.574323	No prior infection, ChadOx1	54.3826	42.5677	63.7669
50	0.455367	0.361879	0.573008	No prior infection, ChadOx1	54.4633	42.6992	63.8121
51	0.454562	0.361424	0.5717	No prior infection, ChadOx1	54.5438	42.83	63.8576
52	0.453757	0.360967	0.570401	No prior infection, ChadOx1	54.6243	42.9599	63.9033
53	0.452955	0.360507	0.569109	No prior infection, ChadOx1	54.7045	43.0891	63.9493
54	0.452153	0.360045	0.567825	No prior infection, ChadOx1	54.7847	43.2175	63.9955
55	0.451354	0.359581	0.566548	No prior infection, ChadOx1	54.8646	43.3452	64.0419
56	0.450555	0.359114	0.565279	No prior infection, ChadOx1	54.9445	43.4721	64.0886
57	0.449758	0.358645	0.564018	No prior infection, ChadOx1	55.0242	43.5982	64.1355
58	0.448962	0.358174	0.562764	No prior infection, ChadOx1	55.1038	43.7236	64.1826
59	0.448168	0.3577	0.561517	No prior infection, ChadOx1	55.1832	43.8483	64.23
60	0.447375	0.357224	0.560278	No prior infection, ChadOx1	55.2625	43.9722	64.2776
61	0.446583	0.356745	0.559045	No prior infection, ChadOx1	55.3417	44.0955	64.3255
62	0.445793	0.356265	0.55782	No prior infection, ChadOx1	55.4207	44.218	64.3735
63	0.445004	0.355782	0.556601	No prior infection, ChadOx1	55.4996	44.3399	64.4218
64	0.444216	0.355297	0.555389	No prior infection, ChadOx1	55.5784	44.4611	64.4703
65	0.44343	0.35481	0.554185	No prior infection, ChadOx1	55.657	44.5815	64.519
66	0.442645	0.35432	0.552986	No prior infection, ChadOx1	55.7355	44.7014	64.568
67	0.441861	0.353829	0.551794	No prior infection, ChadOx1	55.8139	44.8206	64.6171
68	0.441078	0.353335	0.550609	No prior infection, ChadOx1	55.8922	44.9391	64.6665
69	0.440296	0.352839	0.54943	No prior infection, ChadOx1	55.9704	45.057	64.7161
70	0.439516	0.352342	0.548258	No prior infection, ChadOx1	56.0484	45.1742	64.7658
71	0.438736	0.351842	0.547091	No prior infection, ChadOx1	56.1264	45.2909	64.8158
72	0.437958	0.35134	0.545931	No prior infection, ChadOx1	56.2042	45.4069	64.866
73	0.437181	0.350836	0.544776	No prior infection, ChadOx1	56.2819	45.5224	64.9164
74	0.436405	0.35033	0.543628	No prior infection, ChadOx1	56.3595	45.6372	64.967
75	0.43563	0.349822	0.542485	No prior infection, ChadOx1	56.437	45.7515	65.0178
76	0.434856	0.349313	0.541348	No prior infection, ChadOx1	56.5144	45.8652	65.0687
77	0.434083	0.348801	0.540217	No prior infection, ChadOx1	56.5917	45.9783	65.1199
78	0.433311	0.348287	0.539091	No prior infection, ChadOx1	56.6689	46.0909	65.1713
79	0.43254	0.347772	0.53797	No prior infection, ChadOx1	56.746	46.203	65.2228
80	0.43177	0.347254	0.536855	No prior infection, ChadOx1	56.823	46.3145	65.2746
81	0.431001	0.346735	0.535745	No prior infection, ChadOx1	56.8999	46.4255	65.3265
82	0.430233	0.346214	0.53464	No prior infection, ChadOx1	56.9767	46.536	65.3786
83	0.429465	0.345691	0.533541	No prior infection, ChadOx1	57.0535	46.6459	65.4309
84	0.428699	0.345167	0.532446	No prior infection, ChadOx1	57.1301	46.7554	65.4833
85	0.427933	0.344641	0.531356	No prior infection, ChadOx1	57.2067	46.8644	65.5359
86	0.427169	0.344113	0.530271	No prior infection, ChadOx1	57.2831	46.9729	65.5887
87	0.426405	0.343583	0.529191	No prior infection, ChadOx1	57.3595	47.0809	65.6417
88	0.425642	0.343052	0.528116	No prior infection, ChadOx1	57.4358	47.1884	65.6948
89	0.42488	0.342519	0.527045	No prior infection, ChadOx1	57.512	47.2955	65.7481
90	0.424119	0.341985	0.525979	No prior infection, ChadOx1	57.5881	47.4021	65.8015
91	0.423359	0.341449	0.524918	No prior infection, ChadOx1	57.6641	47.5082	65.8551
92	0.4226	0.340912	0.523861	No prior infection, ChadOx1	57.74	47.6139	65.9088
93	0.421842	0.340374	0.522809	No prior infection, ChadOx1	57.8158	47.7191	65.9626
94	0.421085	0.339834	0.521761	No prior infection, ChadOx1	57.8915	47.8239	66.0166
95	0.420329	0.339293	0.520718	No prior infection, ChadOx1	57.9671	47.9282	66.0707
96	0.419573	0.338751	0.519679	No prior infection, ChadOx1	58.0427	48.0321	66.1249
97	0.418819	0.338207	0.518644	No prior infection, ChadOx1	58.1181	48.1356	66.1793
98	0.418066	0.337663	0.517614	No prior infection, ChadOx1	58.1934	48.2386	66.2337
99	0.417313	0.337117	0.516588	No prior infection, ChadOx1	58.2687	48.3412	66.2883
100	0.416562	0.33657	0.515566	No prior infection, ChadOx1	58.3438	48.4434	66.343
101	0.415812	0.336022	0.514548	No prior infection, ChadOx1	58.4188	48.5452	66.3978
102	0.415063	0.335473	0.513534	No prior infection, ChadOx1	58.4937	48.6466	66.4527
103	0.414314	0.334923	0.512524	No prior infection, ChadOx1	58.5686	48.7476	66.5077
104	0.413567	0.334373	0.511518	No prior infection, ChadOx1	58.6433	48.8482	66.5627
105	0.412821	0.333821	0.510517	No prior infection, ChadOx1	58.7179	48.9483	66.6179
106	0.412076	0.333268	0.509518	No prior infection, ChadOx1	58.7924	49.0482	66.6732
107	0.411331	0.332715	0.508524	No prior infection, ChadOx1	58.8669	49.1476	66.7285
108	0.410588	0.332161	0.507534	No prior infection, ChadOx1	58.9412	49.2466	66.7839
109	0.409846	0.331606	0.506547	No prior infection, ChadOx1	59.0154	49.3453	66.8394
110	0.409105	0.33105	0.505564	No prior infection, ChadOx1	59.0895	49.4436	66.895
111	0.408365	0.330493	0.504584	No prior infection, ChadOx1	59.1635	49.5416	66.9507
112	0.407625	0.329936	0.503608	No prior infection, ChadOx1	59.2375	49.6392	67.0064
113	0.406887	0.329378	0.502636	No prior infection, ChadOx1	59.3113	49.7364	67.0622
114	0.40615	0.32882	0.501666	No prior infection, ChadOx1	59.385	49.8334	67.118
115	0.405414	0.328261	0.500701	No prior infection, ChadOx1	59.4586	49.9299	67.1739
116	0.404678	0.327701	0.499738	No prior infection, ChadOx1	59.5322	50.0262	67.2299
117	0.403944	0.327141	0.498779	No prior infection, ChadOx1	59.6056	50.1221	67.2859
118	0.403211	0.32658	0.497823	No prior infection, ChadOx1	59.6789	50.2177	67.342
119	0.402478	0.326018	0.49687	No prior infection, ChadOx1	59.7522	50.313	67.3982
120	0.401747	0.325456	0.495921	No prior infection, ChadOx1	59.8253	50.4079	67.4544
121	0.401016	0.324894	0.494974	No prior infection, ChadOx1	59.8984	50.5026	67.5106
122	0.400287	0.324331	0.494031	No prior infection, ChadOx1	59.9713	50.5969	67.5669
123	0.399558	0.323768	0.49309	No prior infection, ChadOx1	60.0442	50.691	67.6232
124	0.398831	0.323205	0.492153	No prior infection, ChadOx1	60.1169	50.7847	67.6795
125	0.398105	0.322641	0.491219	No prior infection, ChadOx1	60.1895	50.8781	67.7359
126	0.397379	0.322077	0.490287	No prior infection, ChadOx1	60.2621	50.9713	67.7923
127	0.396655	0.321513	0.489359	No prior infection, ChadOx1	60.3345	51.0641	67.8487
128	0.395932	0.320948	0.488433	No prior infection, ChadOx1	60.4068	51.1567	67.9052
129	0.395209	0.320384	0.487511	No prior infection, ChadOx1	60.4791	51.2489	67.9616
130	0.394488	0.319819	0.486591	No prior infection, ChadOx1	60.5512	51.3409	68.0181
131	0.393768	0.319254	0.485674	No prior infection, ChadOx1	60.6232	51.4326	68.0746
132	0.393049	0.318689	0.48476	No prior infection, ChadOx1	60.6951	51.524	68.1311
133	0.392332	0.318124	0.483849	No prior infection, ChadOx1	60.7668	51.6151	68.1876
134	0.391615	0.317559	0.482941	No prior infection, ChadOx1	60.8385	51.7059	68.2441
135	0.3909	0.316994	0.482036	No prior infection, ChadOx1	60.91	51.7964	68.3006
136	0.390186	0.31643	0.481134	No prior infection, ChadOx1	60.9814	51.8866	68.357
137	0.389473	0.315865	0.480234	No prior infection, ChadOx1	61.0527	51.9766	68.4135
138	0.388761	0.315301	0.479337	No prior infection, ChadOx1	61.1239	52.0663	68.4699
139	0.388051	0.314736	0.478443	No prior infection, ChadOx1	61.1949	52.1557	68.5264
140	0.387341	0.314172	0.477552	No prior infection, ChadOx1	61.2659	52.2448	68.5828
141	0.386634	0.313608	0.476663	No prior infection, ChadOx1	61.3366	52.3337	68.6392
142	0.385927	0.313045	0.475777	No prior infection, ChadOx1	61.4073	52.4223	68.6955
143	0.385222	0.312482	0.474895	No prior infection, ChadOx1	61.4778	52.5105	68.7518
144	0.384518	0.311919	0.474015	No prior infection, ChadOx1	61.5482	52.5985	68.8081
145	0.383816	0.311357	0.473137	No prior infection, ChadOx1	61.6184	52.6863	68.8643
146	0.383115	0.310795	0.472263	No prior infection, ChadOx1	61.6885	52.7737	68.9205
147	0.382416	0.310234	0.471392	No prior infection, ChadOx1	61.7584	52.8608	68.9766
148	0.381718	0.309674	0.470524	No prior infection, ChadOx1	61.8282	52.9476	69.0326
149	0.381022	0.309114	0.469659	No prior infection, ChadOx1	61.8978	53.0341	69.0886
150	0.380328	0.308555	0.468797	No prior infection, ChadOx1	61.9672	53.1203	69.1445
151	0.379636	0.307997	0.467938	No prior infection, ChadOx1	62.0364	53.2062	69.2003
152	0.378945	0.307439	0.467082	No prior infection, ChadOx1	62.1055	53.2918	69.2561
153	0.378256	0.306883	0.466229	No prior infection, ChadOx1	62.1744	53.3771	69.3117
154	0.377569	0.306327	0.465379	No prior infection, ChadOx1	62.2431	53.4621	69.3673
155	0.376884	0.305773	0.464532	No prior infection, ChadOx1	62.3116	53.5468	69.4227
156	0.3762	0.305219	0.463689	No prior infection, ChadOx1	62.38	53.6311	69.4781
157	0.375519	0.304666	0.462848	No prior infection, ChadOx1	62.4481	53.7152	69.5334
158	0.374839	0.304115	0.462011	No prior infection, ChadOx1	62.5161	53.7989	69.5885
159	0.374162	0.303565	0.461177	No prior infection, ChadOx1	62.5838	53.8823	69.6435
160	0.373487	0.303015	0.460347	No prior infection, ChadOx1	62.6513	53.9653	69.6985
161	0.372813	0.302467	0.459519	No prior infection, ChadOx1	62.7187	54.0481	69.7533
162	0.372142	0.301921	0.458695	No prior infection, ChadOx1	62.7858	54.1305	69.8079
163	0.371473	0.301375	0.457875	No prior infection, ChadOx1	62.8527	54.2125	69.8625
164	0.370806	0.300831	0.457058	No prior infection, ChadOx1	62.9194	54.2942	69.9169
165	0.370142	0.300289	0.456244	No prior infection, ChadOx1	62.9858	54.3756	69.9711
166	0.369479	0.299747	0.455433	No prior infection, ChadOx1	63.0521	54.4567	70.0253
167	0.368819	0.299208	0.454626	No prior infection, ChadOx1	63.1181	54.5374	70.0792
168	0.368161	0.298669	0.453823	No prior infection, ChadOx1	63.1839	54.6177	70.1331
169	0.367506	0.298132	0.453022	No prior infection, ChadOx1	63.2494	54.6978	70.1868
170	0.366853	0.297597	0.452226	No prior infection, ChadOx1	63.3147	54.7774	70.2403
171	0.366202	0.297063	0.451432	No prior infection, ChadOx1	63.3798	54.8568	70.2937
172	0.365553	0.296531	0.450643	No prior infection, ChadOx1	63.4447	54.9357	70.3469
173	0.364907	0.296	0.449856	No prior infection, ChadOx1	63.5093	55.0144	70.4
174	0.364264	0.295471	0.449073	No prior infection, ChadOx1	63.5736	55.0927	70.4529
175	0.363622	0.294943	0.448293	No prior infection, ChadOx1	63.6378	55.1707	70.5057
176	0.362983	0.294417	0.447517	No prior infection, ChadOx1	63.7017	55.2483	70.5583
177	0.362347	0.293893	0.446745	No prior infection, ChadOx1	63.7653	55.3255	70.6107
178	0.361713	0.293371	0.445976	No prior infection, ChadOx1	63.8287	55.4024	70.6629
179	0.361081	0.29285	0.44521	No prior infection, ChadOx1	63.8919	55.479	70.715
180	0.360452	0.292331	0.444448	No prior infection, ChadOx1	63.9548	55.5552	70.7669
181	0.359825	0.291813	0.443689	No prior infection, ChadOx1	64.0175	55.6311	70.8187
182	0.359201	0.291298	0.442934	No prior infection, ChadOx1	64.0799	55.7066	70.8702
183	0.35858	0.290784	0.442183	No prior infection, ChadOx1	64.142	55.7817	70.9216
184	0.357961	0.290272	0.441435	No prior infection, ChadOx1	64.2039	55.8565	70.9728
185	0.357344	0.289761	0.44069	No prior infection, ChadOx1	64.2656	55.931	71.0239
186	0.356731	0.289253	0.43995	No prior infection, ChadOx1	64.3269	56.005	71.0747
187	0.35612	0.288747	0.439212	No prior infection, ChadOx1	64.388	56.0788	71.1253
188	0.355511	0.288242	0.438479	No prior infection, ChadOx1	64.4489	56.1521	71.1758
189	0.354905	0.28774	0.437749	No prior infection, ChadOx1	64.5095	56.2251	71.226
190	0.354302	0.287239	0.437023	No prior infection, ChadOx1	64.5698	56.2977	71.2761
191	0.353702	0.286741	0.436301	No prior infection, ChadOx1	64.6298	56.3699	71.3259
192	0.353104	0.286244	0.435582	No prior infection, ChadOx1	64.6896	56.4418	71.3756
193	0.35251	0.28575	0.434867	No prior infection, ChadOx1	64.749	56.5133	71.425
194	0.351918	0.285257	0.434156	No prior infection, ChadOx1	64.8082	56.5844	71.4743
195	0.351328	0.284767	0.433448	No prior infection, ChadOx1	64.8672	56.6552	71.5233
196	0.350742	0.284278	0.432744	No prior infection, ChadOx1	64.9258	56.7256	71.5722
197	0.350158	0.283792	0.432044	No prior infection, ChadOx1	64.9842	56.7956	71.6208
198	0.349577	0.283308	0.431348	No prior infection, ChadOx1	65.0423	56.8652	71.6692
199	0.348999	0.282826	0.430656	No prior infection, ChadOx1	65.1001	56.9344	71.7174
200	0.348424	0.282346	0.429967	No prior infection, ChadOx1	65.1576	57.0033	71.7654
201	0.347852	0.281868	0.429282	No prior infection, ChadOx1	65.2148	57.0718	71.8132
202	0.347283	0.281392	0.428601	No prior infection, ChadOx1	65.2717	57.1399	71.8608
203	0.346716	0.280919	0.427924	No prior infection, ChadOx1	65.3284	57.2076	71.9081
204	0.346152	0.280448	0.427251	No prior infection, ChadOx1	65.3848	57.2749	71.9552
205	0.345592	0.279979	0.426581	No prior infection, ChadOx1	65.4408	57.3419	72.0021
206	0.345034	0.279512	0.425916	No prior infection, ChadOx1	65.4966	57.4084	72.0488
207	0.344479	0.279047	0.425254	No prior infection, ChadOx1	65.5521	57.4746	72.0953
208	0.343927	0.278585	0.424596	No prior infection, ChadOx1	65.6073	57.5404	72.1415
209	0.343379	0.278125	0.423942	No prior infection, ChadOx1	65.6621	57.6058	72.1875
210	0.342833	0.277667	0.423292	No prior infection, ChadOx1	65.7167	57.6708	72.2333
211	0.342289	0.277211	0.422646	No prior infection, ChadOx1	65.7711	57.7354	72.2789
212	0.341749	0.276757	0.422003	No prior infection, ChadOx1	65.8251	57.7997	72.3243
213	0.341212	0.276306	0.421365	No prior infection, ChadOx1	65.8788	57.8635	72.3694
214	0.340678	0.275857	0.42073	No prior infection, ChadOx1	65.9322	57.927	72.4143
215	0.340146	0.27541	0.420099	No prior infection, ChadOx1	65.9854	57.9901	72.459
216	0.339617	0.274965	0.419471	No prior infection, ChadOx1	66.0383	58.0529	72.5035
217	0.339092	0.274523	0.418848	No prior infection, ChadOx1	66.0908	58.1152	72.5477
218	0.338569	0.274082	0.418228	No prior infection, ChadOx1	66.1431	58.1772	72.5918
219	0.338049	0.273644	0.417611	No prior infection, ChadOx1	66.1951	58.2389	72.6356
220	0.337531	0.273208	0.416999	No prior infection, ChadOx1	66.2469	58.3001	72.6792
221	0.337017	0.272774	0.41639	No prior infection, ChadOx1	66.2983	58.361	72.7226
222	0.336505	0.272342	0.415784	No prior infection, ChadOx1	66.3495	58.4216	72.7658
223	0.335996	0.271912	0.415182	No prior infection, ChadOx1	66.4004	58.4818	72.8088
224	0.335489	0.271484	0.414584	No prior infection, ChadOx1	66.4511	58.5416	72.8516
225	0.334985	0.271058	0.413989	No prior infection, ChadOx1	66.5015	58.6011	72.8942
226	0.334484	0.270634	0.413398	No prior infection, ChadOx1	66.5516	58.6602	72.9366
227	0.333985	0.270212	0.412809	No prior infection, ChadOx1	66.6015	58.7191	72.9788
228	0.333489	0.269792	0.412225	No prior infection, ChadOx1	66.6511	58.7775	73.0208
229	0.332996	0.269374	0.411643	No prior infection, ChadOx1	66.7004	58.8357	73.0626
230	0.332505	0.268958	0.411065	No prior infection, ChadOx1	66.7495	58.8935	73.1042
231	0.332016	0.268544	0.41049	No prior infection, ChadOx1	66.7984	58.951	73.1456
232	0.33153	0.268132	0.409919	No prior infection, ChadOx1	66.847	59.0081	73.1868
233	0.331047	0.267721	0.40935	No prior infection, ChadOx1	66.8953	59.065	73.2279
234	0.330566	0.267313	0.408785	No prior infection, ChadOx1	66.9434	59.1215	73.2687
235	0.330087	0.266906	0.408223	No prior infection, ChadOx1	66.9913	59.1777	73.3094
236	0.329611	0.266501	0.407665	No prior infection, ChadOx1	67.0389	59.2335	73.3499
237	0.329137	0.266098	0.407109	No prior infection, ChadOx1	67.0863	59.2891	73.3902
238	0.328665	0.265697	0.406556	No prior infection, ChadOx1	67.1335	59.3444	73.4303
239	0.328196	0.265298	0.406007	No prior infection, ChadOx1	67.1804	59.3993	73.4702
240	0.327729	0.2649	0.40546	No prior infection, ChadOx1	67.2271	59.454	73.51
241	0.327265	0.264504	0.404917	No prior infection, ChadOx1	67.2735	59.5083	73.5496
242	0.326802	0.26411	0.404376	No prior infection, ChadOx1	67.3198	59.5624	73.589
243	0.326342	0.263717	0.403839	No prior infection, ChadOx1	67.3658	59.6161	73.6283
244	0.325885	0.263326	0.403305	No prior infection, ChadOx1	67.4115	59.6695	73.6674
245	0.325429	0.262937	0.402773	No prior infection, ChadOx1	67.4571	59.7227	73.7063
246	0.324976	0.26255	0.402245	No prior infection, ChadOx1	67.5024	59.7755	73.745
247	0.324525	0.262164	0.401719	No prior infection, ChadOx1	67.5475	59.8281	73.7836
248	0.324076	0.26178	0.401196	No prior infection, ChadOx1	67.5924	59.8804	73.822
249	0.32363	0.261398	0.400677	No prior infection, ChadOx1	67.637	59.9323	73.8602
250	0.323185	0.261017	0.40016	No prior infection, ChadOx1	67.6815	59.984	73.8983
251	0.322743	0.260639	0.399646	No prior infection, ChadOx1	67.7257	60.0354	73.9361
252	0.322303	0.260261	0.399135	No prior infection, ChadOx1	67.7697	60.0865	73.9739
253	0.321865	0.259886	0.398627	No prior infection, ChadOx1	67.8135	60.1373	74.0114
254	0.32143	0.259512	0.398121	No prior infection, ChadOx1	67.857	60.1879	74.0488
255	0.320996	0.259139	0.397619	No prior infection, ChadOx1	67.9004	60.2381	74.0861
256	0.320565	0.258769	0.397119	No prior infection, ChadOx1	67.9435	60.2881	74.1231
257	0.320136	0.2584	0.396623	No prior infection, ChadOx1	67.9864	60.3377	74.16
258	0.319709	0.258032	0.396129	No prior infection, ChadOx1	68.0291	60.3871	74.1968
259	0.319285	0.257666	0.395638	No prior infection, ChadOx1	68.0715	60.4362	74.2334
260	0.318862	0.257302	0.39515	No prior infection, ChadOx1	68.1138	60.485	74.2698
261	0.318442	0.25694	0.394665	No prior infection, ChadOx1	68.1558	60.5335	74.306
262	0.318023	0.256579	0.394182	No prior infection, ChadOx1	68.1977	60.5818	74.3421
263	0.317607	0.25622	0.393703	No prior infection, ChadOx1	68.2393	60.6297	74.378
264	0.317193	0.255862	0.393226	No prior infection, ChadOx1	68.2807	60.6774	74.4138
265	0.316781	0.255506	0.392752	No prior infection, ChadOx1	68.3219	60.7248	74.4494
266	0.316372	0.255151	0.392281	No prior infection, ChadOx1	68.3628	60.7719	74.4849
267	0.315964	0.254799	0.391812	No prior infection, ChadOx1	68.4036	60.8188	74.5201
268	0.315558	0.254447	0.391346	No prior infection, ChadOx1	68.4442	60.8654	74.5553
269	0.315155	0.254097	0.390883	No prior infection, ChadOx1	68.4845	60.9117	74.5903
270	0.314753	0.253749	0.390423	No prior infection, ChadOx1	68.5247	60.9577	74.6251
271	0.314354	0.253403	0.389966	No prior infection, ChadOx1	68.5646	61.0034	74.6597
272	0.313956	0.253057	0.389511	No prior infection, ChadOx1	68.6044	61.0489	74.6943
273	0.313561	0.252714	0.389059	No prior infection, ChadOx1	68.6439	61.0941	74.7286
274	0.313168	0.252372	0.388609	No prior infection, ChadOx1	68.6832	61.1391	74.7628
275	0.312776	0.252031	0.388162	No prior infection, ChadOx1	68.7224	61.1838	74.7969
276	0.312387	0.251692	0.387718	No prior infection, ChadOx1	68.7613	61.2282	74.8308
277	0.311999	0.251354	0.387277	No prior infection, ChadOx1	68.8001	61.2723	74.8646
278	0.311614	0.251018	0.386838	No prior infection, ChadOx1	68.8386	61.3162	74.8982
279	0.311231	0.250683	0.386401	No prior infection, ChadOx1	68.8769	61.3599	74.9317
280	0.310849	0.25035	0.385968	No prior infection, ChadOx1	68.9151	61.4032	74.965
281	0.310469	0.250018	0.385537	No prior infection, ChadOx1	68.9531	61.4463	74.9982
282	0.310092	0.249688	0.385108	No prior infection, ChadOx1	68.9908	61.4892	75.0312
283	0.309716	0.249359	0.384682	No prior infection, ChadOx1	69.0284	61.5318	75.0641
284	0.309342	0.249032	0.384259	No prior infection, ChadOx1	69.0658	61.5741	75.0968
285	0.30897	0.248706	0.383838	No prior infection, ChadOx1	69.103	61.6162	75.1294
286	0.3086	0.248381	0.383419	No prior infection, ChadOx1	69.14	61.6581	75.1619
287	0.308232	0.248058	0.383003	No prior infection, ChadOx1	69.1768	61.6997	75.1942
288	0.307866	0.247736	0.38259	No prior infection, ChadOx1	69.2134	61.741	75.2264
289	0.307501	0.247416	0.382179	No prior infection, ChadOx1	69.2499	61.7821	75.2584
290	0.307139	0.247097	0.381771	No prior infection, ChadOx1	69.2861	61.8229	75.2903
291	0.306778	0.246779	0.381365	No prior infection, ChadOx1	69.3222	61.8635	75.3221
292	0.306419	0.246463	0.380962	No prior infection, ChadOx1	69.3581	61.9038	75.3537
293	0.306063	0.246148	0.380561	No prior infection, ChadOx1	69.3937	61.9439	75.3852
294	0.305707	0.245834	0.380163	No prior infection, ChadOx1	69.4293	61.9837	75.4166
295	0.305354	0.245522	0.379767	No prior infection, ChadOx1	69.4646	62.0233	75.4478
296	0.305003	0.245211	0.379374	No prior infection, ChadOx1	69.4997	62.0626	75.4789
297	0.304653	0.244902	0.378983	No prior infection, ChadOx1	69.5347	62.1017	75.5098
298	0.304306	0.244594	0.378594	No prior infection, ChadOx1	69.5694	62.1406	75.5406
299	0.30396	0.244287	0.378208	No prior infection, ChadOx1	69.604	62.1792	75.5713
300	0.303616	0.243982	0.377825	No prior infection, ChadOx1	69.6384	62.2175	75.6018
301	0.303274	0.243678	0.377444	No prior infection, ChadOx1	69.6726	62.2556	75.6322
302	0.302933	0.243376	0.377065	No prior infection, ChadOx1	69.7067	62.2935	75.6624
303	0.302595	0.243075	0.376689	No prior infection, ChadOx1	69.7405	62.3311	75.6925
304	0.302258	0.242775	0.376316	No prior infection, ChadOx1	69.7742	62.3684	75.7225
305	0.301923	0.242477	0.375945	No prior infection, ChadOx1	69.8077	62.4055	75.7523
306	0.30159	0.242179	0.375576	No prior infection, ChadOx1	69.841	62.4424	75.7821
307	0.301259	0.241884	0.37521	No prior infection, ChadOx1	69.8741	62.479	75.8116
308	0.30093	0.24159	0.374846	No prior infection, ChadOx1	69.907	62.5154	75.841
309	0.300603	0.241297	0.374485	No prior infection, ChadOx1	69.9397	62.5515	75.8703
310	0.300277	0.241005	0.374127	No prior infection, ChadOx1	69.9723	62.5873	75.8995
311	0.299954	0.240715	0.37377	No prior infection, ChadOx1	70.0046	62.623	75.9285
312	0.299632	0.240426	0.373417	No prior infection, ChadOx1	70.0368	62.6583	75.9574
313	0.299312	0.240139	0.373066	No prior infection, ChadOx1	70.0688	62.6934	75.9861
314	0.298994	0.239853	0.372717	No prior infection, ChadOx1	70.1006	62.7283	76.0147
315	0.298678	0.239568	0.372371	No prior infection, ChadOx1	70.1322	62.7629	76.0432
316	0.298363	0.239285	0.372027	No prior infection, ChadOx1	70.1637	62.7973	76.0715
317	0.298051	0.239003	0.371686	No prior infection, ChadOx1	70.1949	62.8314	76.0997
318	0.29774	0.238723	0.371348	No prior infection, ChadOx1	70.226	62.8652	76.1277
319	0.297431	0.238444	0.371012	No prior infection, ChadOx1	70.2569	62.8988	76.1556
320	0.297125	0.238166	0.370678	No prior infection, ChadOx1	70.2875	62.9322	76.1834
321	0.29682	0.23789	0.370347	No prior infection, ChadOx1	70.318	62.9653	76.211
322	0.296517	0.237615	0.370019	No prior infection, ChadOx1	70.3483	62.9981	76.2385
323	0.296216	0.237342	0.369693	No prior infection, ChadOx1	70.3784	63.0307	76.2658
324	0.295917	0.23707	0.36937	No prior infection, ChadOx1	70.4083	63.063	76.293
325	0.29562	0.2368	0.36905	No prior infection, ChadOx1	70.438	63.095	76.32
326	0.295324	0.236531	0.368732	No prior infection, ChadOx1	70.4676	63.1268	76.3469
327	0.295031	0.236264	0.368417	No prior infection, ChadOx1	70.4969	63.1583	76.3736
328	0.29474	0.235998	0.368104	No prior infection, ChadOx1	70.526	63.1896	76.4002
329	0.294451	0.235733	0.367794	No prior infection, ChadOx1	70.5549	63.2206	76.4267
330	0.294164	0.23547	0.367487	No prior infection, ChadOx1	70.5836	63.2513	76.453
331	0.293878	0.235209	0.367183	No prior infection, ChadOx1	70.6122	63.2817	76.4791
332	0.293595	0.234949	0.366881	No prior infection, ChadOx1	70.6405	63.3119	76.5051
333	0.293314	0.23469	0.366582	No prior infection, ChadOx1	70.6686	63.3418	76.531
334	0.293035	0.234433	0.366285	No prior infection, ChadOx1	70.6965	63.3715	76.5567
335	0.292758	0.234178	0.365992	No prior infection, ChadOx1	70.7242	63.4008	76.5822
336	0.292483	0.233924	0.365701	No prior infection, ChadOx1	70.7517	63.4299	76.6076
337	0.292209	0.233671	0.365412	No prior infection, ChadOx1	70.7791	63.4588	76.6329
338	0.291938	0.23342	0.365127	No prior infection, ChadOx1	70.8062	63.4873	76.658
339	0.291669	0.233171	0.364844	No prior infection, ChadOx1	70.8331	63.5156	76.6829
340	0.291402	0.232923	0.364564	No prior infection, ChadOx1	70.8598	63.5436	76.7077
341	0.291137	0.232677	0.364286	No prior infection, ChadOx1	70.8863	63.5714	76.7323
342	0.290874	0.232432	0.364012	No prior infection, ChadOx1	70.9126	63.5988	76.7568
343	0.290613	0.232188	0.36374	No prior infection, ChadOx1	70.9387	63.626	76.7812
344	0.290355	0.231947	0.36347	No prior infection, ChadOx1	70.9645	63.653	76.8053
345	0.290098	0.231706	0.363204	No prior infection, ChadOx1	70.9902	63.6796	76.8294
346	0.289843	0.231467	0.36294	No prior infection, ChadOx1	71.0157	63.706	76.8533
347	0.28959	0.23123	0.362679	No prior infection, ChadOx1	71.041	63.7321	76.877
348	0.289339	0.230994	0.36242	No prior infection, ChadOx1	71.0661	63.758	76.9006
349	0.28909	0.23076	0.362164	No prior infection, ChadOx1	71.091	63.7836	76.924
350	0.288843	0.230527	0.361911	No prior infection, ChadOx1	71.1157	63.8089	76.9473
351	0.288598	0.230296	0.361661	No prior infection, ChadOx1	71.1402	63.8339	76.9704
352	0.288355	0.230066	0.361413	No prior infection, ChadOx1	71.1645	63.8587	76.9934
353	0.288114	0.229837	0.361168	No prior infection, ChadOx1	71.1886	63.8832	77.0163
354	0.287875	0.22961	0.360925	No prior infection, ChadOx1	71.2125	63.9075	77.039
355	0.287638	0.229385	0.360685	No prior infection, ChadOx1	71.2362	63.9315	77.0615
356	0.287403	0.229161	0.360448	No prior infection, ChadOx1	71.2597	63.9552	77.0839
357	0.28717	0.228938	0.360213	No prior infection, ChadOx1	71.283	63.9787	77.1062
358	0.286938	0.228717	0.359981	No prior infection, ChadOx1	71.3062	64.0019	77.1283
359	0.286709	0.228497	0.359751	No prior infection, ChadOx1	71.3291	64.0249	77.1503
360	0.286482	0.228279	0.359524	No prior infection, ChadOx1	71.3518	64.0476	77.1721
361	0.286256	0.228062	0.359299	No prior infection, ChadOx1	71.3744	64.0701	77.1938
362	0.286032	0.227846	0.359077	No prior infection, ChadOx1	71.3968	64.0923	77.2154
363	0.285811	0.227632	0.358858	No prior infection, ChadOx1	71.4189	64.1142	77.2368
364	0.285591	0.22742	0.358641	No prior infection, ChadOx1	71.4409	64.1359	77.258
365	0.285373	0.227208	0.358427	No prior infection, ChadOx1	71.4627	64.1573	77.2792
366	0.285156	0.226998	0.358215	No prior infection, ChadOx1	71.4844	64.1785	77.3002
367	0.284942	0.22679	0.358005	No prior infection, ChadOx1	71.5058	64.1995	77.321
368	0.28473	0.226583	0.357799	No prior infection, ChadOx1	71.527	64.2201	77.3417
369	0.284519	0.226377	0.357594	No prior infection, ChadOx1	71.5481	64.2406	77.3623
370	0.28431	0.226173	0.357392	No prior infection, ChadOx1	71.569	64.2608	77.3827
371	0.284104	0.22597	0.357193	No prior infection, ChadOx1	71.5896	64.2807	77.403
372	0.283898	0.225768	0.356996	No prior infection, ChadOx1	71.6102	64.3004	77.4232
373	0.283695	0.225568	0.356801	No prior infection, ChadOx1	71.6305	64.3199	77.4432
374	0.283494	0.225369	0.356609	No prior infection, ChadOx1	71.6506	64.3391	77.4631
375	0.283294	0.225171	0.356419	No prior infection, ChadOx1	71.6706	64.3581	77.4829
376	0.283096	0.224975	0.356232	No prior infection, ChadOx1	71.6904	64.3768	77.5025
377	0.2829	0.22478	0.356047	No prior infection, ChadOx1	71.71	64.3953	77.522
378	0.282705	0.224587	0.355864	No prior infection, ChadOx1	71.7295	64.4136	77.5413
379	0.282513	0.224394	0.355684	No prior infection, ChadOx1	71.7487	64.4316	77.5606
380	0.282322	0.224203	0.355506	No prior infection, ChadOx1	71.7678	64.4494	77.5797
381	0.282132	0.224013	0.35533	No prior infection, ChadOx1	71.7868	64.467	77.5987
382	0.281945	0.223825	0.355156	No prior infection, ChadOx1	71.8055	64.4844	77.6175
383	0.281759	0.223637	0.354985	No prior infection, ChadOx1	71.8241	64.5015	77.6363
384	0.281574	0.223451	0.354816	No prior infection, ChadOx1	71.8426	64.5184	77.6549
385	0.281391	0.223266	0.354649	No prior infection, ChadOx1	71.8609	64.5351	77.6734
386	0.28121	0.223083	0.354484	No prior infection, ChadOx1	71.879	64.5516	77.6917
387	0.281031	0.2229	0.354321	No prior infection, ChadOx1	71.8969	64.5679	77.71
388	0.280853	0.222719	0.354161	No prior infection, ChadOx1	71.9147	64.5839	77.7281
389	0.280677	0.222539	0.354003	No prior infection, ChadOx1	71.9323	64.5997	77.7461
390	0.280502	0.22236	0.353847	No prior infection, ChadOx1	71.9498	64.6153	77.764
391	0.280329	0.222183	0.353693	No prior infection, ChadOx1	71.9671	64.6307	77.7817
392	0.280158	0.222006	0.353541	No prior infection, ChadOx1	71.9842	64.6459	77.7994
393	0.279988	0.221831	0.353391	No prior infection, ChadOx1	72.0012	64.6609	77.8169
394	0.279819	0.221657	0.353243	No prior infection, ChadOx1	72.0181	64.6757	77.8343
395	0.279652	0.221484	0.353098	No prior infection, ChadOx1	72.0348	64.6902	77.8516
396	0.279487	0.221312	0.352954	No prior infection, ChadOx1	72.0513	64.7046	77.8688
397	0.279323	0.221141	0.352812	No prior infection, ChadOx1	72.0677	64.7188	77.8859
398	0.27916	0.220972	0.352672	No prior infection, ChadOx1	72.084	64.7328	77.9028
399	0.278999	0.220803	0.352534	No prior infection, ChadOx1	72.1001	64.7466	77.9197
400	0.27884	0.220635	0.352398	No prior infection, ChadOx1	72.116	64.7602	77.9365
401	0.278681	0.220469	0.352264	No prior infection, ChadOx1	72.1319	64.7736	77.9531
402	0.278525	0.220304	0.352132	No prior infection, ChadOx1	72.1475	64.7868	77.9696
403	0.278369	0.220139	0.352001	No prior infection, ChadOx1	72.1631	64.7999	77.9861
404	0.278215	0.219976	0.351873	No prior infection, ChadOx1	72.1785	64.8127	78.0024
405	0.278062	0.219813	0.351746	No prior infection, ChadOx1	72.1938	64.8254	78.0187
406	0.27791	0.219652	0.351621	No prior infection, ChadOx1	72.209	64.8379	78.0348
407	0.27776	0.219491	0.351497	No prior infection, ChadOx1	72.224	64.8503	78.0509
408	0.277611	0.219332	0.351375	No prior infection, ChadOx1	72.2389	64.8625	78.0668
409	0.277463	0.219173	0.351255	No prior infection, ChadOx1	72.2537	64.8745	78.0827
410	0.277317	0.219016	0.351137	No prior infection, ChadOx1	72.2683	64.8863	78.0984
411	0.277171	0.218859	0.35102	No prior infection, ChadOx1	72.2829	64.898	78.1141
412	0.277027	0.218703	0.350904	No prior infection, ChadOx1	72.2973	64.9096	78.1297
413	0.276884	0.218548	0.350791	No prior infection, ChadOx1	72.3116	64.9209	78.1452
414	0.276742	0.218394	0.350678	No prior infection, ChadOx1	72.3258	64.9322	78.1606
415	0.276601	0.218241	0.350567	No prior infection, ChadOx1	72.3399	64.9433	78.1759
416	0.276461	0.218089	0.350458	No prior infection, ChadOx1	72.3539	64.9542	78.1911
417	0.276323	0.217937	0.35035	No prior infection, ChadOx1	72.3677	64.965	78.2063
418	0.276185	0.217786	0.350243	No prior infection, ChadOx1	72.3815	64.9757	78.2214
419	0.276048	0.217636	0.350138	No prior infection, ChadOx1	72.3952	64.9862	78.2364
420	0.275913	0.217487	0.350034	No prior infection, ChadOx1	72.4087	64.9966	78.2513
421	0.275778	0.217339	0.349932	No prior infection, ChadOx1	72.4222	65.0068	78.2661
422	0.275644	0.217191	0.34983	No prior infection, ChadOx1	72.4356	65.017	78.2809
423	0.275512	0.217044	0.34973	No prior infection, ChadOx1	72.4488	65.027	78.2956
424	0.27538	0.216897	0.349631	No prior infection, ChadOx1	72.462	65.0369	78.3103
425	0.275249	0.216752	0.349533	No prior infection, ChadOx1	72.4751	65.0467	78.3248
426	0.275118	0.216607	0.349436	No prior infection, ChadOx1	72.4882	65.0564	78.3393
427	0.274989	0.216462	0.34934	No prior infection, ChadOx1	72.5011	65.066	78.3538
428	0.27486	0.216318	0.349245	No prior infection, ChadOx1	72.514	65.0755	78.3682
429	0.274732	0.216175	0.349152	No prior infection, ChadOx1	72.5268	65.0848	78.3825
430	0.274605	0.216033	0.349059	No prior infection, ChadOx1	72.5395	65.0941	78.3967
431	0.274479	0.215891	0.348967	No prior infection, ChadOx1	72.5521	65.1033	78.4109
432	0.274353	0.215749	0.348876	No prior infection, ChadOx1	72.5647	65.1124	78.4251
433	0.274228	0.215608	0.348786	No prior infection, ChadOx1	72.5772	65.1214	78.4392
434	0.274104	0.215468	0.348696	No prior infection, ChadOx1	72.5896	65.1304	78.4532
435	0.27398	0.215328	0.348608	No prior infection, ChadOx1	72.602	65.1392	78.4672
436	0.273856	0.215188	0.34852	No prior infection, ChadOx1	72.6144	65.148	78.4812
437	0.273734	0.215049	0.348432	No prior infection, ChadOx1	72.6266	65.1568	78.4951
438	0.273611	0.21491	0.348346	No prior infection, ChadOx1	72.6389	65.1654	78.509
439	0.27349	0.214772	0.34826	No prior infection, ChadOx1	72.651	65.174	78.5228
440	0.273369	0.214635	0.348175	No prior infection, ChadOx1	72.6631	65.1825	78.5365
441	0.273248	0.214497	0.34809	No prior infection, ChadOx1	72.6752	65.191	78.5503
442	0.273128	0.21436	0.348006	No prior infection, ChadOx1	72.6872	65.1994	78.564
443	0.273008	0.214224	0.347923	No prior infection, ChadOx1	72.6992	65.2077	78.5776
444	0.272889	0.214088	0.34784	No prior infection, ChadOx1	72.7111	65.216	78.5912
445	0.27277	0.213952	0.347757	No prior infection, ChadOx1	72.723	65.2243	78.6048
446	0.272651	0.213817	0.347675	No prior infection, ChadOx1	72.7349	65.2325	78.6183
447	0.272533	0.213681	0.347593	No prior infection, ChadOx1	72.7467	65.2407	78.6319
448	0.272415	0.213547	0.347512	No prior infection, ChadOx1	72.7585	65.2488	78.6453
449	0.272298	0.213412	0.347431	No prior infection, ChadOx1	72.7702	65.2569	78.6588
450	0.27218	0.213278	0.34735	No prior infection, ChadOx1	72.782	65.265	78.6722
451	0.272064	0.213144	0.34727	No prior infection, ChadOx1	72.7936	65.273	78.6856
452	0.271947	0.213011	0.34719	No prior infection, ChadOx1	72.8053	65.281	78.6989
453	0.271831	0.212877	0.34711	No prior infection, ChadOx1	72.8169	65.289	78.7123
454	0.271715	0.212744	0.347031	No prior infection, ChadOx1	72.8285	65.2969	78.7256
455	0.271599	0.212611	0.346951	No prior infection, ChadOx1	72.8401	65.3049	78.7389
456	0.271483	0.212479	0.346872	No prior infection, ChadOx1	72.8517	65.3128	78.7521
457	0.271367	0.212346	0.346793	No prior infection, ChadOx1	72.8633	65.3207	78.7654
458	0.271252	0.212214	0.346714	No prior infection, ChadOx1	72.8748	65.3286	78.7786
459	0.271137	0.212082	0.346635	No prior infection, ChadOx1	72.8863	65.3365	78.7918
460	0.271022	0.21195	0.346557	No prior infection, ChadOx1	72.8978	65.3443	78.805
461	0.270907	0.211818	0.346478	No prior infection, ChadOx1	72.9093	65.3522	78.8182
462	0.270792	0.211687	0.346399	No prior infection, ChadOx1	72.9208	65.3601	78.8313
463	0.270677	0.211555	0.34632	No prior infection, ChadOx1	72.9323	65.368	78.8445
464	0.270562	0.211424	0.346241	No prior infection, ChadOx1	72.9438	65.3759	78.8576
465	0.270447	0.211293	0.346162	No prior infection, ChadOx1	72.9553	65.3838	78.8707
466	0.270332	0.211162	0.346082	No prior infection, ChadOx1	72.9668	65.3918	78.8838
467	0.270217	0.211031	0.346003	No prior infection, ChadOx1	72.9783	65.3997	78.8969
468	0.270102	0.210899	0.345923	No prior infection, ChadOx1	72.9898	65.4077	78.9101
469	0.269987	0.210768	0.345843	No prior infection, ChadOx1	73.0013	65.4157	78.9232
470	0.269871	0.210637	0.345762	No prior infection, ChadOx1	73.0129	65.4238	78.9363
471	0.269756	0.210506	0.345682	No prior infection, ChadOx1	73.0244	65.4318	78.9494
472	0.26964	0.210375	0.3456	No prior infection, ChadOx1	73.036	65.44	78.9625
473	0.269524	0.210244	0.345519	No prior infection, ChadOx1	73.0476	65.4481	78.9756
474	0.269408	0.210113	0.345437	No prior infection, ChadOx1	73.0592	65.4563	78.9887
475	0.269292	0.209982	0.345355	No prior infection, ChadOx1	73.0708	65.4645	79.0018
476	0.269176	0.209851	0.345272	No prior infection, ChadOx1	73.0824	65.4728	79.0149
477	0.269059	0.20972	0.345188	No prior infection, ChadOx1	73.0941	65.4812	79.028
478	0.268942	0.209589	0.345105	No prior infection, ChadOx1	73.1058	65.4895	79.0411
479	0.268825	0.209457	0.34502	No prior infection, ChadOx1	73.1175	65.498	79.0543
480	0.268708	0.209326	0.344935	No prior infection, ChadOx1	73.1292	65.5065	79.0674
481	0.26859	0.209194	0.34485	No prior infection, ChadOx1	73.141	65.515	79.0806
482	0.268472	0.209063	0.344763	No prior infection, ChadOx1	73.1528	65.5237	79.0937
483	0.268354	0.208931	0.344676	No prior infection, ChadOx1	73.1646	65.5324	79.1069
484	0.268235	0.208799	0.344589	No prior infection, ChadOx1	73.1765	65.5411	79.1201
485	0.268116	0.208667	0.344501	No prior infection, ChadOx1	73.1884	65.5499	79.1333
486	0.267996	0.208535	0.344412	No prior infection, ChadOx1	73.2004	65.5588	79.1465
487	0.267877	0.208403	0.344323	No prior infection, ChadOx1	73.2123	65.5677	79.1597
488	0.267756	0.208271	0.344232	No prior infection, ChadOx1	73.2244	65.5768	79.1729
489	0.267636	0.208138	0.344141	No prior infection, ChadOx1	73.2364	65.5859	79.1862
490	0.267515	0.208006	0.34405	No prior infection, ChadOx1	73.2485	65.595	79.1994
491	0.267394	0.207873	0.343957	No prior infection, ChadOx1	73.2606	65.6043	79.2127
492	0.267272	0.207741	0.343864	No prior infection, ChadOx1	73.2728	65.6136	79.2259
493	0.26715	0.207608	0.34377	No prior infection, ChadOx1	73.285	65.623	79.2392
494	0.267028	0.207475	0.343675	No prior infection, ChadOx1	73.2972	65.6325	79.2525
495	0.266905	0.207342	0.34358	No prior infection, ChadOx1	73.3095	65.642	79.2658
496	0.266782	0.207208	0.343483	No prior infection, ChadOx1	73.3218	65.6517	79.2792
497	0.266658	0.207075	0.343386	No prior infection, ChadOx1	73.3342	65.6614	79.2925
498	0.266534	0.206941	0.343288	No prior infection, ChadOx1	73.3466	65.6712	79.3059
499	0.26641	0.206808	0.343189	No prior infection, ChadOx1	73.359	65.6811	79.3192
500	0.266285	0.206674	0.343089	No prior infection, ChadOx1	73.3715	65.6911	79.3326
501	0.266159	0.20654	0.342989	No prior infection, ChadOx1	73.3841	65.7011	79.346
502	0.266034	0.206406	0.342887	No prior infection, ChadOx1	73.3966	65.7113	79.3594
503	0.265907	0.206271	0.342785	No prior infection, ChadOx1	73.4093	65.7215	79.3729
504	0.265781	0.206137	0.342681	No prior infection, ChadOx1	73.4219	65.7319	79.3863
505	0.265653	0.206002	0.342577	No prior infection, ChadOx1	73.4347	65.7423	79.3998
506	0.265526	0.205868	0.342471	No prior infection, ChadOx1	73.4474	65.7529	79.4132
507	0.265397	0.205733	0.342365	No prior infection, ChadOx1	73.4603	65.7635	79.4267
508	0.265269	0.205598	0.342258	No prior infection, ChadOx1	73.4731	65.7742	79.4402
509	0.265139	0.205462	0.342149	No prior infection, ChadOx1	73.4861	65.7851	79.4538
510	0.26501	0.205327	0.34204	No prior infection, ChadOx1	73.499	65.796	79.4673
511	0.264879	0.205191	0.34193	No prior infection, ChadOx1	73.5121	65.807	79.4809
512	0.264748	0.205056	0.341818	No prior infection, ChadOx1	73.5252	65.8182	79.4944
513	0.264617	0.20492	0.341705	No prior infection, ChadOx1	73.5383	65.8295	79.508
514	0.264485	0.204783	0.341592	No prior infection, ChadOx1	73.5515	65.8408	79.5217
515	0.264352	0.204647	0.341477	No prior infection, ChadOx1	73.5648	65.8523	79.5353
516	0.264219	0.20451	0.341361	No prior infection, ChadOx1	73.5781	65.8639	79.549
517	0.264086	0.204374	0.341244	No prior infection, ChadOx1	73.5914	65.8756	79.5626
518	0.263951	0.204237	0.341126	No prior infection, ChadOx1	73.6049	65.8874	79.5763
519	0.263817	0.2041	0.341006	No prior infection, ChadOx1	73.6183	65.8994	79.59
520	0.263681	0.203962	0.340886	No prior infection, ChadOx1	73.6319	65.9114	79.6038
521	0.263545	0.203825	0.340764	No prior infection, ChadOx1	73.6455	65.9236	79.6175
522	0.263408	0.203687	0.340641	No prior infection, ChadOx1	73.6592	65.9359	79.6313
523	0.263271	0.203549	0.340517	No prior infection, ChadOx1	73.6729	65.9483	79.6451
524	0.263133	0.20341	0.340391	No prior infection, ChadOx1	73.6867	65.9609	79.659
525	0.262995	0.203272	0.340265	No prior infection, ChadOx1	73.7005	65.9735	79.6728
526	0.262856	0.203133	0.340137	No prior infection, ChadOx1	73.7144	65.9863	79.6867
527	0.262716	0.202994	0.340008	No prior infection, ChadOx1	73.7284	65.9992	79.7006
528	0.262576	0.202855	0.339877	No prior infection, ChadOx1	73.7424	66.0123	79.7145
529	0.262435	0.202716	0.339745	No prior infection, ChadOx1	73.7565	66.0255	79.7284
530	0.262293	0.202577	0.339612	No prior infection, ChadOx1	73.7707	66.0388	79.7423
531	0.262151	0.202437	0.339478	No prior infection, ChadOx1	73.7849	66.0522	79.7563
532	0.262008	0.202297	0.339343	No prior infection, ChadOx1	73.7992	66.0657	79.7703
533	0.261864	0.202157	0.339206	No prior infection, ChadOx1	73.8136	66.0794	79.7843
534	0.26172	0.202016	0.339067	No prior infection, ChadOx1	73.828	66.0933	79.7984
535	0.261575	0.201876	0.338928	No prior infection, ChadOx1	73.8425	66.1072	79.8124
536	0.261429	0.201735	0.338787	No prior infection, ChadOx1	73.8571	66.1213	79.8265
537	0.261283	0.201594	0.338645	No prior infection, ChadOx1	73.8717	66.1355	79.8406
538	0.261136	0.201453	0.338501	No prior infection, ChadOx1	73.8864	66.1499	79.8547
539	0.260989	0.201311	0.338356	No prior infection, ChadOx1	73.9011	66.1644	79.8689
540	0.26084	0.20117	0.33821	No prior infection, ChadOx1	73.916	66.179	79.883
541	0.260692	0.201028	0.338063	No prior infection, ChadOx1	73.9308	66.1937	79.8972
542	0.260542	0.200886	0.337914	No prior infection, ChadOx1	73.9458	66.2086	79.9114
543	0.260392	0.200744	0.337763	No prior infection, ChadOx1	73.9608	66.2237	79.9256
544	0.260241	0.200602	0.337612	No prior infection, ChadOx1	73.9759	66.2388	79.9398
545	0.26009	0.200459	0.337459	No prior infection, ChadOx1	73.991	66.2541	79.9541
546	0.259938	0.200316	0.337304	No prior infection, ChadOx1	74.0062	66.2696	79.9684
547	0.259785	0.200173	0.337148	No prior infection, ChadOx1	74.0215	66.2852	79.9827
548	0.259631	0.20003	0.336991	No prior infection, ChadOx1	74.0369	66.3009	79.997
549	0.259477	0.199887	0.336832	No prior infection, ChadOx1	74.0523	66.3168	80.0113
550	0.259322	0.199743	0.336672	No prior infection, ChadOx1	74.0678	66.3328	80.0257
551	0.259167	0.1996	0.336511	No prior infection, ChadOx1	74.0833	66.3489	80.04
552	0.259011	0.199456	0.336348	No prior infection, ChadOx1	74.0989	66.3652	80.0544
553	0.258854	0.199312	0.336184	No prior infection, ChadOx1	74.1146	66.3816	80.0688
554	0.258697	0.199168	0.336018	No prior infection, ChadOx1	74.1303	66.3982	80.0832
555	0.258538	0.199023	0.335851	No prior infection, ChadOx1	74.1462	66.4149	80.0977
556	0.25838	0.198879	0.335683	No prior infection, ChadOx1	74.162	66.4317	80.1121
557	0.25822	0.198734	0.335513	No prior infection, ChadOx1	74.178	66.4487	80.1266
558	0.25806	0.198589	0.335341	No prior infection, ChadOx1	74.194	66.4659	80.1411
559	0.257899	0.198444	0.335168	No prior infection, ChadOx1	74.2101	66.4832	80.1556
560	0.257738	0.198299	0.334994	No prior infection, ChadOx1	74.2262	66.5006	80.1701
561	0.257576	0.198153	0.334818	No prior infection, ChadOx1	74.2424	66.5182	80.1847
562	0.257413	0.198008	0.334641	No prior infection, ChadOx1	74.2587	66.5359	80.1992
563	0.25725	0.197862	0.334463	No prior infection, ChadOx1	74.275	66.5537	80.2138
564	0.257086	0.197716	0.334283	No prior infection, ChadOx1	74.2914	66.5717	80.2284
565	0.256921	0.19757	0.334101	No prior infection, ChadOx1	74.3079	66.5899	80.243
566	0.256755	0.197424	0.333918	No prior infection, ChadOx1	74.3245	66.6082	80.2576
567	0.256589	0.197277	0.333734	No prior infection, ChadOx1	74.3411	66.6266	80.2723
568	0.256423	0.197131	0.333548	No prior infection, ChadOx1	74.3577	66.6452	80.2869
569	0.256255	0.196984	0.333361	No prior infection, ChadOx1	74.3745	66.6639	80.3016
570	0.256087	0.196837	0.333172	No prior infection, ChadOx1	74.3913	66.6828	80.3163
571	0.255919	0.196691	0.332982	No prior infection, ChadOx1	74.4081	66.7018	80.3309
572	0.25575	0.196544	0.332791	No prior infection, ChadOx1	74.425	66.7209	80.3456
573	0.25558	0.196396	0.332598	No prior infection, ChadOx1	74.442	66.7402	80.3604
574	0.255409	0.196249	0.332404	No prior infection, ChadOx1	74.4591	66.7596	80.3751
575	0.255238	0.196102	0.332208	No prior infection, ChadOx1	74.4762	66.7792	80.3898
576	0.255067	0.195954	0.332011	No prior infection, ChadOx1	74.4933	66.7989	80.4046
577	0.254894	0.195807	0.331813	No prior infection, ChadOx1	74.5106	66.8187	80.4193
578	0.254722	0.195659	0.331613	No prior infection, ChadOx1	74.5278	66.8387	80.4341
579	0.254548	0.195512	0.331412	No prior infection, ChadOx1	74.5452	66.8588	80.4488
580	0.254374	0.195364	0.331209	No prior infection, ChadOx1	74.5626	66.8791	80.4636
581	0.2542	0.195216	0.331005	No prior infection, ChadOx1	74.58	66.8995	80.4784
582	0.254024	0.195068	0.3308	No prior infection, ChadOx1	74.5976	66.92	80.4932
583	0.253849	0.19492	0.330593	No prior infection, ChadOx1	74.6151	66.9407	80.508
584	0.253672	0.194772	0.330385	No prior infection, ChadOx1	74.6328	66.9615	80.5228
585	0.253496	0.194624	0.330175	No prior infection, ChadOx1	74.6504	66.9825	80.5376
586	0.253318	0.194476	0.329965	No prior infection, ChadOx1	74.6682	67.0035	80.5524
587	0.25314	0.194327	0.329752	No prior infection, ChadOx1	74.686	67.0248	80.5673
588	0.252961	0.194179	0.329539	No prior infection, ChadOx1	74.7039	67.0461	80.5821
589	0.252782	0.19403	0.329324	No prior infection, ChadOx1	74.7218	67.0676	80.597
590	0.252602	0.193882	0.329108	No prior infection, ChadOx1	74.7398	67.0892	80.6118
591	0.252422	0.193733	0.32889	No prior infection, ChadOx1	74.7578	67.111	80.6267
592	0.252241	0.193585	0.328671	No prior infection, ChadOx1	74.7759	67.1329	80.6415
593	0.25206	0.193436	0.328451	No prior infection, ChadOx1	74.794	67.1549	80.6564
594	0.251878	0.193287	0.328229	No prior infection, ChadOx1	74.8122	67.1771	80.6713
595	0.251695	0.193139	0.328006	No prior infection, ChadOx1	74.8305	67.1994	80.6861
596	0.251512	0.19299	0.327782	No prior infection, ChadOx1	74.8488	67.2218	80.701
597	0.251329	0.192841	0.327556	No prior infection, ChadOx1	74.8671	67.2444	80.7159
598	0.251145	0.192692	0.327329	No prior infection, ChadOx1	74.8855	67.2671	80.7308
599	0.25096	0.192543	0.3271	No prior infection, ChadOx1	74.904	67.29	80.7457
600	0.250775	0.192394	0.326871	No prior infection, ChadOx1	74.9225	67.3129	80.7606
601	0.250589	0.192245	0.326639	No prior infection, ChadOx1	74.9411	67.3361	80.7755
602	0.250402	0.192095	0.326407	No prior infection, ChadOx1	74.9598	67.3593	80.7905
603	0.250215	0.191946	0.326173	No prior infection, ChadOx1	74.9785	67.3827	80.8054
604	0.250028	0.191797	0.325938	No prior infection, ChadOx1	74.9972	67.4062	80.8203
605	0.24984	0.191648	0.325702	No prior infection, ChadOx1	75.016	67.4298	80.8352
606	0.249651	0.191498	0.325464	No prior infection, ChadOx1	75.0349	67.4536	80.8502
607	0.249462	0.191349	0.325225	No prior infection, ChadOx1	75.0538	67.4775	80.8651
608	0.249272	0.191199	0.324985	No prior infection, ChadOx1	75.0728	67.5015	80.8801
609	0.249082	0.19105	0.324743	No prior infection, ChadOx1	75.0918	67.5257	80.895
610	0.248892	0.1909	0.3245	No prior infection, ChadOx1	75.1108	67.55	80.91
611	0.2487	0.19075	0.324256	No prior infection, ChadOx1	75.13	67.5744	80.925
612	0.248509	0.190601	0.32401	No prior infection, ChadOx1	75.1491	67.599	80.9399
613	0.248316	0.190451	0.323763	No prior infection, ChadOx1	75.1684	67.6237	80.9549
614	0.248123	0.190301	0.323515	No prior infection, ChadOx1	75.1877	67.6485	80.9699
615	0.24793	0.190151	0.323266	No prior infection, ChadOx1	75.207	67.6734	80.9849
616	0.247736	0.190001	0.323015	No prior infection, ChadOx1	75.2264	67.6985	80.9999
617	0.247542	0.189851	0.322763	No prior infection, ChadOx1	75.2458	67.7237	81.0149
618	0.247347	0.189701	0.32251	No prior infection, ChadOx1	75.2653	67.749	81.0299
619	0.247151	0.189551	0.322256	No prior infection, ChadOx1	75.2849	67.7744	81.0449
620	0.246956	0.189401	0.322	No prior infection, ChadOx1	75.3044	67.8	81.0599
621	0.246759	0.189251	0.321743	No prior infection, ChadOx1	75.3241	67.8257	81.0749
622	0.246562	0.1891	0.321485	No prior infection, ChadOx1	75.3438	67.8515	81.09
623	0.246365	0.18895	0.321225	No prior infection, ChadOx1	75.3635	67.8775	81.105
624	0.246167	0.1888	0.320964	No prior infection, ChadOx1	75.3833	67.9036	81.12
625	0.245968	0.188649	0.320702	No prior infection, ChadOx1	75.4032	67.9298	81.1351
626	0.245769	0.188499	0.320439	No prior infection, ChadOx1	75.4231	67.9561	81.1501
627	0.245569	0.188348	0.320175	No prior infection, ChadOx1	75.4431	67.9825	81.1652
628	0.245369	0.188197	0.319909	No prior infection, ChadOx1	75.4631	68.0091	81.1803
629	0.245169	0.188047	0.319642	No prior infection, ChadOx1	75.4831	68.0358	81.1953
630	0.244968	0.187896	0.319374	No prior infection, ChadOx1	75.5032	68.0626	81.2104
631	0.244766	0.187745	0.319105	No prior infection, ChadOx1	75.5234	68.0895	81.2255
632	0.244564	0.187594	0.318835	No prior infection, ChadOx1	75.5436	68.1165	81.2406
633	0.244361	0.187443	0.318563	No prior infection, ChadOx1	75.5639	68.1437	81.2557
634	0.244158	0.187292	0.31829	No prior infection, ChadOx1	75.5842	68.171	81.2708
635	0.243954	0.18714	0.318016	No prior infection, ChadOx1	75.6046	68.1984	81.286
636	0.24375	0.186989	0.317741	No prior infection, ChadOx1	75.625	68.2259	81.3011
637	0.243545	0.186838	0.317465	No prior infection, ChadOx1	75.6455	68.2535	81.3162
638	0.24334	0.186686	0.317187	No prior infection, ChadOx1	75.666	68.2813	81.3314
639	0.243134	0.186534	0.316909	No prior infection, ChadOx1	75.6866	68.3091	81.3466
640	0.242928	0.186383	0.316629	No prior infection, ChadOx1	75.7072	68.3371	81.3617
641	0.242722	0.186231	0.316348	No prior infection, ChadOx1	75.7278	68.3652	81.3769
642	0.242514	0.186079	0.316066	No prior infection, ChadOx1	75.7486	68.3934	81.3921
643	0.242307	0.185927	0.315783	No prior infection, ChadOx1	75.7693	68.4217	81.4073
644	0.242098	0.185774	0.315499	No prior infection, ChadOx1	75.7902	68.4501	81.4226
645	0.24189	0.185622	0.315213	No prior infection, ChadOx1	75.811	68.4787	81.4378
646	0.24168	0.18547	0.314927	No prior infection, ChadOx1	75.832	68.5073	81.453
647	0.241471	0.185317	0.314639	No prior infection, ChadOx1	75.8529	68.5361	81.4683
648	0.24126	0.185164	0.314351	No prior infection, ChadOx1	75.874	68.5649	81.4836
649	0.24105	0.185011	0.314061	No prior infection, ChadOx1	75.895	68.5939	81.4989
650	0.240838	0.184858	0.31377	No prior infection, ChadOx1	75.9162	68.623	81.5142
651	0.240627	0.184705	0.313479	No prior infection, ChadOx1	75.9373	68.6521	81.5295
652	0.240414	0.184552	0.313186	No prior infection, ChadOx1	75.9586	68.6814	81.5448
653	0.240202	0.184399	0.312892	No prior infection, ChadOx1	75.9798	68.7108	81.5601
654	0.239988	0.184245	0.312597	No prior infection, ChadOx1	76.0012	68.7403	81.5755
655	0.239775	0.184091	0.312301	No prior infection, ChadOx1	76.0225	68.7699	81.5909
656	0.239561	0.183937	0.312005	No prior infection, ChadOx1	76.0439	68.7995	81.6063
657	0.239346	0.183783	0.311707	No prior infection, ChadOx1	76.0654	68.8293	81.6217
658	0.239131	0.183629	0.311408	No prior infection, ChadOx1	76.0869	68.8592	81.6371
659	0.238915	0.183475	0.311109	No prior infection, ChadOx1	76.1085	68.8891	81.6525
660	0.238699	0.18332	0.310808	No prior infection, ChadOx1	76.1301	68.9192	81.668
661	0.238483	0.183166	0.310507	No prior infection, ChadOx1	76.1517	68.9493	81.6834
662	0.238266	0.183011	0.310204	No prior infection, ChadOx1	76.1734	68.9796	81.6989
663	0.238049	0.182856	0.309901	No prior infection, ChadOx1	76.1951	69.0099	81.7144
664	0.237831	0.1827	0.309597	No prior infection, ChadOx1	76.2169	69.0403	81.73
665	0.237613	0.182545	0.309292	No prior infection, ChadOx1	76.2387	69.0708	81.7455
666	0.237394	0.182389	0.308987	No prior infection, ChadOx1	76.2606	69.1013	81.7611
667	0.237175	0.182234	0.30868	No prior infection, ChadOx1	76.2825	69.132	81.7766
668	0.236955	0.182078	0.308373	No prior infection, ChadOx1	76.3045	69.1627	81.7922
669	0.236735	0.181922	0.308065	No prior infection, ChadOx1	76.3265	69.1935	81.8078
670	0.236515	0.181765	0.307756	No prior infection, ChadOx1	76.3485	69.2244	81.8235
671	0.236294	0.181609	0.307446	No prior infection, ChadOx1	76.3706	69.2554	81.8391
672	0.236073	0.181452	0.307136	No prior infection, ChadOx1	76.3927	69.2864	81.8548
673	0.235851	0.181295	0.306825	No prior infection, ChadOx1	76.4149	69.3175	81.8705
674	0.235629	0.181137	0.306513	No prior infection, ChadOx1	76.4371	69.3487	81.8863
675	0.235406	0.18098	0.3062	No prior infection, ChadOx1	76.4594	69.38	81.902
676	0.235183	0.180822	0.305887	No prior infection, ChadOx1	76.4817	69.4113	81.9178
677	0.23496	0.180664	0.305574	No prior infection, ChadOx1	76.504	69.4426	81.9336
678	0.234736	0.180506	0.305259	No prior infection, ChadOx1	76.5264	69.4741	81.9494
679	0.234512	0.180348	0.304944	No prior infection, ChadOx1	76.5488	69.5056	81.9652
680	0.234288	0.180189	0.304629	No prior infection, ChadOx1	76.5712	69.5371	81.9811
681	0.234063	0.18003	0.304313	No prior infection, ChadOx1	76.5937	69.5687	81.997
682	0.233838	0.179871	0.303996	No prior infection, ChadOx1	76.6162	69.6004	82.0129
683	0.233612	0.179712	0.303679	No prior infection, ChadOx1	76.6388	69.6321	82.0288
684	0.233386	0.179552	0.303361	No prior infection, ChadOx1	76.6614	69.6639	82.0448
685	0.23316	0.179392	0.303043	No prior infection, ChadOx1	76.684	69.6957	82.0608
686	0.232933	0.179232	0.302725	No prior infection, ChadOx1	76.7067	69.7275	82.0768
687	0.232706	0.179071	0.302406	No prior infection, ChadOx1	76.7294	69.7594	82.0929
688	0.232479	0.17891	0.302086	No prior infection, ChadOx1	76.7521	69.7914	82.109
689	0.232251	0.178749	0.301766	No prior infection, ChadOx1	76.7749	69.8234	82.1251
690	0.232023	0.178588	0.301446	No prior infection, ChadOx1	76.7977	69.8554	82.1412
691	0.231794	0.178426	0.301125	No prior infection, ChadOx1	76.8206	69.8875	82.1574
692	0.231565	0.178264	0.300804	No prior infection, ChadOx1	76.8435	69.9196	82.1736
693	0.231336	0.178101	0.300483	No prior infection, ChadOx1	76.8664	69.9517	82.1899
694	0.231106	0.177938	0.300161	No prior infection, ChadOx1	76.8894	69.9839	82.2062
695	0.230876	0.177775	0.299839	No prior infection, ChadOx1	76.9124	70.0161	82.2225
696	0.230646	0.177611	0.299517	No prior infection, ChadOx1	76.9354	70.0483	82.2389
697	0.230415	0.177448	0.299194	No prior infection, ChadOx1	76.9585	70.0806	82.2552
698	0.230185	0.177283	0.298871	No prior infection, ChadOx1	76.9815	70.1129	82.2717
699	0.229953	0.177119	0.298548	No prior infection, ChadOx1	77.0047	70.1452	82.2881
700	0.229722	0.176954	0.298225	No prior infection, ChadOx1	77.0278	70.1775	82.3046
701	0.22949	0.176788	0.297902	No prior infection, ChadOx1	77.051	70.2098	82.3212
702	0.229258	0.176622	0.297579	No prior infection, ChadOx1	77.0742	70.2421	82.3378
703	0.229025	0.176456	0.297255	No prior infection, ChadOx1	77.0975	70.2745	82.3544
704	0.228792	0.176289	0.296932	No prior infection, ChadOx1	77.1208	70.3068	82.3711
705	0.228559	0.176122	0.296608	No prior infection, ChadOx1	77.1441	70.3392	82.3878
706	0.228326	0.175955	0.296285	No prior infection, ChadOx1	77.1674	70.3715	82.4045
707	0.228092	0.175787	0.295961	No prior infection, ChadOx1	77.1908	70.4039	82.4213
708	0.227858	0.175619	0.295638	No prior infection, ChadOx1	77.2142	70.4362	82.4381
709	0.227624	0.17545	0.295314	No prior infection, ChadOx1	77.2376	70.4686	82.455
710	0.22739	0.175281	0.294991	No prior infection, ChadOx1	77.261	70.5009	82.4719
711	0.227155	0.175111	0.294667	No prior infection, ChadOx1	77.2845	70.5333	82.4889
712	0.22692	0.174941	0.294344	No prior infection, ChadOx1	77.308	70.5656	82.5059
713	0.226685	0.17477	0.294021	No prior infection, ChadOx1	77.3315	70.5979	82.523
714	0.226449	0.174599	0.293699	No prior infection, ChadOx1	77.3551	70.6301	82.5401
715	0.226214	0.174427	0.293376	No prior infection, ChadOx1	77.3786	70.6624	82.5573
716	0.225978	0.174255	0.293054	No prior infection, ChadOx1	77.4022	70.6946	82.5745
717	0.225742	0.174082	0.292732	No prior infection, ChadOx1	77.4258	70.7268	82.5918
718	0.225505	0.173909	0.29241	No prior infection, ChadOx1	77.4495	70.759	82.6091
719	0.225268	0.173735	0.292088	No prior infection, ChadOx1	77.4732	70.7912	82.6265
720	0.225032	0.17356	0.291767	No prior infection, ChadOx1	77.4968	70.8233	82.644
721	0.224795	0.173385	0.291447	No prior infection, ChadOx1	77.5205	70.8553	82.6615
722	0.224557	0.17321	0.291126	No prior infection, ChadOx1	77.5443	70.8874	82.679
723	0.22432	0.173034	0.290806	No prior infection, ChadOx1	77.568	70.9194	82.6966
724	0.224082	0.172857	0.290487	No prior infection, ChadOx1	77.5918	70.9513	82.7143
725	0.223844	0.17268	0.290168	No prior infection, ChadOx1	77.6156	70.9832	82.732
726	0.223606	0.172502	0.28985	No prior infection, ChadOx1	77.6394	71.015	82.7498
727	0.223368	0.172323	0.289532	No prior infection, ChadOx1	77.6632	71.0468	82.7677
728	0.223129	0.172144	0.289215	No prior infection, ChadOx1	77.6871	71.0785	82.7856
729	0.222891	0.171964	0.288898	No prior infection, ChadOx1	77.7109	71.1102	82.8036
730	0.222652	0.171784	0.288582	No prior infection, ChadOx1	77.7348	71.1418	82.8216
731	0.222413	0.171603	0.288267	No prior infection, ChadOx1	77.7587	71.1733	82.8397
732	0.222174	0.171421	0.287953	No prior infection, ChadOx1	77.7826	71.2047	82.8579
733	0.221934	0.171239	0.287639	No prior infection, ChadOx1	77.8066	71.2361	82.8761
734	0.221695	0.171055	0.287326	No prior infection, ChadOx1	77.8305	71.2674	82.8945
735	0.221455	0.170872	0.287014	No prior infection, ChadOx1	77.8545	71.2986	82.9128
736	0.221216	0.170687	0.286702	No prior infection, ChadOx1	77.8784	71.3298	82.9313
737	0.220976	0.170502	0.286392	No prior infection, ChadOx1	77.9024	71.3608	82.9498
738	0.220736	0.170316	0.286082	No prior infection, ChadOx1	77.9264	71.3918	82.9684
739	0.220496	0.170129	0.285774	No prior infection, ChadOx1	77.9504	71.4226	82.9871
740	0.220255	0.169941	0.285466	No prior infection, ChadOx1	77.9745	71.4534	83.0059
741	0.220015	0.169753	0.285159	No prior infection, ChadOx1	77.9985	71.4841	83.0247
742	0.219775	0.169564	0.284854	No prior infection, ChadOx1	78.0225	71.5146	83.0436
743	0.219534	0.169374	0.284549	No prior infection, ChadOx1	78.0466	71.5451	83.0626
744	0.219294	0.169184	0.284246	No prior infection, ChadOx1	78.0706	71.5754	83.0816
745	0.219053	0.168992	0.283943	No prior infection, ChadOx1	78.0947	71.6057	83.1008
746	0.218812	0.1688	0.283642	No prior infection, ChadOx1	78.1188	71.6358	83.12
747	0.218572	0.168607	0.283342	No prior infection, ChadOx1	78.1428	71.6658	83.1393
748	0.218331	0.168413	0.283044	No prior infection, ChadOx1	78.1669	71.6956	83.1587
749	0.21809	0.168218	0.282747	No prior infection, ChadOx1	78.191	71.7253	83.1782
750	0.217849	0.168023	0.282451	No prior infection, ChadOx1	78.2151	71.7549	83.1977
751	0.217608	0.167826	0.282156	No prior infection, ChadOx1	78.2392	71.7844	83.2174
752	0.217367	0.167629	0.281863	No prior infection, ChadOx1	78.2633	71.8137	83.2371
753	0.217126	0.167431	0.281571	No prior infection, ChadOx1	78.2874	71.8429	83.2569
754	0.216885	0.167232	0.28128	No prior infection, ChadOx1	78.3115	71.872	83.2768
755	0.216644	0.167032	0.280992	No prior infection, ChadOx1	78.3356	71.9008	83.2968
756	0.216403	0.166831	0.280704	No prior infection, ChadOx1	78.3597	71.9296	83.3169
757	0.216162	0.166629	0.280418	No prior infection, ChadOx1	78.3838	71.9582	83.3371
758	0.215921	0.166426	0.280134	No prior infection, ChadOx1	78.4079	71.9866	83.3574
759	0.21568	0.166223	0.279852	No prior infection, ChadOx1	78.432	72.0148	83.3777
760	0.215438	0.166018	0.279571	No prior infection, ChadOx1	78.4562	72.0429	83.3982
761	0.215197	0.165812	0.279292	No prior infection, ChadOx1	78.4803	72.0708	83.4188
762	0.214956	0.165606	0.279014	No prior infection, ChadOx1	78.5044	72.0986	83.4394
763	0.214716	0.165398	0.278738	No prior infection, ChadOx1	78.5284	72.1262	83.4602
764	0.214475	0.165189	0.278465	No prior infection, ChadOx1	78.5525	72.1535	83.4811
765	0.214234	0.16498	0.278193	No prior infection, ChadOx1	78.5766	72.1807	83.502
766	0.213993	0.164769	0.277923	No prior infection, ChadOx1	78.6007	72.2077	83.5231
767	0.213752	0.164557	0.277654	No prior infection, ChadOx1	78.6248	72.2346	83.5443
768	0.213512	0.164345	0.277388	No prior infection, ChadOx1	78.6488	72.2612	83.5655
769	0.213271	0.164131	0.277124	No prior infection, ChadOx1	78.6729	72.2876	83.5869
770	0.213031	0.163916	0.276862	No prior infection, ChadOx1	78.6969	72.3138	83.6084
771	0.21279	0.1637	0.276602	No prior infection, ChadOx1	78.721	72.3398	83.63
772	0.21255	0.163483	0.276344	No prior infection, ChadOx1	78.745	72.3656	83.6517
773	0.21231	0.163265	0.276088	No prior infection, ChadOx1	78.769	72.3912	83.6735
774	0.21207	0.163046	0.275834	No prior infection, ChadOx1	78.793	72.4166	83.6954
775	0.21183	0.162826	0.275582	No prior infection, ChadOx1	78.817	72.4418	83.7174
776	0.21159	0.162604	0.275333	No prior infection, ChadOx1	78.841	72.4667	83.7396
777	0.21135	0.162382	0.275086	No prior infection, ChadOx1	78.865	72.4914	83.7618
778	0.211111	0.162158	0.274841	No prior infection, ChadOx1	78.8889	72.5159	83.7842
779	0.210871	0.161933	0.274599	No prior infection, ChadOx1	78.9129	72.5401	83.8067
780	0.210632	0.161707	0.274359	No prior infection, ChadOx1	78.9368	72.5641	83.8293
781	0.210393	0.16148	0.274122	No prior infection, ChadOx1	78.9607	72.5878	83.852
782	0.210154	0.161252	0.273887	No prior infection, ChadOx1	78.9846	72.6113	83.8748
783	0.209915	0.161023	0.273654	No prior infection, ChadOx1	79.0085	72.6346	83.8977
784	0.209677	0.160792	0.273424	No prior infection, ChadOx1	79.0323	72.6576	83.9208
785	0.209438	0.16056	0.273196	No prior infection, ChadOx1	79.0562	72.6804	83.944
786	0.2092	0.160327	0.272971	No prior infection, ChadOx1	79.08	72.7029	83.9673
787	0.208962	0.160093	0.272749	No prior infection, ChadOx1	79.1038	72.7251	83.9907
788	0.208724	0.159857	0.272529	No prior infection, ChadOx1	79.1276	72.7471	84.0143
789	0.208487	0.159621	0.272312	No prior infection, ChadOx1	79.1513	72.7688	84.0379
790	0.208249	0.159383	0.272098	No prior infection, ChadOx1	79.1751	72.7902	84.0617
791	0.208012	0.159144	0.271886	No prior infection, ChadOx1	79.1988	72.8114	84.0856
792	0.207775	0.158903	0.271678	No prior infection, ChadOx1	79.2225	72.8322	84.1097
793	0.207538	0.158661	0.271472	No prior infection, ChadOx1	79.2462	72.8528	84.1339
794	0.207302	0.158418	0.271269	No prior infection, ChadOx1	79.2698	72.8731	84.1582
795	0.207065	0.158174	0.271068	No prior infection, ChadOx1	79.2935	72.8932	84.1826
796	0.206829	0.157929	0.270871	No prior infection, ChadOx1	79.3171	72.9129	84.2071
797	0.206593	0.157682	0.270677	No prior infection, ChadOx1	79.3407	72.9323	84.2318
798	0.206358	0.157434	0.270485	No prior infection, ChadOx1	79.3642	72.9515	84.2566
799	0.206122	0.157184	0.270297	No prior infection, ChadOx1	79.3878	72.9703	84.2816
800	0.205887	0.156934	0.270111	No prior infection, ChadOx1	79.4113	72.9889	84.3066

## Sheet: b
assay_round	or	ll	ul	group	VE	VE_ll	VE_ul
3	0.984163	0.971205	0.997293	Unvaccinated	1.58375	0.27068	2.87953
4	0.966689	0.939944	0.994195	Unvaccinated	3.3311	0.580465	6.00563
5	0.94952	0.909826	0.990946	Unvaccinated	5.04799	0.90536	9.01744
6	0.932647	0.880866	0.987471	Unvaccinated	6.73532	1.25286	11.9134
7	0.916061	0.853043	0.983734	Unvaccinated	8.3939	1.62659	14.6957
8	0.899756	0.826305	0.979735	Unvaccinated	10.0244	2.02651	17.3695
9	0.883725	0.800592	0.975491	Unvaccinated	11.6275	2.45088	19.9408
10	0.867966	0.775848	0.97102	Unvaccinated	13.2034	2.89797	22.4152
11	0.852474	0.75203	0.966334	Unvaccinated	14.7526	3.3666	24.797
12	0.837248	0.729097	0.961443	Unvaccinated	16.2752	3.85574	27.0903
13	0.822287	0.70701	0.956358	Unvaccinated	17.7713	4.36417	29.299
14	0.807588	0.685734	0.951094	Unvaccinated	19.2412	4.89062	31.4266
15	0.793149	0.665236	0.945659	Unvaccinated	20.6851	5.43408	33.4764
16	0.77897	0.645484	0.94006	Unvaccinated	22.103	5.99397	35.4516
17	0.765046	0.626452	0.934302	Unvaccinated	23.4954	6.56981	37.3548
18	0.751375	0.608111	0.92839	Unvaccinated	24.8625	7.16098	39.1889
19	0.737952	0.59043	0.922333	Unvaccinated	26.2048	7.76666	40.957
20	0.724774	0.573382	0.916139	Unvaccinated	27.5226	8.38606	42.6618
21	0.711837	0.55694	0.909815	Unvaccinated	28.8163	9.01846	44.306
22	0.699136	0.541077	0.903368	Unvaccinated	30.0864	9.66322	45.8923
23	0.686668	0.52577	0.896803	Unvaccinated	31.3332	10.3197	47.423
24	0.674427	0.510996	0.890128	Unvaccinated	32.5573	10.9872	48.9004
25	0.66241	0.496732	0.883349	Unvaccinated	33.759	11.6651	50.3268
26	0.650614	0.482958	0.876471	Unvaccinated	34.9386	12.3529	51.7042
27	0.639035	0.469657	0.8695	Unvaccinated	36.0965	13.05	53.0343
28	0.62767	0.456809	0.86244	Unvaccinated	37.233	13.756	54.3191
29	0.616516	0.444396	0.8553	Unvaccinated	38.3484	14.47	55.5604
30	0.605569	0.432403	0.848085	Unvaccinated	39.4431	15.1915	56.7597
31	0.594827	0.420812	0.840802	Unvaccinated	40.5173	15.9198	57.9188
32	0.584286	0.409607	0.833457	Unvaccinated	41.5714	16.6543	59.0393
33	0.573943	0.398774	0.826058	Unvaccinated	42.6057	17.3942	60.1226
34	0.563795	0.388299	0.818609	Unvaccinated	43.6205	18.1391	61.1701
35	0.55384	0.378168	0.811117	Unvaccinated	44.616	18.8883	62.1832
36	0.544074	0.368368	0.803588	Unvaccinated	45.5926	19.6412	63.1632
37	0.534494	0.358888	0.796027	Unvaccinated	46.5506	20.3973	64.1112
38	0.5251	0.349716	0.78844	Unvaccinated	47.49	21.156	65.0284
39	0.515889	0.340842	0.780835	Unvaccinated	48.4111	21.9165	65.9158
40	0.506858	0.332254	0.773218	Unvaccinated	49.3142	22.6782	66.7746
41	0.498007	0.323944	0.765596	Unvaccinated	50.1993	23.4404	67.6056
42	0.489333	0.315902	0.757977	Unvaccinated	51.0667	24.2023	68.4098
43	0.480834	0.308118	0.750366	Unvaccinated	51.9166	24.9634	69.1882
44	0.472509	0.300584	0.742771	Unvaccinated	52.7491	25.7229	69.9416
45	0.464356	0.293291	0.735196	Unvaccinated	53.5644	26.4804	70.6709
46	0.456372	0.286231	0.727648	Unvaccinated	54.3628	27.2352	71.3769
47	0.448555	0.279397	0.72013	Unvaccinated	55.1445	27.987	72.0603
48	0.440904	0.27278	0.712649	Unvaccinated	55.9096	28.7351	72.722
49	0.433415	0.266373	0.705208	Unvaccinated	56.6585	29.4792	73.3627
50	0.426086	0.260169	0.697813	Unvaccinated	57.3914	30.2187	73.9831
51	0.418916	0.254161	0.690468	Unvaccinated	58.1084	30.9532	74.5839
52	0.411901	0.248343	0.683177	Unvaccinated	58.8099	31.6823	75.1657
53	0.405039	0.242708	0.675944	Unvaccinated	59.4961	32.4056	75.7292
54	0.398328	0.237249	0.668773	Unvaccinated	60.1672	33.1227	76.2751
55	0.391766	0.23196	0.661666	Unvaccinated	60.8234	33.8334	76.804
56	0.385348	0.226837	0.654627	Unvaccinated	61.4652	34.5373	77.3163
57	0.379074	0.221872	0.647657	Unvaccinated	62.0926	35.2343	77.8128
58	0.37294	0.217062	0.64076	Unvaccinated	62.706	35.924	78.2938
59	0.366944	0.212399	0.633938	Unvaccinated	63.3056	36.6062	78.7601
60	0.361083	0.20788	0.627193	Unvaccinated	63.8917	37.2807	79.212
61	0.355355	0.2035	0.620527	Unvaccinated	64.4645	37.9473	79.65
62	0.349756	0.199253	0.613942	Unvaccinated	65.0244	38.6058	80.0747
63	0.344286	0.195135	0.60744	Unvaccinated	65.5714	39.256	80.4865
64	0.33894	0.191142	0.601022	Unvaccinated	66.106	39.8978	80.8858
65	0.333716	0.187269	0.594689	Unvaccinated	66.6284	40.5311	81.2731
66	0.328613	0.183512	0.588442	Unvaccinated	67.1387	41.1558	81.6488
67	0.323626	0.179868	0.582282	Unvaccinated	67.6374	41.7718	82.0132
68	0.318754	0.176332	0.576209	Unvaccinated	68.1246	42.3791	82.3668
69	0.313994	0.172901	0.570225	Unvaccinated	68.6006	42.9775	82.7099
70	0.309344	0.169571	0.564329	Unvaccinated	69.0656	43.5671	83.0429
71	0.304801	0.166339	0.558522	Unvaccinated	69.5199	44.1478	83.3661
72	0.300363	0.163201	0.552805	Unvaccinated	69.9637	44.7195	83.6799
73	0.296028	0.160154	0.547178	Unvaccinated	70.3972	45.2822	83.9846
74	0.291793	0.157195	0.54164	Unvaccinated	70.8207	45.836	84.2805
75	0.287656	0.154322	0.536193	Unvaccinated	71.2344	46.3807	84.5678
76	0.283615	0.15153	0.530835	Unvaccinated	71.6385	46.9165	84.847
77	0.279667	0.148818	0.525567	Unvaccinated	72.0333	47.4433	85.1182
78	0.275811	0.146183	0.520387	Unvaccinated	72.4189	47.9613	85.3817
79	0.272043	0.143621	0.515295	Unvaccinated	72.7957	48.4705	85.6379
80	0.268362	0.141131	0.510291	Unvaccinated	73.1638	48.9709	85.8869
81	0.264765	0.138711	0.505373	Unvaccinated	73.5235	49.4627	86.1289
82	0.261251	0.136356	0.500542	Unvaccinated	73.8749	49.9458	86.3644
83	0.257818	0.134067	0.495797	Unvaccinated	74.2182	50.4203	86.5933
84	0.254462	0.13184	0.491136	Unvaccinated	74.5538	50.8864	86.816
85	0.251184	0.129672	0.486558	Unvaccinated	74.8816	51.3442	87.0328
86	0.247979	0.127563	0.482064	Unvaccinated	75.2021	51.7936	87.2437
87	0.244847	0.12551	0.477651	Unvaccinated	75.5153	52.2349	87.449
88	0.241785	0.123511	0.473318	Unvaccinated	75.8215	52.6682	87.6489
89	0.238792	0.121565	0.469064	Unvaccinated	76.1208	53.0936	87.8435
90	0.235866	0.119669	0.464888	Unvaccinated	76.4134	53.5112	88.0331
91	0.233004	0.117822	0.460789	Unvaccinated	76.6996	53.9211	88.2178
92	0.230206	0.116022	0.456765	Unvaccinated	76.9794	54.3235	88.3978
93	0.227468	0.114267	0.452815	Unvaccinated	77.2532	54.7185	88.5733
94	0.224791	0.112556	0.448938	Unvaccinated	77.5209	55.1062	88.7444
95	0.222171	0.110888	0.445133	Unvaccinated	77.7829	55.4867	88.9112
96	0.219608	0.109261	0.441398	Unvaccinated	78.0392	55.8602	89.0739
97	0.2171	0.107674	0.437733	Unvaccinated	78.29	56.2267	89.2326
98	0.214645	0.106125	0.434136	Unvaccinated	78.5355	56.5864	89.3875
99	0.212243	0.104613	0.430607	Unvaccinated	78.7757	56.9393	89.5387
100	0.209891	0.103137	0.427144	Unvaccinated	79.0109	57.2856	89.6863
101	0.20759	0.101697	0.423747	Unvaccinated	79.241	57.6253	89.8303
102	0.205337	0.10029	0.420415	Unvaccinated	79.4663	57.9585	89.971
103	0.203132	0.0989157	0.417148	Unvaccinated	79.6868	58.2852	90.1084
104	0.200973	0.0975735	0.413944	Unvaccinated	79.9027	58.6056	90.2427
105	0.198858	0.0962621	0.410802	Unvaccinated	80.1142	58.9198	90.3738
106	0.196788	0.0949807	0.407722	Unvaccinated	80.3212	59.2278	90.5019
107	0.194761	0.0937282	0.404702	Unvaccinated	80.5239	59.5298	90.6272
108	0.192776	0.0925038	0.401741	Unvaccinated	80.7224	59.8259	90.7496
109	0.190832	0.0913069	0.398839	Unvaccinated	80.9168	60.1161	90.8693
110	0.188927	0.0901365	0.395995	Unvaccinated	81.1073	60.4005	90.9864
111	0.187062	0.0889919	0.393208	Unvaccinated	81.2938	60.6792	91.1008
112	0.185236	0.0878726	0.390478	Unvaccinated	81.4764	60.9522	91.2127
113	0.183447	0.0867777	0.387803	Unvaccinated	81.6553	61.2197	91.3222
114	0.181695	0.0857067	0.385184	Unvaccinated	81.8305	61.4816	91.4293
115	0.179978	0.0846589	0.38262	Unvaccinated	82.0022	61.738	91.5341
116	0.178297	0.0836335	0.380109	Unvaccinated	82.1703	61.9891	91.6367
117	0.17665	0.08263	0.37765	Unvaccinated	82.335	62.235	91.737
118	0.175036	0.0816477	0.375243	Unvaccinated	82.4964	62.4757	91.8352
119	0.173455	0.0806861	0.372886	Unvaccinated	82.6545	62.7114	91.9314
120	0.171906	0.0797445	0.370578	Unvaccinated	82.8094	62.9422	92.0255
121	0.170387	0.0788224	0.368319	Unvaccinated	82.9613	63.1681	92.1178
122	0.168899	0.0779193	0.366107	Unvaccinated	83.1101	63.3893	92.2081
123	0.16744	0.0770345	0.363942	Unvaccinated	83.256	63.6058	92.2965
124	0.16601	0.0761676	0.361822	Unvaccinated	83.399	63.8178	92.3832
125	0.164607	0.0753181	0.359748	Unvaccinated	83.5393	64.0252	92.4682
126	0.163232	0.0744855	0.357717	Unvaccinated	83.6768	64.2283	92.5514
127	0.161883	0.0736692	0.355729	Unvaccinated	83.8117	64.4271	92.6331
128	0.160561	0.0728688	0.353782	Unvaccinated	83.9439	64.6218	92.7131
129	0.159263	0.0720838	0.351876	Unvaccinated	84.0737	64.8124	92.7916
130	0.157989	0.0713137	0.350009	Unvaccinated	84.2011	64.9991	92.8686
131	0.156739	0.0705582	0.348182	Unvaccinated	84.3261	65.1818	92.9442
132	0.155512	0.0698168	0.346392	Unvaccinated	84.4488	65.3608	93.0183
133	0.154308	0.0690891	0.34464	Unvaccinated	84.5692	65.536	93.0911
134	0.153125	0.0683749	0.342924	Unvaccinated	84.6875	65.7076	93.1625
135	0.151965	0.0676737	0.341245	Unvaccinated	84.8035	65.8755	93.2326
136	0.150826	0.0669853	0.339602	Unvaccinated	84.9174	66.0398	93.3015
137	0.149707	0.0663094	0.337993	Unvaccinated	85.0293	66.2007	93.3691
138	0.148608	0.0656457	0.336419	Unvaccinated	85.1392	66.3581	93.4354
139	0.14753	0.0649939	0.334879	Unvaccinated	85.247	66.5121	93.5006
140	0.146471	0.0643536	0.333372	Unvaccinated	85.3529	66.6628	93.5646
141	0.145431	0.0637247	0.331897	Unvaccinated	85.4569	66.8103	93.6275
142	0.144409	0.0631069	0.330455	Unvaccinated	85.5591	66.9545	93.6893
143	0.143406	0.0624998	0.329045	Unvaccinated	85.6594	67.0955	93.75
144	0.14242	0.0619032	0.327665	Unvaccinated	85.758	67.2335	93.8097
145	0.141452	0.0613169	0.326316	Unvaccinated	85.8548	67.3684	93.8683
146	0.140501	0.0607406	0.324997	Unvaccinated	85.9499	67.5003	93.9259
147	0.139566	0.0601741	0.323706	Unvaccinated	86.0434	67.6294	93.9826
148	0.138648	0.059617	0.322444	Unvaccinated	86.1352	67.7556	94.0383
149	0.137745	0.0590692	0.32121	Unvaccinated	86.2255	67.879	94.0931
150	0.136857	0.0585303	0.320002	Unvaccinated	86.3143	67.9998	94.147
151	0.135984	0.0580002	0.318821	Unvaccinated	86.4016	68.1179	94.2
152	0.135126	0.0574788	0.317666	Unvaccinated	86.4874	68.2334	94.2521
153	0.134282	0.0569658	0.316537	Unvaccinated	86.5718	68.3463	94.3034
154	0.133453	0.0564611	0.315433	Unvaccinated	86.6547	68.4567	94.3539
155	0.132638	0.0559648	0.314355	Unvaccinated	86.7362	68.5645	94.4035
156	0.131837	0.0554766	0.313303	Unvaccinated	86.8163	68.6697	94.4523
157	0.13105	0.0549965	0.312277	Unvaccinated	86.895	68.7723	94.5004
158	0.130277	0.0545245	0.311276	Unvaccinated	86.9723	68.8724	94.5476
159	0.129519	0.0540604	0.310302	Unvaccinated	87.0481	68.9698	94.594
160	0.128774	0.0536043	0.309354	Unvaccinated	87.1226	69.0646	94.6396
161	0.128043	0.053156	0.308432	Unvaccinated	87.1957	69.1568	94.6844
162	0.127326	0.0527155	0.307537	Unvaccinated	87.2674	69.2463	94.7284
163	0.126623	0.0522827	0.306667	Unvaccinated	87.3377	69.3333	94.7717
164	0.125934	0.0518575	0.305824	Unvaccinated	87.4066	69.4176	94.8143
165	0.125258	0.0514397	0.305007	Unvaccinated	87.4742	69.4993	94.856
166	0.124595	0.0510294	0.304216	Unvaccinated	87.5405	69.5784	94.8971
167	0.123946	0.0506265	0.303452	Unvaccinated	87.6054	69.6548	94.9374
168	0.123311	0.0502308	0.302713	Unvaccinated	87.6689	69.7287	94.9769
169	0.122688	0.0498423	0.302001	Unvaccinated	87.7312	69.7999	95.0158
170	0.122079	0.049461	0.301314	Unvaccinated	87.7921	69.8686	95.0539
171	0.121483	0.0490867	0.300653	Unvaccinated	87.8517	69.9347	95.0913
172	0.1209	0.0487194	0.300018	Unvaccinated	87.91	69.9982	95.1281
173	0.120329	0.048359	0.299408	Unvaccinated	87.9671	70.0592	95.1641
174	0.119771	0.0480053	0.298825	Unvaccinated	88.0229	70.1175	95.1995
175	0.119226	0.0476585	0.298266	Unvaccinated	88.0774	70.1734	95.2342
176	0.118694	0.0473182	0.297733	Unvaccinated	88.1306	70.2267	95.2682
177	0.118174	0.0469845	0.297225	Unvaccinated	88.1826	70.2775	95.3015
178	0.117666	0.0466573	0.296742	Unvaccinated	88.2334	70.3258	95.3343
179	0.11717	0.0463366	0.296284	Unvaccinated	88.283	70.3716	95.3663
180	0.116686	0.0460222	0.295851	Unvaccinated	88.3314	70.4149	95.3978
181	0.116215	0.045714	0.295441	Unvaccinated	88.3785	70.4559	95.4286
182	0.115755	0.0454121	0.295056	Unvaccinated	88.4245	70.4944	95.4588
183	0.115306	0.0451163	0.294695	Unvaccinated	88.4694	70.5305	95.4884
184	0.11487	0.0448265	0.294358	Unvaccinated	88.513	70.5642	95.5173
185	0.114445	0.0445427	0.294045	Unvaccinated	88.5555	70.5955	95.5457
186	0.114031	0.0442648	0.293755	Unvaccinated	88.5969	70.6245	95.5735
187	0.113628	0.0439927	0.293488	Unvaccinated	88.6372	70.6512	95.6007
188	0.113237	0.0437264	0.293245	Unvaccinated	88.6763	70.6755	95.6274
189	0.112856	0.0434658	0.293024	Unvaccinated	88.7144	70.6976	95.6534
190	0.112487	0.0432108	0.292826	Unvaccinated	88.7513	70.7174	95.6789
191	0.112128	0.0429613	0.29265	Unvaccinated	88.7872	70.735	95.7039
192	0.111779	0.0427174	0.292496	Unvaccinated	88.8221	70.7504	95.7283
193	0.111442	0.0424788	0.292364	Unvaccinated	88.8558	70.7636	95.7521
194	0.111115	0.0422456	0.292254	Unvaccinated	88.8885	70.7746	95.7754
195	0.110798	0.0420176	0.292166	Unvaccinated	88.9202	70.7834	95.7982
196	0.110491	0.0417949	0.292098	Unvaccinated	88.9509	70.7902	95.8205
197	0.110194	0.0415773	0.292052	Unvaccinated	88.9806	70.7948	95.8423
198	0.109908	0.0413649	0.292027	Unvaccinated	89.0092	70.7973	95.8635
199	0.109631	0.0411574	0.292023	Unvaccinated	89.0369	70.7977	95.8843
200	0.109364	0.0409549	0.292038	Unvaccinated	89.0636	70.7962	95.9045
201	0.109106	0.0407573	0.292074	Unvaccinated	89.0894	70.7926	95.9243
202	0.108858	0.0405645	0.29213	Unvaccinated	89.1142	70.787	95.9435
203	0.10862	0.0403765	0.292205	Unvaccinated	89.138	70.7795	95.9623
204	0.108391	0.0401933	0.2923	Unvaccinated	89.1609	70.77	95.9807
205	0.108171	0.0400146	0.292414	Unvaccinated	89.1829	70.7586	95.9985
206	0.10796	0.0398406	0.292548	Unvaccinated	89.204	70.7452	96.0159
207	0.107758	0.0396712	0.292699	Unvaccinated	89.2242	70.7301	96.0329
208	0.107565	0.0395062	0.292869	Unvaccinated	89.2435	70.7131	96.0494
209	0.10738	0.0393456	0.293057	Unvaccinated	89.262	70.6943	96.0654
210	0.107205	0.0391894	0.293263	Unvaccinated	89.2795	70.6737	96.0811
211	0.107037	0.0390375	0.293487	Unvaccinated	89.2963	70.6513	96.0962
212	0.106879	0.0388899	0.293727	Unvaccinated	89.3121	70.6273	96.111
213	0.106728	0.0387465	0.293984	Unvaccinated	89.3272	70.6016	96.1253
214	0.106586	0.0386073	0.294258	Unvaccinated	89.3414	70.5742	96.1393
215	0.106451	0.0384721	0.294548	Unvaccinated	89.3549	70.5452	96.1528
216	0.106325	0.038341	0.294854	Unvaccinated	89.3675	70.5146	96.1659
217	0.106207	0.0382139	0.295176	Unvaccinated	89.3793	70.4824	96.1786
218	0.106096	0.0380907	0.295513	Unvaccinated	89.3904	70.4487	96.1909
219	0.105993	0.0379715	0.295865	Unvaccinated	89.4007	70.4135	96.2029
220	0.105897	0.037856	0.296231	Unvaccinated	89.4103	70.3769	96.2144
221	0.105808	0.0377444	0.296611	Unvaccinated	89.4192	70.3389	96.2256
222	0.105727	0.0376365	0.297006	Unvaccinated	89.4273	70.2994	96.2364
223	0.105653	0.0375323	0.297413	Unvaccinated	89.4347	70.2587	96.2468
224	0.105586	0.0374317	0.297834	Unvaccinated	89.4414	70.2166	96.2568
225	0.105526	0.0373347	0.298268	Unvaccinated	89.4474	70.1732	96.2665
226	0.105473	0.0372413	0.298714	Unvaccinated	89.4527	70.1286	96.2759
227	0.105426	0.0371514	0.299172	Unvaccinated	89.4574	70.0828	96.2849
228	0.105386	0.0370649	0.299642	Unvaccinated	89.4614	70.0358	96.2935
229	0.105352	0.0369819	0.300123	Unvaccinated	89.4648	69.9877	96.3018
230	0.105325	0.0369021	0.300614	Unvaccinated	89.4675	69.9386	96.3098
231	0.105304	0.0368257	0.301117	Unvaccinated	89.4696	69.8883	96.3174
232	0.105288	0.0367526	0.301629	Unvaccinated	89.4712	69.8371	96.3247
233	0.105279	0.0366826	0.302151	Unvaccinated	89.4721	69.7849	96.3317
234	0.105276	0.0366159	0.302682	Unvaccinated	89.4724	69.7318	96.3384
235	0.105278	0.0365522	0.303222	Unvaccinated	89.4722	69.6778	96.3448
236	0.105286	0.0364916	0.303771	Unvaccinated	89.4714	69.6229	96.3508
237	0.105299	0.0364341	0.304327	Unvaccinated	89.4701	69.5673	96.3566
238	0.105318	0.0363795	0.304891	Unvaccinated	89.4682	69.5109	96.362
239	0.105341	0.0363279	0.305463	Unvaccinated	89.4659	69.4537	96.3672
240	0.10537	0.0362791	0.30604	Unvaccinated	89.463	69.396	96.3721
241	0.105404	0.0362332	0.306624	Unvaccinated	89.4596	69.3376	96.3767
242	0.105442	0.0361901	0.307213	Unvaccinated	89.4558	69.2787	96.381
243	0.105485	0.0361497	0.307807	Unvaccinated	89.4515	69.2193	96.385
244	0.105533	0.036112	0.308406	Unvaccinated	89.4467	69.1594	96.3888
245	0.105585	0.036077	0.30901	Unvaccinated	89.4415	69.099	96.3923
246	0.105641	0.0360447	0.309618	Unvaccinated	89.4359	69.0382	96.3955
247	0.105702	0.0360151	0.31023	Unvaccinated	89.4298	68.977	96.3985
248	0.105768	0.0359881	0.310846	Unvaccinated	89.4232	68.9154	96.4012
249	0.105837	0.0359639	0.311467	Unvaccinated	89.4163	68.8533	96.4036
250	0.105912	0.0359423	0.312091	Unvaccinated	89.4088	68.7909	96.4058
251	0.10599	0.0359234	0.312718	Unvaccinated	89.401	68.7282	96.4077
252	0.106073	0.0359072	0.31335	Unvaccinated	89.3927	68.665	96.4093
253	0.106161	0.0358937	0.313985	Unvaccinated	89.3839	68.6015	96.4106
254	0.106252	0.0358828	0.314623	Unvaccinated	89.3748	68.5377	96.4117
255	0.106349	0.0358746	0.315265	Unvaccinated	89.3651	68.4735	96.4125
256	0.106449	0.0358691	0.315909	Unvaccinated	89.3551	68.4091	96.4131
257	0.106554	0.0358662	0.316557	Unvaccinated	89.3446	68.3443	96.4134
258	0.106663	0.035866	0.317208	Unvaccinated	89.3337	68.2792	96.4134
259	0.106776	0.0358685	0.317862	Unvaccinated	89.3224	68.2138	96.4132
260	0.106894	0.0358735	0.318518	Unvaccinated	89.3106	68.1482	96.4126
261	0.107016	0.0358812	0.319177	Unvaccinated	89.2984	68.0823	96.4119
262	0.107142	0.0358915	0.319838	Unvaccinated	89.2858	68.0162	96.4108
263	0.107273	0.0359045	0.320502	Unvaccinated	89.2727	67.9498	96.4096
264	0.107407	0.03592	0.321168	Unvaccinated	89.2593	67.8832	96.408
265	0.107546	0.0359381	0.321836	Unvaccinated	89.2454	67.8164	96.4062
266	0.107689	0.0359588	0.322507	Unvaccinated	89.2311	67.7493	96.4041
267	0.107836	0.0359821	0.323179	Unvaccinated	89.2164	67.6821	96.4018
268	0.107987	0.0360079	0.323853	Unvaccinated	89.2013	67.6147	96.3992
269	0.108143	0.0360362	0.324529	Unvaccinated	89.1857	67.5471	96.3964
270	0.108302	0.0360671	0.325207	Unvaccinated	89.1698	67.4793	96.3933
271	0.108465	0.0361004	0.325887	Unvaccinated	89.1535	67.4113	96.39
272	0.108632	0.0361363	0.326569	Unvaccinated	89.1368	67.3431	96.3864
273	0.108804	0.0361746	0.327252	Unvaccinated	89.1196	67.2748	96.3825
274	0.108979	0.0362153	0.327937	Unvaccinated	89.1021	67.2063	96.3785
275	0.109158	0.0362585	0.328624	Unvaccinated	89.0842	67.1376	96.3742
276	0.109341	0.0363041	0.329312	Unvaccinated	89.0659	67.0688	96.3696
277	0.109527	0.036352	0.330002	Unvaccinated	89.0473	66.9998	96.3648
278	0.109718	0.0364023	0.330693	Unvaccinated	89.0282	66.9307	96.3598
279	0.109912	0.0364549	0.331386	Unvaccinated	89.0088	66.8614	96.3545
280	0.11011	0.0365097	0.332081	Unvaccinated	88.989	66.7919	96.349
281	0.110312	0.0365669	0.332778	Unvaccinated	88.9688	66.7222	96.3433
282	0.110517	0.0366262	0.333476	Unvaccinated	88.9483	66.6524	96.3374
283	0.110726	0.0366878	0.334176	Unvaccinated	88.9274	66.5824	96.3312
284	0.110938	0.0367515	0.334877	Unvaccinated	88.9062	66.5123	96.3249
285	0.111154	0.0368173	0.335581	Unvaccinated	88.8846	66.4419	96.3183
286	0.111373	0.0368852	0.336286	Unvaccinated	88.8627	66.3714	96.3115
287	0.111596	0.0369551	0.336993	Unvaccinated	88.8404	66.3007	96.3045
288	0.111822	0.037027	0.337703	Unvaccinated	88.8178	66.2297	96.2973
289	0.112051	0.0371009	0.338414	Unvaccinated	88.7949	66.1586	96.2899
290	0.112284	0.0371766	0.339128	Unvaccinated	88.7716	66.0872	96.2823
291	0.112519	0.0372542	0.339844	Unvaccinated	88.7481	66.0156	96.2746
292	0.112758	0.0373335	0.340563	Unvaccinated	88.7242	65.9437	96.2666
293	0.113	0.0374146	0.341285	Unvaccinated	88.7	65.8715	96.2585
294	0.113245	0.0374974	0.342009	Unvaccinated	88.6755	65.7991	96.2503
295	0.113493	0.0375818	0.342737	Unvaccinated	88.6507	65.7263	96.2418
296	0.113744	0.0376677	0.343468	Unvaccinated	88.6256	65.6532	96.2332
297	0.113997	0.0377551	0.344203	Unvaccinated	88.6003	65.5797	96.2245
298	0.114254	0.0378439	0.344941	Unvaccinated	88.5746	65.5059	96.2156
299	0.114513	0.037934	0.345684	Unvaccinated	88.5487	65.4316	96.2066
300	0.114774	0.0380254	0.34643	Unvaccinated	88.5226	65.357	96.1975
301	0.115038	0.0381179	0.347181	Unvaccinated	88.4962	65.2819	96.1882
302	0.115305	0.0382116	0.347937	Unvaccinated	88.4695	65.2063	96.1788
303	0.115574	0.0383062	0.348698	Unvaccinated	88.4426	65.1302	96.1694
304	0.115845	0.0384018	0.349464	Unvaccinated	88.4155	65.0536	96.1598
305	0.116118	0.0384982	0.350236	Unvaccinated	88.3882	64.9764	96.1502
306	0.116394	0.0385953	0.351014	Unvaccinated	88.3606	64.8986	96.1405
307	0.116671	0.038693	0.351799	Unvaccinated	88.3329	64.8201	96.1307
308	0.11695	0.0387912	0.35259	Unvaccinated	88.305	64.741	96.1209
309	0.117232	0.0388899	0.353389	Unvaccinated	88.2768	64.6611	96.111
310	0.117514	0.0389888	0.354196	Unvaccinated	88.2486	64.5804	96.1011
311	0.117799	0.0390878	0.355011	Unvaccinated	88.2201	64.4989	96.0912
312	0.118085	0.0391869	0.355834	Unvaccinated	88.1915	64.4166	96.0813
313	0.118372	0.039286	0.356667	Unvaccinated	88.1628	64.3333	96.0714
314	0.118661	0.0393848	0.35751	Unvaccinated	88.1339	64.249	96.0615
315	0.118951	0.0394833	0.358363	Unvaccinated	88.1049	64.1637	96.0517
316	0.119242	0.0395813	0.359228	Unvaccinated	88.0758	64.0772	96.0419
317	0.119534	0.0396786	0.360104	Unvaccinated	88.0466	63.9896	96.0321
318	0.119827	0.0397752	0.360992	Unvaccinated	88.0173	63.9008	96.0225
319	0.120121	0.0398708	0.361893	Unvaccinated	87.9879	63.8107	96.0129
320	0.120415	0.0399652	0.362808	Unvaccinated	87.9585	63.7192	96.0035
321	0.120709	0.0400584	0.363737	Unvaccinated	87.9291	63.6263	95.9942
322	0.121004	0.0401502	0.364682	Unvaccinated	87.8996	63.5318	95.985
323	0.1213	0.0402405	0.365643	Unvaccinated	87.87	63.4357	95.976
324	0.121596	0.040329	0.366622	Unvaccinated	87.8404	63.3378	95.9671
325	0.121892	0.0404156	0.36762	Unvaccinated	87.8108	63.238	95.9584
326	0.122188	0.0405003	0.368639	Unvaccinated	87.7812	63.1361	95.95
327	0.122485	0.0405829	0.369679	Unvaccinated	87.7515	63.0321	95.9417
328	0.122783	0.0406633	0.370743	Unvaccinated	87.7217	62.9257	95.9337
329	0.123081	0.0407412	0.371832	Unvaccinated	87.6919	62.8168	95.9259
330	0.123379	0.0408167	0.372948	Unvaccinated	87.6621	62.7052	95.9183
331	0.123679	0.0408894	0.374092	Unvaccinated	87.6321	62.5908	95.9111
332	0.123979	0.0409594	0.375266	Unvaccinated	87.6021	62.4734	95.9041
333	0.124279	0.0410263	0.376472	Unvaccinated	87.5721	62.3528	95.8974
334	0.12458	0.0410901	0.377712	Unvaccinated	87.542	62.2288	95.891
335	0.124882	0.0411506	0.378988	Unvaccinated	87.5118	62.1012	95.8849
336	0.125185	0.0412075	0.380301	Unvaccinated	87.4815	61.9699	95.8792
337	0.125488	0.0412609	0.381653	Unvaccinated	87.4512	61.8347	95.8739
338	0.125793	0.0413104	0.383046	Unvaccinated	87.4207	61.6954	95.869
339	0.126098	0.0413558	0.384484	Unvaccinated	87.3902	61.5516	95.8644
340	0.126404	0.0413972	0.385966	Unvaccinated	87.3596	61.4034	95.8603
341	0.126711	0.0414342	0.387497	Unvaccinated	87.3289	61.2503	95.8566
342	0.127019	0.0414666	0.389078	Unvaccinated	87.2981	61.0922	95.8533
343	0.127327	0.0414943	0.390711	Unvaccinated	87.2673	60.9289	95.8506
344	0.127637	0.0415172	0.392398	Unvaccinated	87.2363	60.7602	95.8483
345	0.127948	0.041535	0.394142	Unvaccinated	87.2052	60.5858	95.8465
346	0.12826	0.0415475	0.395946	Unvaccinated	87.174	60.4054	95.8452
347	0.128573	0.0415547	0.397811	Unvaccinated	87.1427	60.2189	95.8445
348	0.128886	0.0415562	0.399741	Unvaccinated	87.1114	60.0259	95.8444
349	0.129201	0.0415519	0.401738	Unvaccinated	87.0799	59.8262	95.8448
350	0.129517	0.0415417	0.403804	Unvaccinated	87.0483	59.6196	95.8458
351	0.129834	0.0415253	0.405944	Unvaccinated	87.0166	59.4056	95.8475
352	0.130152	0.0415027	0.408158	Unvaccinated	86.9848	59.1842	95.8497
353	0.130472	0.0414736	0.410451	Unvaccinated	86.9528	58.9549	95.8526
354	0.130792	0.0414378	0.412824	Unvaccinated	86.9208	58.7176	95.8562
355	0.131114	0.0413953	0.415282	Unvaccinated	86.8886	58.4718	95.8605
356	0.131436	0.0413459	0.417828	Unvaccinated	86.8564	58.2172	95.8654
357	0.13176	0.0412894	0.420464	Unvaccinated	86.824	57.9536	95.8711
358	0.132085	0.0412256	0.423194	Unvaccinated	86.7915	57.6806	95.8774
359	0.132411	0.0411545	0.426021	Unvaccinated	86.7589	57.3979	95.8846
360	0.132738	0.0410759	0.428948	Unvaccinated	86.7262	57.1052	95.8924
361	0.133067	0.0409896	0.43198	Unvaccinated	86.6933	56.802	95.901
362	0.133396	0.0408957	0.43512	Unvaccinated	86.6604	56.488	95.9104
363	0.133727	0.0407939	0.438372	Unvaccinated	86.6273	56.1628	95.9206
364	0.134059	0.0406841	0.441738	Unvaccinated	86.5941	55.8262	95.9316
365	0.134392	0.0405664	0.445224	Unvaccinated	86.5608	55.4776	95.9434
366	0.134726	0.0404406	0.448833	Unvaccinated	86.5274	55.1167	95.9559
367	0.135061	0.0403065	0.45257	Unvaccinated	86.4939	54.743	95.9693
368	0.135398	0.0401643	0.456438	Unvaccinated	86.4602	54.3562	95.9836
369	0.135735	0.0400138	0.460442	Unvaccinated	86.4265	53.9558	95.9986
370	0.136074	0.0398549	0.464586	Unvaccinated	86.3926	53.5414	96.0145
371	0.136413	0.0396877	0.468876	Unvaccinated	86.3587	53.1124	96.0312
372	0.136754	0.0395121	0.473315	Unvaccinated	86.3246	52.6685	96.0488
373	0.137096	0.0393282	0.477909	Unvaccinated	86.2904	52.2091	96.0672
374	0.137439	0.0391359	0.482663	Unvaccinated	86.2561	51.7337	96.0864
375	0.137783	0.0389352	0.487581	Unvaccinated	86.2217	51.2419	96.1065
376	0.138128	0.0387263	0.49267	Unvaccinated	86.1872	50.733	96.1274
377	0.138474	0.0385091	0.497934	Unvaccinated	86.1526	50.2066	96.1491
378	0.138821	0.0382836	0.50338	Unvaccinated	86.1179	49.662	96.1716
379	0.139169	0.0380499	0.509013	Unvaccinated	86.0831	49.0987	96.195
380	0.139517	0.0378082	0.514839	Unvaccinated	86.0483	48.5161	96.2192
83	0.320842	0.223832	0.459897	No prior infection, BNT162b2	67.9158	54.0103	77.6168
84	0.320361	0.223714	0.45876	No prior infection, BNT162b2	67.9639	54.124	77.6286
85	0.319882	0.223596	0.457631	No prior infection, BNT162b2	68.0118	54.2369	77.6404
86	0.319403	0.223476	0.456507	No prior infection, BNT162b2	68.0597	54.3493	77.6524
87	0.318926	0.223356	0.455389	No prior infection, BNT162b2	68.1074	54.4611	77.6644
88	0.31845	0.223234	0.454277	No prior infection, BNT162b2	68.155	54.5723	77.6766
89	0.317974	0.223111	0.453172	No prior infection, BNT162b2	68.2026	54.6828	77.6889
90	0.3175	0.222987	0.452072	No prior infection, BNT162b2	68.25	54.7928	77.7013
91	0.317027	0.222862	0.450978	No prior infection, BNT162b2	68.2973	54.9022	77.7138
92	0.316555	0.222736	0.449891	No prior infection, BNT162b2	68.3445	55.0109	77.7264
93	0.316084	0.222609	0.448809	No prior infection, BNT162b2	68.3916	55.1191	77.7391
94	0.315614	0.222481	0.447733	No prior infection, BNT162b2	68.4386	55.2267	77.7519
95	0.315145	0.222352	0.446663	No prior infection, BNT162b2	68.4855	55.3337	77.7648
96	0.314677	0.222221	0.445599	No prior infection, BNT162b2	68.5323	55.4401	77.7779
97	0.31421	0.22209	0.444541	No prior infection, BNT162b2	68.579	55.5459	77.791
98	0.313745	0.221958	0.443489	No prior infection, BNT162b2	68.6255	55.6511	77.8042
99	0.31328	0.221824	0.442443	No prior infection, BNT162b2	68.672	55.7557	77.8176
100	0.312817	0.22169	0.441402	No prior infection, BNT162b2	68.7183	55.8598	77.831
101	0.312354	0.221554	0.440367	No prior infection, BNT162b2	68.7646	55.9633	77.8446
102	0.311893	0.221418	0.439338	No prior infection, BNT162b2	68.8107	56.0662	77.8582
103	0.311433	0.22128	0.438315	No prior infection, BNT162b2	68.8567	56.1685	77.872
104	0.310974	0.221142	0.437298	No prior infection, BNT162b2	68.9026	56.2702	77.8858
105	0.310516	0.221002	0.436286	No prior infection, BNT162b2	68.9484	56.3714	77.8998
106	0.310059	0.220862	0.43528	No prior infection, BNT162b2	68.9941	56.472	77.9138
107	0.309603	0.22072	0.434279	No prior infection, BNT162b2	69.0397	56.5721	77.928
108	0.309149	0.220578	0.433285	No prior infection, BNT162b2	69.0851	56.6715	77.9422
109	0.308695	0.220434	0.432296	No prior infection, BNT162b2	69.1305	56.7704	77.9566
110	0.308243	0.22029	0.431312	No prior infection, BNT162b2	69.1757	56.8688	77.971
111	0.307791	0.220144	0.430334	No prior infection, BNT162b2	69.2209	56.9666	77.9856
112	0.307341	0.219998	0.429362	No prior infection, BNT162b2	69.2659	57.0638	78.0002
113	0.306892	0.219851	0.428395	No prior infection, BNT162b2	69.3108	57.1605	78.0149
114	0.306444	0.219702	0.427433	No prior infection, BNT162b2	69.3556	57.2567	78.0298
115	0.305998	0.219553	0.426478	No prior infection, BNT162b2	69.4002	57.3522	78.0447
116	0.305552	0.219403	0.425527	No prior infection, BNT162b2	69.4448	57.4473	78.0597
117	0.305108	0.219252	0.424583	No prior infection, BNT162b2	69.4892	57.5417	78.0748
118	0.304664	0.2191	0.423643	No prior infection, BNT162b2	69.5336	57.6357	78.09
119	0.304222	0.218948	0.422709	No prior infection, BNT162b2	69.5778	57.7291	78.1052
120	0.303781	0.218794	0.421781	No prior infection, BNT162b2	69.6219	57.8219	78.1206
121	0.303341	0.218639	0.420857	No prior infection, BNT162b2	69.6659	57.9143	78.1361
122	0.302903	0.218484	0.41994	No prior infection, BNT162b2	69.7097	58.006	78.1516
123	0.302465	0.218328	0.419027	No prior infection, BNT162b2	69.7535	58.0973	78.1672
124	0.302029	0.218171	0.41812	No prior infection, BNT162b2	69.7971	58.188	78.1829
125	0.301594	0.218013	0.417218	No prior infection, BNT162b2	69.8406	58.2782	78.1987
126	0.30116	0.217854	0.416322	No prior infection, BNT162b2	69.884	58.3678	78.2146
127	0.300727	0.217694	0.415431	No prior infection, BNT162b2	69.9273	58.4569	78.2306
128	0.300296	0.217534	0.414545	No prior infection, BNT162b2	69.9704	58.5455	78.2466
129	0.299865	0.217373	0.413664	No prior infection, BNT162b2	70.0135	58.6336	78.2627
130	0.299436	0.217211	0.412788	No prior infection, BNT162b2	70.0564	58.7212	78.2789
131	0.299008	0.217048	0.411918	No prior infection, BNT162b2	70.0992	58.8082	78.2952
132	0.298582	0.216884	0.411053	No prior infection, BNT162b2	70.1418	58.8947	78.3116
133	0.298156	0.21672	0.410193	No prior infection, BNT162b2	70.1844	58.9807	78.328
134	0.297732	0.216555	0.409338	No prior infection, BNT162b2	70.2268	59.0662	78.3445
135	0.297309	0.216389	0.408488	No prior infection, BNT162b2	70.2691	59.1512	78.3611
136	0.296887	0.216222	0.407644	No prior infection, BNT162b2	70.3113	59.2356	78.3778
137	0.296466	0.216055	0.406804	No prior infection, BNT162b2	70.3534	59.3196	78.3945
138	0.296047	0.215887	0.40597	No prior infection, BNT162b2	70.3953	59.403	78.4113
139	0.295629	0.215718	0.405141	No prior infection, BNT162b2	70.4371	59.4859	78.4282
140	0.295212	0.215549	0.404316	No prior infection, BNT162b2	70.4788	59.5684	78.4451
141	0.294796	0.215379	0.403497	No prior infection, BNT162b2	70.5204	59.6503	78.4621
142	0.294382	0.215208	0.402683	No prior infection, BNT162b2	70.5618	59.7317	78.4792
143	0.293969	0.215037	0.401874	No prior infection, BNT162b2	70.6031	59.8126	78.4963
144	0.293557	0.214865	0.401069	No prior infection, BNT162b2	70.6443	59.8931	78.5135
145	0.293146	0.214692	0.40027	No prior infection, BNT162b2	70.6854	59.973	78.5308
146	0.292737	0.214518	0.399476	No prior infection, BNT162b2	70.7263	60.0524	78.5482
147	0.292329	0.214344	0.398686	No prior infection, BNT162b2	70.7671	60.1314	78.5656
148	0.291922	0.21417	0.397901	No prior infection, BNT162b2	70.8078	60.2099	78.583
149	0.291517	0.213995	0.397122	No prior infection, BNT162b2	70.8483	60.2878	78.6005
150	0.291112	0.213819	0.396347	No prior infection, BNT162b2	70.8888	60.3653	78.6181
151	0.290709	0.213643	0.395577	No prior infection, BNT162b2	70.9291	60.4423	78.6357
152	0.290308	0.213466	0.394811	No prior infection, BNT162b2	70.9692	60.5189	78.6534
153	0.289908	0.213288	0.394051	No prior infection, BNT162b2	71.0092	60.5949	78.6712
154	0.289508	0.21311	0.393295	No prior infection, BNT162b2	71.0492	60.6705	78.689
155	0.289111	0.212931	0.392544	No prior infection, BNT162b2	71.0889	60.7456	78.7069
156	0.288714	0.212752	0.391798	No prior infection, BNT162b2	71.1286	60.8202	78.7248
157	0.288319	0.212573	0.391057	No prior infection, BNT162b2	71.1681	60.8943	78.7427
158	0.287925	0.212393	0.39032	No prior infection, BNT162b2	71.2075	60.968	78.7607
159	0.287533	0.212212	0.389588	No prior infection, BNT162b2	71.2467	61.0412	78.7788
160	0.287142	0.212031	0.38886	No prior infection, BNT162b2	71.2858	61.114	78.7969
161	0.286752	0.211849	0.388137	No prior infection, BNT162b2	71.3248	61.1863	78.8151
162	0.286363	0.211667	0.387419	No prior infection, BNT162b2	71.3637	61.2581	78.8333
163	0.285976	0.211484	0.386705	No prior infection, BNT162b2	71.4024	61.3295	78.8516
164	0.28559	0.211301	0.385996	No prior infection, BNT162b2	71.441	61.4004	78.8699
165	0.285205	0.211118	0.385291	No prior infection, BNT162b2	71.4795	61.4709	78.8882
166	0.284821	0.210934	0.384591	No prior infection, BNT162b2	71.5179	61.5409	78.9066
167	0.284439	0.210749	0.383895	No prior infection, BNT162b2	71.5561	61.6105	78.9251
168	0.284058	0.210564	0.383204	No prior infection, BNT162b2	71.5942	61.6796	78.9436
169	0.283679	0.210379	0.382517	No prior infection, BNT162b2	71.6321	61.7483	78.9621
170	0.2833	0.210193	0.381834	No prior infection, BNT162b2	71.67	61.8166	78.9807
171	0.282923	0.210007	0.381156	No prior infection, BNT162b2	71.7077	61.8844	78.9993
172	0.282547	0.209821	0.380483	No prior infection, BNT162b2	71.7453	61.9517	79.0179
173	0.282173	0.209634	0.379813	No prior infection, BNT162b2	71.7827	62.0187	79.0366
174	0.2818	0.209446	0.379148	No prior infection, BNT162b2	71.82	62.0852	79.0554
175	0.281428	0.209258	0.378487	No prior infection, BNT162b2	71.8572	62.1513	79.0742
176	0.281057	0.20907	0.37783	No prior infection, BNT162b2	71.8943	62.217	79.093
177	0.280688	0.208882	0.377178	No prior infection, BNT162b2	71.9312	62.2822	79.1118
178	0.28032	0.208693	0.376529	No prior infection, BNT162b2	71.968	62.3471	79.1307
179	0.279953	0.208504	0.375885	No prior infection, BNT162b2	72.0047	62.4115	79.1496
180	0.279587	0.208314	0.375245	No prior infection, BNT162b2	72.0413	62.4755	79.1686
181	0.279223	0.208124	0.374609	No prior infection, BNT162b2	72.0777	62.5391	79.1876
182	0.27886	0.207934	0.373977	No prior infection, BNT162b2	72.114	62.6023	79.2066
183	0.278498	0.207743	0.37335	No prior infection, BNT162b2	72.1502	62.665	79.2257
184	0.278137	0.207553	0.372726	No prior infection, BNT162b2	72.1863	62.7274	79.2447
185	0.277778	0.207361	0.372106	No prior infection, BNT162b2	72.2222	62.7894	79.2639
186	0.27742	0.20717	0.371491	No prior infection, BNT162b2	72.258	62.8509	79.283
187	0.277063	0.206978	0.370879	No prior infection, BNT162b2	72.2937	62.9121	79.3022
188	0.276707	0.206786	0.370271	No prior infection, BNT162b2	72.3293	62.9729	79.3214
189	0.276353	0.206593	0.369667	No prior infection, BNT162b2	72.3647	63.0333	79.3407
190	0.275999	0.206401	0.369067	No prior infection, BNT162b2	72.4001	63.0933	79.3599
191	0.275648	0.206208	0.368471	No prior infection, BNT162b2	72.4352	63.1529	79.3792
192	0.275297	0.206015	0.367879	No prior infection, BNT162b2	72.4703	63.2121	79.3985
193	0.274947	0.205821	0.36729	No prior infection, BNT162b2	72.5053	63.271	79.4179
194	0.274599	0.205627	0.366705	No prior infection, BNT162b2	72.5401	63.3295	79.4373
195	0.274252	0.205433	0.366124	No prior infection, BNT162b2	72.5748	63.3876	79.4567
196	0.273906	0.205239	0.365547	No prior infection, BNT162b2	72.6094	63.4453	79.4761
197	0.273562	0.205045	0.364974	No prior infection, BNT162b2	72.6438	63.5026	79.4955
198	0.273218	0.20485	0.364404	No prior infection, BNT162b2	72.6782	63.5596	79.515
199	0.272876	0.204655	0.363838	No prior infection, BNT162b2	72.7124	63.6162	79.5345
200	0.272535	0.20446	0.363276	No prior infection, BNT162b2	72.7465	63.6724	79.554
201	0.272195	0.204265	0.362717	No prior infection, BNT162b2	72.7805	63.7283	79.5735
202	0.271857	0.204069	0.362162	No prior infection, BNT162b2	72.8143	63.7838	79.5931
203	0.27152	0.203874	0.36161	No prior infection, BNT162b2	72.848	63.839	79.6126
204	0.271183	0.203678	0.361062	No prior infection, BNT162b2	72.8817	63.8938	79.6322
205	0.270848	0.203482	0.360518	No prior infection, BNT162b2	72.9152	63.9482	79.6518
206	0.270515	0.203286	0.359977	No prior infection, BNT162b2	72.9485	64.0023	79.6714
207	0.270182	0.203089	0.359439	No prior infection, BNT162b2	72.9818	64.0561	79.6911
208	0.269851	0.202893	0.358905	No prior infection, BNT162b2	73.0149	64.1095	79.7107
209	0.26952	0.202696	0.358374	No prior infection, BNT162b2	73.048	64.1626	79.7304
210	0.269191	0.2025	0.357847	No prior infection, BNT162b2	73.0809	64.2153	79.75
211	0.268863	0.202303	0.357323	No prior infection, BNT162b2	73.1137	64.2677	79.7697
212	0.268536	0.202106	0.356803	No prior infection, BNT162b2	73.1464	64.3197	79.7894
213	0.268211	0.201908	0.356286	No prior infection, BNT162b2	73.1789	64.3714	79.8092
214	0.267886	0.201711	0.355772	No prior infection, BNT162b2	73.2114	64.4228	79.8289
215	0.267563	0.201514	0.355261	No prior infection, BNT162b2	73.2437	64.4739	79.8486
216	0.267241	0.201316	0.354754	No prior infection, BNT162b2	73.2759	64.5246	79.8684
217	0.26692	0.201119	0.35425	No prior infection, BNT162b2	73.308	64.575	79.8881
218	0.2666	0.200921	0.353749	No prior infection, BNT162b2	73.34	64.6251	79.9079
219	0.266281	0.200723	0.353251	No prior infection, BNT162b2	73.3719	64.6749	79.9277
220	0.265964	0.200525	0.352757	No prior infection, BNT162b2	73.4036	64.7243	79.9475
221	0.265647	0.200327	0.352266	No prior infection, BNT162b2	73.4353	64.7734	79.9673
222	0.265332	0.200129	0.351778	No prior infection, BNT162b2	73.4668	64.8222	79.9871
223	0.265018	0.199931	0.351293	No prior infection, BNT162b2	73.4982	64.8707	80.0069
224	0.264705	0.199733	0.350811	No prior infection, BNT162b2	73.5295	64.9189	80.0267
225	0.264393	0.199535	0.350332	No prior infection, BNT162b2	73.5607	64.9668	80.0465
226	0.264082	0.199337	0.349857	No prior infection, BNT162b2	73.5918	65.0143	80.0663
227	0.263772	0.199139	0.349384	No prior infection, BNT162b2	73.6228	65.0616	80.0861
228	0.263464	0.19894	0.348914	No prior infection, BNT162b2	73.6536	65.1086	80.106
229	0.263156	0.198742	0.348448	No prior infection, BNT162b2	73.6844	65.1552	80.1258
230	0.26285	0.198544	0.347984	No prior infection, BNT162b2	73.715	65.2016	80.1456
231	0.262545	0.198346	0.347524	No prior infection, BNT162b2	73.7455	65.2476	80.1654
232	0.262241	0.198148	0.347066	No prior infection, BNT162b2	73.7759	65.2934	80.1852
233	0.261938	0.197949	0.346612	No prior infection, BNT162b2	73.8062	65.3388	80.2051
234	0.261636	0.197751	0.34616	No prior infection, BNT162b2	73.8364	65.384	80.2249
235	0.261336	0.197553	0.345711	No prior infection, BNT162b2	73.8664	65.4289	80.2447
236	0.261036	0.197355	0.345265	No prior infection, BNT162b2	73.8964	65.4735	80.2645
237	0.260738	0.197157	0.344822	No prior infection, BNT162b2	73.9262	65.5178	80.2843
238	0.260441	0.19696	0.344382	No prior infection, BNT162b2	73.9559	65.5618	80.304
239	0.260144	0.196762	0.343945	No prior infection, BNT162b2	73.9856	65.6055	80.3238
240	0.259849	0.196564	0.34351	No prior infection, BNT162b2	74.0151	65.649	80.3436
241	0.259556	0.196366	0.343079	No prior infection, BNT162b2	74.0444	65.6921	80.3634
242	0.259263	0.196169	0.34265	No prior infection, BNT162b2	74.0737	65.735	80.3831
243	0.258971	0.195971	0.342224	No prior infection, BNT162b2	74.1029	65.7776	80.4029
244	0.25868	0.195774	0.3418	No prior infection, BNT162b2	74.132	65.82	80.4226
245	0.258391	0.195577	0.34138	No prior infection, BNT162b2	74.1609	65.862	80.4423
246	0.258103	0.19538	0.340962	No prior infection, BNT162b2	74.1897	65.9038	80.462
247	0.257815	0.195183	0.340546	No prior infection, BNT162b2	74.2185	65.9454	80.4817
248	0.257529	0.194986	0.340134	No prior infection, BNT162b2	74.2471	65.9866	80.5014
249	0.257244	0.194789	0.339724	No prior infection, BNT162b2	74.2756	66.0276	80.5211
250	0.25696	0.194592	0.339317	No prior infection, BNT162b2	74.304	66.0683	80.5408
251	0.256677	0.194396	0.338912	No prior infection, BNT162b2	74.3323	66.1088	80.5604
252	0.256395	0.1942	0.33851	No prior infection, BNT162b2	74.3605	66.149	80.58
253	0.256115	0.194004	0.338111	No prior infection, BNT162b2	74.3885	66.1889	80.5996
254	0.255835	0.193808	0.337714	No prior infection, BNT162b2	74.4165	66.2286	80.6192
255	0.255556	0.193612	0.33732	No prior infection, BNT162b2	74.4444	66.268	80.6388
256	0.255279	0.193416	0.336928	No prior infection, BNT162b2	74.4721	66.3072	80.6584
257	0.255002	0.193221	0.336539	No prior infection, BNT162b2	74.4998	66.3461	80.6779
258	0.254727	0.193026	0.336152	No prior infection, BNT162b2	74.5273	66.3848	80.6974
259	0.254453	0.192831	0.335768	No prior infection, BNT162b2	74.5547	66.4232	80.7169
260	0.25418	0.192636	0.335386	No prior infection, BNT162b2	74.582	66.4614	80.7364
261	0.253907	0.192441	0.335006	No prior infection, BNT162b2	74.6093	66.4994	80.7559
262	0.253636	0.192247	0.334629	No prior infection, BNT162b2	74.6364	66.5371	80.7753
263	0.253366	0.192052	0.334255	No prior infection, BNT162b2	74.6634	66.5745	80.7948
264	0.253097	0.191858	0.333883	No prior infection, BNT162b2	74.6903	66.6117	80.8142
265	0.252829	0.191665	0.333513	No prior infection, BNT162b2	74.7171	66.6487	80.8335
266	0.252562	0.191471	0.333146	No prior infection, BNT162b2	74.7438	66.6854	80.8529
267	0.252296	0.191278	0.332781	No prior infection, BNT162b2	74.7704	66.7219	80.8722
268	0.252032	0.191085	0.332418	No prior infection, BNT162b2	74.7968	66.7582	80.8915
269	0.251768	0.190892	0.332057	No prior infection, BNT162b2	74.8232	66.7943	80.9108
270	0.251505	0.190699	0.331699	No prior infection, BNT162b2	74.8495	66.8301	80.9301
271	0.251243	0.190507	0.331343	No prior infection, BNT162b2	74.8757	66.8657	80.9493
272	0.250983	0.190315	0.33099	No prior infection, BNT162b2	74.9017	66.901	80.9685
273	0.250723	0.190123	0.330638	No prior infection, BNT162b2	74.9277	66.9362	80.9877
274	0.250464	0.189931	0.330289	No prior infection, BNT162b2	74.9536	66.9711	81.0069
275	0.250206	0.18974	0.329942	No prior infection, BNT162b2	74.9794	67.0058	81.026
276	0.24995	0.189549	0.329597	No prior infection, BNT162b2	75.005	67.0403	81.0451
277	0.249694	0.189358	0.329255	No prior infection, BNT162b2	75.0306	67.0745	81.0642
278	0.249439	0.189168	0.328914	No prior infection, BNT162b2	75.0561	67.1086	81.0832
279	0.249185	0.188977	0.328576	No prior infection, BNT162b2	75.0815	67.1424	81.1023
280	0.248933	0.188787	0.328239	No prior infection, BNT162b2	75.1067	67.1761	81.1213
281	0.248681	0.188598	0.327905	No prior infection, BNT162b2	75.1319	67.2095	81.1402
282	0.24843	0.188408	0.327573	No prior infection, BNT162b2	75.157	67.2427	81.1592
283	0.24818	0.188219	0.327243	No prior infection, BNT162b2	75.182	67.2757	81.1781
284	0.247931	0.18803	0.326915	No prior infection, BNT162b2	75.2069	67.3085	81.197
285	0.247683	0.187842	0.326589	No prior infection, BNT162b2	75.2317	67.3411	81.2158
286	0.247436	0.187653	0.326265	No prior infection, BNT162b2	75.2564	67.3735	81.2347
287	0.24719	0.187465	0.325942	No prior infection, BNT162b2	75.281	67.4058	81.2535
288	0.246945	0.187278	0.325622	No prior infection, BNT162b2	75.3055	67.4378	81.2722
289	0.246701	0.18709	0.325304	No prior infection, BNT162b2	75.3299	67.4696	81.291
290	0.246457	0.186903	0.324988	No prior infection, BNT162b2	75.3543	67.5012	81.3097
291	0.246215	0.186716	0.324673	No prior infection, BNT162b2	75.3785	67.5327	81.3284
292	0.245973	0.18653	0.324361	No prior infection, BNT162b2	75.4027	67.5639	81.347
293	0.245733	0.186344	0.32405	No prior infection, BNT162b2	75.4267	67.595	81.3656
294	0.245493	0.186158	0.323741	No prior infection, BNT162b2	75.4507	67.6259	81.3842
295	0.245255	0.185972	0.323434	No prior infection, BNT162b2	75.4745	67.6566	81.4028
296	0.245017	0.185787	0.323129	No prior infection, BNT162b2	75.4983	67.6871	81.4213
297	0.24478	0.185602	0.322826	No prior infection, BNT162b2	75.522	67.7174	81.4398
298	0.244544	0.185417	0.322524	No prior infection, BNT162b2	75.5456	67.7476	81.4583
299	0.244308	0.185233	0.322224	No prior infection, BNT162b2	75.5692	67.7776	81.4767
300	0.244074	0.185049	0.321926	No prior infection, BNT162b2	75.5926	67.8074	81.4951
301	0.243841	0.184865	0.32163	No prior infection, BNT162b2	75.6159	67.837	81.5135
302	0.243608	0.184682	0.321335	No prior infection, BNT162b2	75.6392	67.8665	81.5318
303	0.243376	0.184499	0.321042	No prior infection, BNT162b2	75.6624	67.8958	81.5501
304	0.243145	0.184316	0.320751	No prior infection, BNT162b2	75.6855	67.9249	81.5684
305	0.242915	0.184134	0.320461	No prior infection, BNT162b2	75.7085	67.9539	81.5866
306	0.242686	0.183952	0.320174	No prior infection, BNT162b2	75.7314	67.9826	81.6048
307	0.242458	0.18377	0.319887	No prior infection, BNT162b2	75.7542	68.0113	81.623
308	0.24223	0.183589	0.319603	No prior infection, BNT162b2	75.777	68.0397	81.6411
309	0.242004	0.183408	0.31932	No prior infection, BNT162b2	75.7996	68.068	81.6592
310	0.241778	0.183227	0.319038	No prior infection, BNT162b2	75.8222	68.0962	81.6773
311	0.241553	0.183047	0.318758	No prior infection, BNT162b2	75.8447	68.1242	81.6953
312	0.241329	0.182867	0.31848	No prior infection, BNT162b2	75.8671	68.152	81.7133
313	0.241105	0.182687	0.318203	No prior infection, BNT162b2	75.8895	68.1797	81.7313
314	0.240883	0.182508	0.317928	No prior infection, BNT162b2	75.9117	68.2072	81.7492
315	0.240661	0.182329	0.317654	No prior infection, BNT162b2	75.9339	68.2346	81.7671
316	0.24044	0.18215	0.317382	No prior infection, BNT162b2	75.956	68.2618	81.785
317	0.24022	0.181972	0.317111	No prior infection, BNT162b2	75.978	68.2889	81.8028
318	0.24	0.181794	0.316842	No prior infection, BNT162b2	76	68.3158	81.8206
319	0.239782	0.181617	0.316574	No prior infection, BNT162b2	76.0218	68.3426	81.8383
320	0.239564	0.18144	0.316308	No prior infection, BNT162b2	76.0436	68.3692	81.856
321	0.239347	0.181263	0.316043	No prior infection, BNT162b2	76.0653	68.3957	81.8737
322	0.23913	0.181086	0.31578	No prior infection, BNT162b2	76.087	68.422	81.8914
323	0.238915	0.18091	0.315518	No prior infection, BNT162b2	76.1085	68.4482	81.909
324	0.2387	0.180734	0.315257	No prior infection, BNT162b2	76.13	68.4743	81.9266
325	0.238486	0.180559	0.314998	No prior infection, BNT162b2	76.1514	68.5002	81.9441
326	0.238273	0.180384	0.31474	No prior infection, BNT162b2	76.1727	68.526	81.9616
327	0.238061	0.18021	0.314484	No prior infection, BNT162b2	76.1939	68.5516	81.979
328	0.237849	0.180035	0.314229	No prior infection, BNT162b2	76.2151	68.5771	81.9965
329	0.237638	0.179861	0.313975	No prior infection, BNT162b2	76.2362	68.6025	82.0139
330	0.237428	0.179688	0.313722	No prior infection, BNT162b2	76.2572	68.6278	82.0312
331	0.237219	0.179515	0.313471	No prior infection, BNT162b2	76.2781	68.6529	82.0485
332	0.23701	0.179342	0.313221	No prior infection, BNT162b2	76.299	68.6779	82.0658
333	0.236802	0.17917	0.312973	No prior infection, BNT162b2	76.3198	68.7027	82.083
334	0.236595	0.178998	0.312726	No prior infection, BNT162b2	76.3405	68.7274	82.1002
335	0.236389	0.178826	0.31248	No prior infection, BNT162b2	76.3611	68.752	82.1174
336	0.236183	0.178655	0.312235	No prior infection, BNT162b2	76.3817	68.7765	82.1345
337	0.235978	0.178485	0.311992	No prior infection, BNT162b2	76.4022	68.8008	82.1515
338	0.235774	0.178314	0.311749	No prior infection, BNT162b2	76.4226	68.8251	82.1686
339	0.23557	0.178144	0.311509	No prior infection, BNT162b2	76.443	68.8491	82.1856
340	0.235368	0.177975	0.311269	No prior infection, BNT162b2	76.4632	68.8731	82.2025
341	0.235166	0.177806	0.31103	No prior infection, BNT162b2	76.4834	68.897	82.2194
342	0.234964	0.177637	0.310793	No prior infection, BNT162b2	76.5036	68.9207	82.2363
343	0.234764	0.177469	0.310557	No prior infection, BNT162b2	76.5236	68.9443	82.2531
344	0.234564	0.177301	0.310322	No prior infection, BNT162b2	76.5436	68.9678	82.2699
345	0.234365	0.177133	0.310088	No prior infection, BNT162b2	76.5635	68.9912	82.2867
346	0.234167	0.176966	0.309856	No prior infection, BNT162b2	76.5833	69.0144	82.3034
347	0.233969	0.1768	0.309625	No prior infection, BNT162b2	76.6031	69.0375	82.32
348	0.233772	0.176633	0.309395	No prior infection, BNT162b2	76.6228	69.0605	82.3367
349	0.233576	0.176468	0.309166	No prior infection, BNT162b2	76.6424	69.0834	82.3532
350	0.233381	0.176302	0.308938	No prior infection, BNT162b2	76.6619	69.1062	82.3698
351	0.233186	0.176138	0.308711	No prior infection, BNT162b2	76.6814	69.1289	82.3862
352	0.232992	0.175973	0.308486	No prior infection, BNT162b2	76.7008	69.1514	82.4027
353	0.232799	0.175809	0.308261	No prior infection, BNT162b2	76.7201	69.1739	82.4191
354	0.232606	0.175646	0.308038	No prior infection, BNT162b2	76.7394	69.1962	82.4354
355	0.232414	0.175483	0.307816	No prior infection, BNT162b2	76.7586	69.2184	82.4517
356	0.232223	0.17532	0.307595	No prior infection, BNT162b2	76.7777	69.2405	82.468
357	0.232033	0.175158	0.307375	No prior infection, BNT162b2	76.7967	69.2625	82.4842
358	0.231843	0.174996	0.307156	No prior infection, BNT162b2	76.8157	69.2844	82.5004
359	0.231654	0.174835	0.306938	No prior infection, BNT162b2	76.8346	69.3062	82.5165
360	0.231466	0.174674	0.306722	No prior infection, BNT162b2	76.8534	69.3278	82.5326
361	0.231278	0.174514	0.306506	No prior infection, BNT162b2	76.8722	69.3494	82.5486
362	0.231091	0.174354	0.306291	No prior infection, BNT162b2	76.8909	69.3709	82.5646
363	0.230905	0.174195	0.306078	No prior infection, BNT162b2	76.9095	69.3922	82.5805
364	0.23072	0.174036	0.305865	No prior infection, BNT162b2	76.928	69.4135	82.5964
365	0.230535	0.173878	0.305654	No prior infection, BNT162b2	76.9465	69.4346	82.6122
366	0.230351	0.17372	0.305444	No prior infection, BNT162b2	76.9649	69.4556	82.628
367	0.230168	0.173562	0.305234	No prior infection, BNT162b2	76.9832	69.4766	82.6438
368	0.229985	0.173405	0.305026	No prior infection, BNT162b2	77.0015	69.4974	82.6595
369	0.229803	0.173249	0.304818	No prior infection, BNT162b2	77.0197	69.5182	82.6751
370	0.229622	0.173093	0.304612	No prior infection, BNT162b2	77.0378	69.5388	82.6907
371	0.229441	0.172937	0.304407	No prior infection, BNT162b2	77.0559	69.5593	82.7063
372	0.229261	0.172782	0.304202	No prior infection, BNT162b2	77.0739	69.5798	82.7218
373	0.229082	0.172628	0.303999	No prior infection, BNT162b2	77.0918	69.6001	82.7372
374	0.228904	0.172474	0.303796	No prior infection, BNT162b2	77.1096	69.6204	82.7526
375	0.228726	0.17232	0.303595	No prior infection, BNT162b2	77.1274	69.6405	82.768
376	0.228549	0.172167	0.303394	No prior infection, BNT162b2	77.1451	69.6606	82.7833
377	0.228372	0.172014	0.303195	No prior infection, BNT162b2	77.1628	69.6805	82.7986
378	0.228197	0.171862	0.302996	No prior infection, BNT162b2	77.1803	69.7004	82.8138
379	0.228021	0.171711	0.302799	No prior infection, BNT162b2	77.1979	69.7201	82.8289
380	0.227847	0.17156	0.302602	No prior infection, BNT162b2	77.2153	69.7398	82.844
381	0.227673	0.171409	0.302406	No prior infection, BNT162b2	77.2327	69.7594	82.8591
382	0.2275	0.171259	0.302211	No prior infection, BNT162b2	77.25	69.7789	82.8741
383	0.227328	0.17111	0.302017	No prior infection, BNT162b2	77.2672	69.7983	82.889
384	0.227157	0.170961	0.301824	No prior infection, BNT162b2	77.2843	69.8176	82.9039
385	0.226986	0.170812	0.301632	No prior infection, BNT162b2	77.3014	69.8368	82.9188
386	0.226815	0.170664	0.301441	No prior infection, BNT162b2	77.3185	69.8559	82.9336
387	0.226646	0.170517	0.301251	No prior infection, BNT162b2	77.3354	69.8749	82.9483
388	0.226477	0.17037	0.301061	No prior infection, BNT162b2	77.3523	69.8939	82.963
389	0.226309	0.170224	0.300873	No prior infection, BNT162b2	77.3691	69.9127	82.9776
390	0.226141	0.170078	0.300685	No prior infection, BNT162b2	77.3859	69.9315	82.9922
391	0.225974	0.169933	0.300498	No prior infection, BNT162b2	77.4026	69.9502	83.0067
392	0.225808	0.169788	0.300312	No prior infection, BNT162b2	77.4192	69.9688	83.0212
393	0.225643	0.169644	0.300127	No prior infection, BNT162b2	77.4357	69.9873	83.0356
394	0.225478	0.1695	0.299943	No prior infection, BNT162b2	77.4522	70.0057	83.05
395	0.225314	0.169357	0.29976	No prior infection, BNT162b2	77.4686	70.024	83.0643
396	0.22515	0.169214	0.299577	No prior infection, BNT162b2	77.485	70.0423	83.0786
397	0.224988	0.169072	0.299395	No prior infection, BNT162b2	77.5012	70.0605	83.0928
398	0.224825	0.168931	0.299215	No prior infection, BNT162b2	77.5175	70.0785	83.1069
399	0.224664	0.16879	0.299035	No prior infection, BNT162b2	77.5336	70.0965	83.121
400	0.224503	0.168649	0.298855	No prior infection, BNT162b2	77.5497	70.1145	83.1351
401	0.224343	0.168509	0.298677	No prior infection, BNT162b2	77.5657	70.1323	83.1491
402	0.224184	0.16837	0.298499	No prior infection, BNT162b2	77.5816	70.1501	83.163
403	0.224025	0.168231	0.298322	No prior infection, BNT162b2	77.5975	70.1678	83.1769
404	0.223867	0.168093	0.298146	No prior infection, BNT162b2	77.6133	70.1854	83.1907
405	0.223709	0.167955	0.297971	No prior infection, BNT162b2	77.6291	70.2029	83.2045
406	0.223552	0.167818	0.297797	No prior infection, BNT162b2	77.6448	70.2203	83.2182
407	0.223396	0.167681	0.297623	No prior infection, BNT162b2	77.6604	70.2377	83.2319
408	0.22324	0.167545	0.29745	No prior infection, BNT162b2	77.676	70.255	83.2455
409	0.223085	0.16741	0.297278	No prior infection, BNT162b2	77.6915	70.2722	83.259
410	0.222931	0.167275	0.297106	No prior infection, BNT162b2	77.7069	70.2894	83.2725
411	0.222778	0.16714	0.296936	No prior infection, BNT162b2	77.7222	70.3064	83.286
412	0.222625	0.167006	0.296766	No prior infection, BNT162b2	77.7375	70.3234	83.2994
413	0.222472	0.166873	0.296597	No prior infection, BNT162b2	77.7528	70.3403	83.3127
414	0.222321	0.16674	0.296428	No prior infection, BNT162b2	77.7679	70.3572	83.326
415	0.22217	0.166608	0.29626	No prior infection, BNT162b2	77.783	70.374	83.3392
416	0.222019	0.166477	0.296093	No prior infection, BNT162b2	77.7981	70.3907	83.3523
417	0.22187	0.166346	0.295927	No prior infection, BNT162b2	77.813	70.4073	83.3654
418	0.221721	0.166215	0.295761	No prior infection, BNT162b2	77.8279	70.4239	83.3785
419	0.221572	0.166085	0.295596	No prior infection, BNT162b2	77.8428	70.4404	83.3915
420	0.221424	0.165956	0.295432	No prior infection, BNT162b2	77.8576	70.4568	83.4044
421	0.221277	0.165827	0.295269	No prior infection, BNT162b2	77.8723	70.4731	83.4173
422	0.22113	0.165699	0.295106	No prior infection, BNT162b2	77.887	70.4894	83.4301
423	0.220985	0.165571	0.294944	No prior infection, BNT162b2	77.9015	70.5056	83.4429
424	0.220839	0.165444	0.294782	No prior infection, BNT162b2	77.9161	70.5218	83.4556
425	0.220695	0.165318	0.294621	No prior infection, BNT162b2	77.9305	70.5379	83.4682
426	0.22055	0.165192	0.294461	No prior infection, BNT162b2	77.945	70.5539	83.4808
427	0.220407	0.165066	0.294302	No prior infection, BNT162b2	77.9593	70.5698	83.4934
428	0.220264	0.164941	0.294143	No prior infection, BNT162b2	77.9736	70.5857	83.5059
429	0.220122	0.164817	0.293984	No prior infection, BNT162b2	77.9878	70.6016	83.5183
430	0.21998	0.164694	0.293827	No prior infection, BNT162b2	78.002	70.6173	83.5306
431	0.219839	0.16457	0.29367	No prior infection, BNT162b2	78.0161	70.633	83.543
432	0.219699	0.164448	0.293514	No prior infection, BNT162b2	78.0301	70.6486	83.5552
433	0.219559	0.164326	0.293358	No prior infection, BNT162b2	78.0441	70.6642	83.5674
434	0.21942	0.164205	0.293203	No prior infection, BNT162b2	78.058	70.6797	83.5795
435	0.219282	0.164084	0.293048	No prior infection, BNT162b2	78.0718	70.6952	83.5916
436	0.219144	0.163964	0.292894	No prior infection, BNT162b2	78.0856	70.7106	83.6036
437	0.219007	0.163844	0.292741	No prior infection, BNT162b2	78.0993	70.7259	83.6156
438	0.21887	0.163725	0.292588	No prior infection, BNT162b2	78.113	70.7412	83.6275
439	0.218734	0.163607	0.292436	No prior infection, BNT162b2	78.1266	70.7564	83.6393
440	0.218598	0.163489	0.292284	No prior infection, BNT162b2	78.1402	70.7716	83.6511
441	0.218463	0.163371	0.292133	No prior infection, BNT162b2	78.1537	70.7867	83.6629
442	0.218329	0.163255	0.291983	No prior infection, BNT162b2	78.1671	70.8017	83.6745
443	0.218195	0.163138	0.291833	No prior infection, BNT162b2	78.1805	70.8167	83.6862
444	0.218062	0.163023	0.291683	No prior infection, BNT162b2	78.1938	70.8317	83.6977
445	0.217929	0.162908	0.291534	No prior infection, BNT162b2	78.2071	70.8466	83.7092
446	0.217797	0.162793	0.291386	No prior infection, BNT162b2	78.2203	70.8614	83.7207
447	0.217666	0.162679	0.291238	No prior infection, BNT162b2	78.2334	70.8762	83.7321
448	0.217535	0.162566	0.291091	No prior infection, BNT162b2	78.2465	70.8909	83.7434
449	0.217405	0.162453	0.290944	No prior infection, BNT162b2	78.2595	70.9056	83.7547
450	0.217275	0.162341	0.290797	No prior infection, BNT162b2	78.2725	70.9203	83.7659
451	0.217146	0.16223	0.290651	No prior infection, BNT162b2	78.2854	70.9349	83.777
452	0.217017	0.162119	0.290506	No prior infection, BNT162b2	78.2983	70.9494	83.7881
453	0.216889	0.162008	0.290361	No prior infection, BNT162b2	78.3111	70.9639	83.7992
454	0.216762	0.161898	0.290217	No prior infection, BNT162b2	78.3238	70.9783	83.8102
455	0.216635	0.161789	0.290073	No prior infection, BNT162b2	78.3365	70.9927	83.8211
456	0.216508	0.16168	0.289929	No prior infection, BNT162b2	78.3492	71.0071	83.832
457	0.216382	0.161572	0.289786	No prior infection, BNT162b2	78.3618	71.0214	83.8428
458	0.216257	0.161464	0.289643	No prior infection, BNT162b2	78.3743	71.0357	83.8536
459	0.216132	0.161357	0.289501	No prior infection, BNT162b2	78.3868	71.0499	83.8643
460	0.216008	0.161251	0.289359	No prior infection, BNT162b2	78.3992	71.0641	83.8749
461	0.215884	0.161145	0.289218	No prior infection, BNT162b2	78.4116	71.0782	83.8855
462	0.215761	0.16104	0.289077	No prior infection, BNT162b2	78.4239	71.0923	83.896
463	0.215639	0.160935	0.288937	No prior infection, BNT162b2	78.4361	71.1063	83.9065
464	0.215516	0.160831	0.288797	No prior infection, BNT162b2	78.4484	71.1203	83.9169
465	0.215395	0.160727	0.288657	No prior infection, BNT162b2	78.4605	71.1343	83.9273
466	0.215274	0.160624	0.288517	No prior infection, BNT162b2	78.4726	71.1483	83.9376
467	0.215153	0.160521	0.288378	No prior infection, BNT162b2	78.4847	71.1622	83.9479
468	0.215033	0.16042	0.28824	No prior infection, BNT162b2	78.4967	71.176	83.958
469	0.214914	0.160318	0.288102	No prior infection, BNT162b2	78.5086	71.1898	83.9682
470	0.214795	0.160217	0.287964	No prior infection, BNT162b2	78.5205	71.2036	83.9783
471	0.214676	0.160117	0.287826	No prior infection, BNT162b2	78.5324	71.2174	83.9883
472	0.214558	0.160017	0.287689	No prior infection, BNT162b2	78.5442	71.2311	83.9983
473	0.214441	0.159918	0.287552	No prior infection, BNT162b2	78.5559	71.2448	84.0082
474	0.214324	0.15982	0.287416	No prior infection, BNT162b2	78.5676	71.2584	84.018
475	0.214207	0.159722	0.287279	No prior infection, BNT162b2	78.5793	71.2721	84.0278
476	0.214091	0.159624	0.287143	No prior infection, BNT162b2	78.5909	71.2857	84.0376
477	0.213976	0.159527	0.287008	No prior infection, BNT162b2	78.6024	71.2992	84.0473
478	0.213861	0.159431	0.286873	No prior infection, BNT162b2	78.6139	71.3127	84.0569
479	0.213746	0.159335	0.286737	No prior infection, BNT162b2	78.6254	71.3263	84.0665
480	0.213632	0.15924	0.286603	No prior infection, BNT162b2	78.6368	71.3397	84.076
481	0.213518	0.159145	0.286468	No prior infection, BNT162b2	78.6482	71.3532	84.0855
482	0.213405	0.159051	0.286334	No prior infection, BNT162b2	78.6595	71.3666	84.0949
483	0.213292	0.158957	0.2862	No prior infection, BNT162b2	78.6708	71.38	84.1043
484	0.21318	0.158864	0.286066	No prior infection, BNT162b2	78.682	71.3934	84.1136
485	0.213068	0.158772	0.285933	No prior infection, BNT162b2	78.6932	71.4067	84.1228
486	0.212957	0.15868	0.285799	No prior infection, BNT162b2	78.7043	71.4201	84.132
487	0.212846	0.158588	0.285666	No prior infection, BNT162b2	78.7154	71.4334	84.1412
488	0.212735	0.158497	0.285533	No prior infection, BNT162b2	78.7265	71.4467	84.1503
489	0.212625	0.158407	0.285401	No prior infection, BNT162b2	78.7375	71.4599	84.1593
490	0.212515	0.158317	0.285268	No prior infection, BNT162b2	78.7485	71.4732	84.1683
491	0.212406	0.158227	0.285136	No prior infection, BNT162b2	78.7594	71.4864	84.1773
492	0.212297	0.158139	0.285004	No prior infection, BNT162b2	78.7703	71.4996	84.1861
493	0.212189	0.15805	0.284872	No prior infection, BNT162b2	78.7811	71.5128	84.195
494	0.212081	0.157963	0.28474	No prior infection, BNT162b2	78.7919	71.526	84.2037
495	0.211973	0.157875	0.284608	No prior infection, BNT162b2	78.8027	71.5392	84.2125
496	0.211866	0.157788	0.284476	No prior infection, BNT162b2	78.8134	71.5524	84.2212
497	0.211759	0.157702	0.284345	No prior infection, BNT162b2	78.8241	71.5655	84.2298
498	0.211653	0.157617	0.284214	No prior infection, BNT162b2	78.8347	71.5786	84.2383
499	0.211546	0.157531	0.284083	No prior infection, BNT162b2	78.8454	71.5917	84.2469
500	0.211441	0.157447	0.283951	No prior infection, BNT162b2	78.8559	71.6049	84.2553
501	0.211336	0.157362	0.28382	No prior infection, BNT162b2	78.8664	71.618	84.2638
502	0.211231	0.157279	0.28369	No prior infection, BNT162b2	78.8769	71.631	84.2721
503	0.211126	0.157196	0.283559	No prior infection, BNT162b2	78.8874	71.6441	84.2804
504	0.211022	0.157113	0.283428	No prior infection, BNT162b2	78.8978	71.6572	84.2887
505	0.210918	0.157031	0.283298	No prior infection, BNT162b2	78.9082	71.6702	84.2969
506	0.210815	0.156949	0.283167	No prior infection, BNT162b2	78.9185	71.6833	84.3051
507	0.210712	0.156868	0.283036	No prior infection, BNT162b2	78.9288	71.6964	84.3132
508	0.210609	0.156788	0.282906	No prior infection, BNT162b2	78.9391	71.7094	84.3212
509	0.210507	0.156707	0.282776	No prior infection, BNT162b2	78.9493	71.7224	84.3293
510	0.210405	0.156628	0.282645	No prior infection, BNT162b2	78.9595	71.7355	84.3372
511	0.210303	0.156549	0.282515	No prior infection, BNT162b2	78.9697	71.7485	84.3451
512	0.210202	0.15647	0.282385	No prior infection, BNT162b2	78.9798	71.7615	84.353
513	0.210101	0.156392	0.282254	No prior infection, BNT162b2	78.9899	71.7746	84.3608
514	0.21	0.156314	0.282124	No prior infection, BNT162b2	79	71.7876	84.3686
515	0.2099	0.156237	0.281994	No prior infection, BNT162b2	79.01	71.8006	84.3763
516	0.2098	0.156161	0.281864	No prior infection, BNT162b2	79.02	71.8136	84.3839
517	0.2097	0.156084	0.281734	No prior infection, BNT162b2	79.03	71.8266	84.3916
518	0.209601	0.156009	0.281603	No prior infection, BNT162b2	79.0399	71.8397	84.3991
519	0.209502	0.155934	0.281473	No prior infection, BNT162b2	79.0498	71.8527	84.4066
520	0.209403	0.155859	0.281343	No prior infection, BNT162b2	79.0597	71.8657	84.4141
521	0.209305	0.155785	0.281213	No prior infection, BNT162b2	79.0695	71.8787	84.4215
522	0.209207	0.155711	0.281082	No prior infection, BNT162b2	79.0793	71.8918	84.4289
523	0.20911	0.155638	0.280952	No prior infection, BNT162b2	79.089	71.9048	84.4362
524	0.209012	0.155565	0.280822	No prior infection, BNT162b2	79.0988	71.9178	84.4435
525	0.208915	0.155493	0.280691	No prior infection, BNT162b2	79.1085	71.9309	84.4507
526	0.208819	0.155421	0.280561	No prior infection, BNT162b2	79.1181	71.9439	84.4579
527	0.208722	0.15535	0.280431	No prior infection, BNT162b2	79.1278	71.9569	84.465
528	0.208626	0.15528	0.2803	No prior infection, BNT162b2	79.1374	71.97	84.472
529	0.208531	0.155209	0.28017	No prior infection, BNT162b2	79.1469	71.983	84.4791
530	0.208435	0.15514	0.280039	No prior infection, BNT162b2	79.1565	71.9961	84.486
531	0.20834	0.15507	0.279909	No prior infection, BNT162b2	79.166	72.0091	84.493
532	0.208245	0.155002	0.279778	No prior infection, BNT162b2	79.1755	72.0222	84.4998
533	0.208151	0.154933	0.279647	No prior infection, BNT162b2	79.1849	72.0353	84.5067
534	0.208057	0.154866	0.279517	No prior infection, BNT162b2	79.1943	72.0483	84.5134
535	0.207963	0.154798	0.279386	No prior infection, BNT162b2	79.2037	72.0614	84.5202
536	0.207869	0.154732	0.279255	No prior infection, BNT162b2	79.2131	72.0745	84.5268
537	0.207776	0.154665	0.279124	No prior infection, BNT162b2	79.2224	72.0876	84.5335
538	0.207683	0.1546	0.278993	No prior infection, BNT162b2	79.2317	72.1007	84.54
539	0.20759	0.154534	0.278862	No prior infection, BNT162b2	79.241	72.1138	84.5466
540	0.207498	0.15447	0.278731	No prior infection, BNT162b2	79.2502	72.1269	84.553
541	0.207406	0.154405	0.278599	No prior infection, BNT162b2	79.2594	72.1401	84.5595
542	0.207314	0.154341	0.278468	No prior infection, BNT162b2	79.2686	72.1532	84.5659
543	0.207223	0.154278	0.278336	No prior infection, BNT162b2	79.2777	72.1664	84.5722
544	0.207131	0.154215	0.278205	No prior infection, BNT162b2	79.2869	72.1795	84.5785
545	0.207041	0.154153	0.278073	No prior infection, BNT162b2	79.2959	72.1927	84.5847
546	0.20695	0.154091	0.277941	No prior infection, BNT162b2	79.305	72.2059	84.5909
547	0.20686	0.15403	0.27781	No prior infection, BNT162b2	79.314	72.219	84.597
548	0.20677	0.153969	0.277678	No prior infection, BNT162b2	79.323	72.2322	84.6031
549	0.20668	0.153908	0.277546	No prior infection, BNT162b2	79.332	72.2454	84.6092
550	0.20659	0.153848	0.277413	No prior infection, BNT162b2	79.341	72.2587	84.6152
551	0.206501	0.153789	0.277281	No prior infection, BNT162b2	79.3499	72.2719	84.6211
552	0.206412	0.15373	0.277149	No prior infection, BNT162b2	79.3588	72.2851	84.627
553	0.206324	0.153671	0.277016	No prior infection, BNT162b2	79.3676	72.2984	84.6329
554	0.206235	0.153613	0.276883	No prior infection, BNT162b2	79.3765	72.3117	84.6387
555	0.206147	0.153556	0.276751	No prior infection, BNT162b2	79.3853	72.3249	84.6444
556	0.20606	0.153499	0.276618	No prior infection, BNT162b2	79.394	72.3382	84.6501
557	0.205972	0.153442	0.276485	No prior infection, BNT162b2	79.4028	72.3515	84.6558
558	0.205885	0.153386	0.276352	No prior infection, BNT162b2	79.4115	72.3648	84.6614
559	0.205798	0.153331	0.276218	No prior infection, BNT162b2	79.4202	72.3782	84.6669
560	0.205711	0.153276	0.276085	No prior infection, BNT162b2	79.4289	72.3915	84.6724
561	0.205625	0.153221	0.275951	No prior infection, BNT162b2	79.4375	72.4049	84.6779
562	0.205539	0.153167	0.275817	No prior infection, BNT162b2	79.4461	72.4183	84.6833
563	0.205453	0.153113	0.275684	No prior infection, BNT162b2	79.4547	72.4316	84.6887
564	0.205367	0.15306	0.27555	No prior infection, BNT162b2	79.4633	72.445	84.694
565	0.205282	0.153007	0.275415	No prior infection, BNT162b2	79.4718	72.4585	84.6993
566	0.205197	0.152955	0.275281	No prior infection, BNT162b2	79.4803	72.4719	84.7045
567	0.205112	0.152903	0.275147	No prior infection, BNT162b2	79.4888	72.4853	84.7097
568	0.205027	0.152852	0.275012	No prior infection, BNT162b2	79.4973	72.4988	84.7148
569	0.204943	0.152801	0.274877	No prior infection, BNT162b2	79.5057	72.5123	84.7199
570	0.204859	0.152751	0.274742	No prior infection, BNT162b2	79.5141	72.5258	84.7249
571	0.204775	0.152701	0.274607	No prior infection, BNT162b2	79.5225	72.5393	84.7299
572	0.204692	0.152652	0.274472	No prior infection, BNT162b2	79.5308	72.5528	84.7348
573	0.204608	0.152603	0.274337	No prior infection, BNT162b2	79.5392	72.5663	84.7397
574	0.204526	0.152555	0.274201	No prior infection, BNT162b2	79.5474	72.5799	84.7445
575	0.204443	0.152507	0.274066	No prior infection, BNT162b2	79.5557	72.5934	84.7493
576	0.20436	0.152459	0.27393	No prior infection, BNT162b2	79.564	72.607	84.7541
577	0.204278	0.152412	0.273794	No prior infection, BNT162b2	79.5722	72.6206	84.7588
578	0.204196	0.152366	0.273658	No prior infection, BNT162b2	79.5804	72.6342	84.7634
579	0.204115	0.15232	0.273522	No prior infection, BNT162b2	79.5885	72.6478	84.768
580	0.204033	0.152274	0.273385	No prior infection, BNT162b2	79.5967	72.6615	84.7726
581	0.203952	0.152229	0.273249	No prior infection, BNT162b2	79.6048	72.6751	84.7771
582	0.203871	0.152185	0.273112	No prior infection, BNT162b2	79.6129	72.6888	84.7815
583	0.203791	0.152141	0.272975	No prior infection, BNT162b2	79.6209	72.7025	84.7859
584	0.20371	0.152097	0.272838	No prior infection, BNT162b2	79.629	72.7162	84.7903
585	0.20363	0.152054	0.272701	No prior infection, BNT162b2	79.637	72.7299	84.7946
586	0.203551	0.152011	0.272564	No prior infection, BNT162b2	79.6449	72.7436	84.7989
587	0.203471	0.151969	0.272427	No prior infection, BNT162b2	79.6529	72.7573	84.8031
588	0.203392	0.151927	0.272289	No prior infection, BNT162b2	79.6608	72.7711	84.8073
589	0.203313	0.151886	0.272151	No prior infection, BNT162b2	79.6687	72.7849	84.8114
590	0.203234	0.151845	0.272014	No prior infection, BNT162b2	79.6766	72.7986	84.8155
591	0.203155	0.151805	0.271876	No prior infection, BNT162b2	79.6845	72.8124	84.8195
592	0.203077	0.151765	0.271738	No prior infection, BNT162b2	79.6923	72.8262	84.8235
593	0.202999	0.151726	0.271599	No prior infection, BNT162b2	79.7001	72.8401	84.8274
594	0.202922	0.151687	0.271461	No prior infection, BNT162b2	79.7078	72.8539	84.8313
595	0.202844	0.151649	0.271322	No prior infection, BNT162b2	79.7156	72.8678	84.8351
596	0.202767	0.151611	0.271184	No prior infection, BNT162b2	79.7233	72.8816	84.8389
597	0.20269	0.151573	0.271045	No prior infection, BNT162b2	79.731	72.8955	84.8427
598	0.202613	0.151537	0.270906	No prior infection, BNT162b2	79.7387	72.9094	84.8463
599	0.202537	0.1515	0.270767	No prior infection, BNT162b2	79.7463	72.9233	84.85
600	0.202461	0.151464	0.270628	No prior infection, BNT162b2	79.7539	72.9372	84.8536
601	0.202385	0.151428	0.270489	No prior infection, BNT162b2	79.7615	72.9511	84.8572
602	0.202309	0.151393	0.270349	No prior infection, BNT162b2	79.7691	72.9651	84.8607
603	0.202234	0.151359	0.27021	No prior infection, BNT162b2	79.7766	72.979	84.8641
604	0.202159	0.151324	0.27007	No prior infection, BNT162b2	79.7841	72.993	84.8676
605	0.202084	0.151291	0.26993	No prior infection, BNT162b2	79.7916	73.007	84.8709
606	0.202009	0.151257	0.26979	No prior infection, BNT162b2	79.7991	73.021	84.8743
607	0.201935	0.151225	0.26965	No prior infection, BNT162b2	79.8065	73.035	84.8775
608	0.201861	0.151192	0.26951	No prior infection, BNT162b2	79.8139	73.049	84.8808
609	0.201787	0.15116	0.26937	No prior infection, BNT162b2	79.8213	73.063	84.884
610	0.201714	0.151129	0.269229	No prior infection, BNT162b2	79.8286	73.0771	84.8871
611	0.20164	0.151098	0.269089	No prior infection, BNT162b2	79.836	73.0911	84.8902
612	0.201567	0.151068	0.268948	No prior infection, BNT162b2	79.8433	73.1052	84.8932
613	0.201494	0.151037	0.268808	No prior infection, BNT162b2	79.8506	73.1192	84.8963
614	0.201422	0.151008	0.268667	No prior infection, BNT162b2	79.8578	73.1333	84.8992
615	0.20135	0.150979	0.268526	No prior infection, BNT162b2	79.865	73.1474	84.9021
616	0.201278	0.15095	0.268385	No prior infection, BNT162b2	79.8722	73.1615	84.905
617	0.201206	0.150922	0.268244	No prior infection, BNT162b2	79.8794	73.1756	84.9078
618	0.201134	0.150894	0.268102	No prior infection, BNT162b2	79.8866	73.1898	84.9106
619	0.201063	0.150866	0.267961	No prior infection, BNT162b2	79.8937	73.2039	84.9134
620	0.200992	0.150839	0.26782	No prior infection, BNT162b2	79.9008	73.218	84.9161
621	0.200921	0.150813	0.267678	No prior infection, BNT162b2	79.9079	73.2322	84.9187
622	0.200851	0.150787	0.267537	No prior infection, BNT162b2	79.9149	73.2463	84.9213
623	0.20078	0.150761	0.267395	No prior infection, BNT162b2	79.922	73.2605	84.9239
624	0.20071	0.150736	0.267253	No prior infection, BNT162b2	79.929	73.2747	84.9264
625	0.20064	0.150711	0.267111	No prior infection, BNT162b2	79.936	73.2889	84.9289
626	0.200571	0.150687	0.266969	No prior infection, BNT162b2	79.9429	73.3031	84.9313
627	0.200502	0.150663	0.266827	No prior infection, BNT162b2	79.9498	73.3173	84.9337
628	0.200432	0.150639	0.266685	No prior infection, BNT162b2	79.9568	73.3315	84.9361
629	0.200364	0.150616	0.266543	No prior infection, BNT162b2	79.9636	73.3457	84.9384
630	0.200295	0.150593	0.2664	No prior infection, BNT162b2	79.9705	73.36	84.9407
631	0.200227	0.150571	0.266258	No prior infection, BNT162b2	79.9773	73.3742	84.9429
632	0.200158	0.150549	0.266116	No prior infection, BNT162b2	79.9842	73.3884	84.9451
633	0.20009	0.150527	0.265973	No prior infection, BNT162b2	79.991	73.4027	84.9473
634	0.200023	0.150506	0.265831	No prior infection, BNT162b2	79.9977	73.4169	84.9494
635	0.199955	0.150485	0.265688	No prior infection, BNT162b2	80.0045	73.4312	84.9515
636	0.199888	0.150465	0.265545	No prior infection, BNT162b2	80.0112	73.4455	84.9535
637	0.199821	0.150445	0.265402	No prior infection, BNT162b2	80.0179	73.4598	84.9555
638	0.199754	0.150425	0.265259	No prior infection, BNT162b2	80.0246	73.4741	84.9575
639	0.199687	0.150406	0.265117	No prior infection, BNT162b2	80.0313	73.4883	84.9594
640	0.199621	0.150387	0.264974	No prior infection, BNT162b2	80.0379	73.5026	84.9613
641	0.199555	0.150368	0.264831	No prior infection, BNT162b2	80.0445	73.5169	84.9632
642	0.199489	0.15035	0.264688	No prior infection, BNT162b2	80.0511	73.5312	84.965
643	0.199423	0.150332	0.264544	No prior infection, BNT162b2	80.0577	73.5456	84.9668
644	0.199358	0.150315	0.264401	No prior infection, BNT162b2	80.0642	73.5599	84.9685
645	0.199292	0.150298	0.264258	No prior infection, BNT162b2	80.0708	73.5742	84.9702
646	0.199227	0.150281	0.264115	No prior infection, BNT162b2	80.0773	73.5885	84.9719
647	0.199162	0.150265	0.263972	No prior infection, BNT162b2	80.0838	73.6028	84.9735
648	0.199097	0.150249	0.263828	No prior infection, BNT162b2	80.0903	73.6172	84.9751
649	0.199033	0.150233	0.263685	No prior infection, BNT162b2	80.0967	73.6315	84.9767
650	0.198969	0.150217	0.263542	No prior infection, BNT162b2	80.1031	73.6458	84.9783
651	0.198904	0.150202	0.263398	No prior infection, BNT162b2	80.1096	73.6602	84.9798
652	0.198841	0.150187	0.263255	No prior infection, BNT162b2	80.1159	73.6745	84.9813
653	0.198777	0.150173	0.263112	No prior infection, BNT162b2	80.1223	73.6888	84.9827
654	0.198713	0.150159	0.262968	No prior infection, BNT162b2	80.1287	73.7032	84.9841
655	0.19865	0.150145	0.262825	No prior infection, BNT162b2	80.135	73.7175	84.9855
656	0.198587	0.150131	0.262681	No prior infection, BNT162b2	80.1413	73.7319	84.9869
657	0.198524	0.150118	0.262538	No prior infection, BNT162b2	80.1476	73.7462	84.9882
658	0.198461	0.150105	0.262394	No prior infection, BNT162b2	80.1539	73.7606	84.9895
659	0.198398	0.150092	0.262251	No prior infection, BNT162b2	80.1602	73.7749	84.9908
660	0.198336	0.15008	0.262108	No prior infection, BNT162b2	80.1664	73.7892	84.992
661	0.198273	0.150067	0.261964	No prior infection, BNT162b2	80.1727	73.8036	84.9933
662	0.198211	0.150055	0.261821	No prior infection, BNT162b2	80.1789	73.8179	84.9945
663	0.198149	0.150044	0.261677	No prior infection, BNT162b2	80.1851	73.8323	84.9956
664	0.198087	0.150032	0.261534	No prior infection, BNT162b2	80.1913	73.8466	84.9968
665	0.198025	0.150021	0.261391	No prior infection, BNT162b2	80.1975	73.8609	84.9979
666	0.197964	0.15001	0.261248	No prior infection, BNT162b2	80.2036	73.8752	84.999
667	0.197903	0.149999	0.261104	No prior infection, BNT162b2	80.2097	73.8896	85.0001
668	0.197841	0.149989	0.260961	No prior infection, BNT162b2	80.2159	73.9039	85.0011
669	0.19778	0.149978	0.260818	No prior infection, BNT162b2	80.222	73.9182	85.0022
670	0.197719	0.149968	0.260675	No prior infection, BNT162b2	80.2281	73.9325	85.0032
671	0.197658	0.149958	0.260532	No prior infection, BNT162b2	80.2342	73.9468	85.0042
672	0.197598	0.149948	0.260389	No prior infection, BNT162b2	80.2402	73.9611	85.0052
673	0.197537	0.149939	0.260246	No prior infection, BNT162b2	80.2463	73.9754	85.0061
674	0.197477	0.149929	0.260103	No prior infection, BNT162b2	80.2523	73.9897	85.0071
675	0.197417	0.14992	0.259961	No prior infection, BNT162b2	80.2583	74.0039	85.008
676	0.197356	0.149911	0.259818	No prior infection, BNT162b2	80.2644	74.0182	85.0089
677	0.197296	0.149902	0.259675	No prior infection, BNT162b2	80.2704	74.0325	85.0098
678	0.197237	0.149893	0.259533	No prior infection, BNT162b2	80.2763	74.0467	85.0107
679	0.197177	0.149885	0.259391	No prior infection, BNT162b2	80.2823	74.0609	85.0115
680	0.197117	0.149876	0.259249	No prior infection, BNT162b2	80.2883	74.0751	85.0124
681	0.197058	0.149868	0.259107	No prior infection, BNT162b2	80.2942	74.0893	85.0132
682	0.196999	0.14986	0.258965	No prior infection, BNT162b2	80.3001	74.1035	85.014
683	0.196939	0.149852	0.258823	No prior infection, BNT162b2	80.3061	74.1177	85.0148
684	0.19688	0.149844	0.258682	No prior infection, BNT162b2	80.312	74.1318	85.0156
685	0.196821	0.149836	0.258541	No prior infection, BNT162b2	80.3179	74.1459	85.0164
686	0.196763	0.149828	0.258399	No prior infection, BNT162b2	80.3237	74.1601	85.0172
687	0.196704	0.14982	0.258258	No prior infection, BNT162b2	80.3296	74.1742	85.018
688	0.196645	0.149813	0.258118	No prior infection, BNT162b2	80.3355	74.1882	85.0187
689	0.196587	0.149805	0.257977	No prior infection, BNT162b2	80.3413	74.2023	85.0195
690	0.196529	0.149798	0.257837	No prior infection, BNT162b2	80.3471	74.2163	85.0202
691	0.19647	0.149791	0.257697	No prior infection, BNT162b2	80.353	74.2303	85.0209
692	0.196412	0.149783	0.257557	No prior infection, BNT162b2	80.3588	74.2443	85.0217
693	0.196354	0.149776	0.257418	No prior infection, BNT162b2	80.3646	74.2582	85.0224
694	0.196296	0.149769	0.257279	No prior infection, BNT162b2	80.3704	74.2721	85.0231
695	0.196239	0.149762	0.25714	No prior infection, BNT162b2	80.3761	74.286	85.0238
696	0.196181	0.149754	0.257001	No prior infection, BNT162b2	80.3819	74.2999	85.0246
697	0.196124	0.149747	0.256863	No prior infection, BNT162b2	80.3876	74.3137	85.0253
698	0.196066	0.14974	0.256725	No prior infection, BNT162b2	80.3934	74.3275	85.026
699	0.196009	0.149733	0.256587	No prior infection, BNT162b2	80.3991	74.3413	85.0267
700	0.195952	0.149726	0.25645	No prior infection, BNT162b2	80.4048	74.355	85.0274
701	0.195895	0.149718	0.256313	No prior infection, BNT162b2	80.4105	74.3687	85.0282
702	0.195838	0.149711	0.256176	No prior infection, BNT162b2	80.4162	74.3824	85.0289
703	0.195781	0.149704	0.25604	No prior infection, BNT162b2	80.4219	74.396	85.0296
704	0.195724	0.149697	0.255904	No prior infection, BNT162b2	80.4276	74.4096	85.0303
705	0.195667	0.149689	0.255768	No prior infection, BNT162b2	80.4333	74.4232	85.0311
706	0.195611	0.149682	0.255633	No prior infection, BNT162b2	80.4389	74.4367	85.0318
707	0.195554	0.149674	0.255498	No prior infection, BNT162b2	80.4446	74.4502	85.0326
708	0.195498	0.149666	0.255364	No prior infection, BNT162b2	80.4502	74.4636	85.0334
709	0.195442	0.149659	0.25523	No prior infection, BNT162b2	80.4558	74.477	85.0341
710	0.195385	0.149651	0.255097	No prior infection, BNT162b2	80.4615	74.4903	85.0349
711	0.195329	0.149643	0.254964	No prior infection, BNT162b2	80.4671	74.5036	85.0357
712	0.195273	0.149635	0.254832	No prior infection, BNT162b2	80.4727	74.5168	85.0365
713	0.195217	0.149626	0.2547	No prior infection, BNT162b2	80.4783	74.53	85.0374
714	0.195161	0.149618	0.254568	No prior infection, BNT162b2	80.4839	74.5432	85.0382
715	0.195106	0.149609	0.254437	No prior infection, BNT162b2	80.4894	74.5563	85.0391
716	0.19505	0.1496	0.254307	No prior infection, BNT162b2	80.495	74.5693	85.04
717	0.194994	0.149591	0.254177	No prior infection, BNT162b2	80.5006	74.5823	85.0409
718	0.194939	0.149582	0.254048	No prior infection, BNT162b2	80.5061	74.5952	85.0418
719	0.194883	0.149573	0.253919	No prior infection, BNT162b2	80.5117	74.6081	85.0427
720	0.194828	0.149563	0.253791	No prior infection, BNT162b2	80.5172	74.6209	85.0437
721	0.194772	0.149553	0.253664	No prior infection, BNT162b2	80.5228	74.6336	85.0447
722	0.194717	0.149543	0.253537	No prior infection, BNT162b2	80.5283	74.6463	85.0457
723	0.194662	0.149533	0.253411	No prior infection, BNT162b2	80.5338	74.6589	85.0467
724	0.194607	0.149522	0.253285	No prior infection, BNT162b2	80.5393	74.6715	85.0478
725	0.194551	0.149511	0.25316	No prior infection, BNT162b2	80.5449	74.684	85.0489
726	0.194496	0.1495	0.253036	No prior infection, BNT162b2	80.5504	74.6964	85.05
727	0.194441	0.149488	0.252912	No prior infection, BNT162b2	80.5559	74.7088	85.0512
728	0.194386	0.149477	0.252789	No prior infection, BNT162b2	80.5614	74.7211	85.0523
729	0.194332	0.149464	0.252667	No prior infection, BNT162b2	80.5668	74.7333	85.0536
730	0.194277	0.149452	0.252546	No prior infection, BNT162b2	80.5723	74.7454	85.0548
731	0.194222	0.149439	0.252425	No prior infection, BNT162b2	80.5778	74.7575	85.0561
732	0.194167	0.149426	0.252306	No prior infection, BNT162b2	80.5833	74.7694	85.0574
733	0.194113	0.149412	0.252187	No prior infection, BNT162b2	80.5887	74.7813	85.0588
734	0.194058	0.149398	0.252068	No prior infection, BNT162b2	80.5942	74.7932	85.0602
735	0.194003	0.149383	0.251951	No prior infection, BNT162b2	80.5997	74.8049	85.0617
736	0.193949	0.149368	0.251835	No prior infection, BNT162b2	80.6051	74.8165	85.0632
737	0.193894	0.149353	0.251719	No prior infection, BNT162b2	80.6106	74.8281	85.0647
738	0.19384	0.149337	0.251604	No prior infection, BNT162b2	80.616	74.8396	85.0663
739	0.193785	0.149321	0.25149	No prior infection, BNT162b2	80.6215	74.851	85.0679
740	0.193731	0.149304	0.251378	No prior infection, BNT162b2	80.6269	74.8622	85.0696
741	0.193677	0.149287	0.251266	No prior infection, BNT162b2	80.6323	74.8734	85.0713
742	0.193622	0.149269	0.251155	No prior infection, BNT162b2	80.6378	74.8845	85.0731
743	0.193568	0.149251	0.251045	No prior infection, BNT162b2	80.6432	74.8955	85.0749
744	0.193514	0.149232	0.250936	No prior infection, BNT162b2	80.6486	74.9064	85.0768
745	0.19346	0.149213	0.250828	No prior infection, BNT162b2	80.654	74.9172	85.0787
746	0.193406	0.149193	0.250721	No prior infection, BNT162b2	80.6594	74.9279	85.0807
747	0.193352	0.149173	0.250615	No prior infection, BNT162b2	80.6648	74.9385	85.0827
748	0.193298	0.149152	0.25051	No prior infection, BNT162b2	80.6702	74.949	85.0848
749	0.193244	0.14913	0.250407	No prior infection, BNT162b2	80.6756	74.9593	85.087
750	0.19319	0.149108	0.250304	No prior infection, BNT162b2	80.681	74.9696	85.0892
751	0.193136	0.149085	0.250203	No prior infection, BNT162b2	80.6864	74.9797	85.0915
752	0.193082	0.149062	0.250103	No prior infection, BNT162b2	80.6918	74.9897	85.0938
753	0.193028	0.149037	0.250004	No prior infection, BNT162b2	80.6972	74.9996	85.0963
754	0.192975	0.149013	0.249906	No prior infection, BNT162b2	80.7025	75.0094	85.0987
755	0.192921	0.148987	0.24981	No prior infection, BNT162b2	80.7079	75.019	85.1013
756	0.192867	0.148961	0.249715	No prior infection, BNT162b2	80.7133	75.0285	85.1039
757	0.192814	0.148934	0.249621	No prior infection, BNT162b2	80.7186	75.0379	85.1066
758	0.19276	0.148907	0.249528	No prior infection, BNT162b2	80.724	75.0472	85.1093
759	0.192706	0.148878	0.249437	No prior infection, BNT162b2	80.7294	75.0563	85.1122
760	0.192653	0.148849	0.249347	No prior infection, BNT162b2	80.7347	75.0653	85.1151
761	0.192599	0.148819	0.249259	No prior infection, BNT162b2	80.7401	75.0741	85.1181
762	0.192546	0.148789	0.249172	No prior infection, BNT162b2	80.7454	75.0828	85.1211
763	0.192492	0.148757	0.249086	No prior infection, BNT162b2	80.7508	75.0914	85.1243
764	0.192439	0.148725	0.249002	No prior infection, BNT162b2	80.7561	75.0998	85.1275
765	0.192386	0.148692	0.248919	No prior infection, BNT162b2	80.7614	75.1081	85.1308
766	0.192332	0.148658	0.248838	No prior infection, BNT162b2	80.7668	75.1162	85.1342
767	0.192279	0.148623	0.248758	No prior infection, BNT162b2	80.7721	75.1242	85.1377
768	0.192226	0.148587	0.24868	No prior infection, BNT162b2	80.7774	75.132	85.1413
769	0.192172	0.148551	0.248603	No prior infection, BNT162b2	80.7828	75.1397	85.1449
770	0.192119	0.148513	0.248528	No prior infection, BNT162b2	80.7881	75.1472	85.1487
771	0.192066	0.148475	0.248454	No prior infection, BNT162b2	80.7934	75.1546	85.1525
772	0.192012	0.148436	0.248382	No prior infection, BNT162b2	80.7988	75.1618	85.1564
773	0.191959	0.148395	0.248312	No prior infection, BNT162b2	80.8041	75.1688	85.1605
774	0.191906	0.148354	0.248243	No prior infection, BNT162b2	80.8094	75.1757	85.1646
775	0.191853	0.148312	0.248176	No prior infection, BNT162b2	80.8147	75.1824	85.1688
776	0.1918	0.148269	0.248111	No prior infection, BNT162b2	80.82	75.1889	85.1731
777	0.191747	0.148224	0.248048	No prior infection, BNT162b2	80.8253	75.1952	85.1776
778	0.191693	0.148179	0.247986	No prior infection, BNT162b2	80.8307	75.2014	85.1821
779	0.19164	0.148133	0.247926	No prior infection, BNT162b2	80.836	75.2074	85.1867
780	0.191587	0.148085	0.247868	No prior infection, BNT162b2	80.8413	75.2132	85.1915
781	0.191534	0.148037	0.247812	No prior infection, BNT162b2	80.8466	75.2188	85.1963
782	0.191481	0.147987	0.247758	No prior infection, BNT162b2	80.8519	75.2242	85.2013
783	0.191428	0.147937	0.247705	No prior infection, BNT162b2	80.8572	75.2295	85.2063
784	0.191375	0.147885	0.247655	No prior infection, BNT162b2	80.8625	75.2345	85.2115
785	0.191322	0.147832	0.247606	No prior infection, BNT162b2	80.8678	75.2394	85.2168
786	0.191269	0.147778	0.24756	No prior infection, BNT162b2	80.8731	75.244	85.2222
787	0.191216	0.147723	0.247515	No prior infection, BNT162b2	80.8784	75.2485	85.2277
788	0.191163	0.147667	0.247473	No prior infection, BNT162b2	80.8837	75.2527	85.2333
789	0.191111	0.147609	0.247432	No prior infection, BNT162b2	80.8889	75.2568	85.2391
790	0.191058	0.14755	0.247394	No prior infection, BNT162b2	80.8942	75.2606	85.245
791	0.191005	0.14749	0.247357	No prior infection, BNT162b2	80.8995	75.2643	85.251
792	0.190952	0.147429	0.247323	No prior infection, BNT162b2	80.9048	75.2677	85.2571
793	0.190899	0.147367	0.247291	No prior infection, BNT162b2	80.9101	75.2709	85.2633
794	0.190846	0.147303	0.247261	No prior infection, BNT162b2	80.9154	75.2739	85.2697
795	0.190794	0.147238	0.247233	No prior infection, BNT162b2	80.9206	75.2767	85.2762
796	0.190741	0.147172	0.247207	No prior infection, BNT162b2	80.9259	75.2793	85.2828
797	0.190688	0.147105	0.247184	No prior infection, BNT162b2	80.9312	75.2816	85.2895
798	0.190635	0.147036	0.247163	No prior infection, BNT162b2	80.9365	75.2837	85.2964
799	0.190583	0.146966	0.247144	No prior infection, BNT162b2	80.9417	75.2856	85.3034
800	0.19053	0.146894	0.247128	No prior infection, BNT162b2	80.947	75.2872	85.3106
30	0.427163	0.328903	0.554778	No prior infection, ChadOx1	57.2837	44.5222	67.1097
31	0.42654	0.328546	0.553763	No prior infection, ChadOx1	57.346	44.6237	67.1454
32	0.425918	0.328188	0.552752	No prior infection, ChadOx1	57.4082	44.7248	67.1812
33	0.425297	0.327829	0.551745	No prior infection, ChadOx1	57.4703	44.8255	67.2171
34	0.424677	0.327469	0.550741	No prior infection, ChadOx1	57.5323	44.9259	67.2531
35	0.424058	0.327109	0.549742	No prior infection, ChadOx1	57.5942	45.0258	67.2891
36	0.42344	0.326748	0.548745	No prior infection, ChadOx1	57.656	45.1255	67.3252
37	0.422823	0.326387	0.547753	No prior infection, ChadOx1	57.7177	45.2247	67.3613
38	0.422207	0.326024	0.546765	No prior infection, ChadOx1	57.7793	45.3235	67.3976
39	0.421591	0.325661	0.54578	No prior infection, ChadOx1	57.8409	45.422	67.4339
40	0.420977	0.325298	0.544798	No prior infection, ChadOx1	57.9023	45.5202	67.4702
41	0.420363	0.324933	0.543821	No prior infection, ChadOx1	57.9637	45.6179	67.5067
42	0.419751	0.324568	0.542847	No prior infection, ChadOx1	58.0249	45.7153	67.5432
43	0.419139	0.324203	0.541876	No prior infection, ChadOx1	58.0861	45.8124	67.5797
44	0.418528	0.323836	0.540909	No prior infection, ChadOx1	58.1472	45.9091	67.6164
45	0.417919	0.323469	0.539946	No prior infection, ChadOx1	58.2081	46.0054	67.6531
46	0.41731	0.323102	0.538986	No prior infection, ChadOx1	58.269	46.1014	67.6898
47	0.416702	0.322733	0.53803	No prior infection, ChadOx1	58.3298	46.197	67.7267
48	0.416095	0.322365	0.537078	No prior infection, ChadOx1	58.3905	46.2922	67.7635
49	0.415489	0.321995	0.536129	No prior infection, ChadOx1	58.4511	46.3871	67.8005
50	0.414883	0.321625	0.535183	No prior infection, ChadOx1	58.5117	46.4817	67.8375
51	0.414279	0.321254	0.534241	No prior infection, ChadOx1	58.5721	46.5759	67.8746
52	0.413676	0.320883	0.533302	No prior infection, ChadOx1	58.6324	46.6698	67.9117
53	0.413073	0.320511	0.532367	No prior infection, ChadOx1	58.6927	46.7633	67.9489
54	0.412472	0.320138	0.531435	No prior infection, ChadOx1	58.7528	46.8565	67.9862
55	0.411871	0.319765	0.530507	No prior infection, ChadOx1	58.8129	46.9493	68.0235
56	0.411271	0.319392	0.529582	No prior infection, ChadOx1	58.8729	47.0418	68.0608
57	0.410673	0.319017	0.52866	No prior infection, ChadOx1	58.9327	47.134	68.0983
58	0.410075	0.318643	0.527742	No prior infection, ChadOx1	58.9925	47.2258	68.1357
59	0.409478	0.318267	0.526827	No prior infection, ChadOx1	59.0522	47.3173	68.1733
60	0.408882	0.317891	0.525916	No prior infection, ChadOx1	59.1118	47.4084	68.2109
61	0.408286	0.317515	0.525008	No prior infection, ChadOx1	59.1714	47.4992	68.2485
62	0.407692	0.317138	0.524103	No prior infection, ChadOx1	59.2308	47.5897	68.2862
63	0.407099	0.316761	0.523201	No prior infection, ChadOx1	59.2901	47.6799	68.3239
64	0.406506	0.316383	0.522302	No prior infection, ChadOx1	59.3494	47.7698	68.3617
65	0.405915	0.316004	0.521407	No prior infection, ChadOx1	59.4085	47.8593	68.3996
66	0.405324	0.315625	0.520515	No prior infection, ChadOx1	59.4676	47.9485	68.4375
67	0.404734	0.315245	0.519626	No prior infection, ChadOx1	59.5266	48.0374	68.4755
68	0.404145	0.314865	0.518741	No prior infection, ChadOx1	59.5855	48.1259	68.5135
69	0.403557	0.314485	0.517858	No prior infection, ChadOx1	59.6443	48.2142	68.5515
70	0.40297	0.314104	0.516979	No prior infection, ChadOx1	59.703	48.3021	68.5896
71	0.402384	0.313722	0.516102	No prior infection, ChadOx1	59.7616	48.3898	68.6278
72	0.401798	0.31334	0.515229	No prior infection, ChadOx1	59.8202	48.4771	68.666
73	0.401214	0.312958	0.514359	No prior infection, ChadOx1	59.8786	48.5641	68.7042
74	0.40063	0.312575	0.513492	No prior infection, ChadOx1	59.937	48.6508	68.7425
75	0.400048	0.312191	0.512628	No prior infection, ChadOx1	59.9952	48.7372	68.7809
76	0.399466	0.311807	0.511767	No prior infection, ChadOx1	60.0534	48.8233	68.8193
77	0.398885	0.311423	0.510909	No prior infection, ChadOx1	60.1115	48.9091	68.8577
78	0.398304	0.311038	0.510054	No prior infection, ChadOx1	60.1696	48.9946	68.8962
79	0.397725	0.310653	0.509202	No prior infection, ChadOx1	60.2275	49.0798	68.9347
80	0.397147	0.310268	0.508353	No prior infection, ChadOx1	60.2853	49.1647	68.9732
81	0.396569	0.309882	0.507506	No prior infection, ChadOx1	60.3431	49.2494	69.0118
82	0.395992	0.309495	0.506663	No prior infection, ChadOx1	60.4008	49.3337	69.0505
83	0.395416	0.309108	0.505823	No prior infection, ChadOx1	60.4584	49.4177	69.0892
84	0.394841	0.308721	0.504985	No prior infection, ChadOx1	60.5159	49.5015	69.1279
85	0.394267	0.308333	0.50415	No prior infection, ChadOx1	60.5733	49.585	69.1667
86	0.393693	0.307945	0.503318	No prior infection, ChadOx1	60.6307	49.6682	69.2055
87	0.393121	0.307557	0.502489	No prior infection, ChadOx1	60.6879	49.7511	69.2443
88	0.392549	0.307168	0.501663	No prior infection, ChadOx1	60.7451	49.8337	69.2832
89	0.391978	0.306779	0.500839	No prior infection, ChadOx1	60.8022	49.9161	69.3221
90	0.391408	0.306389	0.500019	No prior infection, ChadOx1	60.8592	49.9981	69.3611
91	0.390839	0.306	0.499201	No prior infection, ChadOx1	60.9161	50.0799	69.4
92	0.390271	0.305609	0.498385	No prior infection, ChadOx1	60.9729	50.1615	69.4391
93	0.389703	0.305219	0.497573	No prior infection, ChadOx1	61.0297	50.2427	69.4781
94	0.389137	0.304828	0.496763	No prior infection, ChadOx1	61.0863	50.3237	69.5172
95	0.388571	0.304437	0.495956	No prior infection, ChadOx1	61.1429	50.4044	69.5563
96	0.388006	0.304046	0.495151	No prior infection, ChadOx1	61.1994	50.4849	69.5954
97	0.387442	0.303654	0.49435	No prior infection, ChadOx1	61.2558	50.565	69.6346
98	0.386879	0.303262	0.493551	No prior infection, ChadOx1	61.3121	50.6449	69.6738
99	0.386316	0.30287	0.492754	No prior infection, ChadOx1	61.3684	50.7246	69.713
100	0.385755	0.302477	0.491961	No prior infection, ChadOx1	61.4245	50.8039	69.7523
101	0.385194	0.302084	0.491169	No prior infection, ChadOx1	61.4806	50.8831	69.7916
102	0.384635	0.301692	0.490381	No prior infection, ChadOx1	61.5365	50.9619	69.8308
103	0.384076	0.301298	0.489595	No prior infection, ChadOx1	61.5924	51.0405	69.8702
104	0.383518	0.300905	0.488812	No prior infection, ChadOx1	61.6482	51.1188	69.9095
105	0.382961	0.300511	0.488031	No prior infection, ChadOx1	61.7039	51.1969	69.9489
106	0.382404	0.300118	0.487252	No prior infection, ChadOx1	61.7596	51.2748	69.9882
107	0.381849	0.299724	0.486477	No prior infection, ChadOx1	61.8151	51.3523	70.0276
108	0.381294	0.299329	0.485704	No prior infection, ChadOx1	61.8706	51.4296	70.0671
109	0.380741	0.298935	0.484933	No prior infection, ChadOx1	61.9259	51.5067	70.1065
110	0.380188	0.29854	0.484165	No prior infection, ChadOx1	61.9812	51.5835	70.146
111	0.379636	0.298146	0.483399	No prior infection, ChadOx1	62.0364	51.6601	70.1854
112	0.379085	0.297751	0.482636	No prior infection, ChadOx1	62.0915	51.7364	70.2249
113	0.378535	0.297356	0.481876	No prior infection, ChadOx1	62.1465	51.8124	70.2644
114	0.377986	0.296961	0.481117	No prior infection, ChadOx1	62.2014	51.8883	70.3039
115	0.377437	0.296566	0.480362	No prior infection, ChadOx1	62.2563	51.9638	70.3434
116	0.37689	0.296171	0.479608	No prior infection, ChadOx1	62.311	52.0392	70.3829
117	0.376343	0.295775	0.478857	No prior infection, ChadOx1	62.3657	52.1143	70.4225
118	0.375798	0.29538	0.478109	No prior infection, ChadOx1	62.4202	52.1891	70.462
119	0.375253	0.294984	0.477363	No prior infection, ChadOx1	62.4747	52.2637	70.5016
120	0.374709	0.294589	0.476619	No prior infection, ChadOx1	62.5291	52.3381	70.5411
121	0.374166	0.294193	0.475878	No prior infection, ChadOx1	62.5834	52.4122	70.5807
122	0.373624	0.293798	0.475139	No prior infection, ChadOx1	62.6376	52.4861	70.6202
123	0.373083	0.293402	0.474403	No prior infection, ChadOx1	62.6917	52.5597	70.6598
124	0.372542	0.293006	0.473668	No prior infection, ChadOx1	62.7458	52.6332	70.6994
125	0.372003	0.292611	0.472937	No prior infection, ChadOx1	62.7997	52.7063	70.7389
126	0.371465	0.292215	0.472207	No prior infection, ChadOx1	62.8535	52.7793	70.7785
127	0.370927	0.291819	0.47148	No prior infection, ChadOx1	62.9073	52.852	70.8181
128	0.370391	0.291424	0.470755	No prior infection, ChadOx1	62.9609	52.9245	70.8576
129	0.369855	0.291028	0.470033	No prior infection, ChadOx1	63.0145	52.9967	70.8972
130	0.36932	0.290633	0.469313	No prior infection, ChadOx1	63.068	53.0687	70.9367
131	0.368787	0.290237	0.468595	No prior infection, ChadOx1	63.1213	53.1405	70.9763
132	0.368254	0.289842	0.467879	No prior infection, ChadOx1	63.1746	53.2121	71.0158
133	0.367722	0.289446	0.467166	No prior infection, ChadOx1	63.2278	53.2834	71.0554
134	0.367191	0.289051	0.466455	No prior infection, ChadOx1	63.2809	53.3545	71.0949
135	0.366661	0.288656	0.465746	No prior infection, ChadOx1	63.3339	53.4254	71.1344
136	0.366132	0.288261	0.46504	No prior infection, ChadOx1	63.3868	53.496	71.1739
137	0.365604	0.287866	0.464336	No prior infection, ChadOx1	63.4396	53.5664	71.2134
138	0.365078	0.287472	0.463634	No prior infection, ChadOx1	63.4922	53.6366	71.2528
139	0.364552	0.287077	0.462934	No prior infection, ChadOx1	63.5448	53.7066	71.2923
140	0.364026	0.286683	0.462237	No prior infection, ChadOx1	63.5974	53.7763	71.3317
141	0.363502	0.286288	0.461542	No prior infection, ChadOx1	63.6498	53.8458	71.3712
142	0.362979	0.285894	0.460849	No prior infection, ChadOx1	63.7021	53.9151	71.4106
143	0.362457	0.2855	0.460158	No prior infection, ChadOx1	63.7543	53.9842	71.45
144	0.361936	0.285107	0.45947	No prior infection, ChadOx1	63.8064	54.053	71.4893
145	0.361416	0.284713	0.458784	No prior infection, ChadOx1	63.8584	54.1216	71.5287
146	0.360898	0.28432	0.4581	No prior infection, ChadOx1	63.9102	54.19	71.568
147	0.36038	0.283927	0.457418	No prior infection, ChadOx1	63.962	54.2582	71.6073
148	0.359863	0.283535	0.456739	No prior infection, ChadOx1	64.0137	54.3261	71.6465
149	0.359347	0.283142	0.456061	No prior infection, ChadOx1	64.0653	54.3939	71.6858
150	0.358832	0.28275	0.455386	No prior infection, ChadOx1	64.1168	54.4614	71.725
151	0.358319	0.282358	0.454714	No prior infection, ChadOx1	64.1681	54.5286	71.7642
152	0.357806	0.281967	0.454043	No prior infection, ChadOx1	64.2194	54.5957	71.8033
153	0.357294	0.281576	0.453375	No prior infection, ChadOx1	64.2706	54.6625	71.8424
154	0.356784	0.281185	0.452708	No prior infection, ChadOx1	64.3216	54.7292	71.8815
155	0.356275	0.280795	0.452045	No prior infection, ChadOx1	64.3725	54.7955	71.9205
156	0.355766	0.280404	0.451383	No prior infection, ChadOx1	64.4234	54.8617	71.9596
157	0.355259	0.280015	0.450723	No prior infection, ChadOx1	64.4741	54.9277	71.9985
158	0.354753	0.279625	0.450066	No prior infection, ChadOx1	64.5247	54.9934	72.0375
159	0.354248	0.279236	0.449411	No prior infection, ChadOx1	64.5752	55.0589	72.0764
160	0.353744	0.278848	0.448758	No prior infection, ChadOx1	64.6256	55.1242	72.1152
161	0.353242	0.27846	0.448107	No prior infection, ChadOx1	64.6758	55.1893	72.154
162	0.35274	0.278072	0.447459	No prior infection, ChadOx1	64.726	55.2541	72.1928
163	0.35224	0.277685	0.446812	No prior infection, ChadOx1	64.776	55.3188	72.2315
164	0.351741	0.277298	0.446168	No prior infection, ChadOx1	64.8259	55.3832	72.2702
165	0.351242	0.276911	0.445526	No prior infection, ChadOx1	64.8758	55.4474	72.3089
166	0.350746	0.276526	0.444886	No prior infection, ChadOx1	64.9254	55.5114	72.3474
167	0.35025	0.27614	0.444249	No prior infection, ChadOx1	64.975	55.5751	72.386
168	0.349755	0.275755	0.443613	No prior infection, ChadOx1	65.0245	55.6387	72.4245
169	0.349262	0.275371	0.44298	No prior infection, ChadOx1	65.0738	55.702	72.4629
170	0.348769	0.274987	0.442349	No prior infection, ChadOx1	65.1231	55.7651	72.5013
171	0.348278	0.274603	0.44172	No prior infection, ChadOx1	65.1722	55.828	72.5397
172	0.347788	0.27422	0.441093	No prior infection, ChadOx1	65.2212	55.8907	72.578
173	0.347299	0.273838	0.440468	No prior infection, ChadOx1	65.2701	55.9532	72.6162
174	0.346812	0.273456	0.439846	No prior infection, ChadOx1	65.3188	56.0154	72.6544
175	0.346326	0.273075	0.439225	No prior infection, ChadOx1	65.3674	56.0775	72.6925
176	0.34584	0.272694	0.438607	No prior infection, ChadOx1	65.416	56.1393	72.7306
177	0.345356	0.272314	0.437991	No prior infection, ChadOx1	65.4644	56.2009	72.7686
178	0.344874	0.271934	0.437377	No prior infection, ChadOx1	65.5126	56.2623	72.8066
179	0.344392	0.271555	0.436765	No prior infection, ChadOx1	65.5608	56.3235	72.8445
180	0.343911	0.271177	0.436155	No prior infection, ChadOx1	65.6089	56.3845	72.8823
181	0.343432	0.270799	0.435548	No prior infection, ChadOx1	65.6568	56.4452	72.9201
182	0.342954	0.270421	0.434942	No prior infection, ChadOx1	65.7046	56.5058	72.9579
183	0.342477	0.270045	0.434339	No prior infection, ChadOx1	65.7523	56.5661	72.9955
184	0.342002	0.269669	0.433737	No prior infection, ChadOx1	65.7998	56.6263	73.0331
185	0.341528	0.269293	0.433138	No prior infection, ChadOx1	65.8472	56.6862	73.0707
186	0.341054	0.268918	0.432541	No prior infection, ChadOx1	65.8946	56.7459	73.1082
187	0.340582	0.268544	0.431946	No prior infection, ChadOx1	65.9418	56.8054	73.1456
188	0.340112	0.26817	0.431353	No prior infection, ChadOx1	65.9888	56.8647	73.183
189	0.339642	0.267798	0.430762	No prior infection, ChadOx1	66.0358	56.9238	73.2202
190	0.339174	0.267425	0.430173	No prior infection, ChadOx1	66.0826	56.9827	73.2575
191	0.338707	0.267054	0.429586	No prior infection, ChadOx1	66.1293	57.0414	73.2946
192	0.338241	0.266683	0.429001	No prior infection, ChadOx1	66.1759	57.0999	73.3317
193	0.337777	0.266312	0.428419	No prior infection, ChadOx1	66.2223	57.1581	73.3688
194	0.337314	0.265943	0.427838	No prior infection, ChadOx1	66.2686	57.2162	73.4057
195	0.336851	0.265574	0.427259	No prior infection, ChadOx1	66.3149	57.2741	73.4426
196	0.336391	0.265206	0.426683	No prior infection, ChadOx1	66.3609	57.3317	73.4794
197	0.335931	0.264838	0.426108	No prior infection, ChadOx1	66.4069	57.3892	73.5162
198	0.335473	0.264471	0.425536	No prior infection, ChadOx1	66.4527	57.4464	73.5529
199	0.335016	0.264105	0.424965	No prior infection, ChadOx1	66.4984	57.5035	73.5895
200	0.33456	0.26374	0.424397	No prior infection, ChadOx1	66.544	57.5603	73.626
201	0.334105	0.263375	0.423831	No prior infection, ChadOx1	66.5895	57.6169	73.6625
202	0.333652	0.263011	0.423266	No prior infection, ChadOx1	66.6348	57.6734	73.6989
203	0.3332	0.262648	0.422704	No prior infection, ChadOx1	66.68	57.7296	73.7352
204	0.332749	0.262285	0.422144	No prior infection, ChadOx1	66.7251	57.7856	73.7715
205	0.3323	0.261924	0.421585	No prior infection, ChadOx1	66.77	57.8415	73.8076
206	0.331852	0.261563	0.421029	No prior infection, ChadOx1	66.8148	57.8971	73.8437
207	0.331405	0.261202	0.420475	No prior infection, ChadOx1	66.8595	57.9525	73.8798
208	0.330959	0.260843	0.419922	No prior infection, ChadOx1	66.9041	58.0078	73.9157
209	0.330514	0.260484	0.419372	No prior infection, ChadOx1	66.9486	58.0628	73.9516
210	0.330071	0.260126	0.418824	No prior infection, ChadOx1	66.9929	58.1176	73.9874
211	0.329629	0.259769	0.418277	No prior infection, ChadOx1	67.0371	58.1723	74.0231
212	0.329188	0.259412	0.417733	No prior infection, ChadOx1	67.0812	58.2267	74.0588
213	0.328749	0.259056	0.41719	No prior infection, ChadOx1	67.1251	58.281	74.0944
214	0.328311	0.258701	0.41665	No prior infection, ChadOx1	67.1689	58.335	74.1299
215	0.327874	0.258347	0.416111	No prior infection, ChadOx1	67.2126	58.3889	74.1653
216	0.327438	0.257994	0.415575	No prior infection, ChadOx1	67.2562	58.4425	74.2006
217	0.327003	0.257641	0.41504	No prior infection, ChadOx1	67.2997	58.496	74.2359
218	0.32657	0.257289	0.414507	No prior infection, ChadOx1	67.343	58.5493	74.2711
219	0.326138	0.256938	0.413976	No prior infection, ChadOx1	67.3862	58.6024	74.3062
220	0.325707	0.256588	0.413447	No prior infection, ChadOx1	67.4293	58.6553	74.3412
221	0.325278	0.256238	0.41292	No prior infection, ChadOx1	67.4722	58.708	74.3762
222	0.32485	0.255889	0.412394	No prior infection, ChadOx1	67.515	58.7606	74.4111
223	0.324422	0.255541	0.411871	No prior infection, ChadOx1	67.5578	58.8129	74.4459
224	0.323997	0.255194	0.411349	No prior infection, ChadOx1	67.6003	58.8651	74.4806
225	0.323572	0.254847	0.410829	No prior infection, ChadOx1	67.6428	58.9171	74.5153
226	0.323148	0.254501	0.410311	No prior infection, ChadOx1	67.6852	58.9689	74.5499
227	0.322726	0.254156	0.409795	No prior infection, ChadOx1	67.7274	59.0205	74.5844
228	0.322305	0.253812	0.409281	No prior infection, ChadOx1	67.7695	59.0719	74.6188
229	0.321885	0.253469	0.408768	No prior infection, ChadOx1	67.8115	59.1232	74.6531
230	0.321466	0.253126	0.408257	No prior infection, ChadOx1	67.8534	59.1743	74.6874
231	0.321048	0.252784	0.407748	No prior infection, ChadOx1	67.8952	59.2252	74.7216
232	0.320632	0.252443	0.407241	No prior infection, ChadOx1	67.9368	59.2759	74.7557
233	0.320217	0.252102	0.406735	No prior infection, ChadOx1	67.9783	59.3265	74.7898
234	0.319803	0.251762	0.406231	No prior infection, ChadOx1	68.0197	59.3769	74.8238
235	0.31939	0.251423	0.405729	No prior infection, ChadOx1	68.061	59.4271	74.8577
236	0.318978	0.251085	0.405228	No prior infection, ChadOx1	68.1022	59.4772	74.8915
237	0.318567	0.250748	0.404729	No prior infection, ChadOx1	68.1433	59.5271	74.9252
238	0.318157	0.250411	0.404232	No prior infection, ChadOx1	68.1843	59.5768	74.9589
239	0.317749	0.250075	0.403737	No prior infection, ChadOx1	68.2251	59.6263	74.9925
240	0.317342	0.249739	0.403243	No prior infection, ChadOx1	68.2658	59.6757	75.0261
241	0.316935	0.249405	0.402751	No prior infection, ChadOx1	68.3065	59.7249	75.0595
242	0.31653	0.249071	0.40226	No prior infection, ChadOx1	68.347	59.774	75.0929
243	0.316126	0.248738	0.401771	No prior infection, ChadOx1	68.3874	59.8229	75.1262
244	0.315723	0.248406	0.401284	No prior infection, ChadOx1	68.4277	59.8716	75.1594
245	0.315322	0.248074	0.400798	No prior infection, ChadOx1	68.4678	59.9202	75.1926
246	0.314921	0.247743	0.400314	No prior infection, ChadOx1	68.5079	59.9686	75.2257
247	0.314521	0.247413	0.399832	No prior infection, ChadOx1	68.5479	60.0168	75.2587
248	0.314123	0.247084	0.399351	No prior infection, ChadOx1	68.5877	60.0649	75.2916
249	0.313725	0.246755	0.398872	No prior infection, ChadOx1	68.6275	60.1128	75.3245
250	0.313329	0.246427	0.398394	No prior infection, ChadOx1	68.6671	60.1606	75.3573
251	0.312933	0.2461	0.397918	No prior infection, ChadOx1	68.7067	60.2082	75.39
252	0.312539	0.245773	0.397443	No prior infection, ChadOx1	68.7461	60.2557	75.4227
253	0.312146	0.245447	0.39697	No prior infection, ChadOx1	68.7854	60.303	75.4553
254	0.311754	0.245122	0.396498	No prior infection, ChadOx1	68.8246	60.3502	75.4878
255	0.311363	0.244798	0.396028	No prior infection, ChadOx1	68.8637	60.3972	75.5202
256	0.310973	0.244474	0.395559	No prior infection, ChadOx1	68.9027	60.4441	75.5526
257	0.310584	0.244151	0.395092	No prior infection, ChadOx1	68.9416	60.4908	75.5849
258	0.310196	0.243829	0.394627	No prior infection, ChadOx1	68.9804	60.5373	75.6171
259	0.309809	0.243507	0.394163	No prior infection, ChadOx1	69.0191	60.5837	75.6493
260	0.309423	0.243187	0.3937	No prior infection, ChadOx1	69.0577	60.63	75.6813
261	0.309038	0.242866	0.393239	No prior infection, ChadOx1	69.0962	60.6761	75.7134
262	0.308654	0.242547	0.392779	No prior infection, ChadOx1	69.1346	60.7221	75.7453
263	0.308271	0.242228	0.392321	No prior infection, ChadOx1	69.1729	60.7679	75.7772
264	0.30789	0.24191	0.391864	No prior infection, ChadOx1	69.211	60.8136	75.809
265	0.307509	0.241593	0.391409	No prior infection, ChadOx1	69.2491	60.8591	75.8407
266	0.307129	0.241277	0.390955	No prior infection, ChadOx1	69.2871	60.9045	75.8723
267	0.30675	0.240961	0.390502	No prior infection, ChadOx1	69.325	60.9498	75.9039
268	0.306373	0.240646	0.390051	No prior infection, ChadOx1	69.3627	60.9949	75.9354
269	0.305996	0.240331	0.389601	No prior infection, ChadOx1	69.4004	61.0399	75.9669
270	0.30562	0.240017	0.389153	No prior infection, ChadOx1	69.438	61.0847	75.9983
271	0.305245	0.239704	0.388706	No prior infection, ChadOx1	69.4755	61.1294	76.0296
272	0.304871	0.239392	0.388261	No prior infection, ChadOx1	69.5129	61.1739	76.0608
273	0.304499	0.23908	0.387817	No prior infection, ChadOx1	69.5501	61.2183	76.092
274	0.304127	0.238769	0.387374	No prior infection, ChadOx1	69.5873	61.2626	76.1231
275	0.303756	0.238459	0.386932	No prior infection, ChadOx1	69.6244	61.3068	76.1541
276	0.303386	0.23815	0.386492	No prior infection, ChadOx1	69.6614	61.3508	76.185
277	0.303017	0.237841	0.386053	No prior infection, ChadOx1	69.6983	61.3947	76.2159
278	0.302649	0.237532	0.385616	No prior infection, ChadOx1	69.7351	61.4384	76.2468
279	0.302282	0.237225	0.38518	No prior infection, ChadOx1	69.7718	61.482	76.2775
280	0.301915	0.236918	0.384745	No prior infection, ChadOx1	69.8085	61.5255	76.3082
281	0.30155	0.236612	0.384311	No prior infection, ChadOx1	69.845	61.5689	76.3388
282	0.301186	0.236306	0.383879	No prior infection, ChadOx1	69.8814	61.6121	76.3694
283	0.300823	0.236001	0.383448	No prior infection, ChadOx1	69.9177	61.6552	76.3999
284	0.30046	0.235697	0.383018	No prior infection, ChadOx1	69.954	61.6982	76.4303
285	0.300099	0.235394	0.38259	No prior infection, ChadOx1	69.9901	61.741	76.4606
286	0.299738	0.235091	0.382163	No prior infection, ChadOx1	70.0262	61.7837	76.4909
287	0.299378	0.234789	0.381737	No prior infection, ChadOx1	70.0622	61.8263	76.5211
288	0.29902	0.234487	0.381312	No prior infection, ChadOx1	70.098	61.8688	76.5513
289	0.298662	0.234186	0.380889	No prior infection, ChadOx1	70.1338	61.9111	76.5814
290	0.298305	0.233886	0.380466	No prior infection, ChadOx1	70.1695	61.9534	76.6114
291	0.297949	0.233586	0.380045	No prior infection, ChadOx1	70.2051	61.9955	76.6414
292	0.297593	0.233287	0.379626	No prior infection, ChadOx1	70.2407	62.0374	76.6713
293	0.297239	0.232989	0.379207	No prior infection, ChadOx1	70.2761	62.0793	76.7011
294	0.296886	0.232692	0.37879	No prior infection, ChadOx1	70.3114	62.121	76.7308
295	0.296533	0.232395	0.378374	No prior infection, ChadOx1	70.3467	62.1626	76.7605
296	0.296182	0.232098	0.377959	No prior infection, ChadOx1	70.3818	62.2041	76.7902
297	0.295831	0.231803	0.377545	No prior infection, ChadOx1	70.4169	62.2455	76.8197
298	0.295481	0.231508	0.377132	No prior infection, ChadOx1	70.4519	62.2868	76.8492
299	0.295132	0.231213	0.376721	No prior infection, ChadOx1	70.4868	62.3279	76.8787
300	0.294784	0.230919	0.376311	No prior infection, ChadOx1	70.5216	62.3689	76.9081
301	0.294436	0.230626	0.375902	No prior infection, ChadOx1	70.5564	62.4098	76.9374
302	0.29409	0.230334	0.375494	No prior infection, ChadOx1	70.591	62.4506	76.9666
303	0.293744	0.230042	0.375087	No prior infection, ChadOx1	70.6256	62.4913	76.9958
304	0.2934	0.229751	0.374681	No prior infection, ChadOx1	70.66	62.5319	77.0249
305	0.293056	0.229461	0.374277	No prior infection, ChadOx1	70.6944	62.5723	77.0539
306	0.292713	0.229171	0.373873	No prior infection, ChadOx1	70.7287	62.6127	77.0829
307	0.292371	0.228881	0.373471	No prior infection, ChadOx1	70.7629	62.6529	77.1119
308	0.292029	0.228593	0.37307	No prior infection, ChadOx1	70.7971	62.693	77.1407
309	0.291689	0.228305	0.37267	No prior infection, ChadOx1	70.8311	62.733	77.1695
310	0.291349	0.228018	0.372271	No prior infection, ChadOx1	70.8651	62.7729	77.1982
311	0.29101	0.227731	0.371874	No prior infection, ChadOx1	70.899	62.8126	77.2269
312	0.290673	0.227445	0.371477	No prior infection, ChadOx1	70.9327	62.8523	77.2555
313	0.290335	0.227159	0.371082	No prior infection, ChadOx1	70.9665	62.8918	77.2841
314	0.289999	0.226875	0.370687	No prior infection, ChadOx1	71.0001	62.9313	77.3125
315	0.289664	0.226591	0.370294	No prior infection, ChadOx1	71.0336	62.9706	77.3409
316	0.289329	0.226307	0.369902	No prior infection, ChadOx1	71.0671	63.0098	77.3693
317	0.288995	0.226024	0.369511	No prior infection, ChadOx1	71.1005	63.0489	77.3976
318	0.288663	0.225742	0.369121	No prior infection, ChadOx1	71.1337	63.0879	77.4258
319	0.28833	0.22546	0.368732	No prior infection, ChadOx1	71.167	63.1268	77.454
320	0.287999	0.225179	0.368344	No prior infection, ChadOx1	71.2001	63.1656	77.4821
321	0.287669	0.224899	0.367958	No prior infection, ChadOx1	71.2331	63.2042	77.5101
322	0.287339	0.22462	0.367572	No prior infection, ChadOx1	71.2661	63.2428	77.538
323	0.28701	0.22434	0.367187	No prior infection, ChadOx1	71.299	63.2813	77.566
324	0.286682	0.224062	0.366804	No prior infection, ChadOx1	71.3318	63.3196	77.5938
325	0.286355	0.223784	0.366422	No prior infection, ChadOx1	71.3645	63.3578	77.6216
326	0.286029	0.223507	0.36604	No prior infection, ChadOx1	71.3971	63.396	77.6493
327	0.285704	0.223231	0.36566	No prior infection, ChadOx1	71.4296	63.434	77.6769
328	0.285379	0.222955	0.365281	No prior infection, ChadOx1	71.4621	63.4719	77.7045
329	0.285055	0.22268	0.364903	No prior infection, ChadOx1	71.4945	63.5097	77.732
330	0.284732	0.222405	0.364526	No prior infection, ChadOx1	71.5268	63.5474	77.7595
331	0.28441	0.222131	0.36415	No prior infection, ChadOx1	71.559	63.585	77.7869
332	0.284089	0.221858	0.363775	No prior infection, ChadOx1	71.5911	63.6225	77.8142
333	0.283768	0.221585	0.363401	No prior infection, ChadOx1	71.6232	63.6599	77.8415
334	0.283448	0.221313	0.363028	No prior infection, ChadOx1	71.6552	63.6972	77.8687
335	0.28313	0.221042	0.362656	No prior infection, ChadOx1	71.687	63.7344	77.8958
336	0.282811	0.220771	0.362286	No prior infection, ChadOx1	71.7189	63.7714	77.9229
337	0.282494	0.220501	0.361916	No prior infection, ChadOx1	71.7506	63.8084	77.9499
338	0.282178	0.220232	0.361548	No prior infection, ChadOx1	71.7822	63.8452	77.9768
339	0.281862	0.219963	0.36118	No prior infection, ChadOx1	71.8138	63.882	78.0037
340	0.281547	0.219695	0.360813	No prior infection, ChadOx1	71.8453	63.9187	78.0305
341	0.281233	0.219428	0.360448	No prior infection, ChadOx1	71.8767	63.9552	78.0572
342	0.28092	0.219161	0.360084	No prior infection, ChadOx1	71.908	63.9916	78.0839
343	0.280608	0.218894	0.35972	No prior infection, ChadOx1	71.9392	64.028	78.1106
344	0.280296	0.218629	0.359358	No prior infection, ChadOx1	71.9704	64.0642	78.1371
345	0.279985	0.218364	0.358996	No prior infection, ChadOx1	72.0015	64.1004	78.1636
346	0.279675	0.2181	0.358636	No prior infection, ChadOx1	72.0325	64.1364	78.19
347	0.279366	0.217836	0.358277	No prior infection, ChadOx1	72.0634	64.1723	78.2164
348	0.279058	0.217573	0.357918	No prior infection, ChadOx1	72.0942	64.2082	78.2427
349	0.27875	0.21731	0.357561	No prior infection, ChadOx1	72.125	64.2439	78.269
350	0.278443	0.217049	0.357205	No prior infection, ChadOx1	72.1557	64.2795	78.2951
351	0.278137	0.216787	0.356849	No prior infection, ChadOx1	72.1863	64.3151	78.3213
352	0.277832	0.216527	0.356495	No prior infection, ChadOx1	72.2168	64.3505	78.3473
353	0.277528	0.216267	0.356141	No prior infection, ChadOx1	72.2472	64.3859	78.3733
354	0.277224	0.216008	0.355789	No prior infection, ChadOx1	72.2776	64.4211	78.3992
355	0.276921	0.215749	0.355438	No prior infection, ChadOx1	72.3079	64.4562	78.4251
356	0.276619	0.215491	0.355087	No prior infection, ChadOx1	72.3381	64.4913	78.4509
357	0.276318	0.215234	0.354738	No prior infection, ChadOx1	72.3682	64.5262	78.4766
358	0.276017	0.214977	0.354389	No prior infection, ChadOx1	72.3983	64.5611	78.5023
359	0.275717	0.214721	0.354042	No prior infection, ChadOx1	72.4283	64.5958	78.5279
360	0.275418	0.214465	0.353695	No prior infection, ChadOx1	72.4582	64.6305	78.5535
361	0.27512	0.21421	0.353349	No prior infection, ChadOx1	72.488	64.6651	78.579
362	0.274823	0.213956	0.353005	No prior infection, ChadOx1	72.5177	64.6995	78.6044
363	0.274526	0.213702	0.352661	No prior infection, ChadOx1	72.5474	64.7339	78.6298
364	0.27423	0.213449	0.352318	No prior infection, ChadOx1	72.577	64.7682	78.6551
365	0.273935	0.213197	0.351976	No prior infection, ChadOx1	72.6065	64.8024	78.6803
366	0.27364	0.212945	0.351636	No prior infection, ChadOx1	72.636	64.8364	78.7055
367	0.273347	0.212694	0.351296	No prior infection, ChadOx1	72.6653	64.8704	78.7306
368	0.273054	0.212443	0.350956	No prior infection, ChadOx1	72.6946	64.9044	78.7557
369	0.272761	0.212193	0.350618	No prior infection, ChadOx1	72.7239	64.9382	78.7807
370	0.27247	0.211944	0.350281	No prior infection, ChadOx1	72.753	64.9719	78.8056
371	0.272179	0.211695	0.349945	No prior infection, ChadOx1	72.7821	65.0055	78.8305
372	0.271889	0.211447	0.349609	No prior infection, ChadOx1	72.8111	65.0391	78.8553
373	0.2716	0.211199	0.349275	No prior infection, ChadOx1	72.84	65.0725	78.8801
374	0.271311	0.210952	0.348941	No prior infection, ChadOx1	72.8689	65.1059	78.9048
375	0.271023	0.210705	0.348608	No prior infection, ChadOx1	72.8977	65.1392	78.9295
376	0.270736	0.21046	0.348277	No prior infection, ChadOx1	72.9264	65.1723	78.954
377	0.27045	0.210214	0.347946	No prior infection, ChadOx1	72.955	65.2054	78.9786
378	0.270164	0.20997	0.347616	No prior infection, ChadOx1	72.9836	65.2384	79.003
379	0.269879	0.209726	0.347286	No prior infection, ChadOx1	73.0121	65.2714	79.0274
380	0.269595	0.209482	0.346958	No prior infection, ChadOx1	73.0405	65.3042	79.0518
381	0.269312	0.209239	0.346631	No prior infection, ChadOx1	73.0688	65.3369	79.0761
382	0.269029	0.208997	0.346304	No prior infection, ChadOx1	73.0971	65.3696	79.1003
383	0.268747	0.208755	0.345978	No prior infection, ChadOx1	73.1253	65.4022	79.1245
384	0.268465	0.208514	0.345653	No prior infection, ChadOx1	73.1535	65.4347	79.1486
385	0.268185	0.208274	0.345329	No prior infection, ChadOx1	73.1815	65.4671	79.1726
386	0.267905	0.208034	0.345006	No prior infection, ChadOx1	73.2095	65.4994	79.1966
387	0.267625	0.207794	0.344684	No prior infection, ChadOx1	73.2375	65.5316	79.2206
388	0.267347	0.207555	0.344362	No prior infection, ChadOx1	73.2653	65.5638	79.2445
389	0.267069	0.207317	0.344041	No prior infection, ChadOx1	73.2931	65.5959	79.2683
390	0.266791	0.207079	0.343722	No prior infection, ChadOx1	73.3209	65.6278	79.2921
391	0.266515	0.206842	0.343402	No prior infection, ChadOx1	73.3485	65.6598	79.3158
392	0.266239	0.206606	0.343084	No prior infection, ChadOx1	73.3761	65.6916	79.3394
393	0.265964	0.20637	0.342767	No prior infection, ChadOx1	73.4036	65.7233	79.363
394	0.265689	0.206134	0.34245	No prior infection, ChadOx1	73.4311	65.755	79.3866
395	0.265415	0.205899	0.342134	No prior infection, ChadOx1	73.4585	65.7866	79.4101
396	0.265142	0.205665	0.341819	No prior infection, ChadOx1	73.4858	65.8181	79.4335
397	0.264869	0.205431	0.341505	No prior infection, ChadOx1	73.5131	65.8495	79.4569
398	0.264597	0.205198	0.341191	No prior infection, ChadOx1	73.5403	65.8809	79.4802
399	0.264326	0.204965	0.340879	No prior infection, ChadOx1	73.5674	65.9121	79.5035
400	0.264056	0.204733	0.340567	No prior infection, ChadOx1	73.5944	65.9433	79.5267
401	0.263786	0.204502	0.340256	No prior infection, ChadOx1	73.6214	65.9744	79.5498
402	0.263516	0.204271	0.339945	No prior infection, ChadOx1	73.6484	66.0055	79.5729
403	0.263247	0.20404	0.339636	No prior infection, ChadOx1	73.6753	66.0364	79.596
404	0.262979	0.20381	0.339327	No prior infection, ChadOx1	73.7021	66.0673	79.619
405	0.262712	0.203581	0.339018	No prior infection, ChadOx1	73.7288	66.0982	79.6419
406	0.262445	0.203352	0.338711	No prior infection, ChadOx1	73.7555	66.1289	79.6648
407	0.262179	0.203123	0.338404	No prior infection, ChadOx1	73.7821	66.1596	79.6877
408	0.261913	0.202895	0.338098	No prior infection, ChadOx1	73.8087	66.1902	79.7105
409	0.261648	0.202668	0.337793	No prior infection, ChadOx1	73.8352	66.2207	79.7332
410	0.261384	0.202441	0.337488	No prior infection, ChadOx1	73.8616	66.2512	79.7559
411	0.26112	0.202215	0.337184	No prior infection, ChadOx1	73.888	66.2816	79.7785
412	0.260857	0.201989	0.336881	No prior infection, ChadOx1	73.9143	66.3119	79.8011
413	0.260594	0.201764	0.336579	No prior infection, ChadOx1	73.9406	66.3421	79.8236
414	0.260332	0.201539	0.336277	No prior infection, ChadOx1	73.9668	66.3723	79.8461
415	0.260071	0.201315	0.335976	No prior infection, ChadOx1	73.9929	66.4024	79.8685
416	0.25981	0.201091	0.335676	No prior infection, ChadOx1	74.019	66.4324	79.8909
417	0.25955	0.200868	0.335376	No prior infection, ChadOx1	74.045	66.4624	79.9132
418	0.25929	0.200645	0.335077	No prior infection, ChadOx1	74.071	66.4923	79.9355
419	0.259031	0.200422	0.334778	No prior infection, ChadOx1	74.0969	66.5222	79.9578
420	0.258772	0.200201	0.33448	No prior infection, ChadOx1	74.1228	66.552	79.9799
421	0.258514	0.199979	0.334183	No prior infection, ChadOx1	74.1486	66.5817	80.0021
422	0.258257	0.199758	0.333887	No prior infection, ChadOx1	74.1743	66.6113	80.0242
423	0.258	0.199538	0.333591	No prior infection, ChadOx1	74.2	66.6409	80.0462
424	0.257744	0.199318	0.333295	No prior infection, ChadOx1	74.2256	66.6705	80.0682
425	0.257488	0.199099	0.333001	No prior infection, ChadOx1	74.2512	66.6999	80.0901
426	0.257233	0.19888	0.332707	No prior infection, ChadOx1	74.2767	66.7293	80.112
427	0.256978	0.198661	0.332413	No prior infection, ChadOx1	74.3022	66.7587	80.1339
428	0.256724	0.198443	0.33212	No prior infection, ChadOx1	74.3276	66.788	80.1557
429	0.25647	0.198225	0.331828	No prior infection, ChadOx1	74.353	66.8172	80.1775
430	0.256217	0.198008	0.331536	No prior infection, ChadOx1	74.3783	66.8464	80.1992
431	0.255964	0.197792	0.331245	No prior infection, ChadOx1	74.4036	66.8755	80.2208
432	0.255712	0.197575	0.330955	No prior infection, ChadOx1	74.4288	66.9045	80.2425
433	0.25546	0.197359	0.330665	No prior infection, ChadOx1	74.454	66.9335	80.2641
434	0.255209	0.197144	0.330375	No prior infection, ChadOx1	74.4791	66.9625	80.2856
435	0.254958	0.196929	0.330086	No prior infection, ChadOx1	74.5042	66.9914	80.3071
436	0.254708	0.196715	0.329798	No prior infection, ChadOx1	74.5292	67.0202	80.3285
437	0.254458	0.196501	0.32951	No prior infection, ChadOx1	74.5542	67.049	80.3499
438	0.254209	0.196287	0.329223	No prior infection, ChadOx1	74.5791	67.0777	80.3713
439	0.25396	0.196074	0.328936	No prior infection, ChadOx1	74.604	67.1064	80.3926
440	0.253712	0.195861	0.32865	No prior infection, ChadOx1	74.6288	67.135	80.4139
441	0.253464	0.195648	0.328364	No prior infection, ChadOx1	74.6536	67.1636	80.4352
442	0.253217	0.195436	0.328079	No prior infection, ChadOx1	74.6783	67.1921	80.4564
443	0.25297	0.195225	0.327794	No prior infection, ChadOx1	74.703	67.2206	80.4775
444	0.252723	0.195014	0.32751	No prior infection, ChadOx1	74.7277	67.249	80.4986
445	0.252477	0.194803	0.327226	No prior infection, ChadOx1	74.7523	67.2774	80.5197
446	0.252232	0.194593	0.326943	No prior infection, ChadOx1	74.7768	67.3057	80.5407
447	0.251986	0.194383	0.32666	No prior infection, ChadOx1	74.8014	67.334	80.5617
448	0.251742	0.194173	0.326378	No prior infection, ChadOx1	74.8258	67.3622	80.5827
449	0.251497	0.193964	0.326096	No prior infection, ChadOx1	74.8503	67.3904	80.6036
450	0.251254	0.193755	0.325815	No prior infection, ChadOx1	74.8746	67.4185	80.6245
451	0.25101	0.193547	0.325534	No prior infection, ChadOx1	74.899	67.4466	80.6453
452	0.250767	0.193339	0.325254	No prior infection, ChadOx1	74.9233	67.4746	80.6661
453	0.250525	0.193131	0.324974	No prior infection, ChadOx1	74.9475	67.5026	80.6869
454	0.250283	0.192924	0.324694	No prior infection, ChadOx1	74.9717	67.5306	80.7076
455	0.250041	0.192717	0.324415	No prior infection, ChadOx1	74.9959	67.5585	80.7283
456	0.249799	0.192511	0.324137	No prior infection, ChadOx1	75.0201	67.5863	80.7489
457	0.249559	0.192305	0.323858	No prior infection, ChadOx1	75.0441	67.6142	80.7695
458	0.249318	0.192099	0.323581	No prior infection, ChadOx1	75.0682	67.6419	80.7901
459	0.249078	0.191894	0.323303	No prior infection, ChadOx1	75.0922	67.6697	80.8106
460	0.248838	0.191689	0.323026	No prior infection, ChadOx1	75.1162	67.6974	80.8311
461	0.248599	0.191484	0.32275	No prior infection, ChadOx1	75.1401	67.725	80.8516
462	0.24836	0.19128	0.322474	No prior infection, ChadOx1	75.164	67.7526	80.872
463	0.248121	0.191076	0.322198	No prior infection, ChadOx1	75.1879	67.7802	80.8924
464	0.247883	0.190872	0.321923	No prior infection, ChadOx1	75.2117	67.8077	80.9128
465	0.247645	0.190669	0.321648	No prior infection, ChadOx1	75.2355	67.8352	80.9331
466	0.247408	0.190466	0.321373	No prior infection, ChadOx1	75.2592	67.8627	80.9534
467	0.247171	0.190264	0.321099	No prior infection, ChadOx1	75.2829	67.8901	80.9736
468	0.246934	0.190061	0.320825	No prior infection, ChadOx1	75.3066	67.9175	80.9939
469	0.246698	0.18986	0.320552	No prior infection, ChadOx1	75.3302	67.9448	81.014
470	0.246462	0.189658	0.320278	No prior infection, ChadOx1	75.3538	67.9722	81.0342
471	0.246226	0.189457	0.320006	No prior infection, ChadOx1	75.3774	67.9994	81.0543
472	0.245991	0.189256	0.319733	No prior infection, ChadOx1	75.4009	68.0267	81.0744
473	0.245756	0.189056	0.319461	No prior infection, ChadOx1	75.4244	68.0539	81.0944
474	0.245521	0.188855	0.31919	No prior infection, ChadOx1	75.4479	68.081	81.1145
475	0.245287	0.188655	0.318918	No prior infection, ChadOx1	75.4713	68.1082	81.1345
476	0.245053	0.188456	0.318647	No prior infection, ChadOx1	75.4947	68.1353	81.1544
477	0.244819	0.188257	0.318377	No prior infection, ChadOx1	75.5181	68.1623	81.1743
478	0.244586	0.188058	0.318106	No prior infection, ChadOx1	75.5414	68.1894	81.1942
479	0.244353	0.187859	0.317836	No prior infection, ChadOx1	75.5647	68.2164	81.2141
480	0.244121	0.187661	0.317567	No prior infection, ChadOx1	75.5879	68.2433	81.2339
481	0.243888	0.187463	0.317297	No prior infection, ChadOx1	75.6112	68.2703	81.2537
482	0.243656	0.187265	0.317028	No prior infection, ChadOx1	75.6344	68.2972	81.2735
483	0.243424	0.187068	0.316759	No prior infection, ChadOx1	75.6576	68.3241	81.2932
484	0.243193	0.186871	0.316491	No prior infection, ChadOx1	75.6807	68.3509	81.3129
485	0.242962	0.186674	0.316223	No prior infection, ChadOx1	75.7038	68.3777	81.3326
486	0.242731	0.186477	0.315955	No prior infection, ChadOx1	75.7269	68.4045	81.3523
487	0.242501	0.186281	0.315687	No prior infection, ChadOx1	75.7499	68.4313	81.3719
488	0.242271	0.186085	0.31542	No prior infection, ChadOx1	75.7729	68.458	81.3915
489	0.242041	0.18589	0.315153	No prior infection, ChadOx1	75.7959	68.4847	81.411
490	0.241811	0.185694	0.314886	No prior infection, ChadOx1	75.8189	68.5114	81.4306
491	0.241582	0.185499	0.31462	No prior infection, ChadOx1	75.8418	68.538	81.4501
492	0.241353	0.185304	0.314354	No prior infection, ChadOx1	75.8647	68.5646	81.4696
493	0.241124	0.18511	0.314088	No prior infection, ChadOx1	75.8876	68.5912	81.489
494	0.240896	0.184916	0.313822	No prior infection, ChadOx1	75.9104	68.6178	81.5084
495	0.240667	0.184722	0.313557	No prior infection, ChadOx1	75.9333	68.6443	81.5278
496	0.240439	0.184528	0.313292	No prior infection, ChadOx1	75.9561	68.6708	81.5472
497	0.240212	0.184335	0.313027	No prior infection, ChadOx1	75.9788	68.6973	81.5665
498	0.239984	0.184142	0.312762	No prior infection, ChadOx1	76.0016	68.7238	81.5858
499	0.239757	0.183949	0.312498	No prior infection, ChadOx1	76.0243	68.7502	81.6051
500	0.239531	0.183756	0.312234	No prior infection, ChadOx1	76.0469	68.7766	81.6244
501	0.239304	0.183564	0.31197	No prior infection, ChadOx1	76.0696	68.803	81.6436
502	0.239078	0.183372	0.311707	No prior infection, ChadOx1	76.0922	68.8293	81.6628
503	0.238852	0.18318	0.311443	No prior infection, ChadOx1	76.1148	68.8557	81.682
504	0.238626	0.182988	0.31118	No prior infection, ChadOx1	76.1374	68.882	81.7012
505	0.2384	0.182797	0.310917	No prior infection, ChadOx1	76.16	68.9083	81.7203
506	0.238175	0.182606	0.310654	No prior infection, ChadOx1	76.1825	68.9346	81.7394
507	0.23795	0.182415	0.310392	No prior infection, ChadOx1	76.205	68.9608	81.7585
508	0.237725	0.182224	0.31013	No prior infection, ChadOx1	76.2275	68.987	81.7776
509	0.237501	0.182034	0.309868	No prior infection, ChadOx1	76.2499	69.0132	81.7966
510	0.237276	0.181844	0.309606	No prior infection, ChadOx1	76.2724	69.0394	81.8156
511	0.237052	0.181654	0.309344	No prior infection, ChadOx1	76.2948	69.0656	81.8346
512	0.236828	0.181464	0.309083	No prior infection, ChadOx1	76.3172	69.0917	81.8536
513	0.236605	0.181275	0.308822	No prior infection, ChadOx1	76.3395	69.1178	81.8725
514	0.236381	0.181086	0.308561	No prior infection, ChadOx1	76.3619	69.1439	81.8914
515	0.236158	0.180897	0.3083	No prior infection, ChadOx1	76.3842	69.17	81.9103
516	0.235935	0.180708	0.30804	No prior infection, ChadOx1	76.4065	69.196	81.9292
517	0.235712	0.18052	0.307779	No prior infection, ChadOx1	76.4288	69.2221	81.948
518	0.23549	0.180331	0.307519	No prior infection, ChadOx1	76.451	69.2481	81.9669
519	0.235267	0.180143	0.307259	No prior infection, ChadOx1	76.4733	69.2741	81.9857
520	0.235045	0.179956	0.306999	No prior infection, ChadOx1	76.4955	69.3001	82.0044
521	0.234823	0.179768	0.30674	No prior infection, ChadOx1	76.5177	69.326	82.0232
522	0.234602	0.179581	0.306481	No prior infection, ChadOx1	76.5398	69.3519	82.0419
523	0.23438	0.179393	0.306221	No prior infection, ChadOx1	76.562	69.3779	82.0607
524	0.234159	0.179206	0.305962	No prior infection, ChadOx1	76.5841	69.4038	82.0794
525	0.233938	0.17902	0.305703	No prior infection, ChadOx1	76.6062	69.4297	82.098
526	0.233717	0.178833	0.305445	No prior infection, ChadOx1	76.6283	69.4555	82.1167
527	0.233496	0.178647	0.305186	No prior infection, ChadOx1	76.6504	69.4814	82.1353
528	0.233276	0.178461	0.304928	No prior infection, ChadOx1	76.6724	69.5072	82.1539
529	0.233056	0.178275	0.30467	No prior infection, ChadOx1	76.6944	69.533	82.1725
530	0.232835	0.178089	0.304412	No prior infection, ChadOx1	76.7165	69.5588	82.1911
531	0.232616	0.177903	0.304154	No prior infection, ChadOx1	76.7384	69.5846	82.2097
532	0.232396	0.177718	0.303896	No prior infection, ChadOx1	76.7604	69.6104	82.2282
533	0.232176	0.177533	0.303639	No prior infection, ChadOx1	76.7824	69.6361	82.2467
534	0.231957	0.177348	0.303382	No prior infection, ChadOx1	76.8043	69.6618	82.2652
535	0.231738	0.177163	0.303124	No prior infection, ChadOx1	76.8262	69.6876	82.2837
536	0.231519	0.176979	0.302867	No prior infection, ChadOx1	76.8481	69.7133	82.3021
537	0.2313	0.176794	0.302611	No prior infection, ChadOx1	76.87	69.7389	82.3206
538	0.231082	0.17661	0.302354	No prior infection, ChadOx1	76.8918	69.7646	82.339
539	0.230863	0.176426	0.302098	No prior infection, ChadOx1	76.9137	69.7902	82.3574
540	0.230645	0.176242	0.301841	No prior infection, ChadOx1	76.9355	69.8159	82.3758
541	0.230427	0.176059	0.301585	No prior infection, ChadOx1	76.9573	69.8415	82.3941
542	0.230209	0.175875	0.301329	No prior infection, ChadOx1	76.9791	69.8671	82.4125
543	0.229992	0.175692	0.301073	No prior infection, ChadOx1	77.0008	69.8927	82.4308
544	0.229774	0.175509	0.300818	No prior infection, ChadOx1	77.0226	69.9182	82.4491
545	0.229557	0.175326	0.300562	No prior infection, ChadOx1	77.0443	69.9438	82.4674
546	0.22934	0.175144	0.300307	No prior infection, ChadOx1	77.066	69.9693	82.4856
547	0.229123	0.174961	0.300052	No prior infection, ChadOx1	77.0877	69.9948	82.5039
548	0.228906	0.174779	0.299797	No prior infection, ChadOx1	77.1094	70.0203	82.5221
549	0.22869	0.174597	0.299542	No prior infection, ChadOx1	77.131	70.0458	82.5403
550	0.228473	0.174415	0.299287	No prior infection, ChadOx1	77.1527	70.0713	82.5585
551	0.228257	0.174233	0.299033	No prior infection, ChadOx1	77.1743	70.0967	82.5767
552	0.228041	0.174051	0.298779	No prior infection, ChadOx1	77.1959	70.1221	82.5949
553	0.227825	0.17387	0.298525	No prior infection, ChadOx1	77.2175	70.1475	82.613
554	0.22761	0.173689	0.298271	No prior infection, ChadOx1	77.239	70.1729	82.6311
555	0.227394	0.173507	0.298017	No prior infection, ChadOx1	77.2606	70.1983	82.6493
556	0.227179	0.173326	0.297763	No prior infection, ChadOx1	77.2821	70.2237	82.6674
557	0.226964	0.173146	0.29751	No prior infection, ChadOx1	77.3036	70.249	82.6854
558	0.226749	0.172965	0.297256	No prior infection, ChadOx1	77.3251	70.2744	82.7035
559	0.226534	0.172785	0.297003	No prior infection, ChadOx1	77.3466	70.2997	82.7215
560	0.226319	0.172605	0.29675	No prior infection, ChadOx1	77.3681	70.325	82.7395
561	0.226105	0.172424	0.296498	No prior infection, ChadOx1	77.3895	70.3502	82.7576
562	0.225891	0.172245	0.296245	No prior infection, ChadOx1	77.4109	70.3755	82.7755
563	0.225677	0.172065	0.295992	No prior infection, ChadOx1	77.4323	70.4008	82.7935
564	0.225463	0.171885	0.29574	No prior infection, ChadOx1	77.4537	70.426	82.8115
565	0.225249	0.171706	0.295488	No prior infection, ChadOx1	77.4751	70.4512	82.8294
566	0.225035	0.171527	0.295236	No prior infection, ChadOx1	77.4965	70.4764	82.8473
567	0.224822	0.171347	0.294984	No prior infection, ChadOx1	77.5178	70.5016	82.8653
568	0.224609	0.171168	0.294733	No prior infection, ChadOx1	77.5391	70.5267	82.8832
569	0.224395	0.17099	0.294482	No prior infection, ChadOx1	77.5605	70.5518	82.901
570	0.224183	0.170811	0.29423	No prior infection, ChadOx1	77.5817	70.577	82.9189
571	0.22397	0.170633	0.293979	No prior infection, ChadOx1	77.603	70.6021	82.9367
572	0.223757	0.170454	0.293728	No prior infection, ChadOx1	77.6243	70.6272	82.9546
573	0.223545	0.170276	0.293478	No prior infection, ChadOx1	77.6455	70.6522	82.9724
574	0.223333	0.170098	0.293227	No prior infection, ChadOx1	77.6667	70.6773	82.9902
575	0.223121	0.16992	0.292977	No prior infection, ChadOx1	77.6879	70.7023	83.008
576	0.222909	0.169743	0.292727	No prior infection, ChadOx1	77.7091	70.7273	83.0257
577	0.222697	0.169565	0.292477	No prior infection, ChadOx1	77.7303	70.7523	83.0435
578	0.222486	0.169388	0.292227	No prior infection, ChadOx1	77.7514	70.7773	83.0612
579	0.222274	0.169211	0.291978	No prior infection, ChadOx1	77.7726	70.8022	83.0789
580	0.222063	0.169034	0.291729	No prior infection, ChadOx1	77.7937	70.8271	83.0966
581	0.221852	0.168857	0.29148	No prior infection, ChadOx1	77.8148	70.852	83.1143
582	0.221641	0.16868	0.291231	No prior infection, ChadOx1	77.8359	70.8769	83.132
583	0.221431	0.168503	0.290982	No prior infection, ChadOx1	77.8569	70.9018	83.1497
584	0.22122	0.168327	0.290734	No prior infection, ChadOx1	77.878	70.9266	83.1673
585	0.22101	0.168151	0.290485	No prior infection, ChadOx1	77.899	70.9515	83.1849
586	0.2208	0.167975	0.290237	No prior infection, ChadOx1	77.92	70.9763	83.2025
587	0.22059	0.167799	0.289989	No prior infection, ChadOx1	77.941	71.0011	83.2201
588	0.22038	0.167623	0.289742	No prior infection, ChadOx1	77.962	71.0258	83.2377
589	0.22017	0.167447	0.289494	No prior infection, ChadOx1	77.983	71.0506	83.2553
590	0.219961	0.167271	0.289247	No prior infection, ChadOx1	78.0039	71.0753	83.2729
591	0.219752	0.167096	0.289	No prior infection, ChadOx1	78.0248	71.1	83.2904
592	0.219542	0.166921	0.288753	No prior infection, ChadOx1	78.0458	71.1247	83.3079
593	0.219334	0.166746	0.288507	No prior infection, ChadOx1	78.0666	71.1493	83.3254
594	0.219125	0.166571	0.28826	No prior infection, ChadOx1	78.0875	71.174	83.3429
595	0.218916	0.166396	0.288014	No prior infection, ChadOx1	78.1084	71.1986	83.3604
596	0.218708	0.166221	0.287768	No prior infection, ChadOx1	78.1292	71.2232	83.3779
597	0.2185	0.166046	0.287523	No prior infection, ChadOx1	78.15	71.2477	83.3954
598	0.218291	0.165872	0.287277	No prior infection, ChadOx1	78.1709	71.2723	83.4128
599	0.218084	0.165697	0.287032	No prior infection, ChadOx1	78.1916	71.2968	83.4303
600	0.217876	0.165523	0.286787	No prior infection, ChadOx1	78.2124	71.3213	83.4477
601	0.217668	0.165349	0.286542	No prior infection, ChadOx1	78.2332	71.3458	83.4651
602	0.217461	0.165175	0.286297	No prior infection, ChadOx1	78.2539	71.3703	83.4825
603	0.217254	0.165001	0.286053	No prior infection, ChadOx1	78.2746	71.3947	83.4999
604	0.217047	0.164828	0.285809	No prior infection, ChadOx1	78.2953	71.4191	83.5172
605	0.21684	0.164654	0.285565	No prior infection, ChadOx1	78.316	71.4435	83.5346
606	0.216633	0.164481	0.285321	No prior infection, ChadOx1	78.3367	71.4679	83.5519
607	0.216427	0.164307	0.285078	No prior infection, ChadOx1	78.3573	71.4922	83.5693
608	0.21622	0.164134	0.284835	No prior infection, ChadOx1	78.378	71.5165	83.5866
609	0.216014	0.163961	0.284592	No prior infection, ChadOx1	78.3986	71.5408	83.6039
610	0.215808	0.163788	0.284349	No prior infection, ChadOx1	78.4192	71.5651	83.6212
611	0.215602	0.163615	0.284107	No prior infection, ChadOx1	78.4398	71.5893	83.6385
612	0.215396	0.163443	0.283865	No prior infection, ChadOx1	78.4604	71.6135	83.6557
613	0.215191	0.16327	0.283623	No prior infection, ChadOx1	78.4809	71.6377	83.673
614	0.214985	0.163097	0.283381	No prior infection, ChadOx1	78.5015	71.6619	83.6903
615	0.21478	0.162925	0.28314	No prior infection, ChadOx1	78.522	71.686	83.7075
616	0.214575	0.162753	0.282899	No prior infection, ChadOx1	78.5425	71.7101	83.7247
617	0.21437	0.162581	0.282658	No prior infection, ChadOx1	78.563	71.7342	83.7419
618	0.214166	0.162409	0.282417	No prior infection, ChadOx1	78.5834	71.7583	83.7591
619	0.213961	0.162237	0.282177	No prior infection, ChadOx1	78.6039	71.7823	83.7763
620	0.213757	0.162065	0.281937	No prior infection, ChadOx1	78.6243	71.8063	83.7935
621	0.213553	0.161893	0.281697	No prior infection, ChadOx1	78.6447	71.8303	83.8107
622	0.213349	0.161721	0.281457	No prior infection, ChadOx1	78.6651	71.8543	83.8279
623	0.213145	0.16155	0.281218	No prior infection, ChadOx1	78.6855	71.8782	83.845
624	0.212941	0.161378	0.280979	No prior infection, ChadOx1	78.7059	71.9021	83.8622
625	0.212738	0.161207	0.28074	No prior infection, ChadOx1	78.7262	71.926	83.8793
626	0.212534	0.161036	0.280501	No prior infection, ChadOx1	78.7466	71.9499	83.8964
627	0.212331	0.160865	0.280263	No prior infection, ChadOx1	78.7669	71.9737	83.9135
628	0.212128	0.160694	0.280025	No prior infection, ChadOx1	78.7872	71.9975	83.9306
629	0.211925	0.160523	0.279788	No prior infection, ChadOx1	78.8075	72.0212	83.9477
630	0.211722	0.160352	0.27955	No prior infection, ChadOx1	78.8278	72.045	83.9648
631	0.21152	0.160181	0.279313	No prior infection, ChadOx1	78.848	72.0687	83.9819
632	0.211317	0.16001	0.279076	No prior infection, ChadOx1	78.8683	72.0924	83.999
633	0.211115	0.15984	0.27884	No prior infection, ChadOx1	78.8885	72.116	84.016
634	0.210913	0.159669	0.278603	No prior infection, ChadOx1	78.9087	72.1397	84.0331
635	0.210711	0.159499	0.278367	No prior infection, ChadOx1	78.9289	72.1633	84.0501
636	0.210509	0.159328	0.278132	No prior infection, ChadOx1	78.9491	72.1868	84.0672
637	0.210308	0.159158	0.277896	No prior infection, ChadOx1	78.9692	72.2104	84.0842
638	0.210106	0.158988	0.277661	No prior infection, ChadOx1	78.9894	72.2339	84.1012
639	0.209905	0.158818	0.277426	No prior infection, ChadOx1	79.0095	72.2574	84.1182
640	0.209704	0.158647	0.277192	No prior infection, ChadOx1	79.0296	72.2808	84.1353
641	0.209503	0.158477	0.276958	No prior infection, ChadOx1	79.0497	72.3042	84.1523
642	0.209302	0.158307	0.276724	No prior infection, ChadOx1	79.0698	72.3276	84.1693
643	0.209102	0.158138	0.27649	No prior infection, ChadOx1	79.0898	72.351	84.1862
644	0.208901	0.157968	0.276257	No prior infection, ChadOx1	79.1099	72.3743	84.2032
645	0.208701	0.157798	0.276024	No prior infection, ChadOx1	79.1299	72.3976	84.2202
646	0.2085	0.157628	0.275791	No prior infection, ChadOx1	79.15	72.4209	84.2372
647	0.2083	0.157459	0.275559	No prior infection, ChadOx1	79.17	72.4441	84.2541
648	0.208101	0.157289	0.275326	No prior infection, ChadOx1	79.1899	72.4674	84.2711
649	0.207901	0.15712	0.275095	No prior infection, ChadOx1	79.2099	72.4905	84.288
650	0.207701	0.15695	0.274863	No prior infection, ChadOx1	79.2299	72.5137	84.305
651	0.207502	0.156781	0.274632	No prior infection, ChadOx1	79.2498	72.5368	84.3219
652	0.207302	0.156611	0.274401	No prior infection, ChadOx1	79.2698	72.5599	84.3389
653	0.207103	0.156442	0.274171	No prior infection, ChadOx1	79.2897	72.5829	84.3558
654	0.206904	0.156273	0.273941	No prior infection, ChadOx1	79.3096	72.6059	84.3727
655	0.206706	0.156103	0.273711	No prior infection, ChadOx1	79.3294	72.6289	84.3897
656	0.206507	0.155934	0.273481	No prior infection, ChadOx1	79.3493	72.6519	84.4066
657	0.206308	0.155765	0.273252	No prior infection, ChadOx1	79.3692	72.6748	84.4235
658	0.20611	0.155596	0.273023	No prior infection, ChadOx1	79.389	72.6977	84.4404
659	0.205912	0.155427	0.272795	No prior infection, ChadOx1	79.4088	72.7205	84.4573
660	0.205714	0.155258	0.272566	No prior infection, ChadOx1	79.4286	72.7434	84.4742
661	0.205516	0.155089	0.272339	No prior infection, ChadOx1	79.4484	72.7661	84.4911
662	0.205318	0.15492	0.272111	No prior infection, ChadOx1	79.4682	72.7889	84.508
663	0.20512	0.154751	0.271884	No prior infection, ChadOx1	79.488	72.8116	84.5249
664	0.204923	0.154582	0.271657	No prior infection, ChadOx1	79.5077	72.8343	84.5418
665	0.204726	0.154413	0.271431	No prior infection, ChadOx1	79.5274	72.8569	84.5587
666	0.204528	0.154245	0.271205	No prior infection, ChadOx1	79.5472	72.8795	84.5755
667	0.204331	0.154076	0.270979	No prior infection, ChadOx1	79.5669	72.9021	84.5924
668	0.204134	0.153907	0.270754	No prior infection, ChadOx1	79.5866	72.9246	84.6093
669	0.203938	0.153738	0.270529	No prior infection, ChadOx1	79.6062	72.9471	84.6262
670	0.203741	0.15357	0.270304	No prior infection, ChadOx1	79.6259	72.9696	84.643
671	0.203545	0.153401	0.27008	No prior infection, ChadOx1	79.6455	72.992	84.6599
672	0.203349	0.153232	0.269856	No prior infection, ChadOx1	79.6651	73.0144	84.6768
673	0.203152	0.153063	0.269633	No prior infection, ChadOx1	79.6848	73.0367	84.6937
674	0.202956	0.152895	0.26941	No prior infection, ChadOx1	79.7044	73.059	84.7105
675	0.202761	0.152726	0.269187	No prior infection, ChadOx1	79.7239	73.0813	84.7274
676	0.202565	0.152558	0.268964	No prior infection, ChadOx1	79.7435	73.1036	84.7442
677	0.202369	0.152389	0.268743	No prior infection, ChadOx1	79.7631	73.1257	84.7611
678	0.202174	0.15222	0.268521	No prior infection, ChadOx1	79.7826	73.1479	84.778
679	0.201979	0.152052	0.2683	No prior infection, ChadOx1	79.8021	73.17	84.7948
680	0.201784	0.151883	0.268079	No prior infection, ChadOx1	79.8216	73.1921	84.8117
681	0.201589	0.151715	0.267859	No prior infection, ChadOx1	79.8411	73.2141	84.8285
682	0.201394	0.151546	0.267639	No prior infection, ChadOx1	79.8606	73.2361	84.8454
683	0.2012	0.151377	0.267419	No prior infection, ChadOx1	79.88	73.2581	84.8623
684	0.201005	0.151209	0.2672	No prior infection, ChadOx1	79.8995	73.28	84.8791
685	0.200811	0.15104	0.266981	No prior infection, ChadOx1	79.9189	73.3019	84.896
686	0.200617	0.150872	0.266763	No prior infection, ChadOx1	79.9383	73.3237	84.9128
687	0.200423	0.150703	0.266545	No prior infection, ChadOx1	79.9577	73.3455	84.9297
688	0.200229	0.150535	0.266328	No prior infection, ChadOx1	79.9771	73.3672	84.9465
689	0.200035	0.150366	0.266111	No prior infection, ChadOx1	79.9965	73.3889	84.9634
690	0.199841	0.150197	0.265894	No prior infection, ChadOx1	80.0159	73.4106	84.9803
691	0.199648	0.150029	0.265678	No prior infection, ChadOx1	80.0352	73.4322	84.9971
692	0.199455	0.14986	0.265462	No prior infection, ChadOx1	80.0545	73.4538	85.014
693	0.199262	0.149691	0.265247	No prior infection, ChadOx1	80.0738	73.4753	85.0309
694	0.199069	0.149523	0.265032	No prior infection, ChadOx1	80.0931	73.4968	85.0477
695	0.198876	0.149354	0.264818	No prior infection, ChadOx1	80.1124	73.5182	85.0646
696	0.198683	0.149185	0.264604	No prior infection, ChadOx1	80.1317	73.5396	85.0815
697	0.198491	0.149016	0.26439	No prior infection, ChadOx1	80.1509	73.561	85.0984
698	0.198298	0.148848	0.264177	No prior infection, ChadOx1	80.1702	73.5823	85.1152
699	0.198106	0.148679	0.263965	No prior infection, ChadOx1	80.1894	73.6035	85.1321
700	0.197914	0.14851	0.263752	No prior infection, ChadOx1	80.2086	73.6248	85.149
701	0.197722	0.148341	0.263541	No prior infection, ChadOx1	80.2278	73.6459	85.1659
702	0.19753	0.148172	0.26333	No prior infection, ChadOx1	80.247	73.667	85.1828
703	0.197338	0.148003	0.263119	No prior infection, ChadOx1	80.2662	73.6881	85.1997
704	0.197147	0.147834	0.262908	No prior infection, ChadOx1	80.2853	73.7092	85.2166
705	0.196956	0.147665	0.262699	No prior infection, ChadOx1	80.3044	73.7301	85.2335
706	0.196764	0.147496	0.262489	No prior infection, ChadOx1	80.3236	73.7511	85.2504
707	0.196573	0.147327	0.26228	No prior infection, ChadOx1	80.3427	73.772	85.2673
708	0.196382	0.147158	0.262072	No prior infection, ChadOx1	80.3618	73.7928	85.2842
709	0.196192	0.146989	0.261864	No prior infection, ChadOx1	80.3808	73.8136	85.3011
710	0.196001	0.14682	0.261657	No prior infection, ChadOx1	80.3999	73.8343	85.318
711	0.19581	0.14665	0.26145	No prior infection, ChadOx1	80.419	73.855	85.335
712	0.19562	0.146481	0.261243	No prior infection, ChadOx1	80.438	73.8757	85.3519
713	0.19543	0.146312	0.261037	No prior infection, ChadOx1	80.457	73.8963	85.3688
714	0.19524	0.146142	0.260832	No prior infection, ChadOx1	80.476	73.9168	85.3858
715	0.19505	0.145973	0.260627	No prior infection, ChadOx1	80.495	73.9373	85.4027
716	0.19486	0.145803	0.260423	No prior infection, ChadOx1	80.514	73.9577	85.4197
717	0.19467	0.145634	0.260219	No prior infection, ChadOx1	80.533	73.9781	85.4366
718	0.194481	0.145464	0.260015	No prior infection, ChadOx1	80.5519	73.9985	85.4536
719	0.194292	0.145294	0.259812	No prior infection, ChadOx1	80.5708	74.0188	85.4706
720	0.194102	0.145124	0.25961	No prior infection, ChadOx1	80.5898	74.039	85.4876
721	0.193913	0.144955	0.259408	No prior infection, ChadOx1	80.6087	74.0592	85.5045
722	0.193724	0.144785	0.259207	No prior infection, ChadOx1	80.6276	74.0793	85.5215
723	0.193536	0.144615	0.259006	No prior infection, ChadOx1	80.6464	74.0994	85.5385
724	0.193347	0.144445	0.258806	No prior infection, ChadOx1	80.6653	74.1194	85.5555
725	0.193159	0.144274	0.258606	No prior infection, ChadOx1	80.6841	74.1394	85.5726
726	0.19297	0.144104	0.258407	No prior infection, ChadOx1	80.703	74.1593	85.5896
727	0.192782	0.143934	0.258208	No prior infection, ChadOx1	80.7218	74.1792	85.6066
728	0.192594	0.143764	0.25801	No prior infection, ChadOx1	80.7406	74.199	85.6236
729	0.192406	0.143593	0.257813	No prior infection, ChadOx1	80.7594	74.2187	85.6407
730	0.192218	0.143423	0.257616	No prior infection, ChadOx1	80.7782	74.2384	85.6577
731	0.192031	0.143252	0.257419	No prior infection, ChadOx1	80.7969	74.2581	85.6748
732	0.191843	0.143081	0.257223	No prior infection, ChadOx1	80.8157	74.2777	85.6919
733	0.191656	0.142911	0.257028	No prior infection, ChadOx1	80.8344	74.2972	85.7089
734	0.191469	0.14274	0.256833	No prior infection, ChadOx1	80.8531	74.3167	85.726
735	0.191282	0.142569	0.256639	No prior infection, ChadOx1	80.8718	74.3361	85.7431
736	0.191095	0.142398	0.256446	No prior infection, ChadOx1	80.8905	74.3554	85.7602
737	0.190908	0.142227	0.256253	No prior infection, ChadOx1	80.9092	74.3747	85.7773
738	0.190722	0.142055	0.25606	No prior infection, ChadOx1	80.9278	74.394	85.7945
739	0.190535	0.141884	0.255868	No prior infection, ChadOx1	80.9465	74.4132	85.8116
740	0.190349	0.141713	0.255677	No prior infection, ChadOx1	80.9651	74.4323	85.8287
741	0.190163	0.141541	0.255486	No prior infection, ChadOx1	80.9837	74.4514	85.8459
742	0.189977	0.14137	0.255296	No prior infection, ChadOx1	81.0023	74.4704	85.863
743	0.189791	0.141198	0.255107	No prior infection, ChadOx1	81.0209	74.4893	85.8802
744	0.189605	0.141026	0.254918	No prior infection, ChadOx1	81.0395	74.5082	85.8974
745	0.18942	0.140854	0.25473	No prior infection, ChadOx1	81.058	74.527	85.9146
746	0.189234	0.140682	0.254542	No prior infection, ChadOx1	81.0766	74.5458	85.9318
747	0.189049	0.14051	0.254355	No prior infection, ChadOx1	81.0951	74.5645	85.949
748	0.188864	0.140338	0.254169	No prior infection, ChadOx1	81.1136	74.5831	85.9662
749	0.188679	0.140166	0.253983	No prior infection, ChadOx1	81.1321	74.6017	85.9834
750	0.188494	0.139993	0.253798	No prior infection, ChadOx1	81.1506	74.6202	86.0007
751	0.188309	0.139821	0.253614	No prior infection, ChadOx1	81.1691	74.6386	86.0179
752	0.188125	0.139648	0.25343	No prior infection, ChadOx1	81.1875	74.657	86.0352
753	0.187941	0.139475	0.253247	No prior infection, ChadOx1	81.2059	74.6753	86.0525
754	0.187756	0.139302	0.253064	No prior infection, ChadOx1	81.2244	74.6936	86.0698
755	0.187572	0.139129	0.252883	No prior infection, ChadOx1	81.2428	74.7117	86.0871
756	0.187389	0.138956	0.252701	No prior infection, ChadOx1	81.2611	74.7299	86.1044
757	0.187205	0.138783	0.252521	No prior infection, ChadOx1	81.2795	74.7479	86.1217
758	0.187021	0.13861	0.252341	No prior infection, ChadOx1	81.2979	74.7659	86.139
759	0.186838	0.138436	0.252162	No prior infection, ChadOx1	81.3162	74.7838	86.1564
760	0.186655	0.138263	0.251983	No prior infection, ChadOx1	81.3345	74.8017	86.1737
761	0.186472	0.138089	0.251806	No prior infection, ChadOx1	81.3528	74.8194	86.1911
762	0.186289	0.137916	0.251628	No prior infection, ChadOx1	81.3711	74.8372	86.2084
763	0.186106	0.137742	0.251452	No prior infection, ChadOx1	81.3894	74.8548	86.2258
764	0.185923	0.137568	0.251276	No prior infection, ChadOx1	81.4077	74.8724	86.2432
765	0.185741	0.137394	0.251101	No prior infection, ChadOx1	81.4259	74.8899	86.2606
766	0.185559	0.137219	0.250927	No prior infection, ChadOx1	81.4441	74.9073	86.2781
767	0.185376	0.137045	0.250753	No prior infection, ChadOx1	81.4624	74.9247	86.2955
768	0.185194	0.13687	0.25058	No prior infection, ChadOx1	81.4806	74.942	86.313
769	0.185013	0.136696	0.250408	No prior infection, ChadOx1	81.4987	74.9592	86.3304
770	0.184831	0.136521	0.250236	No prior infection, ChadOx1	81.5169	74.9764	86.3479
771	0.18465	0.136346	0.250065	No prior infection, ChadOx1	81.535	74.9935	86.3654
772	0.184468	0.136171	0.249895	No prior infection, ChadOx1	81.5532	75.0105	86.3829
773	0.184287	0.135996	0.249726	No prior infection, ChadOx1	81.5713	75.0274	86.4004
774	0.184106	0.135821	0.249557	No prior infection, ChadOx1	81.5894	75.0443	86.4179
775	0.183925	0.135645	0.249389	No prior infection, ChadOx1	81.6075	75.0611	86.4355
776	0.183745	0.13547	0.249222	No prior infection, ChadOx1	81.6255	75.0778	86.453
777	0.183564	0.135294	0.249056	No prior infection, ChadOx1	81.6436	75.0944	86.4706
778	0.183384	0.135118	0.24889	No prior infection, ChadOx1	81.6616	75.111	86.4882
779	0.183204	0.134942	0.248725	No prior infection, ChadOx1	81.6796	75.1275	86.5058
780	0.183024	0.134766	0.248561	No prior infection, ChadOx1	81.6976	75.1439	86.5234
781	0.182844	0.13459	0.248397	No prior infection, ChadOx1	81.7156	75.1603	86.541
782	0.182664	0.134414	0.248235	No prior infection, ChadOx1	81.7336	75.1765	86.5586
783	0.182485	0.134237	0.248073	No prior infection, ChadOx1	81.7515	75.1927	86.5763
784	0.182305	0.134061	0.247912	No prior infection, ChadOx1	81.7695	75.2088	86.5939
785	0.182126	0.133884	0.247751	No prior infection, ChadOx1	81.7874	75.2249	86.6116
786	0.181947	0.133707	0.247592	No prior infection, ChadOx1	81.8053	75.2408	86.6293
787	0.181768	0.13353	0.247433	No prior infection, ChadOx1	81.8232	75.2567	86.647
788	0.18159	0.133353	0.247275	No prior infection, ChadOx1	81.841	75.2725	86.6647
789	0.181411	0.133175	0.247118	No prior infection, ChadOx1	81.8589	75.2882	86.6825
790	0.181233	0.132998	0.246961	No prior infection, ChadOx1	81.8767	75.3039	86.7002
791	0.181055	0.13282	0.246805	No prior infection, ChadOx1	81.8945	75.3195	86.718
792	0.180877	0.132642	0.246651	No prior infection, ChadOx1	81.9123	75.3349	86.7358
793	0.180699	0.132465	0.246496	No prior infection, ChadOx1	81.9301	75.3504	86.7535
794	0.180521	0.132286	0.246343	No prior infection, ChadOx1	81.9479	75.3657	86.7714
795	0.180344	0.132108	0.246191	No prior infection, ChadOx1	81.9656	75.3809	86.7892
796	0.180166	0.13193	0.246039	No prior infection, ChadOx1	81.9834	75.3961	86.807
797	0.179989	0.131751	0.245888	No prior infection, ChadOx1	82.0011	75.4112	86.8249
798	0.179812	0.131573	0.245738	No prior infection, ChadOx1	82.0188	75.4262	86.8427
799	0.179635	0.131394	0.245589	No prior infection, ChadOx1	82.0365	75.4411	86.8606
800	0.179459	0.131215	0.245441	No prior infection, ChadOx1	82.0541	75.4559	86.8785

## Sheet: c
assay_round	or	ll	ul	group	VE	VE_ll	VE_ul
3	0.981017	0.965266	0.997026	Unvaccinated	1.89826	0.297363	3.47345
4	0.960144	0.927811	0.993604	Unvaccinated	3.98563	0.639639	7.21893
5	0.939705	0.891993	0.989969	Unvaccinated	6.0295	1.00308	10.8007
6	0.919687	0.857817	0.98602	Unvaccinated	8.03127	1.39796	14.2183
7	0.900079	0.825236	0.98171	Unvaccinated	9.9921	1.82901	17.4764
8	0.880871	0.794166	0.977043	Unvaccinated	11.9129	2.29574	20.5834
9	0.862059	0.764514	0.972049	Unvaccinated	13.7941	2.79512	23.5486
10	0.843637	0.736195	0.966759	Unvaccinated	15.6363	3.3241	26.3805
11	0.825604	0.709139	0.961196	Unvaccinated	17.4396	3.88041	29.0861
12	0.807957	0.683283	0.955379	Unvaccinated	19.2043	4.46213	31.6717
13	0.790693	0.658567	0.949328	Unvaccinated	20.9307	5.06721	34.1433
14	0.773809	0.634931	0.943063	Unvaccinated	22.6191	5.69369	36.5069
15	0.757297	0.612321	0.936598	Unvaccinated	24.2703	6.34017	38.7679
16	0.741152	0.59069	0.929941	Unvaccinated	25.8848	7.0059	40.931
17	0.725366	0.569991	0.923096	Unvaccinated	27.4634	7.69036	43.0009
18	0.709931	0.550178	0.916072	Unvaccinated	29.0069	8.39283	44.9822
19	0.694838	0.531205	0.908877	Unvaccinated	30.5162	9.11231	46.8795
20	0.680079	0.51303	0.901522	Unvaccinated	31.9921	9.84777	48.697
21	0.665646	0.49561	0.894017	Unvaccinated	33.4354	10.5983	50.439
22	0.651529	0.47891	0.886368	Unvaccinated	34.8471	11.3632	52.109
23	0.637722	0.462891	0.878585	Unvaccinated	36.2278	12.1415	53.7109
24	0.624216	0.447521	0.870675	Unvaccinated	37.5784	12.9325	55.2479
25	0.611003	0.432767	0.862645	Unvaccinated	38.8997	13.7355	56.7233
26	0.598076	0.418601	0.854502	Unvaccinated	40.1924	14.5498	58.1399
27	0.58543	0.404996	0.846251	Unvaccinated	41.457	15.3749	59.5004
28	0.573058	0.391926	0.837901	Unvaccinated	42.6942	16.2099	60.8074
29	0.560955	0.379368	0.82946	Unvaccinated	43.9045	17.054	62.0632
30	0.549116	0.367297	0.820937	Unvaccinated	45.0884	17.9063	63.2703
31	0.537536	0.355693	0.812343	Unvaccinated	46.2464	18.7657	64.4307
32	0.526209	0.344533	0.803686	Unvaccinated	47.3791	19.6314	65.5467
33	0.515132	0.333798	0.794973	Unvaccinated	48.4868	20.5027	66.6202
34	0.504297	0.32347	0.786213	Unvaccinated	49.5703	21.3787	67.653
35	0.4937	0.313528	0.77741	Unvaccinated	50.63	22.259	68.6472
36	0.483335	0.303957	0.768572	Unvaccinated	51.6665	23.1428	69.6043
37	0.473198	0.294741	0.759703	Unvaccinated	52.6802	24.0297	70.5259
38	0.463282	0.285865	0.750811	Unvaccinated	53.6718	24.9189	71.4135
39	0.453586	0.277314	0.741903	Unvaccinated	54.6414	25.8097	72.2686
40	0.444105	0.269075	0.732989	Unvaccinated	55.5895	26.7011	73.0925
41	0.434836	0.261136	0.724077	Unvaccinated	56.5164	27.5923	73.8864
42	0.425778	0.253486	0.715176	Unvaccinated	57.4222	28.4824	74.6514
43	0.416928	0.246113	0.706297	Unvaccinated	58.3072	29.3703	75.3887
44	0.408283	0.239007	0.697447	Unvaccinated	59.1717	30.2553	76.0993
45	0.39984	0.232158	0.688636	Unvaccinated	60.016	31.1364	76.7842
46	0.391596	0.225555	0.679869	Unvaccinated	60.8404	32.0131	77.4445
47	0.383549	0.219189	0.671153	Unvaccinated	61.6451	32.8847	78.0811
48	0.375694	0.213052	0.662495	Unvaccinated	62.4306	33.7505	78.6948
49	0.368029	0.207135	0.6539	Unvaccinated	63.1971	34.61	79.2865
50	0.360551	0.201428	0.645376	Unvaccinated	63.9449	35.4624	79.8572
51	0.353257	0.195925	0.636928	Unvaccinated	64.6743	36.3072	80.4075
52	0.346142	0.190617	0.628561	Unvaccinated	65.3858	37.1439	80.9383
53	0.339205	0.185497	0.62028	Unvaccinated	66.0795	37.972	81.4503
54	0.332442	0.180558	0.612091	Unvaccinated	66.7558	38.7909	81.9442
55	0.325849	0.175792	0.603995	Unvaccinated	67.4151	39.6005	82.4208
56	0.319423	0.171193	0.595998	Unvaccinated	68.0577	40.4002	82.8807
57	0.313159	0.166755	0.5881	Unvaccinated	68.6841	41.19	83.3245
58	0.307055	0.162471	0.580306	Unvaccinated	69.2945	41.9694	83.7529
59	0.301107	0.158336	0.572617	Unvaccinated	69.8893	42.7383	84.1664
60	0.295312	0.154343	0.565036	Unvaccinated	70.4688	43.4964	84.5657
61	0.289666	0.150487	0.557565	Unvaccinated	71.0334	44.2435	84.9513
62	0.284166	0.146764	0.550206	Unvaccinated	71.5834	44.9794	85.3236
63	0.278809	0.143167	0.542961	Unvaccinated	72.1191	45.7039	85.6833
64	0.273591	0.139693	0.535832	Unvaccinated	72.6409	46.4168	86.0307
65	0.268508	0.136336	0.528818	Unvaccinated	73.1492	47.1182	86.3664
66	0.263559	0.133091	0.521921	Unvaccinated	73.6441	47.8079	86.6909
67	0.258738	0.129955	0.515141	Unvaccinated	74.1262	48.4859	87.0045
68	0.254043	0.126924	0.508477	Unvaccinated	74.5957	49.1523	87.3076
69	0.249471	0.123993	0.50193	Unvaccinated	75.0529	49.807	87.6007
70	0.245018	0.121158	0.4955	Unvaccinated	75.4982	50.45	87.8842
71	0.240682	0.118417	0.489187	Unvaccinated	75.9318	51.0813	88.1583
72	0.23646	0.115765	0.482991	Unvaccinated	76.354	51.7009	88.4235
73	0.232349	0.113199	0.476913	Unvaccinated	76.7651	52.3087	88.6801
74	0.228345	0.110715	0.470951	Unvaccinated	77.1655	52.9049	88.9285
75	0.224446	0.108311	0.465104	Unvaccinated	77.5554	53.4896	89.1689
76	0.22065	0.105984	0.459373	Unvaccinated	77.935	54.0627	89.4016
77	0.216952	0.10373	0.453755	Unvaccinated	78.3048	54.6245	89.627
78	0.213351	0.101548	0.448249	Unvaccinated	78.6649	55.1751	89.8452
79	0.209844	0.0994333	0.442854	Unvaccinated	79.0156	55.7146	90.0567
80	0.206428	0.0973845	0.437569	Unvaccinated	79.3572	56.2431	90.2615
81	0.2031	0.0953989	0.432393	Unvaccinated	79.69	56.7607	90.4601
82	0.199859	0.0934741	0.427324	Unvaccinated	80.0141	57.2676	90.6526
83	0.196702	0.0916078	0.422361	Unvaccinated	80.3298	57.7639	90.8392
84	0.193626	0.089798	0.417503	Unvaccinated	80.6374	58.2497	91.0202
85	0.190629	0.0880423	0.412749	Unvaccinated	80.9371	58.7251	91.1958
86	0.187708	0.0863388	0.408095	Unvaccinated	81.2292	59.1905	91.3661
87	0.184862	0.0846856	0.403541	Unvaccinated	81.5138	59.6459	91.5314
88	0.182089	0.0830808	0.399085	Unvaccinated	81.7911	60.0915	91.6919
89	0.179385	0.0815226	0.394724	Unvaccinated	82.0615	60.5276	91.8477
90	0.176749	0.0800092	0.390458	Unvaccinated	82.3251	60.9542	91.9991
91	0.174179	0.0785389	0.386283	Unvaccinated	82.5821	61.3717	92.1461
92	0.171673	0.0771103	0.3822	Unvaccinated	82.8327	61.78	92.289
93	0.169229	0.0757217	0.378205	Unvaccinated	83.0771	62.1795	92.4278
94	0.166845	0.0743716	0.374298	Unvaccinated	83.3155	62.5702	92.5628
95	0.164519	0.0730587	0.370476	Unvaccinated	83.5481	62.9524	92.6941
96	0.16225	0.0717815	0.366738	Unvaccinated	83.775	63.3262	92.8219
97	0.160035	0.0705386	0.363081	Unvaccinated	83.9965	63.6919	92.9461
98	0.157873	0.069329	0.359504	Unvaccinated	84.2127	64.0496	93.0671
99	0.155763	0.0681512	0.356004	Unvaccinated	84.4237	64.3996	93.1849
100	0.153702	0.0670042	0.352581	Unvaccinated	84.6298	64.7419	93.2996
101	0.15169	0.0658869	0.349232	Unvaccinated	84.831	65.0768	93.4113
102	0.149724	0.064798	0.345956	Unvaccinated	85.0276	65.4044	93.5202
103	0.147803	0.0637365	0.34275	Unvaccinated	85.2197	65.725	93.6263
104	0.145926	0.0627015	0.339613	Unvaccinated	85.4074	66.0387	93.7299
105	0.14409	0.0616918	0.336544	Unvaccinated	85.591	66.3456	93.8308
106	0.142296	0.0607067	0.333539	Unvaccinated	85.7704	66.6461	93.9293
107	0.14054	0.0597452	0.330597	Unvaccinated	85.946	66.9403	94.0255
108	0.138823	0.0588066	0.327718	Unvaccinated	86.1177	67.2282	94.1193
109	0.137144	0.0578902	0.324899	Unvaccinated	86.2856	67.5101	94.211
110	0.135501	0.0569954	0.322141	Unvaccinated	86.4499	67.7859	94.3005
111	0.133894	0.0561216	0.319442	Unvaccinated	86.6106	68.0558	94.3878
112	0.132322	0.0552683	0.316802	Unvaccinated	86.7678	68.3198	94.4732
113	0.130785	0.054435	0.314222	Unvaccinated	86.9215	68.5778	94.5565
114	0.129281	0.0536212	0.311699	Unvaccinated	87.0719	68.8301	94.6379
115	0.127811	0.0528263	0.309234	Unvaccinated	87.2189	69.0766	94.7174
116	0.126373	0.0520499	0.306826	Unvaccinated	87.3627	69.3174	94.795
117	0.124967	0.0512915	0.304473	Unvaccinated	87.5033	69.5527	94.8709
118	0.123593	0.0505505	0.302175	Unvaccinated	87.6407	69.7825	94.9449
119	0.122248	0.0498266	0.299931	Unvaccinated	87.7752	70.0069	95.0173
120	0.120933	0.0491192	0.29774	Unvaccinated	87.9067	70.226	95.0881
121	0.119647	0.048428	0.295602	Unvaccinated	88.0353	70.4398	95.1572
122	0.11839	0.0477525	0.293515	Unvaccinated	88.161	70.6485	95.2247
123	0.11716	0.0470923	0.291479	Unvaccinated	88.284	70.8521	95.2908
124	0.115957	0.046447	0.289493	Unvaccinated	88.4043	71.0507	95.3553
125	0.114781	0.0458162	0.287556	Unvaccinated	88.5219	71.2444	95.4184
126	0.113631	0.0451996	0.285668	Unvaccinated	88.6369	71.4332	95.48
127	0.112507	0.0445966	0.283827	Unvaccinated	88.7493	71.6173	95.5403
128	0.111406	0.0440071	0.282032	Unvaccinated	88.8594	71.7968	95.5993
129	0.110331	0.0434305	0.280283	Unvaccinated	88.9669	71.9717	95.6569
130	0.109278	0.0428666	0.278579	Unvaccinated	89.0722	72.1421	95.7133
131	0.108249	0.0423151	0.276918	Unvaccinated	89.1751	72.3082	95.7685
132	0.107242	0.0417755	0.275302	Unvaccinated	89.2758	72.4698	95.8225
133	0.106257	0.0412476	0.273727	Unvaccinated	89.3743	72.6273	95.8752
134	0.105294	0.040731	0.272195	Unvaccinated	89.4706	72.7805	95.9269
135	0.104351	0.0402256	0.270704	Unvaccinated	89.5649	72.9296	95.9774
136	0.10343	0.0397309	0.269253	Unvaccinated	89.657	73.0747	96.0269
137	0.102527	0.0392467	0.267841	Unvaccinated	89.7473	73.2159	96.0753
138	0.101645	0.0387726	0.266468	Unvaccinated	89.8355	73.3532	96.1227
139	0.100781	0.0383084	0.265132	Unvaccinated	89.9219	73.4868	96.1692
140	0.0999353	0.0378539	0.263832	Unvaccinated	90.0065	73.6168	96.2146
141	0.0991076	0.0374087	0.262568	Unvaccinated	90.0892	73.7432	96.2591
142	0.0982974	0.0369726	0.261339	Unvaccinated	90.1703	73.8661	96.3027
143	0.0975042	0.0365454	0.260145	Unvaccinated	90.2496	73.9855	96.3455
144	0.0967276	0.0361268	0.258983	Unvaccinated	90.3272	74.1017	96.3873
145	0.0959672	0.0357166	0.257855	Unvaccinated	90.4033	74.2145	96.4283
146	0.0952224	0.0353145	0.256759	Unvaccinated	90.4778	74.3241	96.4685
147	0.0944928	0.0349204	0.255693	Unvaccinated	90.5507	74.4307	96.508
148	0.093778	0.0345339	0.254657	Unvaccinated	90.6222	74.5343	96.5466
149	0.0930774	0.0341549	0.253651	Unvaccinated	90.6923	74.6349	96.5845
150	0.0923907	0.0337831	0.252672	Unvaccinated	90.7609	74.7328	96.6217
151	0.0917176	0.0334184	0.251721	Unvaccinated	90.8282	74.8279	96.6582
152	0.0910576	0.0330605	0.250797	Unvaccinated	90.8942	74.9203	96.6939
153	0.0904106	0.0327094	0.2499	Unvaccinated	90.9589	75.01	96.7291
154	0.0897762	0.0323649	0.249028	Unvaccinated	91.0224	75.0972	96.7635
155	0.0891543	0.0320268	0.248182	Unvaccinated	91.0846	75.1818	96.7973
156	0.0885445	0.0316951	0.247361	Unvaccinated	91.1455	75.2639	96.8305
157	0.0879468	0.0313695	0.246565	Unvaccinated	91.2053	75.3435	96.863
158	0.087361	0.0310502	0.245794	Unvaccinated	91.2639	75.4206	96.895
159	0.0867867	0.0307368	0.245047	Unvaccinated	91.3213	75.4953	96.9263
160	0.086224	0.0304293	0.244323	Unvaccinated	91.3776	75.5677	96.9571
161	0.0856726	0.0301276	0.243623	Unvaccinated	91.4327	75.6377	96.9872
162	0.0851322	0.0298316	0.242947	Unvaccinated	91.4868	75.7053	97.0168
163	0.0846028	0.0295412	0.242294	Unvaccinated	91.5397	75.7706	97.0459
164	0.0840841	0.0292562	0.241663	Unvaccinated	91.5916	75.8337	97.0744
165	0.0835759	0.0289766	0.241054	Unvaccinated	91.6424	75.8946	97.1023
166	0.083078	0.0287023	0.240467	Unvaccinated	91.6922	75.9533	97.1298
167	0.0825903	0.0284331	0.239902	Unvaccinated	91.741	76.0098	97.1567
168	0.0821125	0.028169	0.239357	Unvaccinated	91.7888	76.0643	97.1831
169	0.0816445	0.0279099	0.238834	Unvaccinated	91.8355	76.1166	97.209
170	0.0811863	0.0276557	0.238331	Unvaccinated	91.8814	76.1669	97.2344
171	0.0807378	0.0274065	0.237849	Unvaccinated	91.9262	76.2151	97.2594
172	0.080299	0.027162	0.237388	Unvaccinated	91.9701	76.2612	97.2838
173	0.07987	0.0269224	0.236948	Unvaccinated	92.013	76.3052	97.3078
174	0.0794506	0.0266876	0.236529	Unvaccinated	92.0549	76.3471	97.3312
175	0.079041	0.0264576	0.236132	Unvaccinated	92.0959	76.3868	97.3542
176	0.0786411	0.0262322	0.235757	Unvaccinated	92.1359	76.4243	97.3768
177	0.0782509	0.0260116	0.235403	Unvaccinated	92.1749	76.4597	97.3988
178	0.0778703	0.0257956	0.23507	Unvaccinated	92.213	76.493	97.4204
179	0.0774993	0.0255843	0.234759	Unvaccinated	92.2501	76.5241	97.4416
180	0.0771379	0.0253775	0.234469	Unvaccinated	92.2862	76.5531	97.4622
181	0.076786	0.0251753	0.234201	Unvaccinated	92.3214	76.5799	97.4825
182	0.0764436	0.0249775	0.233955	Unvaccinated	92.3556	76.6045	97.5022
183	0.0761107	0.0247843	0.23373	Unvaccinated	92.3889	76.627	97.5216
184	0.0757872	0.0245954	0.233527	Unvaccinated	92.4213	76.6473	97.5405
185	0.0754732	0.024411	0.233346	Unvaccinated	92.4527	76.6654	97.5589
186	0.0751686	0.024231	0.233186	Unvaccinated	92.4831	76.6814	97.5769
187	0.0748734	0.0240552	0.233048	Unvaccinated	92.5127	76.6952	97.5945
188	0.0745875	0.0238838	0.232932	Unvaccinated	92.5413	76.7068	97.6116
189	0.0743108	0.0237166	0.232837	Unvaccinated	92.5689	76.7163	97.6283
190	0.0740435	0.0235536	0.232764	Unvaccinated	92.5957	76.7236	97.6446
191	0.0737853	0.0233949	0.232712	Unvaccinated	92.6215	76.7288	97.6605
192	0.0735363	0.0232402	0.232682	Unvaccinated	92.6464	76.7318	97.676
193	0.0732964	0.0230897	0.232674	Unvaccinated	92.6704	76.7326	97.691
194	0.0730658	0.0229433	0.232687	Unvaccinated	92.6934	76.7313	97.7057
195	0.0728442	0.0228009	0.232722	Unvaccinated	92.7156	76.7278	97.7199
196	0.0726317	0.0226626	0.232779	Unvaccinated	92.7368	76.7221	97.7337
197	0.0724283	0.0225283	0.232857	Unvaccinated	92.7572	76.7143	97.7472
198	0.0722339	0.0223979	0.232957	Unvaccinated	92.7766	76.7043	97.7602
199	0.0720485	0.0222714	0.233078	Unvaccinated	92.7952	76.6922	97.7729
200	0.071872	0.0221489	0.233221	Unvaccinated	92.8128	76.6779	97.7851
201	0.0717045	0.0220302	0.233386	Unvaccinated	92.8296	76.6614	97.797
202	0.0715458	0.0219153	0.233572	Unvaccinated	92.8454	76.6428	97.8085
203	0.0713961	0.0218043	0.23378	Unvaccinated	92.8604	76.622	97.8196
204	0.0712553	0.0216971	0.234009	Unvaccinated	92.8745	76.5991	97.8303
205	0.0711233	0.0215936	0.23426	Unvaccinated	92.8877	76.574	97.8406
206	0.0710002	0.0214939	0.234533	Unvaccinated	92.9	76.5467	97.8506
207	0.0708859	0.021398	0.234827	Unvaccinated	92.9114	76.5173	97.8602
208	0.0707804	0.0213057	0.235142	Unvaccinated	92.922	76.4858	97.8694
209	0.0706837	0.0212171	0.235479	Unvaccinated	92.9316	76.4521	97.8783
210	0.0705957	0.0211321	0.235838	Unvaccinated	92.9404	76.4162	97.8868
211	0.0705164	0.0210508	0.236217	Unvaccinated	92.9484	76.3783	97.8949
212	0.0704458	0.0209731	0.236618	Unvaccinated	92.9554	76.3382	97.9027
213	0.070384	0.020899	0.23704	Unvaccinated	92.9616	76.296	97.9101
214	0.0703309	0.0208285	0.237484	Unvaccinated	92.9669	76.2516	97.9172
215	0.0702865	0.0207616	0.237949	Unvaccinated	92.9714	76.2051	97.9238
216	0.0702508	0.0206982	0.238435	Unvaccinated	92.9749	76.1565	97.9302
217	0.0702237	0.0206384	0.238942	Unvaccinated	92.9776	76.1058	97.9362
218	0.0702054	0.020582	0.239471	Unvaccinated	92.9795	76.0529	97.9418
219	0.0701957	0.0205293	0.24002	Unvaccinated	92.9804	75.998	97.9471
220	0.0701946	0.02048	0.24059	Unvaccinated	92.9805	75.941	97.952
221	0.0702021	0.0204342	0.241181	Unvaccinated	92.9798	75.8819	97.9566
222	0.0702183	0.0203919	0.241793	Unvaccinated	92.9782	75.8207	97.9608
223	0.0702432	0.0203531	0.242425	Unvaccinated	92.9757	75.7575	97.9647
224	0.0702767	0.0203178	0.243078	Unvaccinated	92.9723	75.6922	97.9682
225	0.0703189	0.020286	0.243753	Unvaccinated	92.9681	75.6247	97.9714
226	0.0703698	0.0202576	0.244447	Unvaccinated	92.963	75.5553	97.9742
227	0.0704294	0.0202327	0.245163	Unvaccinated	92.9571	75.4837	97.9767
228	0.0704977	0.0202113	0.245899	Unvaccinated	92.9502	75.4101	97.9789
229	0.0705747	0.0201933	0.246656	Unvaccinated	92.9425	75.3344	97.9807
230	0.0706604	0.0201788	0.247432	Unvaccinated	92.934	75.2568	97.9821
231	0.0707548	0.0201678	0.24823	Unvaccinated	92.9245	75.177	97.9832
232	0.070858	0.0201602	0.249048	Unvaccinated	92.9142	75.0952	97.984
233	0.07097	0.0201562	0.249886	Unvaccinated	92.903	75.0114	97.9844
234	0.0710907	0.0201556	0.250744	Unvaccinated	92.8909	74.9256	97.9844
235	0.0712203	0.0201585	0.251622	Unvaccinated	92.878	74.8378	97.9841
236	0.0713588	0.020165	0.252521	Unvaccinated	92.8641	74.7479	97.9835
237	0.0715061	0.0201749	0.25344	Unvaccinated	92.8494	74.656	97.9825
238	0.0716623	0.0201884	0.254378	Unvaccinated	92.8338	74.5622	97.9812
239	0.0718274	0.0202054	0.255336	Unvaccinated	92.8173	74.4664	97.9795
240	0.0720014	0.020226	0.256314	Unvaccinated	92.7999	74.3686	97.9774
241	0.0721844	0.0202501	0.257312	Unvaccinated	92.7816	74.2688	97.975
242	0.0723764	0.0202779	0.258328	Unvaccinated	92.7624	74.1672	97.9722
243	0.0725774	0.0203092	0.259364	Unvaccinated	92.7423	74.0636	97.9691
244	0.0727875	0.0203442	0.260419	Unvaccinated	92.7213	73.9581	97.9656
245	0.0730066	0.0203828	0.261494	Unvaccinated	92.6993	73.8506	97.9617
246	0.0732349	0.0204251	0.262586	Unvaccinated	92.6765	73.7414	97.9575
247	0.0734723	0.0204711	0.263698	Unvaccinated	92.6528	73.6302	97.9529
248	0.0737189	0.0205208	0.264828	Unvaccinated	92.6281	73.5172	97.9479
249	0.0739747	0.0205743	0.265976	Unvaccinated	92.6025	73.4024	97.9426
250	0.0742397	0.0206315	0.267142	Unvaccinated	92.576	73.2858	97.9368
251	0.074514	0.0206926	0.268325	Unvaccinated	92.5486	73.1675	97.9307
252	0.0747976	0.0207574	0.269526	Unvaccinated	92.5202	73.0474	97.9243
253	0.0750905	0.0208262	0.270744	Unvaccinated	92.491	72.9256	97.9174
254	0.0753928	0.0208989	0.271979	Unvaccinated	92.4607	72.8021	97.9101
255	0.0757045	0.0209755	0.273232	Unvaccinated	92.4295	72.6768	97.9024
256	0.0760258	0.0210562	0.2745	Unvaccinated	92.3974	72.55	97.8944
257	0.0763565	0.0211408	0.275785	Unvaccinated	92.3643	72.4215	97.8859
258	0.0766969	0.0212295	0.277086	Unvaccinated	92.3303	72.2914	97.877
259	0.0770468	0.0213223	0.278403	Unvaccinated	92.2953	72.1597	97.8678
260	0.0774063	0.0214193	0.279735	Unvaccinated	92.2594	72.0265	97.8581
261	0.0777755	0.0215205	0.281083	Unvaccinated	92.2225	71.8917	97.848
262	0.0781544	0.0216259	0.282445	Unvaccinated	92.1846	71.7555	97.8374
263	0.0785432	0.0217355	0.283822	Unvaccinated	92.1457	71.6178	97.8264
264	0.0789417	0.0218496	0.285214	Unvaccinated	92.1058	71.4786	97.815
265	0.0793502	0.021968	0.286619	Unvaccinated	92.065	71.3381	97.8032
266	0.0797687	0.0220909	0.288039	Unvaccinated	92.0231	71.1961	97.7909
267	0.0801971	0.0222183	0.289472	Unvaccinated	91.9803	71.0528	97.7782
268	0.0806356	0.0223502	0.290919	Unvaccinated	91.9364	70.9081	97.765
269	0.0810842	0.0224867	0.292379	Unvaccinated	91.8916	70.7621	97.7513
270	0.0815429	0.0226279	0.293851	Unvaccinated	91.8457	70.6149	97.7372
271	0.0820118	0.0227739	0.295336	Unvaccinated	91.7988	70.4664	97.7226
272	0.082491	0.0229246	0.296833	Unvaccinated	91.7509	70.3167	97.7075
273	0.0829805	0.0230802	0.298341	Unvaccinated	91.7019	70.1659	97.692
274	0.0834804	0.0232406	0.299862	Unvaccinated	91.652	70.0138	97.6759
275	0.0839908	0.0234061	0.301394	Unvaccinated	91.6009	69.8606	97.6594
276	0.0845117	0.0235767	0.302937	Unvaccinated	91.5488	69.7063	97.6423
277	0.0850432	0.0237523	0.30449	Unvaccinated	91.4957	69.551	97.6248
278	0.0855853	0.0239331	0.306055	Unvaccinated	91.4415	69.3945	97.6067
279	0.0861381	0.0241192	0.307629	Unvaccinated	91.3862	69.2371	97.5881
280	0.0867016	0.0243106	0.309213	Unvaccinated	91.3298	69.0787	97.5689
281	0.0872759	0.0245074	0.310807	Unvaccinated	91.2724	68.9193	97.5493
282	0.087861	0.0247097	0.31241	Unvaccinated	91.2139	68.759	97.529
283	0.0884571	0.0249175	0.314023	Unvaccinated	91.1543	68.5977	97.5083
284	0.0890641	0.0251309	0.315644	Unvaccinated	91.0936	68.4356	97.4869
285	0.0896822	0.0253501	0.317273	Unvaccinated	91.0318	68.2727	97.465
286	0.0903114	0.025575	0.318911	Unvaccinated	90.9689	68.1089	97.4425
287	0.0909517	0.0258057	0.320557	Unvaccinated	90.9048	67.9443	97.4194
288	0.0916032	0.0260424	0.322211	Unvaccinated	90.8397	67.7789	97.3958
289	0.0922659	0.0262851	0.323872	Unvaccinated	90.7734	67.6128	97.3715
290	0.0929399	0.0265339	0.32554	Unvaccinated	90.706	67.446	97.3466
291	0.0936253	0.0267888	0.327215	Unvaccinated	90.6375	67.2785	97.3211
292	0.094322	0.02705	0.328896	Unvaccinated	90.5678	67.1104	97.295
293	0.0950302	0.0273175	0.330585	Unvaccinated	90.497	66.9415	97.2683
294	0.0957499	0.0275913	0.33228	Unvaccinated	90.425	66.772	97.2409
295	0.0964811	0.0278717	0.333981	Unvaccinated	90.3519	66.6019	97.2128
296	0.0972239	0.0281586	0.335688	Unvaccinated	90.2776	66.4312	97.1841
297	0.0979783	0.0284521	0.3374	Unvaccinated	90.2022	66.26	97.1548
298	0.0987444	0.0287523	0.339119	Unvaccinated	90.1256	66.0881	97.1248
299	0.099522	0.0290593	0.340842	Unvaccinated	90.0478	65.9158	97.0941
300	0.100311	0.0293731	0.342571	Unvaccinated	89.9689	65.7429	97.0627
301	0.101112	0.0296938	0.344304	Unvaccinated	89.8888	65.5696	97.0306
302	0.101925	0.0300215	0.346042	Unvaccinated	89.8075	65.3958	96.9979
303	0.102749	0.0303562	0.347785	Unvaccinated	89.7251	65.2215	96.9644
304	0.103586	0.030698	0.349533	Unvaccinated	89.6414	65.0467	96.9302
305	0.104433	0.031047	0.351285	Unvaccinated	89.5567	64.8715	96.8953
306	0.105293	0.0314031	0.353042	Unvaccinated	89.4707	64.6958	96.8597
307	0.106164	0.0317666	0.354804	Unvaccinated	89.3836	64.5196	96.8233
308	0.107048	0.0321373	0.35657	Unvaccinated	89.2952	64.343	96.7863
309	0.107942	0.0325153	0.358341	Unvaccinated	89.2058	64.1659	96.7485
310	0.108849	0.0329007	0.360116	Unvaccinated	89.1151	63.9884	96.7099
311	0.109767	0.0332934	0.361896	Unvaccinated	89.0233	63.8104	96.6707
312	0.110696	0.0336936	0.36368	Unvaccinated	88.9304	63.632	96.6306
313	0.111638	0.0341011	0.36547	Unvaccinated	88.8362	63.453	96.5899
314	0.11259	0.0345161	0.367266	Unvaccinated	88.741	63.2734	96.5484
315	0.113555	0.0349385	0.369067	Unvaccinated	88.6445	63.0933	96.5061
316	0.11453	0.0353683	0.370874	Unvaccinated	88.547	62.9126	96.4632
317	0.115517	0.0358055	0.372687	Unvaccinated	88.4483	62.7313	96.4195
318	0.116515	0.0362499	0.374507	Unvaccinated	88.3485	62.5493	96.375
319	0.117525	0.0367016	0.376334	Unvaccinated	88.2475	62.3666	96.3298
320	0.118545	0.0371605	0.378169	Unvaccinated	88.1455	62.1831	96.2839
321	0.119577	0.0376265	0.380013	Unvaccinated	88.0423	61.9987	96.2373
322	0.120619	0.0380996	0.381866	Unvaccinated	87.9381	61.8134	96.19
323	0.121672	0.0385796	0.383729	Unvaccinated	87.8328	61.6271	96.142
324	0.122737	0.0390666	0.385605	Unvaccinated	87.7263	61.4395	96.0933
325	0.123812	0.0395604	0.387495	Unvaccinated	87.6188	61.2505	96.044
326	0.124899	0.040061	0.3894	Unvaccinated	87.5101	61.06	95.9939
327	0.125997	0.0405683	0.391324	Unvaccinated	87.4003	60.8676	95.9432
328	0.127108	0.0410823	0.393268	Unvaccinated	87.2892	60.6732	95.8918
329	0.12823	0.0416027	0.395235	Unvaccinated	87.177	60.4765	95.8397
330	0.129364	0.0421295	0.397227	Unvaccinated	87.0636	60.2773	95.787
331	0.13051	0.0426625	0.399247	Unvaccinated	86.949	60.0753	95.7337
332	0.131669	0.0432016	0.401297	Unvaccinated	86.8331	59.8703	95.6798
333	0.13284	0.0437465	0.40338	Unvaccinated	86.716	59.662	95.6253
334	0.134024	0.0442971	0.4055	Unvaccinated	86.5976	59.45	95.5703
335	0.135221	0.044853	0.407659	Unvaccinated	86.4779	59.2341	95.5147
336	0.136431	0.045414	0.409861	Unvaccinated	86.3569	59.0139	95.4586
337	0.137654	0.0459798	0.41211	Unvaccinated	86.2346	58.789	95.402
338	0.138891	0.04655	0.414408	Unvaccinated	86.1109	58.5592	95.345
339	0.140141	0.0471244	0.416761	Unvaccinated	85.9859	58.3239	95.2876
340	0.141405	0.0477024	0.419171	Unvaccinated	85.8595	58.0829	95.2298
341	0.142683	0.0482838	0.421644	Unvaccinated	85.7317	57.8356	95.1716
342	0.143976	0.048868	0.424183	Unvaccinated	85.6024	57.5817	95.1132
343	0.145282	0.0494546	0.426794	Unvaccinated	85.4718	57.3206	95.0545
344	0.146603	0.050043	0.42948	Unvaccinated	85.3397	57.052	94.9957
345	0.147939	0.0506327	0.432247	Unvaccinated	85.2061	56.7753	94.9367
346	0.149289	0.051223	0.435101	Unvaccinated	85.0711	56.4899	94.8777
347	0.150654	0.0518135	0.438047	Unvaccinated	84.9346	56.1953	94.8187
348	0.152035	0.0524033	0.44109	Unvaccinated	84.7965	55.891	94.7597
349	0.153431	0.0529918	0.444237	Unvaccinated	84.6569	55.5763	94.7008
350	0.154842	0.0535783	0.447494	Unvaccinated	84.5158	55.2506	94.6422
351	0.156268	0.0541619	0.450867	Unvaccinated	84.3732	54.9133	94.5838
352	0.157711	0.0547419	0.454364	Unvaccinated	84.2289	54.5636	94.5258
353	0.159169	0.0553175	0.457991	Unvaccinated	84.0831	54.2009	94.4683
354	0.160644	0.0558877	0.461756	Unvaccinated	83.9356	53.8244	94.4112
355	0.162135	0.0564517	0.465666	Unvaccinated	83.7865	53.4334	94.3548
356	0.163642	0.0570085	0.469731	Unvaccinated	83.6358	53.0269	94.2992
357	0.165165	0.0575571	0.473957	Unvaccinated	83.4835	52.6043	94.2443
358	0.166706	0.0580966	0.478355	Unvaccinated	83.3294	52.1645	94.1903
359	0.168263	0.058626	0.482933	Unvaccinated	83.1737	51.7067	94.1374
360	0.169837	0.0591441	0.4877	Unvaccinated	83.0163	51.23	94.0856
361	0.171428	0.0596499	0.492667	Unvaccinated	82.8572	50.7333	94.035
362	0.173036	0.0601425	0.497843	Unvaccinated	82.6964	50.2157	93.9858
363	0.174662	0.0606206	0.503241	Unvaccinated	82.5338	49.6759	93.9379
364	0.176305	0.0610834	0.508869	Unvaccinated	82.3695	49.1131	93.8917
365	0.177966	0.0615295	0.514741	Unvaccinated	82.2034	48.5259	93.847
366	0.179644	0.0619581	0.520867	Unvaccinated	82.0356	47.9133	93.8042
367	0.18134	0.0623679	0.527261	Unvaccinated	81.866	47.2739	93.7632
368	0.183054	0.062758	0.533935	Unvaccinated	81.6946	46.6065	93.7242
369	0.184786	0.0631273	0.540903	Unvaccinated	81.5214	45.9097	93.6873
370	0.186535	0.0634747	0.548179	Unvaccinated	81.3465	45.1821	93.6525
371	0.188303	0.0637993	0.555777	Unvaccinated	81.1697	44.4223	93.6201
372	0.190089	0.0641001	0.563712	Unvaccinated	80.9911	43.6288	93.59
373	0.191894	0.0643762	0.572	Unvaccinated	80.8106	42.8	93.5624
374	0.193717	0.0646269	0.580658	Unvaccinated	80.6283	41.9342	93.5373
375	0.195558	0.0648512	0.589702	Unvaccinated	80.4442	41.0298	93.5149
376	0.197418	0.0650483	0.599151	Unvaccinated	80.2582	40.0849	93.4952
377	0.199296	0.0652176	0.609022	Unvaccinated	80.0704	39.0978	93.4782
378	0.201193	0.0653583	0.619335	Unvaccinated	79.8807	38.0665	93.4642
379	0.203109	0.0654697	0.63011	Unvaccinated	79.6891	36.989	93.453
380	0.205043	0.0655514	0.641368	Unvaccinated	79.4957	35.8632	93.4449
83	0.274192	0.199133	0.377543	No prior infection, BNT162b2	72.5808	62.2457	80.0867
84	0.274052	0.199081	0.377255	No prior infection, BNT162b2	72.5948	62.2745	80.0919
85	0.273912	0.19903	0.376967	No prior infection, BNT162b2	72.6088	62.3033	80.097
86	0.273772	0.198978	0.37668	No prior infection, BNT162b2	72.6228	62.332	80.1022
87	0.273632	0.198926	0.376393	No prior infection, BNT162b2	72.6368	62.3607	80.1074
88	0.273492	0.198874	0.376106	No prior infection, BNT162b2	72.6508	62.3894	80.1126
89	0.273352	0.198822	0.37582	No prior infection, BNT162b2	72.6648	62.418	80.1178
90	0.273212	0.19877	0.375534	No prior infection, BNT162b2	72.6788	62.4466	80.123
91	0.273073	0.198718	0.375249	No prior infection, BNT162b2	72.6927	62.4751	80.1282
92	0.272933	0.198666	0.374963	No prior infection, BNT162b2	72.7067	62.5037	80.1334
93	0.272793	0.198614	0.374679	No prior infection, BNT162b2	72.7207	62.5321	80.1386
94	0.272654	0.198561	0.374394	No prior infection, BNT162b2	72.7346	62.5606	80.1439
95	0.272515	0.198509	0.37411	No prior infection, BNT162b2	72.7485	62.589	80.1491
96	0.272375	0.198457	0.373826	No prior infection, BNT162b2	72.7625	62.6174	80.1543
97	0.272236	0.198405	0.373542	No prior infection, BNT162b2	72.7764	62.6458	80.1595
98	0.272097	0.198352	0.373259	No prior infection, BNT162b2	72.7903	62.6741	80.1648
99	0.271958	0.1983	0.372976	No prior infection, BNT162b2	72.8042	62.7024	80.17
100	0.271819	0.198247	0.372694	No prior infection, BNT162b2	72.8181	62.7306	80.1753
101	0.27168	0.198195	0.372412	No prior infection, BNT162b2	72.832	62.7588	80.1805
102	0.271541	0.198142	0.37213	No prior infection, BNT162b2	72.8459	62.787	80.1858
103	0.271402	0.198089	0.371848	No prior infection, BNT162b2	72.8598	62.8152	80.1911
104	0.271263	0.198037	0.371567	No prior infection, BNT162b2	72.8737	62.8433	80.1963
105	0.271125	0.197984	0.371286	No prior infection, BNT162b2	72.8875	62.8714	80.2016
106	0.270986	0.197931	0.371006	No prior infection, BNT162b2	72.9014	62.8994	80.2069
107	0.270848	0.197878	0.370726	No prior infection, BNT162b2	72.9152	62.9274	80.2122
108	0.270709	0.197825	0.370446	No prior infection, BNT162b2	72.9291	62.9554	80.2175
109	0.270571	0.197772	0.370167	No prior infection, BNT162b2	72.9429	62.9833	80.2228
110	0.270433	0.197719	0.369887	No prior infection, BNT162b2	72.9567	63.0113	80.2281
111	0.270294	0.197666	0.369609	No prior infection, BNT162b2	72.9706	63.0391	80.2334
112	0.270156	0.197613	0.36933	No prior infection, BNT162b2	72.9844	63.067	80.2387
113	0.270018	0.19756	0.369052	No prior infection, BNT162b2	72.9982	63.0948	80.244
114	0.26988	0.197506	0.368774	No prior infection, BNT162b2	73.012	63.1226	80.2494
115	0.269742	0.197453	0.368497	No prior infection, BNT162b2	73.0258	63.1503	80.2547
116	0.269604	0.1974	0.36822	No prior infection, BNT162b2	73.0396	63.178	80.26
117	0.269466	0.197346	0.367943	No prior infection, BNT162b2	73.0534	63.2057	80.2654
118	0.269329	0.197293	0.367666	No prior infection, BNT162b2	73.0671	63.2334	80.2707
119	0.269191	0.197239	0.36739	No prior infection, BNT162b2	73.0809	63.261	80.2761
120	0.269053	0.197186	0.367115	No prior infection, BNT162b2	73.0947	63.2885	80.2814
121	0.268916	0.197132	0.366839	No prior infection, BNT162b2	73.1084	63.3161	80.2868
122	0.268778	0.197078	0.366564	No prior infection, BNT162b2	73.1222	63.3436	80.2922
123	0.268641	0.197025	0.366289	No prior infection, BNT162b2	73.1359	63.3711	80.2975
124	0.268504	0.196971	0.366015	No prior infection, BNT162b2	73.1496	63.3985	80.3029
125	0.268366	0.196917	0.365741	No prior infection, BNT162b2	73.1634	63.4259	80.3083
126	0.268229	0.196863	0.365467	No prior infection, BNT162b2	73.1771	63.4533	80.3137
127	0.268092	0.196809	0.365193	No prior infection, BNT162b2	73.1908	63.4807	80.3191
128	0.267955	0.196755	0.36492	No prior infection, BNT162b2	73.2045	63.508	80.3245
129	0.267818	0.196701	0.364648	No prior infection, BNT162b2	73.2182	63.5352	80.3299
130	0.267681	0.196647	0.364375	No prior infection, BNT162b2	73.2319	63.5625	80.3353
131	0.267544	0.196593	0.364103	No prior infection, BNT162b2	73.2456	63.5897	80.3407
132	0.267408	0.196538	0.363831	No prior infection, BNT162b2	73.2592	63.6169	80.3462
133	0.267271	0.196484	0.36356	No prior infection, BNT162b2	73.2729	63.644	80.3516
134	0.267134	0.19643	0.363289	No prior infection, BNT162b2	73.2866	63.6711	80.357
135	0.266998	0.196375	0.363018	No prior infection, BNT162b2	73.3002	63.6982	80.3625
136	0.266861	0.196321	0.362747	No prior infection, BNT162b2	73.3139	63.7253	80.3679
137	0.266725	0.196266	0.362477	No prior infection, BNT162b2	73.3275	63.7523	80.3734
138	0.266588	0.196212	0.362208	No prior infection, BNT162b2	73.3412	63.7792	80.3788
139	0.266452	0.196157	0.361938	No prior infection, BNT162b2	73.3548	63.8062	80.3843
140	0.266316	0.196103	0.361669	No prior infection, BNT162b2	73.3684	63.8331	80.3897
141	0.26618	0.196048	0.3614	No prior infection, BNT162b2	73.382	63.86	80.3952
142	0.266044	0.195993	0.361132	No prior infection, BNT162b2	73.3956	63.8868	80.4007
143	0.265908	0.195938	0.360864	No prior infection, BNT162b2	73.4092	63.9136	80.4062
144	0.265772	0.195883	0.360596	No prior infection, BNT162b2	73.4228	63.9404	80.4117
145	0.265636	0.195828	0.360328	No prior infection, BNT162b2	73.4364	63.9672	80.4172
146	0.2655	0.195773	0.360061	No prior infection, BNT162b2	73.45	63.9939	80.4227
147	0.265365	0.195718	0.359795	No prior infection, BNT162b2	73.4635	64.0205	80.4282
148	0.265229	0.195663	0.359528	No prior infection, BNT162b2	73.4771	64.0472	80.4337
149	0.265093	0.195608	0.359262	No prior infection, BNT162b2	73.4907	64.0738	80.4392
150	0.264958	0.195553	0.358996	No prior infection, BNT162b2	73.5042	64.1004	80.4447
151	0.264822	0.195497	0.358731	No prior infection, BNT162b2	73.5178	64.1269	80.4503
152	0.264687	0.195442	0.358466	No prior infection, BNT162b2	73.5313	64.1534	80.4558
153	0.264552	0.195387	0.358201	No prior infection, BNT162b2	73.5448	64.1799	80.4613
154	0.264416	0.195331	0.357936	No prior infection, BNT162b2	73.5584	64.2064	80.4669
155	0.264281	0.195276	0.357672	No prior infection, BNT162b2	73.5719	64.2328	80.4724
156	0.264146	0.19522	0.357408	No prior infection, BNT162b2	73.5854	64.2592	80.478
157	0.264011	0.195164	0.357145	No prior infection, BNT162b2	73.5989	64.2855	80.4836
158	0.263876	0.195109	0.356882	No prior infection, BNT162b2	73.6124	64.3118	80.4891
159	0.263741	0.195053	0.356619	No prior infection, BNT162b2	73.6259	64.3381	80.4947
160	0.263607	0.194997	0.356356	No prior infection, BNT162b2	73.6393	64.3644	80.5003
161	0.263472	0.194941	0.356094	No prior infection, BNT162b2	73.6528	64.3906	80.5059
162	0.263337	0.194885	0.355832	No prior infection, BNT162b2	73.6663	64.4168	80.5115
163	0.263203	0.194829	0.355571	No prior infection, BNT162b2	73.6797	64.4429	80.5171
164	0.263068	0.194773	0.35531	No prior infection, BNT162b2	73.6932	64.469	80.5227
165	0.262934	0.194717	0.355049	No prior infection, BNT162b2	73.7066	64.4951	80.5283
166	0.262799	0.194661	0.354788	No prior infection, BNT162b2	73.7201	64.5212	80.5339
167	0.262665	0.194605	0.354528	No prior infection, BNT162b2	73.7335	64.5472	80.5395
168	0.262531	0.194548	0.354268	No prior infection, BNT162b2	73.7469	64.5732	80.5452
169	0.262396	0.194492	0.354008	No prior infection, BNT162b2	73.7604	64.5992	80.5508
170	0.262262	0.194436	0.353749	No prior infection, BNT162b2	73.7738	64.6251	80.5564
171	0.262128	0.194379	0.35349	No prior infection, BNT162b2	73.7872	64.651	80.5621
172	0.261994	0.194323	0.353232	No prior infection, BNT162b2	73.8006	64.6768	80.5677
173	0.26186	0.194266	0.352974	No prior infection, BNT162b2	73.814	64.7026	80.5734
174	0.261726	0.194209	0.352716	No prior infection, BNT162b2	73.8274	64.7284	80.5791
175	0.261593	0.194153	0.352458	No prior infection, BNT162b2	73.8407	64.7542	80.5847
176	0.261459	0.194096	0.352201	No prior infection, BNT162b2	73.8541	64.7799	80.5904
177	0.261325	0.194039	0.351944	No prior infection, BNT162b2	73.8675	64.8056	80.5961
178	0.261192	0.193982	0.351687	No prior infection, BNT162b2	73.8808	64.8313	80.6018
179	0.261058	0.193925	0.351431	No prior infection, BNT162b2	73.8942	64.8569	80.6075
180	0.260925	0.193868	0.351175	No prior infection, BNT162b2	73.9075	64.8825	80.6132
181	0.260791	0.193811	0.350919	No prior infection, BNT162b2	73.9209	64.9081	80.6189
182	0.260658	0.193754	0.350664	No prior infection, BNT162b2	73.9342	64.9336	80.6246
183	0.260525	0.193697	0.350409	No prior infection, BNT162b2	73.9475	64.9591	80.6303
184	0.260392	0.19364	0.350154	No prior infection, BNT162b2	73.9608	64.9846	80.636
185	0.260259	0.193582	0.3499	No prior infection, BNT162b2	73.9741	65.01	80.6418
186	0.260126	0.193525	0.349646	No prior infection, BNT162b2	73.9874	65.0354	80.6475
187	0.259993	0.193468	0.349392	No prior infection, BNT162b2	74.0007	65.0608	80.6532
188	0.25986	0.19341	0.349139	No prior infection, BNT162b2	74.014	65.0861	80.659
189	0.259727	0.193353	0.348886	No prior infection, BNT162b2	74.0273	65.1114	80.6647
190	0.259594	0.193295	0.348633	No prior infection, BNT162b2	74.0406	65.1367	80.6705
191	0.259461	0.193237	0.348381	No prior infection, BNT162b2	74.0539	65.1619	80.6763
192	0.259329	0.19318	0.348129	No prior infection, BNT162b2	74.0671	65.1871	80.682
193	0.259196	0.193122	0.347877	No prior infection, BNT162b2	74.0804	65.2123	80.6878
194	0.259064	0.193064	0.347626	No prior infection, BNT162b2	74.0936	65.2374	80.6936
195	0.258931	0.193006	0.347375	No prior infection, BNT162b2	74.1069	65.2625	80.6994
196	0.258799	0.192948	0.347124	No prior infection, BNT162b2	74.1201	65.2876	80.7052
197	0.258667	0.19289	0.346874	No prior infection, BNT162b2	74.1333	65.3126	80.711
198	0.258534	0.192832	0.346623	No prior infection, BNT162b2	74.1466	65.3377	80.7168
199	0.258402	0.192774	0.346374	No prior infection, BNT162b2	74.1598	65.3626	80.7226
200	0.25827	0.192716	0.346124	No prior infection, BNT162b2	74.173	65.3876	80.7284
201	0.258138	0.192657	0.345875	No prior infection, BNT162b2	74.1862	65.4125	80.7343
202	0.258006	0.192599	0.345626	No prior infection, BNT162b2	74.1994	65.4374	80.7401
203	0.257874	0.19254	0.345378	No prior infection, BNT162b2	74.2126	65.4622	80.746
204	0.257743	0.192482	0.34513	No prior infection, BNT162b2	74.2257	65.487	80.7518
205	0.257611	0.192423	0.344882	No prior infection, BNT162b2	74.2389	65.5118	80.7577
206	0.257479	0.192365	0.344634	No prior infection, BNT162b2	74.2521	65.5366	80.7635
207	0.257348	0.192306	0.344387	No prior infection, BNT162b2	74.2652	65.5613	80.7694
208	0.257216	0.192247	0.34414	No prior infection, BNT162b2	74.2784	65.586	80.7753
209	0.257085	0.192189	0.343894	No prior infection, BNT162b2	74.2915	65.6106	80.7811
210	0.256953	0.19213	0.343647	No prior infection, BNT162b2	74.3047	65.6353	80.787
211	0.256822	0.192071	0.343401	No prior infection, BNT162b2	74.3178	65.6599	80.7929
212	0.256691	0.192012	0.343156	No prior infection, BNT162b2	74.3309	65.6844	80.7988
213	0.256559	0.191953	0.342911	No prior infection, BNT162b2	74.3441	65.7089	80.8047
214	0.256428	0.191894	0.342666	No prior infection, BNT162b2	74.3572	65.7334	80.8106
215	0.256297	0.191835	0.342421	No prior infection, BNT162b2	74.3703	65.7579	80.8165
216	0.256166	0.191775	0.342177	No prior infection, BNT162b2	74.3834	65.7823	80.8225
217	0.256035	0.191716	0.341933	No prior infection, BNT162b2	74.3965	65.8067	80.8284
218	0.255904	0.191657	0.341689	No prior infection, BNT162b2	74.4096	65.8311	80.8343
219	0.255774	0.191597	0.341446	No prior infection, BNT162b2	74.4226	65.8554	80.8403
220	0.255643	0.191538	0.341203	No prior infection, BNT162b2	74.4357	65.8797	80.8462
221	0.255512	0.191478	0.34096	No prior infection, BNT162b2	74.4488	65.904	80.8522
222	0.255382	0.191419	0.340718	No prior infection, BNT162b2	74.4618	65.9282	80.8581
223	0.255251	0.191359	0.340476	No prior infection, BNT162b2	74.4749	65.9524	80.8641
224	0.255121	0.191299	0.340234	No prior infection, BNT162b2	74.4879	65.9766	80.8701
225	0.25499	0.191239	0.339992	No prior infection, BNT162b2	74.501	66.0008	80.8761
226	0.25486	0.19118	0.339751	No prior infection, BNT162b2	74.514	66.0249	80.882
227	0.25473	0.19112	0.339511	No prior infection, BNT162b2	74.527	66.0489	80.888
228	0.254599	0.19106	0.33927	No prior infection, BNT162b2	74.5401	66.073	80.894
229	0.254469	0.191	0.33903	No prior infection, BNT162b2	74.5531	66.097	80.9
230	0.254339	0.190939	0.33879	No prior infection, BNT162b2	74.5661	66.121	80.9061
231	0.254209	0.190879	0.338551	No prior infection, BNT162b2	74.5791	66.1449	80.9121
232	0.254079	0.190819	0.338311	No prior infection, BNT162b2	74.5921	66.1689	80.9181
233	0.253949	0.190759	0.338073	No prior infection, BNT162b2	74.6051	66.1927	80.9241
234	0.25382	0.190698	0.337834	No prior infection, BNT162b2	74.618	66.2166	80.9302
235	0.25369	0.190638	0.337596	No prior infection, BNT162b2	74.631	66.2404	80.9362
236	0.25356	0.190577	0.337358	No prior infection, BNT162b2	74.644	66.2642	80.9423
237	0.253431	0.190517	0.33712	No prior infection, BNT162b2	74.6569	66.288	80.9483
238	0.253301	0.190456	0.336883	No prior infection, BNT162b2	74.6699	66.3117	80.9544
239	0.253172	0.190395	0.336646	No prior infection, BNT162b2	74.6828	66.3354	80.9605
240	0.253042	0.190335	0.336409	No prior infection, BNT162b2	74.6958	66.3591	80.9665
241	0.252913	0.190274	0.336173	No prior infection, BNT162b2	74.7087	66.3827	80.9726
242	0.252784	0.190213	0.335937	No prior infection, BNT162b2	74.7216	66.4063	80.9787
243	0.252654	0.190152	0.335701	No prior infection, BNT162b2	74.7346	66.4299	80.9848
244	0.252525	0.190091	0.335466	No prior infection, BNT162b2	74.7475	66.4534	80.9909
245	0.252396	0.19003	0.335231	No prior infection, BNT162b2	74.7604	66.4769	80.997
246	0.252267	0.189968	0.334996	No prior infection, BNT162b2	74.7733	66.5004	81.0032
247	0.252138	0.189907	0.334762	No prior infection, BNT162b2	74.7862	66.5238	81.0093
248	0.252009	0.189846	0.334528	No prior infection, BNT162b2	74.7991	66.5472	81.0154
249	0.251881	0.189784	0.334294	No prior infection, BNT162b2	74.8119	66.5706	81.0216
250	0.251752	0.189723	0.334061	No prior infection, BNT162b2	74.8248	66.5939	81.0277
251	0.251623	0.189661	0.333827	No prior infection, BNT162b2	74.8377	66.6173	81.0339
252	0.251495	0.1896	0.333595	No prior infection, BNT162b2	74.8505	66.6405	81.04
253	0.251366	0.189538	0.333362	No prior infection, BNT162b2	74.8634	66.6638	81.0462
254	0.251238	0.189477	0.33313	No prior infection, BNT162b2	74.8762	66.687	81.0523
255	0.251109	0.189415	0.332898	No prior infection, BNT162b2	74.8891	66.7102	81.0585
256	0.250981	0.189353	0.332666	No prior infection, BNT162b2	74.9019	66.7334	81.0647
257	0.250852	0.189291	0.332435	No prior infection, BNT162b2	74.9148	66.7565	81.0709
258	0.250724	0.189229	0.332204	No prior infection, BNT162b2	74.9276	66.7796	81.0771
259	0.250596	0.189167	0.331974	No prior infection, BNT162b2	74.9404	66.8026	81.0833
260	0.250468	0.189105	0.331743	No prior infection, BNT162b2	74.9532	66.8257	81.0895
261	0.25034	0.189043	0.331513	No prior infection, BNT162b2	74.966	66.8487	81.0957
262	0.250212	0.18898	0.331284	No prior infection, BNT162b2	74.9788	66.8716	81.102
263	0.250084	0.188918	0.331054	No prior infection, BNT162b2	74.9916	66.8946	81.1082
264	0.249956	0.188856	0.330825	No prior infection, BNT162b2	75.0044	66.9175	81.1144
265	0.249829	0.188793	0.330597	No prior infection, BNT162b2	75.0171	66.9403	81.1207
266	0.249701	0.188731	0.330368	No prior infection, BNT162b2	75.0299	66.9632	81.1269
267	0.249573	0.188668	0.33014	No prior infection, BNT162b2	75.0427	66.986	81.1332
268	0.249446	0.188605	0.329912	No prior infection, BNT162b2	75.0554	67.0088	81.1395
269	0.249318	0.188543	0.329685	No prior infection, BNT162b2	75.0682	67.0315	81.1457
270	0.249191	0.18848	0.329458	No prior infection, BNT162b2	75.0809	67.0542	81.152
271	0.249064	0.188417	0.329231	No prior infection, BNT162b2	75.0936	67.0769	81.1583
272	0.248936	0.188354	0.329004	No prior infection, BNT162b2	75.1064	67.0996	81.1646
273	0.248809	0.188291	0.328778	No prior infection, BNT162b2	75.1191	67.1222	81.1709
274	0.248682	0.188228	0.328552	No prior infection, BNT162b2	75.1318	67.1448	81.1772
275	0.248555	0.188165	0.328327	No prior infection, BNT162b2	75.1445	67.1673	81.1835
276	0.248428	0.188101	0.328101	No prior infection, BNT162b2	75.1572	67.1899	81.1899
277	0.248301	0.188038	0.327876	No prior infection, BNT162b2	75.1699	67.2124	81.1962
278	0.248174	0.187975	0.327652	No prior infection, BNT162b2	75.1826	67.2348	81.2025
279	0.248047	0.187911	0.327427	No prior infection, BNT162b2	75.1953	67.2573	81.2089
280	0.24792	0.187848	0.327203	No prior infection, BNT162b2	75.208	67.2797	81.2152
281	0.247793	0.187784	0.32698	No prior infection, BNT162b2	75.2207	67.302	81.2216
282	0.247667	0.187721	0.326756	No prior infection, BNT162b2	75.2333	67.3244	81.2279
283	0.24754	0.187657	0.326533	No prior infection, BNT162b2	75.246	67.3467	81.2343
284	0.247414	0.187593	0.32631	No prior infection, BNT162b2	75.2586	67.369	81.2407
285	0.247287	0.187529	0.326088	No prior infection, BNT162b2	75.2713	67.3912	81.2471
286	0.247161	0.187465	0.325866	No prior infection, BNT162b2	75.2839	67.4134	81.2535
287	0.247035	0.187401	0.325644	No prior infection, BNT162b2	75.2965	67.4356	81.2599
288	0.246908	0.187337	0.325422	No prior infection, BNT162b2	75.3092	67.4578	81.2663
289	0.246782	0.187273	0.325201	No prior infection, BNT162b2	75.3218	67.4799	81.2727
290	0.246656	0.187209	0.32498	No prior infection, BNT162b2	75.3344	67.502	81.2791
291	0.24653	0.187145	0.324759	No prior infection, BNT162b2	75.347	67.5241	81.2855
292	0.246404	0.18708	0.324539	No prior infection, BNT162b2	75.3596	67.5461	81.292
293	0.246278	0.187016	0.324319	No prior infection, BNT162b2	75.3722	67.5681	81.2984
294	0.246152	0.186951	0.3241	No prior infection, BNT162b2	75.3848	67.59	81.3049
295	0.246026	0.186887	0.32388	No prior infection, BNT162b2	75.3974	67.612	81.3113
296	0.245901	0.186822	0.323661	No prior infection, BNT162b2	75.4099	67.6339	81.3178
297	0.245775	0.186758	0.323442	No prior infection, BNT162b2	75.4225	67.6558	81.3242
298	0.245649	0.186693	0.323224	No prior infection, BNT162b2	75.4351	67.6776	81.3307
299	0.245524	0.186628	0.323006	No prior infection, BNT162b2	75.4476	67.6994	81.3372
300	0.245398	0.186563	0.322788	No prior infection, BNT162b2	75.4602	67.7212	81.3437
301	0.245273	0.186498	0.322571	No prior infection, BNT162b2	75.4727	67.7429	81.3502
302	0.245148	0.186433	0.322353	No prior infection, BNT162b2	75.4852	67.7647	81.3567
303	0.245022	0.186368	0.322136	No prior infection, BNT162b2	75.4978	67.7864	81.3632
304	0.244897	0.186303	0.32192	No prior infection, BNT162b2	75.5103	67.808	81.3697
305	0.244772	0.186237	0.321704	No prior infection, BNT162b2	75.5228	67.8296	81.3763
306	0.244647	0.186172	0.321488	No prior infection, BNT162b2	75.5353	67.8512	81.3828
307	0.244522	0.186107	0.321272	No prior infection, BNT162b2	75.5478	67.8728	81.3893
308	0.244397	0.186041	0.321057	No prior infection, BNT162b2	75.5603	67.8943	81.3959
309	0.244272	0.185976	0.320842	No prior infection, BNT162b2	75.5728	67.9158	81.4024
310	0.244147	0.18591	0.320627	No prior infection, BNT162b2	75.5853	67.9373	81.409
311	0.244022	0.185844	0.320412	No prior infection, BNT162b2	75.5978	67.9588	81.4156
312	0.243898	0.185779	0.320198	No prior infection, BNT162b2	75.6102	67.9802	81.4221
313	0.243773	0.185713	0.319985	No prior infection, BNT162b2	75.6227	68.0015	81.4287
314	0.243648	0.185647	0.319771	No prior infection, BNT162b2	75.6352	68.0229	81.4353
315	0.243524	0.185581	0.319558	No prior infection, BNT162b2	75.6476	68.0442	81.4419
316	0.243399	0.185515	0.319345	No prior infection, BNT162b2	75.6601	68.0655	81.4485
317	0.243275	0.185449	0.319132	No prior infection, BNT162b2	75.6725	68.0868	81.4551
318	0.243151	0.185382	0.31892	No prior infection, BNT162b2	75.6849	68.108	81.4618
319	0.243026	0.185316	0.318708	No prior infection, BNT162b2	75.6974	68.1292	81.4684
320	0.242902	0.18525	0.318497	No prior infection, BNT162b2	75.7098	68.1503	81.475
321	0.242778	0.185183	0.318285	No prior infection, BNT162b2	75.7222	68.1715	81.4817
322	0.242654	0.185117	0.318074	No prior infection, BNT162b2	75.7346	68.1926	81.4883
323	0.24253	0.18505	0.317863	No prior infection, BNT162b2	75.747	68.2137	81.495
324	0.242406	0.184984	0.317653	No prior infection, BNT162b2	75.7594	68.2347	81.5016
325	0.242282	0.184917	0.317443	No prior infection, BNT162b2	75.7718	68.2557	81.5083
326	0.242158	0.18485	0.317233	No prior infection, BNT162b2	75.7842	68.2767	81.515
327	0.242034	0.184783	0.317024	No prior infection, BNT162b2	75.7966	68.2976	81.5217
328	0.241911	0.184716	0.316814	No prior infection, BNT162b2	75.8089	68.3186	81.5284
329	0.241787	0.184649	0.316605	No prior infection, BNT162b2	75.8213	68.3395	81.5351
330	0.241664	0.184582	0.316397	No prior infection, BNT162b2	75.8336	68.3603	81.5418
331	0.24154	0.184515	0.316189	No prior infection, BNT162b2	75.846	68.3811	81.5485
332	0.241417	0.184448	0.315981	No prior infection, BNT162b2	75.8583	68.4019	81.5552
333	0.241293	0.184381	0.315773	No prior infection, BNT162b2	75.8707	68.4227	81.5619
334	0.24117	0.184313	0.315566	No prior infection, BNT162b2	75.883	68.4434	81.5687
335	0.241047	0.184246	0.315358	No prior infection, BNT162b2	75.8953	68.4642	81.5754
336	0.240923	0.184178	0.315152	No prior infection, BNT162b2	75.9077	68.4848	81.5822
337	0.2408	0.184111	0.314945	No prior infection, BNT162b2	75.92	68.5055	81.5889
338	0.240677	0.184043	0.314739	No prior infection, BNT162b2	75.9323	68.5261	81.5957
339	0.240554	0.183975	0.314533	No prior infection, BNT162b2	75.9446	68.5467	81.6025
340	0.240431	0.183908	0.314328	No prior infection, BNT162b2	75.9569	68.5672	81.6092
341	0.240308	0.18384	0.314122	No prior infection, BNT162b2	75.9692	68.5878	81.616
342	0.240186	0.183772	0.313917	No prior infection, BNT162b2	75.9814	68.6083	81.6228
343	0.240063	0.183704	0.313713	No prior infection, BNT162b2	75.9937	68.6287	81.6296
344	0.23994	0.183636	0.313509	No prior infection, BNT162b2	76.006	68.6491	81.6364
345	0.239818	0.183567	0.313304	No prior infection, BNT162b2	76.0182	68.6696	81.6433
346	0.239695	0.183499	0.313101	No prior infection, BNT162b2	76.0305	68.6899	81.6501
347	0.239573	0.183431	0.312897	No prior infection, BNT162b2	76.0427	68.7103	81.6569
348	0.23945	0.183362	0.312694	No prior infection, BNT162b2	76.055	68.7306	81.6638
349	0.239328	0.183294	0.312491	No prior infection, BNT162b2	76.0672	68.7509	81.6706
350	0.239205	0.183225	0.312289	No prior infection, BNT162b2	76.0795	68.7711	81.6775
351	0.239083	0.183157	0.312087	No prior infection, BNT162b2	76.0917	68.7913	81.6843
352	0.238961	0.183088	0.311885	No prior infection, BNT162b2	76.1039	68.8115	81.6912
353	0.238839	0.183019	0.311683	No prior infection, BNT162b2	76.1161	68.8317	81.6981
354	0.238717	0.18295	0.311482	No prior infection, BNT162b2	76.1283	68.8518	81.705
355	0.238595	0.182882	0.311281	No prior infection, BNT162b2	76.1405	68.8719	81.7118
356	0.238473	0.182813	0.31108	No prior infection, BNT162b2	76.1527	68.892	81.7187
357	0.238351	0.182743	0.31088	No prior infection, BNT162b2	76.1649	68.912	81.7257
358	0.238229	0.182674	0.310679	No prior infection, BNT162b2	76.1771	68.9321	81.7326
359	0.238107	0.182605	0.31048	No prior infection, BNT162b2	76.1893	68.952	81.7395
360	0.237986	0.182536	0.31028	No prior infection, BNT162b2	76.2014	68.972	81.7464
361	0.237864	0.182466	0.310081	No prior infection, BNT162b2	76.2136	68.9919	81.7534
362	0.237743	0.182397	0.309882	No prior infection, BNT162b2	76.2257	69.0118	81.7603
363	0.237621	0.182327	0.309683	No prior infection, BNT162b2	76.2379	69.0317	81.7673
364	0.2375	0.182258	0.309485	No prior infection, BNT162b2	76.25	69.0515	81.7742
365	0.237378	0.182188	0.309287	No prior infection, BNT162b2	76.2622	69.0713	81.7812
366	0.237257	0.182118	0.309089	No prior infection, BNT162b2	76.2743	69.0911	81.7882
367	0.237136	0.182049	0.308892	No prior infection, BNT162b2	76.2864	69.1108	81.7951
368	0.237015	0.181979	0.308695	No prior infection, BNT162b2	76.2985	69.1305	81.8021
369	0.236893	0.181909	0.308498	No prior infection, BNT162b2	76.3107	69.1502	81.8091
370	0.236772	0.181839	0.308302	No prior infection, BNT162b2	76.3228	69.1698	81.8161
371	0.236651	0.181769	0.308105	No prior infection, BNT162b2	76.3349	69.1895	81.8231
372	0.23653	0.181698	0.307909	No prior infection, BNT162b2	76.347	69.2091	81.8302
373	0.23641	0.181628	0.307714	No prior infection, BNT162b2	76.359	69.2286	81.8372
374	0.236289	0.181558	0.307518	No prior infection, BNT162b2	76.3711	69.2482	81.8442
375	0.236168	0.181487	0.307323	No prior infection, BNT162b2	76.3832	69.2677	81.8513
376	0.236047	0.181417	0.307129	No prior infection, BNT162b2	76.3953	69.2871	81.8583
377	0.235927	0.181346	0.306934	No prior infection, BNT162b2	76.4073	69.3066	81.8654
378	0.235806	0.181276	0.30674	No prior infection, BNT162b2	76.4194	69.326	81.8724
379	0.235686	0.181205	0.306546	No prior infection, BNT162b2	76.4314	69.3454	81.8795
380	0.235565	0.181134	0.306353	No prior infection, BNT162b2	76.4435	69.3647	81.8866
381	0.235445	0.181063	0.306159	No prior infection, BNT162b2	76.4555	69.3841	81.8937
382	0.235324	0.180992	0.305967	No prior infection, BNT162b2	76.4676	69.4033	81.9008
383	0.235204	0.180921	0.305774	No prior infection, BNT162b2	76.4796	69.4226	81.9079
384	0.235084	0.18085	0.305582	No prior infection, BNT162b2	76.4916	69.4418	81.915
385	0.234964	0.180779	0.305389	No prior infection, BNT162b2	76.5036	69.4611	81.9221
386	0.234844	0.180708	0.305198	No prior infection, BNT162b2	76.5156	69.4802	81.9292
387	0.234724	0.180636	0.305006	No prior infection, BNT162b2	76.5276	69.4994	81.9364
388	0.234604	0.180565	0.304815	No prior infection, BNT162b2	76.5396	69.5185	81.9435
389	0.234484	0.180493	0.304624	No prior infection, BNT162b2	76.5516	69.5376	81.9507
390	0.234364	0.180422	0.304434	No prior infection, BNT162b2	76.5636	69.5566	81.9578
391	0.234244	0.18035	0.304243	No prior infection, BNT162b2	76.5756	69.5757	81.965
392	0.234125	0.180279	0.304053	No prior infection, BNT162b2	76.5875	69.5947	81.9721
393	0.234005	0.180207	0.303864	No prior infection, BNT162b2	76.5995	69.6136	81.9793
394	0.233885	0.180135	0.303674	No prior infection, BNT162b2	76.6115	69.6326	81.9865
395	0.233766	0.180063	0.303485	No prior infection, BNT162b2	76.6234	69.6515	81.9937
396	0.233646	0.179991	0.303296	No prior infection, BNT162b2	76.6354	69.6704	82.0009
397	0.233527	0.179919	0.303108	No prior infection, BNT162b2	76.6473	69.6892	82.0081
398	0.233408	0.179847	0.30292	No prior infection, BNT162b2	76.6592	69.708	82.0153
399	0.233288	0.179774	0.302732	No prior infection, BNT162b2	76.6712	69.7268	82.0226
400	0.233169	0.179702	0.302544	No prior infection, BNT162b2	76.6831	69.7456	82.0298
401	0.23305	0.17963	0.302357	No prior infection, BNT162b2	76.695	69.7643	82.037
402	0.232931	0.179557	0.30217	No prior infection, BNT162b2	76.7069	69.783	82.0443
403	0.232812	0.179485	0.301983	No prior infection, BNT162b2	76.7188	69.8017	82.0515
404	0.232693	0.179412	0.301796	No prior infection, BNT162b2	76.7307	69.8204	82.0588
405	0.232574	0.179339	0.30161	No prior infection, BNT162b2	76.7426	69.839	82.0661
406	0.232455	0.179267	0.301424	No prior infection, BNT162b2	76.7545	69.8576	82.0733
407	0.232336	0.179194	0.301239	No prior infection, BNT162b2	76.7664	69.8761	82.0806
408	0.232217	0.179121	0.301054	No prior infection, BNT162b2	76.7783	69.8946	82.0879
409	0.232099	0.179048	0.300869	No prior infection, BNT162b2	76.7901	69.9131	82.0952
410	0.23198	0.178975	0.300684	No prior infection, BNT162b2	76.802	69.9316	82.1025
411	0.231862	0.178902	0.300499	No prior infection, BNT162b2	76.8138	69.9501	82.1098
412	0.231743	0.178828	0.300315	No prior infection, BNT162b2	76.8257	69.9685	82.1172
413	0.231625	0.178755	0.300131	No prior infection, BNT162b2	76.8375	69.9869	82.1245
414	0.231506	0.178682	0.299948	No prior infection, BNT162b2	76.8494	70.0052	82.1318
415	0.231388	0.178608	0.299765	No prior infection, BNT162b2	76.8612	70.0235	82.1392
416	0.23127	0.178535	0.299582	No prior infection, BNT162b2	76.873	70.0418	82.1465
417	0.231152	0.178461	0.299399	No prior infection, BNT162b2	76.8848	70.0601	82.1539
418	0.231033	0.178387	0.299217	No prior infection, BNT162b2	76.8967	70.0783	82.1613
419	0.230915	0.178314	0.299034	No prior infection, BNT162b2	76.9085	70.0966	82.1686
420	0.230797	0.17824	0.298853	No prior infection, BNT162b2	76.9203	70.1147	82.176
421	0.230679	0.178166	0.298671	No prior infection, BNT162b2	76.9321	70.1329	82.1834
422	0.230562	0.178092	0.29849	No prior infection, BNT162b2	76.9438	70.151	82.1908
423	0.230444	0.178018	0.298309	No prior infection, BNT162b2	76.9556	70.1691	82.1982
424	0.230326	0.177944	0.298128	No prior infection, BNT162b2	76.9674	70.1872	82.2056
425	0.230208	0.177869	0.297948	No prior infection, BNT162b2	76.9792	70.2052	82.2131
426	0.230091	0.177795	0.297768	No prior infection, BNT162b2	76.9909	70.2232	82.2205
427	0.229973	0.177721	0.297588	No prior infection, BNT162b2	77.0027	70.2412	82.2279
428	0.229856	0.177646	0.297409	No prior infection, BNT162b2	77.0144	70.2591	82.2354
429	0.229738	0.177572	0.297229	No prior infection, BNT162b2	77.0262	70.2771	82.2428
430	0.229621	0.177497	0.297051	No prior infection, BNT162b2	77.0379	70.2949	82.2503
431	0.229503	0.177423	0.296872	No prior infection, BNT162b2	77.0497	70.3128	82.2577
432	0.229386	0.177348	0.296694	No prior infection, BNT162b2	77.0614	70.3306	82.2652
433	0.229269	0.177273	0.296516	No prior infection, BNT162b2	77.0731	70.3484	82.2727
434	0.229152	0.177198	0.296338	No prior infection, BNT162b2	77.0848	70.3662	82.2802
435	0.229035	0.177123	0.29616	No prior infection, BNT162b2	77.0965	70.384	82.2877
436	0.228918	0.177048	0.295983	No prior infection, BNT162b2	77.1082	70.4017	82.2952
437	0.228801	0.176973	0.295806	No prior infection, BNT162b2	77.1199	70.4194	82.3027
438	0.228684	0.176898	0.29563	No prior infection, BNT162b2	77.1316	70.437	82.3102
439	0.228567	0.176822	0.295453	No prior infection, BNT162b2	77.1433	70.4547	82.3178
440	0.22845	0.176747	0.295277	No prior infection, BNT162b2	77.155	70.4723	82.3253
441	0.228333	0.176672	0.295101	No prior infection, BNT162b2	77.1667	70.4899	82.3328
442	0.228217	0.176596	0.294926	No prior infection, BNT162b2	77.1783	70.5074	82.3404
443	0.2281	0.176521	0.294751	No prior infection, BNT162b2	77.19	70.5249	82.3479
444	0.227983	0.176445	0.294576	No prior infection, BNT162b2	77.2017	70.5424	82.3555
445	0.227867	0.176369	0.294401	No prior infection, BNT162b2	77.2133	70.5599	82.3631
446	0.22775	0.176293	0.294227	No prior infection, BNT162b2	77.225	70.5773	82.3707
447	0.227634	0.176217	0.294053	No prior infection, BNT162b2	77.2366	70.5947	82.3783
448	0.227518	0.176142	0.293879	No prior infection, BNT162b2	77.2482	70.6121	82.3858
449	0.227401	0.176065	0.293706	No prior infection, BNT162b2	77.2599	70.6294	82.3935
450	0.227285	0.175989	0.293532	No prior infection, BNT162b2	77.2715	70.6468	82.4011
451	0.227169	0.175913	0.293359	No prior infection, BNT162b2	77.2831	70.6641	82.4087
452	0.227053	0.175837	0.293187	No prior infection, BNT162b2	77.2947	70.6813	82.4163
453	0.226937	0.175761	0.293014	No prior infection, BNT162b2	77.3063	70.6986	82.4239
454	0.226821	0.175684	0.292842	No prior infection, BNT162b2	77.3179	70.7158	82.4316
455	0.226705	0.175608	0.292671	No prior infection, BNT162b2	77.3295	70.7329	82.4392
456	0.226589	0.175531	0.292499	No prior infection, BNT162b2	77.3411	70.7501	82.4469
457	0.226473	0.175454	0.292328	No prior infection, BNT162b2	77.3527	70.7672	82.4546
458	0.226358	0.175378	0.292157	No prior infection, BNT162b2	77.3642	70.7843	82.4622
459	0.226242	0.175301	0.291986	No prior infection, BNT162b2	77.3758	70.8014	82.4699
460	0.226126	0.175224	0.291816	No prior infection, BNT162b2	77.3874	70.8184	82.4776
461	0.226011	0.175147	0.291646	No prior infection, BNT162b2	77.3989	70.8354	82.4853
462	0.225895	0.17507	0.291476	No prior infection, BNT162b2	77.4105	70.8524	82.493
463	0.22578	0.174993	0.291306	No prior infection, BNT162b2	77.422	70.8694	82.5007
464	0.225665	0.174916	0.291137	No prior infection, BNT162b2	77.4335	70.8863	82.5084
465	0.225549	0.174839	0.290968	No prior infection, BNT162b2	77.4451	70.9032	82.5161
466	0.225434	0.174761	0.290799	No prior infection, BNT162b2	77.4566	70.9201	82.5239
467	0.225319	0.174684	0.290631	No prior infection, BNT162b2	77.4681	70.9369	82.5316
468	0.225204	0.174606	0.290463	No prior infection, BNT162b2	77.4796	70.9537	82.5394
469	0.225089	0.174529	0.290295	No prior infection, BNT162b2	77.4911	70.9705	82.5471
470	0.224974	0.174451	0.290127	No prior infection, BNT162b2	77.5026	70.9873	82.5549
471	0.224859	0.174374	0.28996	No prior infection, BNT162b2	77.5141	71.004	82.5626
472	0.224744	0.174296	0.289793	No prior infection, BNT162b2	77.5256	71.0207	82.5704
473	0.224629	0.174218	0.289626	No prior infection, BNT162b2	77.5371	71.0374	82.5782
474	0.224514	0.17414	0.28946	No prior infection, BNT162b2	77.5486	71.054	82.586
475	0.224399	0.174062	0.289294	No prior infection, BNT162b2	77.5601	71.0706	82.5938
476	0.224285	0.173984	0.289128	No prior infection, BNT162b2	77.5715	71.0872	82.6016
477	0.22417	0.173906	0.288962	No prior infection, BNT162b2	77.583	71.1038	82.6094
478	0.224055	0.173828	0.288797	No prior infection, BNT162b2	77.5945	71.1203	82.6172
479	0.223941	0.173749	0.288632	No prior infection, BNT162b2	77.6059	71.1368	82.6251
480	0.223827	0.173671	0.288467	No prior infection, BNT162b2	77.6173	71.1533	82.6329
481	0.223712	0.173592	0.288302	No prior infection, BNT162b2	77.6288	71.1698	82.6408
482	0.223598	0.173514	0.288138	No prior infection, BNT162b2	77.6402	71.1862	82.6486
483	0.223484	0.173435	0.287974	No prior infection, BNT162b2	77.6516	71.2026	82.6565
484	0.223369	0.173357	0.28781	No prior infection, BNT162b2	77.6631	71.219	82.6643
485	0.223255	0.173278	0.287647	No prior infection, BNT162b2	77.6745	71.2353	82.6722
486	0.223141	0.173199	0.287484	No prior infection, BNT162b2	77.6859	71.2516	82.6801
487	0.223027	0.17312	0.287321	No prior infection, BNT162b2	77.6973	71.2679	82.688
488	0.222913	0.173041	0.287158	No prior infection, BNT162b2	77.7087	71.2842	82.6959
489	0.222799	0.172962	0.286996	No prior infection, BNT162b2	77.7201	71.3004	82.7038
490	0.222685	0.172883	0.286834	No prior infection, BNT162b2	77.7315	71.3166	82.7117
491	0.222572	0.172804	0.286672	No prior infection, BNT162b2	77.7428	71.3328	82.7196
492	0.222458	0.172725	0.286511	No prior infection, BNT162b2	77.7542	71.3489	82.7275
493	0.222344	0.172645	0.28635	No prior infection, BNT162b2	77.7656	71.365	82.7355
494	0.222231	0.172566	0.286189	No prior infection, BNT162b2	77.7769	71.3811	82.7434
495	0.222117	0.172486	0.286028	No prior infection, BNT162b2	77.7883	71.3972	82.7514
496	0.222003	0.172407	0.285868	No prior infection, BNT162b2	77.7997	71.4132	82.7593
497	0.22189	0.172327	0.285707	No prior infection, BNT162b2	77.811	71.4293	82.7673
498	0.221777	0.172248	0.285548	No prior infection, BNT162b2	77.8223	71.4452	82.7752
499	0.221663	0.172168	0.285388	No prior infection, BNT162b2	77.8337	71.4612	82.7832
500	0.22155	0.172088	0.285229	No prior infection, BNT162b2	77.845	71.4771	82.7912
501	0.221437	0.172008	0.28507	No prior infection, BNT162b2	77.8563	71.493	82.7992
502	0.221324	0.171928	0.284911	No prior infection, BNT162b2	77.8676	71.5089	82.8072
503	0.221211	0.171848	0.284752	No prior infection, BNT162b2	77.8789	71.5248	82.8152
504	0.221098	0.171768	0.284594	No prior infection, BNT162b2	77.8902	71.5406	82.8232
505	0.220985	0.171688	0.284436	No prior infection, BNT162b2	77.9015	71.5564	82.8312
506	0.220872	0.171607	0.284278	No prior infection, BNT162b2	77.9128	71.5722	82.8393
507	0.220759	0.171527	0.284121	No prior infection, BNT162b2	77.9241	71.5879	82.8473
508	0.220646	0.171447	0.283964	No prior infection, BNT162b2	77.9354	71.6036	82.8553
509	0.220533	0.171366	0.283807	No prior infection, BNT162b2	77.9467	71.6193	82.8634
510	0.22042	0.171286	0.28365	No prior infection, BNT162b2	77.958	71.635	82.8714
511	0.220308	0.171205	0.283494	No prior infection, BNT162b2	77.9692	71.6506	82.8795
512	0.220195	0.171124	0.283338	No prior infection, BNT162b2	77.9805	71.6662	82.8876
513	0.220083	0.171043	0.283182	No prior infection, BNT162b2	77.9917	71.6818	82.8957
514	0.21997	0.170963	0.283027	No prior infection, BNT162b2	78.003	71.6973	82.9037
515	0.219858	0.170882	0.282871	No prior infection, BNT162b2	78.0142	71.7129	82.9118
516	0.219746	0.170801	0.282716	No prior infection, BNT162b2	78.0254	71.7284	82.9199
517	0.219633	0.17072	0.282562	No prior infection, BNT162b2	78.0367	71.7438	82.928
518	0.219521	0.170638	0.282407	No prior infection, BNT162b2	78.0479	71.7593	82.9362
519	0.219409	0.170557	0.282253	No prior infection, BNT162b2	78.0591	71.7747	82.9443
520	0.219297	0.170476	0.282099	No prior infection, BNT162b2	78.0703	71.7901	82.9524
521	0.219185	0.170394	0.281945	No prior infection, BNT162b2	78.0815	71.8055	82.9606
522	0.219073	0.170313	0.281792	No prior infection, BNT162b2	78.0927	71.8208	82.9687
523	0.218961	0.170232	0.281639	No prior infection, BNT162b2	78.1039	71.8361	82.9768
524	0.218849	0.17015	0.281486	No prior infection, BNT162b2	78.1151	71.8514	82.985
525	0.218737	0.170068	0.281333	No prior infection, BNT162b2	78.1263	71.8667	82.9932
526	0.218625	0.169987	0.281181	No prior infection, BNT162b2	78.1375	71.8819	83.0013
527	0.218513	0.169905	0.281029	No prior infection, BNT162b2	78.1487	71.8971	83.0095
528	0.218402	0.169823	0.280877	No prior infection, BNT162b2	78.1598	71.9123	83.0177
529	0.21829	0.169741	0.280725	No prior infection, BNT162b2	78.171	71.9275	83.0259
530	0.218179	0.169659	0.280574	No prior infection, BNT162b2	78.1821	71.9426	83.0341
531	0.218067	0.169577	0.280423	No prior infection, BNT162b2	78.1933	71.9577	83.0423
532	0.217956	0.169495	0.280272	No prior infection, BNT162b2	78.2044	71.9728	83.0505
533	0.217844	0.169413	0.280122	No prior infection, BNT162b2	78.2156	71.9878	83.0587
534	0.217733	0.16933	0.279972	No prior infection, BNT162b2	78.2267	72.0028	83.067
535	0.217622	0.169248	0.279822	No prior infection, BNT162b2	78.2378	72.0178	83.0752
536	0.217511	0.169166	0.279672	No prior infection, BNT162b2	78.2489	72.0328	83.0834
537	0.217399	0.169083	0.279523	No prior infection, BNT162b2	78.2601	72.0477	83.0917
538	0.217288	0.169	0.279373	No prior infection, BNT162b2	78.2712	72.0627	83.1
539	0.217177	0.168918	0.279224	No prior infection, BNT162b2	78.2823	72.0776	83.1082
540	0.217066	0.168835	0.279076	No prior infection, BNT162b2	78.2934	72.0924	83.1165
541	0.216955	0.168752	0.278927	No prior infection, BNT162b2	78.3045	72.1073	83.1248
542	0.216845	0.16867	0.278779	No prior infection, BNT162b2	78.3155	72.1221	83.133
543	0.216734	0.168587	0.278631	No prior infection, BNT162b2	78.3266	72.1369	83.1413
544	0.216623	0.168504	0.278484	No prior infection, BNT162b2	78.3377	72.1516	83.1496
545	0.216512	0.168421	0.278336	No prior infection, BNT162b2	78.3488	72.1664	83.1579
546	0.216402	0.168337	0.278189	No prior infection, BNT162b2	78.3598	72.1811	83.1663
547	0.216291	0.168254	0.278042	No prior infection, BNT162b2	78.3709	72.1958	83.1746
548	0.216181	0.168171	0.277896	No prior infection, BNT162b2	78.3819	72.2104	83.1829
549	0.21607	0.168088	0.277749	No prior infection, BNT162b2	78.393	72.2251	83.1912
550	0.21596	0.168004	0.277603	No prior infection, BNT162b2	78.404	72.2397	83.1996
551	0.215849	0.167921	0.277458	No prior infection, BNT162b2	78.4151	72.2542	83.2079
552	0.215739	0.167837	0.277312	No prior infection, BNT162b2	78.4261	72.2688	83.2163
553	0.215629	0.167754	0.277167	No prior infection, BNT162b2	78.4371	72.2833	83.2246
554	0.215519	0.16767	0.277022	No prior infection, BNT162b2	78.4481	72.2978	83.233
555	0.215408	0.167586	0.276877	No prior infection, BNT162b2	78.4592	72.3123	83.2414
556	0.215298	0.167503	0.276732	No prior infection, BNT162b2	78.4702	72.3268	83.2497
557	0.215188	0.167419	0.276588	No prior infection, BNT162b2	78.4812	72.3412	83.2581
558	0.215078	0.167335	0.276444	No prior infection, BNT162b2	78.4922	72.3556	83.2665
559	0.214968	0.167251	0.2763	No prior infection, BNT162b2	78.5032	72.37	83.2749
560	0.214859	0.167167	0.276157	No prior infection, BNT162b2	78.5141	72.3843	83.2833
561	0.214749	0.167083	0.276014	No prior infection, BNT162b2	78.5251	72.3986	83.2917
562	0.214639	0.166998	0.275871	No prior infection, BNT162b2	78.5361	72.4129	83.3002
563	0.214529	0.166914	0.275728	No prior infection, BNT162b2	78.5471	72.4272	83.3086
564	0.21442	0.16683	0.275585	No prior infection, BNT162b2	78.558	72.4415	83.317
565	0.21431	0.166745	0.275443	No prior infection, BNT162b2	78.569	72.4557	83.3255
566	0.214201	0.166661	0.275301	No prior infection, BNT162b2	78.5799	72.4699	83.3339
567	0.214091	0.166576	0.275159	No prior infection, BNT162b2	78.5909	72.4841	83.3424
568	0.213982	0.166492	0.275018	No prior infection, BNT162b2	78.6018	72.4982	83.3508
569	0.213873	0.166407	0.274877	No prior infection, BNT162b2	78.6127	72.5123	83.3593
570	0.213763	0.166322	0.274736	No prior infection, BNT162b2	78.6237	72.5264	83.3678
571	0.213654	0.166238	0.274595	No prior infection, BNT162b2	78.6346	72.5405	83.3762
572	0.213545	0.166153	0.274455	No prior infection, BNT162b2	78.6455	72.5545	83.3847
573	0.213436	0.166068	0.274314	No prior infection, BNT162b2	78.6564	72.5686	83.3932
574	0.213327	0.165983	0.274174	No prior infection, BNT162b2	78.6673	72.5826	83.4017
575	0.213218	0.165898	0.274035	No prior infection, BNT162b2	78.6782	72.5965	83.4102
576	0.213109	0.165813	0.273895	No prior infection, BNT162b2	78.6891	72.6105	83.4187
577	0.213	0.165727	0.273756	No prior infection, BNT162b2	78.7	72.6244	83.4273
578	0.212891	0.165642	0.273617	No prior infection, BNT162b2	78.7109	72.6383	83.4358
579	0.212782	0.165557	0.273478	No prior infection, BNT162b2	78.7218	72.6522	83.4443
580	0.212673	0.165472	0.27334	No prior infection, BNT162b2	78.7327	72.666	83.4528
581	0.212565	0.165386	0.273202	No prior infection, BNT162b2	78.7435	72.6798	83.4614
582	0.212456	0.165301	0.273064	No prior infection, BNT162b2	78.7544	72.6936	83.4699
583	0.212348	0.165215	0.272926	No prior infection, BNT162b2	78.7652	72.7074	83.4785
584	0.212239	0.165129	0.272788	No prior infection, BNT162b2	78.7761	72.7212	83.4871
585	0.212131	0.165044	0.272651	No prior infection, BNT162b2	78.7869	72.7349	83.4956
586	0.212022	0.164958	0.272514	No prior infection, BNT162b2	78.7978	72.7486	83.5042
587	0.211914	0.164872	0.272378	No prior infection, BNT162b2	78.8086	72.7622	83.5128
588	0.211806	0.164786	0.272241	No prior infection, BNT162b2	78.8194	72.7759	83.5214
589	0.211697	0.1647	0.272105	No prior infection, BNT162b2	78.8303	72.7895	83.53
590	0.211589	0.164614	0.271969	No prior infection, BNT162b2	78.8411	72.8031	83.5386
591	0.211481	0.164528	0.271833	No prior infection, BNT162b2	78.8519	72.8167	83.5472
592	0.211373	0.164442	0.271698	No prior infection, BNT162b2	78.8627	72.8302	83.5558
593	0.211265	0.164356	0.271562	No prior infection, BNT162b2	78.8735	72.8438	83.5644
594	0.211157	0.16427	0.271427	No prior infection, BNT162b2	78.8843	72.8573	83.573
595	0.211049	0.164183	0.271293	No prior infection, BNT162b2	78.8951	72.8707	83.5817
596	0.210941	0.164097	0.271158	No prior infection, BNT162b2	78.9059	72.8842	83.5903
597	0.210833	0.16401	0.271024	No prior infection, BNT162b2	78.9167	72.8976	83.599
598	0.210726	0.163924	0.27089	No prior infection, BNT162b2	78.9274	72.911	83.6076
599	0.210618	0.163837	0.270756	No prior infection, BNT162b2	78.9382	72.9244	83.6163
600	0.21051	0.163751	0.270622	No prior infection, BNT162b2	78.949	72.9378	83.6249
601	0.210403	0.163664	0.270489	No prior infection, BNT162b2	78.9597	72.9511	83.6336
602	0.210295	0.163577	0.270356	No prior infection, BNT162b2	78.9705	72.9644	83.6423
603	0.210188	0.163491	0.270223	No prior infection, BNT162b2	78.9812	72.9777	83.6509
604	0.21008	0.163404	0.270091	No prior infection, BNT162b2	78.992	72.9909	83.6596
605	0.209973	0.163317	0.269958	No prior infection, BNT162b2	79.0027	73.0042	83.6683
606	0.209866	0.16323	0.269826	No prior infection, BNT162b2	79.0134	73.0174	83.677
607	0.209759	0.163143	0.269694	No prior infection, BNT162b2	79.0241	73.0306	83.6857
608	0.209651	0.163056	0.269563	No prior infection, BNT162b2	79.0349	73.0437	83.6944
609	0.209544	0.162968	0.269431	No prior infection, BNT162b2	79.0456	73.0569	83.7032
610	0.209437	0.162881	0.2693	No prior infection, BNT162b2	79.0563	73.07	83.7119
611	0.20933	0.162794	0.269169	No prior infection, BNT162b2	79.067	73.0831	83.7206
612	0.209223	0.162707	0.269039	No prior infection, BNT162b2	79.0777	73.0961	83.7293
613	0.209116	0.162619	0.268908	No prior infection, BNT162b2	79.0884	73.1092	83.7381
614	0.209009	0.162532	0.268778	No prior infection, BNT162b2	79.0991	73.1222	83.7468
615	0.208903	0.162444	0.268648	No prior infection, BNT162b2	79.1097	73.1352	83.7556
616	0.208796	0.162357	0.268518	No prior infection, BNT162b2	79.1204	73.1482	83.7643
617	0.208689	0.162269	0.268389	No prior infection, BNT162b2	79.1311	73.1611	83.7731
618	0.208582	0.162181	0.26826	No prior infection, BNT162b2	79.1418	73.174	83.7819
619	0.208476	0.162093	0.268131	No prior infection, BNT162b2	79.1524	73.1869	83.7907
620	0.208369	0.162006	0.268002	No prior infection, BNT162b2	79.1631	73.1998	83.7994
621	0.208263	0.161918	0.267873	No prior infection, BNT162b2	79.1737	73.2127	83.8082
622	0.208156	0.16183	0.267745	No prior infection, BNT162b2	79.1844	73.2255	83.817
623	0.20805	0.161742	0.267617	No prior infection, BNT162b2	79.195	73.2383	83.8258
624	0.207944	0.161654	0.267489	No prior infection, BNT162b2	79.2056	73.2511	83.8346
625	0.207837	0.161566	0.267361	No prior infection, BNT162b2	79.2163	73.2639	83.8434
626	0.207731	0.161478	0.267234	No prior infection, BNT162b2	79.2269	73.2766	83.8522
627	0.207625	0.161389	0.267107	No prior infection, BNT162b2	79.2375	73.2893	83.8611
628	0.207519	0.161301	0.26698	No prior infection, BNT162b2	79.2481	73.302	83.8699
629	0.207413	0.161213	0.266853	No prior infection, BNT162b2	79.2587	73.3147	83.8787
630	0.207307	0.161124	0.266727	No prior infection, BNT162b2	79.2693	73.3273	83.8876
631	0.207201	0.161036	0.266601	No prior infection, BNT162b2	79.2799	73.3399	83.8964
632	0.207095	0.160947	0.266475	No prior infection, BNT162b2	79.2905	73.3525	83.9053
633	0.206989	0.160859	0.266349	No prior infection, BNT162b2	79.3011	73.3651	83.9141
634	0.206884	0.16077	0.266223	No prior infection, BNT162b2	79.3116	73.3777	83.923
635	0.206778	0.160682	0.266098	No prior infection, BNT162b2	79.3222	73.3902	83.9318
636	0.206672	0.160593	0.265973	No prior infection, BNT162b2	79.3328	73.4027	83.9407
637	0.206567	0.160504	0.265848	No prior infection, BNT162b2	79.3433	73.4152	83.9496
638	0.206461	0.160415	0.265724	No prior infection, BNT162b2	79.3539	73.4276	83.9585
639	0.206356	0.160326	0.265599	No prior infection, BNT162b2	79.3644	73.4401	83.9674
640	0.20625	0.160238	0.265475	No prior infection, BNT162b2	79.375	73.4525	83.9762
641	0.206145	0.160149	0.265351	No prior infection, BNT162b2	79.3855	73.4649	83.9851
642	0.206039	0.160059	0.265228	No prior infection, BNT162b2	79.3961	73.4772	83.9941
643	0.205934	0.15997	0.265104	No prior infection, BNT162b2	79.4066	73.4896	84.003
644	0.205829	0.159881	0.264981	No prior infection, BNT162b2	79.4171	73.5019	84.0119
645	0.205724	0.159792	0.264858	No prior infection, BNT162b2	79.4276	73.5142	84.0208
646	0.205619	0.159703	0.264735	No prior infection, BNT162b2	79.4381	73.5265	84.0297
647	0.205513	0.159614	0.264613	No prior infection, BNT162b2	79.4487	73.5387	84.0386
648	0.205408	0.159524	0.26449	No prior infection, BNT162b2	79.4592	73.551	84.0476
649	0.205303	0.159435	0.264368	No prior infection, BNT162b2	79.4697	73.5632	84.0565
650	0.205199	0.159345	0.264247	No prior infection, BNT162b2	79.4801	73.5753	84.0655
651	0.205094	0.159256	0.264125	No prior infection, BNT162b2	79.4906	73.5875	84.0744
652	0.204989	0.159166	0.264003	No prior infection, BNT162b2	79.5011	73.5997	84.0834
653	0.204884	0.159077	0.263882	No prior infection, BNT162b2	79.5116	73.6118	84.0923
654	0.204779	0.158987	0.263761	No prior infection, BNT162b2	79.5221	73.6239	84.1013
655	0.204675	0.158897	0.263641	No prior infection, BNT162b2	79.5325	73.6359	84.1103
656	0.20457	0.158808	0.26352	No prior infection, BNT162b2	79.543	73.648	84.1192
657	0.204466	0.158718	0.2634	No prior infection, BNT162b2	79.5534	73.66	84.1282
658	0.204361	0.158628	0.26328	No prior infection, BNT162b2	79.5639	73.672	84.1372
659	0.204257	0.158538	0.26316	No prior infection, BNT162b2	79.5743	73.684	84.1462
660	0.204152	0.158448	0.26304	No prior infection, BNT162b2	79.5848	73.696	84.1552
661	0.204048	0.158358	0.262921	No prior infection, BNT162b2	79.5952	73.7079	84.1642
662	0.203944	0.158268	0.262802	No prior infection, BNT162b2	79.6056	73.7198	84.1732
663	0.20384	0.158178	0.262683	No prior infection, BNT162b2	79.616	73.7317	84.1822
664	0.203735	0.158088	0.262564	No prior infection, BNT162b2	79.6265	73.7436	84.1912
665	0.203631	0.157997	0.262445	No prior infection, BNT162b2	79.6369	73.7555	84.2003
666	0.203527	0.157907	0.262327	No prior infection, BNT162b2	79.6473	73.7673	84.2093
667	0.203423	0.157817	0.262209	No prior infection, BNT162b2	79.6577	73.7791	84.2183
668	0.203319	0.157726	0.262091	No prior infection, BNT162b2	79.6681	73.7909	84.2274
669	0.203215	0.157636	0.261974	No prior infection, BNT162b2	79.6785	73.8026	84.2364
670	0.203112	0.157546	0.261856	No prior infection, BNT162b2	79.6888	73.8144	84.2454
671	0.203008	0.157455	0.261739	No prior infection, BNT162b2	79.6992	73.8261	84.2545
672	0.202904	0.157365	0.261622	No prior infection, BNT162b2	79.7096	73.8378	84.2635
673	0.2028	0.157274	0.261505	No prior infection, BNT162b2	79.72	73.8495	84.2726
674	0.202697	0.157183	0.261389	No prior infection, BNT162b2	79.7303	73.8611	84.2817
675	0.202593	0.157093	0.261272	No prior infection, BNT162b2	79.7407	73.8728	84.2907
676	0.20249	0.157002	0.261156	No prior infection, BNT162b2	79.751	73.8844	84.2998
677	0.202386	0.156911	0.26104	No prior infection, BNT162b2	79.7614	73.896	84.3089
678	0.202283	0.15682	0.260925	No prior infection, BNT162b2	79.7717	73.9075	84.318
679	0.202179	0.156729	0.260809	No prior infection, BNT162b2	79.7821	73.9191	84.3271
680	0.202076	0.156639	0.260694	No prior infection, BNT162b2	79.7924	73.9306	84.3361
681	0.201973	0.156548	0.260579	No prior infection, BNT162b2	79.8027	73.9421	84.3452
682	0.20187	0.156457	0.260464	No prior infection, BNT162b2	79.813	73.9536	84.3543
683	0.201766	0.156366	0.260349	No prior infection, BNT162b2	79.8234	73.9651	84.3634
684	0.201663	0.156274	0.260235	No prior infection, BNT162b2	79.8337	73.9765	84.3726
685	0.20156	0.156183	0.260121	No prior infection, BNT162b2	79.844	73.9879	84.3817
686	0.201457	0.156092	0.260007	No prior infection, BNT162b2	79.8543	73.9993	84.3908
687	0.201354	0.156001	0.259893	No prior infection, BNT162b2	79.8646	74.0107	84.3999
688	0.201251	0.15591	0.259779	No prior infection, BNT162b2	79.8749	74.0221	84.409
689	0.201149	0.155818	0.259666	No prior infection, BNT162b2	79.8851	74.0334	84.4182
690	0.201046	0.155727	0.259553	No prior infection, BNT162b2	79.8954	74.0447	84.4273
691	0.200943	0.155636	0.25944	No prior infection, BNT162b2	79.9057	74.056	84.4364
692	0.20084	0.155544	0.259327	No prior infection, BNT162b2	79.916	74.0673	84.4456
693	0.200738	0.155453	0.259215	No prior infection, BNT162b2	79.9262	74.0785	84.4547
694	0.200635	0.155361	0.259102	No prior infection, BNT162b2	79.9365	74.0898	84.4639
695	0.200533	0.15527	0.25899	No prior infection, BNT162b2	79.9467	74.101	84.473
696	0.20043	0.155178	0.258878	No prior infection, BNT162b2	79.957	74.1122	84.4822
697	0.200328	0.155086	0.258767	No prior infection, BNT162b2	79.9672	74.1233	84.4914
698	0.200225	0.154995	0.258655	No prior infection, BNT162b2	79.9775	74.1345	84.5005
699	0.200123	0.154903	0.258544	No prior infection, BNT162b2	79.9877	74.1456	84.5097
700	0.200021	0.154811	0.258433	No prior infection, BNT162b2	79.9979	74.1567	84.5189
701	0.199918	0.154719	0.258322	No prior infection, BNT162b2	80.0082	74.1678	84.5281
702	0.199816	0.154627	0.258212	No prior infection, BNT162b2	80.0184	74.1788	84.5373
703	0.199714	0.154535	0.258101	No prior infection, BNT162b2	80.0286	74.1899	84.5465
704	0.199612	0.154444	0.257991	No prior infection, BNT162b2	80.0388	74.2009	84.5556
705	0.19951	0.154352	0.257881	No prior infection, BNT162b2	80.049	74.2119	84.5648
706	0.199408	0.15426	0.257771	No prior infection, BNT162b2	80.0592	74.2229	84.574
707	0.199306	0.154167	0.257661	No prior infection, BNT162b2	80.0694	74.2339	84.5833
708	0.199204	0.154075	0.257552	No prior infection, BNT162b2	80.0796	74.2448	84.5925
709	0.199103	0.153983	0.257443	No prior infection, BNT162b2	80.0897	74.2557	84.6017
710	0.199001	0.153891	0.257334	No prior infection, BNT162b2	80.0999	74.2666	84.6109
711	0.198899	0.153799	0.257225	No prior infection, BNT162b2	80.1101	74.2775	84.6201
712	0.198798	0.153707	0.257116	No prior infection, BNT162b2	80.1202	74.2884	84.6293
713	0.198696	0.153614	0.257008	No prior infection, BNT162b2	80.1304	74.2992	84.6386
714	0.198594	0.153522	0.2569	No prior infection, BNT162b2	80.1406	74.31	84.6478
715	0.198493	0.15343	0.256792	No prior infection, BNT162b2	80.1507	74.3208	84.657
716	0.198392	0.153337	0.256684	No prior infection, BNT162b2	80.1608	74.3316	84.6663
717	0.19829	0.153245	0.256576	No prior infection, BNT162b2	80.171	74.3424	84.6755
718	0.198189	0.153152	0.256469	No prior infection, BNT162b2	80.1811	74.3531	84.6848
719	0.198088	0.15306	0.256362	No prior infection, BNT162b2	80.1912	74.3638	84.694
720	0.197986	0.152967	0.256255	No prior infection, BNT162b2	80.2014	74.3745	84.7033
721	0.197885	0.152875	0.256148	No prior infection, BNT162b2	80.2115	74.3852	84.7125
722	0.197784	0.152782	0.256042	No prior infection, BNT162b2	80.2216	74.3958	84.7218
723	0.197683	0.152689	0.255935	No prior infection, BNT162b2	80.2317	74.4065	84.7311
724	0.197582	0.152597	0.255829	No prior infection, BNT162b2	80.2418	74.4171	84.7403
725	0.197481	0.152504	0.255723	No prior infection, BNT162b2	80.2519	74.4277	84.7496
726	0.19738	0.152411	0.255617	No prior infection, BNT162b2	80.262	74.4383	84.7589
727	0.197279	0.152318	0.255512	No prior infection, BNT162b2	80.2721	74.4488	84.7682
728	0.197178	0.152225	0.255406	No prior infection, BNT162b2	80.2822	74.4594	84.7775
729	0.197078	0.152133	0.255301	No prior infection, BNT162b2	80.2922	74.4699	84.7867
730	0.196977	0.15204	0.255196	No prior infection, BNT162b2	80.3023	74.4804	84.796
731	0.196876	0.151947	0.255091	No prior infection, BNT162b2	80.3124	74.4909	84.8053
732	0.196776	0.151854	0.254986	No prior infection, BNT162b2	80.3224	74.5014	84.8146
733	0.196675	0.151761	0.254882	No prior infection, BNT162b2	80.3325	74.5118	84.8239
734	0.196575	0.151668	0.254778	No prior infection, BNT162b2	80.3425	74.5222	84.8332
735	0.196474	0.151575	0.254674	No prior infection, BNT162b2	80.3526	74.5326	84.8425
736	0.196374	0.151482	0.25457	No prior infection, BNT162b2	80.3626	74.543	84.8518
737	0.196273	0.151388	0.254466	No prior infection, BNT162b2	80.3727	74.5534	84.8612
738	0.196173	0.151295	0.254363	No prior infection, BNT162b2	80.3827	74.5637	84.8705
739	0.196073	0.151202	0.25426	No prior infection, BNT162b2	80.3927	74.574	84.8798
740	0.195973	0.151109	0.254156	No prior infection, BNT162b2	80.4027	74.5844	84.8891
741	0.195872	0.151015	0.254054	No prior infection, BNT162b2	80.4128	74.5946	84.8985
742	0.195772	0.150922	0.253951	No prior infection, BNT162b2	80.4228	74.6049	84.9078
743	0.195672	0.150829	0.253848	No prior infection, BNT162b2	80.4328	74.6152	84.9171
744	0.195572	0.150735	0.253746	No prior infection, BNT162b2	80.4428	74.6254	84.9265
745	0.195472	0.150642	0.253644	No prior infection, BNT162b2	80.4528	74.6356	84.9358
746	0.195373	0.150549	0.253542	No prior infection, BNT162b2	80.4627	74.6458	84.9451
747	0.195273	0.150455	0.25344	No prior infection, BNT162b2	80.4727	74.656	84.9545
748	0.195173	0.150362	0.253339	No prior infection, BNT162b2	80.4827	74.6661	84.9638
749	0.195073	0.150268	0.253237	No prior infection, BNT162b2	80.4927	74.6763	84.9732
750	0.194973	0.150175	0.253136	No prior infection, BNT162b2	80.5027	74.6864	84.9825
751	0.194874	0.150081	0.253035	No prior infection, BNT162b2	80.5126	74.6965	84.9919
752	0.194774	0.149987	0.252934	No prior infection, BNT162b2	80.5226	74.7066	85.0013
753	0.194675	0.149894	0.252834	No prior infection, BNT162b2	80.5325	74.7166	85.0106
754	0.194575	0.1498	0.252733	No prior infection, BNT162b2	80.5425	74.7267	85.02
755	0.194476	0.149707	0.252633	No prior infection, BNT162b2	80.5524	74.7367	85.0293
756	0.194376	0.149613	0.252533	No prior infection, BNT162b2	80.5624	74.7467	85.0387
757	0.194277	0.149519	0.252433	No prior infection, BNT162b2	80.5723	74.7567	85.0481
758	0.194178	0.149425	0.252334	No prior infection, BNT162b2	80.5822	74.7666	85.0575
759	0.194079	0.149331	0.252234	No prior infection, BNT162b2	80.5921	74.7766	85.0669
760	0.193979	0.149238	0.252135	No prior infection, BNT162b2	80.6021	74.7865	85.0762
761	0.19388	0.149144	0.252036	No prior infection, BNT162b2	80.612	74.7964	85.0856
762	0.193781	0.14905	0.251937	No prior infection, BNT162b2	80.6219	74.8063	85.095
763	0.193682	0.148956	0.251838	No prior infection, BNT162b2	80.6318	74.8162	85.1044
764	0.193583	0.148862	0.251739	No prior infection, BNT162b2	80.6417	74.8261	85.1138
765	0.193484	0.148768	0.251641	No prior infection, BNT162b2	80.6516	74.8359	85.1232
766	0.193385	0.148674	0.251543	No prior infection, BNT162b2	80.6615	74.8457	85.1326
767	0.193287	0.14858	0.251445	No prior infection, BNT162b2	80.6713	74.8555	85.142
768	0.193188	0.148486	0.251347	No prior infection, BNT162b2	80.6812	74.8653	85.1514
769	0.193089	0.148392	0.251249	No prior infection, BNT162b2	80.6911	74.8751	85.1608
770	0.19299	0.148298	0.251152	No prior infection, BNT162b2	80.701	74.8848	85.1702
771	0.192892	0.148204	0.251054	No prior infection, BNT162b2	80.7108	74.8946	85.1796
772	0.192793	0.14811	0.250957	No prior infection, BNT162b2	80.7207	74.9043	85.189
773	0.192695	0.148016	0.25086	No prior infection, BNT162b2	80.7305	74.914	85.1984
774	0.192596	0.147921	0.250764	No prior infection, BNT162b2	80.7404	74.9236	85.2079
775	0.192498	0.147827	0.250667	No prior infection, BNT162b2	80.7502	74.9333	85.2173
776	0.192399	0.147733	0.250571	No prior infection, BNT162b2	80.7601	74.9429	85.2267
777	0.192301	0.147639	0.250474	No prior infection, BNT162b2	80.7699	74.9526	85.2361
778	0.192203	0.147544	0.250378	No prior infection, BNT162b2	80.7797	74.9622	85.2456
779	0.192105	0.14745	0.250282	No prior infection, BNT162b2	80.7895	74.9718	85.255
780	0.192006	0.147356	0.250187	No prior infection, BNT162b2	80.7994	74.9813	85.2644
781	0.191908	0.147261	0.250091	No prior infection, BNT162b2	80.8092	74.9909	85.2739
782	0.19181	0.147167	0.249996	No prior infection, BNT162b2	80.819	75.0004	85.2833
783	0.191712	0.147073	0.249901	No prior infection, BNT162b2	80.8288	75.0099	85.2927
784	0.191614	0.146978	0.249806	No prior infection, BNT162b2	80.8386	75.0194	85.3022
785	0.191516	0.146884	0.249711	No prior infection, BNT162b2	80.8484	75.0289	85.3116
786	0.191418	0.146789	0.249616	No prior infection, BNT162b2	80.8582	75.0384	85.3211
787	0.191321	0.146695	0.249522	No prior infection, BNT162b2	80.8679	75.0478	85.3305
788	0.191223	0.1466	0.249427	No prior infection, BNT162b2	80.8777	75.0573	85.34
789	0.191125	0.146506	0.249333	No prior infection, BNT162b2	80.8875	75.0667	85.3494
790	0.191027	0.146411	0.249239	No prior infection, BNT162b2	80.8973	75.0761	85.3589
791	0.19093	0.146317	0.249146	No prior infection, BNT162b2	80.907	75.0854	85.3683
792	0.190832	0.146222	0.249052	No prior infection, BNT162b2	80.9168	75.0948	85.3778
793	0.190735	0.146128	0.248959	No prior infection, BNT162b2	80.9265	75.1041	85.3872
794	0.190637	0.146033	0.248865	No prior infection, BNT162b2	80.9363	75.1135	85.3967
795	0.19054	0.145939	0.248772	No prior infection, BNT162b2	80.946	75.1228	85.4061
796	0.190442	0.145844	0.248679	No prior infection, BNT162b2	80.9558	75.1321	85.4156
797	0.190345	0.145749	0.248587	No prior infection, BNT162b2	80.9655	75.1413	85.4251
798	0.190248	0.145655	0.248494	No prior infection, BNT162b2	80.9752	75.1506	85.4345
799	0.190151	0.14556	0.248402	No prior infection, BNT162b2	80.9849	75.1598	85.444
800	0.190054	0.145465	0.248309	No prior infection, BNT162b2	80.9946	75.1691	85.4535
30	0.447241	0.339234	0.589636	No prior infection, ChadOx1	55.2759	41.0364	66.0766
31	0.446455	0.338815	0.588291	No prior infection, ChadOx1	55.3545	41.1709	66.1185
32	0.44567	0.338396	0.586952	No prior infection, ChadOx1	55.433	41.3048	66.1604
33	0.444887	0.337975	0.585619	No prior infection, ChadOx1	55.5113	41.4381	66.2025
34	0.444105	0.337552	0.584293	No prior infection, ChadOx1	55.5895	41.5707	66.2448
35	0.443325	0.337129	0.582973	No prior infection, ChadOx1	55.6675	41.7027	66.2871
36	0.442545	0.336704	0.581658	No prior infection, ChadOx1	55.7455	41.8342	66.3296
37	0.441768	0.336277	0.58035	No prior infection, ChadOx1	55.8232	41.965	66.3723
38	0.440991	0.33585	0.579048	No prior infection, ChadOx1	55.9009	42.0952	66.415
39	0.440216	0.335421	0.577752	No prior infection, ChadOx1	55.9784	42.2248	66.4579
40	0.439442	0.334991	0.576462	No prior infection, ChadOx1	56.0558	42.3538	66.5009
41	0.43867	0.334559	0.575178	No prior infection, ChadOx1	56.133	42.4822	66.5441
42	0.437899	0.334127	0.5739	No prior infection, ChadOx1	56.2101	42.61	66.5873
43	0.437129	0.333693	0.572628	No prior infection, ChadOx1	56.2871	42.7372	66.6307
44	0.436361	0.333258	0.571362	No prior infection, ChadOx1	56.3639	42.8638	66.6742
45	0.435594	0.332821	0.570102	No prior infection, ChadOx1	56.4406	42.9898	66.7179
46	0.434828	0.332384	0.568847	No prior infection, ChadOx1	56.5172	43.1153	66.7616
47	0.434064	0.331945	0.567598	No prior infection, ChadOx1	56.5936	43.2402	66.8055
48	0.433301	0.331505	0.566355	No prior infection, ChadOx1	56.6699	43.3645	66.8495
49	0.432539	0.331064	0.565118	No prior infection, ChadOx1	56.7461	43.4882	66.8936
50	0.431779	0.330622	0.563886	No prior infection, ChadOx1	56.8221	43.6114	66.9378
51	0.43102	0.330179	0.56266	No prior infection, ChadOx1	56.898	43.734	66.9821
52	0.430262	0.329734	0.561439	No prior infection, ChadOx1	56.9738	43.8561	67.0266
53	0.429506	0.329289	0.560224	No prior infection, ChadOx1	57.0494	43.9776	67.0711
54	0.428751	0.328842	0.559015	No prior infection, ChadOx1	57.1249	44.0985	67.1158
55	0.427998	0.328394	0.557811	No prior infection, ChadOx1	57.2002	44.2189	67.1606
56	0.427245	0.327946	0.556612	No prior infection, ChadOx1	57.2755	44.3388	67.2054
57	0.426494	0.327496	0.555419	No prior infection, ChadOx1	57.3506	44.4581	67.2504
58	0.425745	0.327045	0.554231	No prior infection, ChadOx1	57.4255	44.5769	67.2955
59	0.424996	0.326593	0.553049	No prior infection, ChadOx1	57.5004	44.6951	67.3407
60	0.424249	0.32614	0.551871	No prior infection, ChadOx1	57.5751	44.8129	67.386
61	0.423503	0.325686	0.550699	No prior infection, ChadOx1	57.6497	44.9301	67.4314
62	0.422759	0.325231	0.549532	No prior infection, ChadOx1	57.7241	45.0468	67.4769
63	0.422015	0.324775	0.548371	No prior infection, ChadOx1	57.7985	45.1629	67.5225
64	0.421273	0.324318	0.547214	No prior infection, ChadOx1	57.8727	45.2786	67.5682
65	0.420533	0.32386	0.546062	No prior infection, ChadOx1	57.9467	45.3938	67.614
66	0.419793	0.323401	0.544916	No prior infection, ChadOx1	58.0207	45.5084	67.6599
67	0.419055	0.322941	0.543774	No prior infection, ChadOx1	58.0945	45.6226	67.7059
68	0.418318	0.32248	0.542638	No prior infection, ChadOx1	58.1682	45.7362	67.752
69	0.417582	0.322018	0.541506	No prior infection, ChadOx1	58.2418	45.8494	67.7982
70	0.416847	0.321555	0.540379	No prior infection, ChadOx1	58.3153	45.9621	67.8445
71	0.416114	0.321092	0.539257	No prior infection, ChadOx1	58.3886	46.0743	67.8908
72	0.415382	0.320627	0.53814	No prior infection, ChadOx1	58.4618	46.186	67.9373
73	0.414651	0.320162	0.537027	No prior infection, ChadOx1	58.5349	46.2973	67.9838
74	0.413921	0.319695	0.535919	No prior infection, ChadOx1	58.6079	46.4081	68.0305
75	0.413193	0.319228	0.534816	No prior infection, ChadOx1	58.6807	46.5184	68.0772
76	0.412465	0.31876	0.533717	No prior infection, ChadOx1	58.7535	46.6283	68.124
77	0.411739	0.318291	0.532623	No prior infection, ChadOx1	58.8261	46.7377	68.1709
78	0.411014	0.317821	0.531534	No prior infection, ChadOx1	58.8986	46.8466	68.2179
79	0.41029	0.317351	0.530449	No prior infection, ChadOx1	58.971	46.9551	68.2649
80	0.409568	0.316879	0.529368	No prior infection, ChadOx1	59.0432	47.0632	68.3121
81	0.408846	0.316407	0.528292	No prior infection, ChadOx1	59.1154	47.1708	68.3593
82	0.408126	0.315934	0.52722	No prior infection, ChadOx1	59.1874	47.278	68.4066
83	0.407407	0.31546	0.526153	No prior infection, ChadOx1	59.2593	47.3847	68.454
84	0.406689	0.314986	0.52509	No prior infection, ChadOx1	59.3311	47.491	68.5014
85	0.405972	0.314511	0.524031	No prior infection, ChadOx1	59.4028	47.5969	68.5489
86	0.405256	0.314035	0.522976	No prior infection, ChadOx1	59.4744	47.7024	68.5965
87	0.404542	0.313558	0.521926	No prior infection, ChadOx1	59.5458	47.8074	68.6442
88	0.403829	0.313081	0.52088	No prior infection, ChadOx1	59.6171	47.912	68.6919
89	0.403117	0.312603	0.519838	No prior infection, ChadOx1	59.6883	48.0162	68.7397
90	0.402406	0.312125	0.5188	No prior infection, ChadOx1	59.7594	48.12	68.7875
91	0.401696	0.311646	0.517766	No prior infection, ChadOx1	59.8304	48.2234	68.8354
92	0.400987	0.311166	0.516737	No prior infection, ChadOx1	59.9013	48.3263	68.8834
93	0.40028	0.310686	0.515711	No prior infection, ChadOx1	59.972	48.4289	68.9314
94	0.399574	0.310205	0.51469	No prior infection, ChadOx1	60.0426	48.531	68.9795
95	0.398869	0.309724	0.513672	No prior infection, ChadOx1	60.1131	48.6328	69.0276
96	0.398165	0.309242	0.512659	No prior infection, ChadOx1	60.1835	48.7341	69.0758
97	0.397463	0.308759	0.51165	No prior infection, ChadOx1	60.2537	48.835	69.1241
98	0.396761	0.308277	0.510644	No prior infection, ChadOx1	60.3239	48.9356	69.1723
99	0.396061	0.307793	0.509643	No prior infection, ChadOx1	60.3939	49.0357	69.2207
100	0.395363	0.30731	0.508645	No prior infection, ChadOx1	60.4637	49.1355	69.269
101	0.394665	0.306826	0.507651	No prior infection, ChadOx1	60.5335	49.2349	69.3174
102	0.393969	0.306341	0.506661	No prior infection, ChadOx1	60.6031	49.3339	69.3659
103	0.393273	0.305856	0.505675	No prior infection, ChadOx1	60.6727	49.4325	69.4144
104	0.392579	0.305371	0.504693	No prior infection, ChadOx1	60.7421	49.5307	69.4629
105	0.391887	0.304885	0.503715	No prior infection, ChadOx1	60.8113	49.6285	69.5115
106	0.391195	0.304399	0.50274	No prior infection, ChadOx1	60.8805	49.726	69.5601
107	0.390505	0.303913	0.501769	No prior infection, ChadOx1	60.9495	49.8231	69.6087
108	0.389816	0.303427	0.500802	No prior infection, ChadOx1	61.0184	49.9198	69.6573
109	0.389128	0.30294	0.499838	No prior infection, ChadOx1	61.0872	50.0162	69.706
110	0.388442	0.302453	0.498878	No prior infection, ChadOx1	61.1558	50.1122	69.7547
111	0.387756	0.301965	0.497921	No prior infection, ChadOx1	61.2244	50.2079	69.8035
112	0.387072	0.301478	0.496969	No prior infection, ChadOx1	61.2928	50.3031	69.8522
113	0.38639	0.30099	0.496019	No prior infection, ChadOx1	61.361	50.3981	69.901
114	0.385708	0.300502	0.495074	No prior infection, ChadOx1	61.4292	50.4926	69.9498
115	0.385028	0.300014	0.494132	No prior infection, ChadOx1	61.4972	50.5868	69.9986
116	0.384349	0.299526	0.493193	No prior infection, ChadOx1	61.5651	50.6807	70.0474
117	0.383671	0.299038	0.492258	No prior infection, ChadOx1	61.6329	50.7742	70.0962
118	0.382995	0.298549	0.491326	No prior infection, ChadOx1	61.7005	50.8674	70.1451
119	0.38232	0.298061	0.490398	No prior infection, ChadOx1	61.768	50.9602	70.1939
120	0.381646	0.297572	0.489474	No prior infection, ChadOx1	61.8354	51.0526	70.2428
121	0.380974	0.297084	0.488552	No prior infection, ChadOx1	61.9026	51.1448	70.2916
122	0.380302	0.296595	0.487634	No prior infection, ChadOx1	61.9698	51.2366	70.3405
123	0.379633	0.296106	0.48672	No prior infection, ChadOx1	62.0367	51.328	70.3894
124	0.378964	0.295618	0.485809	No prior infection, ChadOx1	62.1036	51.4191	70.4382
125	0.378297	0.295129	0.484901	No prior infection, ChadOx1	62.1703	51.5099	70.4871
126	0.377631	0.294641	0.483997	No prior infection, ChadOx1	62.2369	51.6003	70.5359
127	0.376967	0.294152	0.483096	No prior infection, ChadOx1	62.3033	51.6904	70.5848
128	0.376304	0.293664	0.482198	No prior infection, ChadOx1	62.3696	51.7802	70.6336
129	0.375642	0.293176	0.481304	No prior infection, ChadOx1	62.4358	51.8696	70.6824
130	0.374982	0.292688	0.480413	No prior infection, ChadOx1	62.5018	51.9587	70.7312
131	0.374323	0.2922	0.479526	No prior infection, ChadOx1	62.5677	52.0474	70.78
132	0.373665	0.291713	0.478641	No prior infection, ChadOx1	62.6335	52.1359	70.8287
133	0.373009	0.291225	0.477761	No prior infection, ChadOx1	62.6991	52.2239	70.8775
134	0.372355	0.290738	0.476883	No prior infection, ChadOx1	62.7645	52.3117	70.9262
135	0.371702	0.290252	0.476009	No prior infection, ChadOx1	62.8298	52.3991	70.9748
136	0.37105	0.289765	0.475138	No prior infection, ChadOx1	62.895	52.4862	71.0235
137	0.3704	0.289279	0.47427	No prior infection, ChadOx1	62.96	52.573	71.0721
138	0.369751	0.288793	0.473405	No prior infection, ChadOx1	63.0249	52.6595	71.1207
139	0.369104	0.288307	0.472544	No prior infection, ChadOx1	63.0896	52.7456	71.1693
140	0.368459	0.287822	0.471686	No prior infection, ChadOx1	63.1541	52.8314	71.2178
141	0.367814	0.287337	0.470831	No prior infection, ChadOx1	63.2186	52.9169	71.2663
142	0.367172	0.286853	0.46998	No prior infection, ChadOx1	63.2828	53.002	71.3147
143	0.366531	0.286369	0.469131	No prior infection, ChadOx1	63.3469	53.0869	71.3631
144	0.365891	0.285886	0.468286	No prior infection, ChadOx1	63.4109	53.1714	71.4114
145	0.365253	0.285403	0.467445	No prior infection, ChadOx1	63.4747	53.2555	71.4597
146	0.364617	0.28492	0.466606	No prior infection, ChadOx1	63.5383	53.3394	71.508
147	0.363982	0.284438	0.465771	No prior infection, ChadOx1	63.6018	53.4229	71.5562
148	0.363349	0.283957	0.464939	No prior infection, ChadOx1	63.6651	53.5061	71.6043
149	0.362718	0.283476	0.46411	No prior infection, ChadOx1	63.7282	53.589	71.6524
150	0.362088	0.282996	0.463284	No prior infection, ChadOx1	63.7912	53.6716	71.7004
151	0.361459	0.282516	0.462462	No prior infection, ChadOx1	63.8541	53.7538	71.7484
152	0.360833	0.282037	0.461642	No prior infection, ChadOx1	63.9167	53.8358	71.7963
153	0.360208	0.281559	0.460826	No prior infection, ChadOx1	63.9792	53.9174	71.8441
154	0.359585	0.281081	0.460013	No prior infection, ChadOx1	64.0415	53.9987	71.8919
155	0.358963	0.280604	0.459204	No prior infection, ChadOx1	64.1037	54.0796	71.9396
156	0.358343	0.280128	0.458397	No prior infection, ChadOx1	64.1657	54.1603	71.9872
157	0.357725	0.279652	0.457594	No prior infection, ChadOx1	64.2275	54.2406	72.0348
158	0.357109	0.279178	0.456794	No prior infection, ChadOx1	64.2891	54.3206	72.0822
159	0.356494	0.278703	0.455997	No prior infection, ChadOx1	64.3506	54.4003	72.1297
160	0.355881	0.27823	0.455203	No prior infection, ChadOx1	64.4119	54.4797	72.177
161	0.355269	0.277757	0.454412	No prior infection, ChadOx1	64.4731	54.5588	72.2243
162	0.35466	0.277286	0.453624	No prior infection, ChadOx1	64.534	54.6376	72.2714
163	0.354052	0.276815	0.45284	No prior infection, ChadOx1	64.5948	54.716	72.3185
164	0.353446	0.276345	0.452059	No prior infection, ChadOx1	64.6554	54.7941	72.3655
165	0.352841	0.275875	0.45128	No prior infection, ChadOx1	64.7159	54.872	72.4125
166	0.352239	0.275407	0.450505	No prior infection, ChadOx1	64.7761	54.9495	72.4593
167	0.351638	0.274939	0.449733	No prior infection, ChadOx1	64.8362	55.0267	72.5061
168	0.351039	0.274473	0.448964	No prior infection, ChadOx1	64.8961	55.1036	72.5527
169	0.350442	0.274007	0.448199	No prior infection, ChadOx1	64.9558	55.1801	72.5993
170	0.349846	0.273542	0.447436	No prior infection, ChadOx1	65.0154	55.2564	72.6458
171	0.349253	0.273078	0.446676	No prior infection, ChadOx1	65.0747	55.3324	72.6922
172	0.348661	0.272615	0.44592	No prior infection, ChadOx1	65.1339	55.408	72.7385
173	0.348071	0.272153	0.445166	No prior infection, ChadOx1	65.1929	55.4834	72.7847
174	0.347482	0.271692	0.444416	No prior infection, ChadOx1	65.2518	55.5584	72.8308
175	0.346896	0.271231	0.443669	No prior infection, ChadOx1	65.3104	55.6331	72.8769
176	0.346311	0.270772	0.442924	No prior infection, ChadOx1	65.3689	55.7076	72.9228
177	0.345728	0.270314	0.442183	No prior infection, ChadOx1	65.4272	55.7817	72.9686
178	0.345147	0.269856	0.441444	No prior infection, ChadOx1	65.4853	55.8556	73.0144
179	0.344568	0.2694	0.440709	No prior infection, ChadOx1	65.5432	55.9291	73.06
180	0.34399	0.268945	0.439977	No prior infection, ChadOx1	65.601	56.0023	73.1055
[truncated: 620 more rows]

## Sheet: d
assay
109.879
67.4479
161.072
97.0515
54.0406
99.8044
76.1996
[truncated: 260,117+ more rows]

## Sheet: e
assay
[truncated: 148,131 more rows]

[truncated: 1 more sheets: f]
