# Supplementary material for: Antibody responses and correlates of protection in the general population after two doses of the ChAdOx1 or BNT162b2 vaccines
Source: Nat Med. 2022 Feb 14;28(5):1072–82. doi: 10.1038/s41591-022-01721-6 (PMC9117148; doi:10.1038/s41591-022-01721-6)
Supplement: Source Data Extended Data Fig. 7 — Statistical Source Data [file 41591_2022_1721_MOESM18_ESM.xlsx]

## Sheet: Extended_Fig7
age	group	lthc	prior	time	time1	time2	vac
40	Female, 8-week	No LTHC	No prior infection	246	167	323	ChAdOx1
40	Female, 8-week	No LTHC	Prior infection	400	311	492	ChAdOx1
40	Female, 8-week	LTHC	No prior infection	235	162	310	ChAdOx1
40	Female, 8-week	LTHC	Prior infection	383	298	470	ChAdOx1
40	Female, 12-week	No LTHC	No prior infection	258	183	335	ChAdOx1
40	Female, 12-week	No LTHC	Prior infection	411	322	501	ChAdOx1
40	Female, 12-week	LTHC	No prior infection	248	173	320	ChAdOx1
40	Female, 12-week	LTHC	Prior infection	394	310	479	ChAdOx1
40	Male, 8-week	No LTHC	No prior infection	243	167	321	ChAdOx1
40	Male, 8-week	No LTHC	Prior infection	398	309	492	ChAdOx1
40	Male, 8-week	LTHC	No prior infection	233	158	307	ChAdOx1
40	Male, 8-week	LTHC	Prior infection	381	295	469	ChAdOx1
40	Male, 12-week	No LTHC	No prior infection	256	180	331	ChAdOx1
40	Male, 12-week	No LTHC	Prior infection	409	321	499	ChAdOx1
40	Male, 12-week	LTHC	No prior infection	245	170	319	ChAdOx1
40	Male, 12-week	LTHC	Prior infection	391	305	480	ChAdOx1
60	Female, 8-week	No LTHC	No prior infection	247	170	321	ChAdOx1
60	Female, 8-week	No LTHC	Prior infection	398	311	487	ChAdOx1
60	Female, 8-week	LTHC	No prior infection	236	163	309	ChAdOx1
60	Female, 8-week	LTHC	Prior infection	381	297	467	ChAdOx1
60	Female, 12-week	No LTHC	No prior infection	259	185	332	ChAdOx1
60	Female, 12-week	No LTHC	Prior infection	408	324	495	ChAdOx1
60	Female, 12-week	LTHC	No prior infection	248	176	322	ChAdOx1
60	Female, 12-week	LTHC	Prior infection	392	306	476	ChAdOx1
60	Male, 8-week	No LTHC	No prior infection	243	168	321	ChAdOx1
60	Male, 8-week	No LTHC	Prior infection	396	307	485	ChAdOx1
60	Male, 8-week	LTHC	No prior infection	233	160	309	ChAdOx1
60	Male, 8-week	LTHC	Prior infection	378	295	464	ChAdOx1
60	Male, 12-week	No LTHC	No prior infection	256	180	328	ChAdOx1
60	Male, 12-week	No LTHC	Prior infection	406	322	494	ChAdOx1
60	Male, 12-week	LTHC	No prior infection	246	172	318	ChAdOx1
60	Male, 12-week	LTHC	Prior infection	389	305	473	ChAdOx1
80	Female, 8-week	No LTHC	No prior infection	247	175	322	ChAdOx1
80	Female, 8-week	No LTHC	Prior infection	396	310	482	ChAdOx1
80	Female, 8-week	LTHC	No prior infection	237	163	309	ChAdOx1
80	Female, 8-week	LTHC	Prior infection	379	297	463	ChAdOx1
80	Female, 12-week	No LTHC	No prior infection	259	187	332	ChAdOx1
80	Female, 12-week	No LTHC	Prior infection	407	322	495	ChAdOx1
80	Female, 12-week	LTHC	No prior infection	248	178	319	ChAdOx1
80	Female, 12-week	LTHC	Prior infection	390	307	472	ChAdOx1
80	Male, 8-week	No LTHC	No prior infection	244	168	319	ChAdOx1
80	Male, 8-week	No LTHC	Prior infection	393	307	482	ChAdOx1
80	Male, 8-week	LTHC	No prior infection	234	163	305	ChAdOx1
80	Male, 8-week	LTHC	Prior infection	377	293	463	ChAdOx1
80	Male, 12-week	No LTHC	No prior infection	256	183	331	ChAdOx1
80	Male, 12-week	No LTHC	Prior infection	404	320	490	ChAdOx1
80	Male, 12-week	LTHC	No prior infection	246	177	315	ChAdOx1
80	Male, 12-week	LTHC	Prior infection	388	305	470	ChAdOx1
20	Female, 8-week	No LTHC	No prior infection	323	240	409	BNT162b2
20	Female, 3-week	No LTHC	No prior infection	341	249	437	BNT162b2
20	Female, 8-week	No LTHC	Prior infection	413	309	517	BNT162b2
20	Female, 3-week	No LTHC	Prior infection	447	331	573	BNT162b2
20	Female, 8-week	LTHC	No prior infection	310	226	392	BNT162b2
20	Female, 3-week	LTHC	No prior infection	326	235	419	BNT162b2
20	Female, 8-week	LTHC	Prior infection	395	295	496	BNT162b2
20	Female, 3-week	LTHC	Prior infection	427	311	549	BNT162b2
20	Female, 12-week	No LTHC	No prior infection	333	248	420	BNT162b2
20	Female, 12-week	No LTHC	Prior infection	429	323	536	BNT162b2
20	Female, 12-week	LTHC	No prior infection	321	235	405	BNT162b2
20	Female, 12-week	LTHC	Prior infection	409	307	514	BNT162b2
20	Male, 8-week	No LTHC	No prior infection	308	229	393	BNT162b2
20	Male, 3-week	No LTHC	No prior infection	325	233	419	BNT162b2
20	Male, 8-week	No LTHC	Prior infection	394	290	499	BNT162b2
20	Male, 3-week	No LTHC	Prior infection	424	308	547	BNT162b2
20	Male, 8-week	LTHC	No prior infection	295	215	380	BNT162b2
20	Male, 3-week	LTHC	No prior infection	310	222	403	BNT162b2
20	Male, 8-week	LTHC	Prior infection	376	279	478	BNT162b2
20	Male, 3-week	LTHC	Prior infection	404	291	526	BNT162b2
20	Male, 12-week	No LTHC	No prior infection	319	232	405	BNT162b2
20	Male, 12-week	No LTHC	Prior infection	410	305	519	BNT162b2
20	Male, 12-week	LTHC	No prior infection	306	221	388	BNT162b2
20	Male, 12-week	LTHC	Prior infection	391	288	496	BNT162b2
40	Female, 8-week	No LTHC	No prior infection	311	226	398	BNT162b2
40	Female, 3-week	No LTHC	No prior infection	328	235	426	BNT162b2
40	Female, 8-week	No LTHC	Prior infection	398	296	504	BNT162b2
40	Female, 3-week	No LTHC	Prior infection	433	314	556	BNT162b2
40	Female, 8-week	LTHC	No prior infection	298	218	382	BNT162b2
40	Female, 3-week	LTHC	No prior infection	314	224	406	BNT162b2
40	Female, 8-week	LTHC	Prior infection	381	282	486	BNT162b2
40	Female, 3-week	LTHC	Prior infection	411	295	529	BNT162b2
40	Female, 12-week	No LTHC	No prior infection	322	234	407	BNT162b2
40	Female, 12-week	No LTHC	Prior infection	415	307	525	BNT162b2
40	Female, 12-week	LTHC	No prior infection	309	225	395	BNT162b2
40	Female, 12-week	LTHC	Prior infection	397	293	501	BNT162b2
40	Male, 8-week	No LTHC	No prior infection	297	213	381	BNT162b2
40	Male, 3-week	No LTHC	No prior infection	312	218	405	BNT162b2
40	Male, 8-week	No LTHC	Prior infection	380	278	484	BNT162b2
40	Male, 3-week	No LTHC	Prior infection	410	296	529	BNT162b2
40	Male, 8-week	LTHC	No prior infection	284	205	368	BNT162b2
40	Male, 3-week	LTHC	No prior infection	297	207	386	BNT162b2
40	Male, 8-week	LTHC	Prior infection	363	265	465	BNT162b2
40	Male, 3-week	LTHC	Prior infection	390	276	506	BNT162b2
40	Male, 12-week	No LTHC	No prior infection	307	221	391	BNT162b2
40	Male, 12-week	No LTHC	Prior infection	396	287	504	BNT162b2
40	Male, 12-week	LTHC	No prior infection	294	211	379	BNT162b2
40	Male, 12-week	LTHC	Prior infection	378	275	482	BNT162b2
60	Female, 8-week	No LTHC	No prior infection	300	218	385	BNT162b2
60	Female, 3-week	No LTHC	No prior infection	314	221	410	BNT162b2
60	Female, 8-week	No LTHC	Prior infection	386	283	491	BNT162b2
60	Female, 3-week	No LTHC	Prior infection	416	300	541	BNT162b2
60	Female, 8-week	LTHC	No prior infection	287	205	371	BNT162b2
60	Female, 3-week	LTHC	No prior infection	301	209	394	BNT162b2
60	Female, 8-week	LTHC	Prior infection	368	267	471	BNT162b2
60	Female, 3-week	LTHC	Prior infection	396	281	516	BNT162b2
60	Female, 12-week	No LTHC	No prior infection	311	224	399	BNT162b2
60	Female, 12-week	No LTHC	Prior infection	401	292	511	BNT162b2
60	Female, 12-week	LTHC	No prior infection	297	215	382	BNT162b2
60	Female, 12-week	LTHC	Prior infection	381	280	487	BNT162b2
60	Male, 8-week	No LTHC	No prior infection	286	200	368	BNT162b2
60	Male, 3-week	No LTHC	No prior infection	300	206	389	BNT162b2
60	Male, 8-week	No LTHC	Prior infection	367	264	470	BNT162b2
60	Male, 3-week	No LTHC	Prior infection	395	279	513	BNT162b2
60	Male, 8-week	LTHC	No prior infection	274	192	354	BNT162b2
60	Male, 3-week	LTHC	No prior infection	286	195	377	BNT162b2
60	Male, 8-week	LTHC	Prior infection	350	253	451	BNT162b2
60	Male, 3-week	LTHC	Prior infection	375	265	495	BNT162b2
60	Male, 12-week	No LTHC	No prior infection	296	209	381	BNT162b2
60	Male, 12-week	No LTHC	Prior infection	383	275	490	BNT162b2
60	Male, 12-week	LTHC	No prior infection	284	200	368	BNT162b2
60	Male, 12-week	LTHC	Prior infection	363	265	465	BNT162b2
80	Female, 8-week	No LTHC	No prior infection	289	203	372	BNT162b2
80	Female, 3-week	No LTHC	No prior infection	302	208	398	BNT162b2
80	Female, 8-week	No LTHC	Prior infection	372	268	478	BNT162b2
80	Female, 3-week	No LTHC	Prior infection	401	282	525	BNT162b2
80	Female, 8-week	LTHC	No prior infection	276	193	359	BNT162b2
80	Female, 3-week	LTHC	No prior infection	289	197	378	BNT162b2
80	Female, 8-week	LTHC	Prior infection	354	254	455	BNT162b2
80	Female, 3-week	LTHC	Prior infection	381	266	502	BNT162b2
80	Female, 12-week	No LTHC	No prior infection	299	213	387	BNT162b2
80	Female, 12-week	No LTHC	Prior infection	387	278	497	BNT162b2
80	Female, 12-week	LTHC	No prior infection	286	200	370	BNT162b2
80	Female, 12-week	LTHC	Prior infection	369	267	475	BNT162b2
80	Male, 8-week	No LTHC	No prior infection	275	190	358	BNT162b2
80	Male, 3-week	No LTHC	No prior infection	287	194	382	BNT162b2
80	Male, 8-week	No LTHC	Prior infection	353	253	457	BNT162b2
80	Male, 3-week	No LTHC	Prior infection	379	262	504	BNT162b2
80	Male, 8-week	LTHC	No prior infection	261	180	344	BNT162b2
80	Male, 3-week	LTHC	No prior infection	273	184	364	BNT162b2
80	Male, 8-week	LTHC	Prior infection	338	238	437	BNT162b2
80	Male, 3-week	LTHC	Prior infection	360	246	473	BNT162b2
80	Male, 12-week	No LTHC	No prior infection	284	197	371	BNT162b2
80	Male, 12-week	No LTHC	Prior infection	367	261	475	BNT162b2
80	Male, 12-week	LTHC	No prior infection	272	192	354	BNT162b2
80	Male, 12-week	LTHC	Prior infection	350	248	455	BNT162b2
20	Female	No LTHC	Prior infection	587	270	2176	Unvaccinated
20	Female	LTHC	Prior infection	736	301	4056	Unvaccinated
20	Male	No LTHC	Prior infection	406	212	773	Unvaccinated
20	Male	LTHC	Prior infection	470	233	1473	Unvaccinated
40	Female	No LTHC	Prior infection	646	332	1766	Unvaccinated
40	Female	LTHC	Prior infection	800	362	1090	Unvaccinated
40	Male	No LTHC	Prior infection	449	256	777	Unvaccinated
40	Male	LTHC	Prior infection	516	273	1351	Unvaccinated
60	Female	No LTHC	Prior infection	705	366	2618	Unvaccinated
60	Female	LTHC	Prior infection	864	400	4056	Unvaccinated
60	Male	No LTHC	Prior infection	490	287	928	Unvaccinated
60	Male	LTHC	Prior infection	562	309	1654	Unvaccinated
80	Female	No LTHC	Prior infection	757	383	9923	Unvaccinated
80	Female	LTHC	Prior infection	926	414	4056	Unvaccinated
80	Male	No LTHC	Prior infection	531	307	1382	Unvaccinated
80	Male	LTHC	Prior infection	606	332	3047	Unvaccinated
