# Supplementary material for: Antibody responses and correlates of protection in the general population after two doses of the ChAdOx1 or BNT162b2 vaccines
Source: Nat Med. 2022 Feb 14;28(5):1072–82. doi: 10.1038/s41591-022-01721-6 (PMC9117148; doi:10.1038/s41591-022-01721-6)
Supplement: Source Data Extended Data Fig. 8 — Statistical Source Data [file 41591_2022_1721_MOESM19_ESM.xlsx]

## Sheet: Extended_Fig8
multi	prior	time	lc	uc	group	vac	priorvac
1	No	64	22	140	1	az	ChAdOx1, no prior infection
2	No	21	22	58	1	az	ChAdOx1, no prior infection
3	No	21	22	21	1	az	ChAdOx1, no prior infection
5	No	21	22	21	1	az	ChAdOx1, no prior infection
8	No	21	22	21	1	az	ChAdOx1, no prior infection
1	Yes	189	101	278	1	az	ChAdOx1, prior infection
2	Yes	95	22	183	1	az	ChAdOx1, prior infection
3	Yes	39	22	127	1	az	ChAdOx1, prior infection
5	Yes	21	22	57	1	az	ChAdOx1, prior infection
8	Yes	21	22	21	1	az	ChAdOx1, prior infection
1	No	64	21	140	2	az	ChAdOx1, no prior infection
2	No	21	21	59	2	az	ChAdOx1, no prior infection
3	No	21	21	21	2	az	ChAdOx1, no prior infection
5	No	21	21	21	2	az	ChAdOx1, no prior infection
8	No	21	21	21	2	az	ChAdOx1, no prior infection
1	Yes	188	100	279	2	az	ChAdOx1, prior infection
2	Yes	94	22	181	2	az	ChAdOx1, prior infection
3	Yes	39	22	125	2	az	ChAdOx1, prior infection
5	Yes	21	22	58	2	az	ChAdOx1, prior infection
8	Yes	21	22	21	2	az	ChAdOx1, prior infection
1	No	63	21	135	3	az	ChAdOx1, no prior infection
2	No	21	21	58	3	az	ChAdOx1, no prior infection
3	No	21	21	22	3	az	ChAdOx1, no prior infection
5	No	21	21	22	3	az	ChAdOx1, no prior infection
8	No	21	21	22	3	az	ChAdOx1, no prior infection
1	Yes	179	98	263	3	az	ChAdOx1, prior infection
2	Yes	91	21	172	3	az	ChAdOx1, prior infection
3	Yes	38	21	120	3	az	ChAdOx1, prior infection
5	Yes	21	21	55	3	az	ChAdOx1, prior infection
8	Yes	21	21	22	3	az	ChAdOx1, prior infection
1	No	211	118	304	1	pf	BNT162b2, no prior infection
2	No	155	62	247	1	pf	BNT162b2, no prior infection
3	No	125	26	217	1	pf	BNT162b2, no prior infection
5	No	87	21	171	1	pf	BNT162b2, no prior infection
8	No	41	21	137	1	pf	BNT162b2, no prior infection
1	Yes	288	170	405	1	pf	BNT162b2, prior infection
2	Yes	209	101	312	1	pf	BNT162b2, prior infection
3	Yes	172	59	273	1	pf	BNT162b2, prior infection
5	Yes	126	26	240	1	pf	BNT162b2, prior infection
8	Yes	84	21	189	1	pf	BNT162b2, prior infection
1	No	182	93	276	2	pf	BNT162b2, no prior infection
2	No	127	37	221	2	pf	BNT162b2, no prior infection
3	No	95	21	185	2	pf	BNT162b2, no prior infection
5	No	52	21	148	2	pf	BNT162b2, no prior infection
8	No	28	21	111	2	pf	BNT162b2, no prior infection
1	Yes	252	135	345	2	pf	BNT162b2, prior infection
2	Yes	181	70	281	2	pf	BNT162b2, prior infection
3	Yes	142	42	247	2	pf	BNT162b2, prior infection
5	Yes	97	21	197	2	pf	BNT162b2, prior infection
8	Yes	55	21	157	2	pf	BNT162b2, prior infection
1	No	161	79	244	3	pf	BNT162b2, no prior infection
2	No	106	28	194	3	pf	BNT162b2, no prior infection
3	No	74	22	164	3	pf	BNT162b2, no prior infection
5	No	33	22	127	3	pf	BNT162b2, no prior infection
8	No	21	22	86	3	pf	BNT162b2, no prior infection
1	Yes	214	115	337	3	pf	BNT162b2, prior infection
2	Yes	153	40	267	3	pf	BNT162b2, prior infection
3	Yes	113	21	223	3	pf	BNT162b2, prior infection
5	Yes	63	21	175	3	pf	BNT162b2, prior infection
8	Yes	33	21	126	3	pf	BNT162b2, prior infection
