# Supplementary material for: Antibody responses and correlates of protection in the general population after two doses of the ChAdOx1 or BNT162b2 vaccines
Source: Nat Med. 2022 Feb 14;28(5):1072–82. doi: 10.1038/s41591-022-01721-6 (PMC9117148; doi:10.1038/s41591-022-01721-6)
Supplement: Source Data Extended Data Fig. 9 — Statistical Source Data [file 41591_2022_1721_MOESM20_ESM.xlsx]

## Sheet: a
sample_id	nnet	in_range_nnet	tf_1_m45	in_range_tf	neut_phe_numeric
NIBSC 01	8959128	Yes	118.168	Yes	443
NIBSC 02	9581507	Yes	170.805	Yes	863
NIBSC 03	10285884	Yes	3000	No	6158
NIBSC 04	10526849	Yes	3000	No	3420
NIBSC 05	10293764	Yes	3000	No	5542
NIBSC 06	10154543	Yes	751.054	Yes	3478
NIBSC 07	10311746	Yes	504.826	Yes	985
NIBSC 08	10367664	Yes	3000	No	5047
NIBSC 09	10025289	Yes	835.79	Yes	2522
NIBSC 10	10015751	Yes	919.519	Yes	4967
NIBSC 11	9756055	Yes	311.449	Yes	1026
NIBSC 12	10455879	Yes	283.838	Yes	812
NIBSC 13	10018871	Yes	355.258	Yes	1073
NIBSC 14	10088684	Yes	272.439	Yes	926
NIBSC 15	10096366	Yes	438.699	Yes	9481
NIBSC 16	10244792	Yes	229.51	Yes	1235
NIBSC 17	10425786	Yes	812.86	Yes	3104
NIBSC 18	10030914	Yes	693.879	Yes	4874
NIBSC 19	10065764	Yes	714.174	Yes	3103
NIBSC 20	10316164	Yes	719.367	Yes	2308
NIBSC 21	10238917	Yes	844.852	Yes	5707
NIBSC 22	10166735	Yes	574.408	Yes	2952
NIBSC 23	10103805	Yes	476.636	Yes	5292
NIBSC 24	2077552	Yes	2	No	115
NIBSC 25	2251838	Yes	4.62227	Yes	76
NIBSC 26	1578182	Yes	4.9473	Yes	87
NIBSC 27	1530543	Yes	2	No	68
NIBSC 28	1986800	Yes	4.59822	Yes	28
NIBSC 29	1107438	Yes	2	No	56
NIBSC 30	2323749	Yes	4.06999	Yes	25
NIBSC 31	1936091	Yes	6.39855	Yes	128
NIBSC 32	1577716	Yes	3.98613	Yes	84
NIBSC 33	1356875	Yes	3.32893	Yes	133
NIBSC 34	1257895	Yes	2	No	109
NIBSC 35	1404097	Yes	2	No	142
NIBSC 36	1108768	Yes	2	No	115
NIBSC 37	1672437	Yes	2	No	92

## Sheet: b
sampleid	conc	mAb	conc_dil	conc_bau_1_50	conc_bau_neat	replicate
NIBSC 21/234	12.5	212.14	0.0025	2.08	104	1
NIBSC 21/234	6.25	113.526	0.00125	1.04	52	1
NIBSC 21/234	3.125	53.0431	0.000625	0.52	26	1
NIBSC 21/234	1.563	22.4511	0.0003126	0.260083	13.0042	1
NIBSC 21/234	0.781	10.8905	0.0001562	0.129958	6.49792	1
NIBSC 21/234	10	152.417	0.002	1.664	83.2	1
NIBSC 21/234	5	86.355	0.001	0.832	41.6	1
NIBSC 21/234	2.5	38.5915	0.0005	0.416	20.8	1
NIBSC 21/234	1.25	16.706	0.00025	0.208	10.4	1
NIBSC 21/234	0.625	9.4057	0.000125	0.104	5.2	1
NIBSC 21/234	0.313	3.8444	6.26e-05	0.0520832	2.60416	1
NIBSC 21/234	0.156	1.2488	3.12e-05	0.0259584	1.29792	1
NIBSC 21/234	0.078	0.0059	1.56e-05	0.0129792	0.64896	1
NIBSC 21/234	12.5	159.252	0.0025	2.08	104	1
NIBSC 21/234	6.25	108.336	0.00125	1.04	52	1
NIBSC 21/234	3.125	54.7803	0.000625	0.52	26	1
NIBSC 21/234	1.563	25.8424	0.0003126	0.260083	13.0042	1
NIBSC 21/234	0.781	12.631	0.0001562	0.129958	6.49792	1
NIBSC 21/234	10	150.625	0.002	1.664	83.2	1
NIBSC 21/234	5	84.9062	0.001	0.832	41.6	1
NIBSC 21/234	2.5	50.0836	0.0005	0.416	20.8	1
NIBSC 21/234	1.25	19.2223	0.00025	0.208	10.4	1
NIBSC 21/234	0.625	10.1573	0.000125	0.104	5.2	1
NIBSC 21/234	0.313	5.334	6.26e-05	0.0520832	2.60416	1
NIBSC 21/234	0.156	2.2567	3.12e-05	0.0259584	1.29792	1
NIBSC 21/234	0.078	1.1553	1.56e-05	0.0129792	0.64896	1
NIBSC 21/234	12.5	162.038	0.0025	2.08	104	1
NIBSC 21/234	6.25	81.177	0.00125	1.04	52	1
NIBSC 21/234	3.125	39.279	0.000625	0.52	26	1
NIBSC 21/234	1.563	20.4401	0.0003126	0.260083	13.0042	1
NIBSC 21/234	0.781	9.84	0.0001562	0.129958	6.49792	1
NIBSC 21/234	10	147.453	0.002	1.664	83.2	1
NIBSC 21/234	5	79.8934	0.001	0.832	41.6	1
NIBSC 21/234	2.5	44.3806	0.0005	0.416	20.8	1
NIBSC 21/234	1.25	15.4188	0.00025	0.208	10.4	1
NIBSC 21/234	0.625	9.2174	0.000125	0.104	5.2	1
NIBSC 21/234	0.313	4.6745	6.26e-05	0.0520832	2.60416	1
NIBSC 21/234	0.156	2.1987	3.12e-05	0.0259584	1.29792	1
NIBSC 21/234	0.078	3.1575	1.56e-05	0.0129792	0.64896	1
NIBSC 21/234	6.25	80	0.00125	1.04	52	2
NIBSC 21/234	3.125	47	0.000625	0.52	26	2
NIBSC 21/234	1.563	24	0.0003126	0.260083	13.0042	2
NIBSC 21/234	0.781	13	0.0001562	0.129958	6.49792	2
NIBSC 21/234	10	139	0.002	1.664	83.2	2
NIBSC 21/234	5	74	0.001	0.832	41.6	2
NIBSC 21/234	2.5	40	0.0005	0.416	20.8	2
NIBSC 21/234	1.25	20	0.00025	0.208	10.4	2
NIBSC 21/234	0.625	8	0.000125	0.104	5.2	2
NIBSC 21/234	0.313	4	6.26e-05	0.0520832	2.60416	2
NIBSC 21/234	0.156	10	3.12e-05	0.0259584	1.29792	2
NIBSC 21/234	0.078	10	1.56e-05	0.0129792	0.64896	2
NIBSC 21/234	6.25	86	0.00125	1.04	52	3
NIBSC 21/234	3.125	46	0.000625	0.52	26	3
NIBSC 21/234	1.563	22	0.0003126	0.260083	13.0042	3
NIBSC 21/234	0.781	9	0.0001562	0.129958	6.49792	3
NIBSC 21/234	10	138	0.002	1.664	83.2	3
NIBSC 21/234	5	72	0.001	0.832	41.6	3
NIBSC 21/234	2.5	35	0.0005	0.416	20.8	3
NIBSC 21/234	1.25	17	0.00025	0.208	10.4	3
NIBSC 21/234	0.625	8	0.000125	0.104	5.2	3
NIBSC 21/234	0.313	3	6.26e-05	0.0520832	2.60416	3
NIBSC 21/234	0.156	2	3.12e-05	0.0259584	1.29792	3
NIBSC 21/234	0.078	0	1.56e-05	0.0129792	0.64896	3
