# Supplementary material for: Antibody responses and correlates of protection in the general population after two doses of the ChAdOx1 or BNT162b2 vaccines
Source: Nat Med. 2022 Feb 14;28(5):1072–82. doi: 10.1038/s41591-022-01721-6 (PMC9117148; doi:10.1038/s41591-022-01721-6)
Supplement: Source Data Extended Data Fig. 10 — Statistical Source Data [file 41591_2022_1721_MOESM21_ESM.xlsx]

## Sheet: ChAdOx1
time	pred	lc	uc	model	vac
21	183.763	182.706	184.827	Linear	ChAdOx1
22	182.189	181.15	183.235	Linear	ChAdOx1
23	180.518	179.496	181.549	Linear	ChAdOx1
24	178.972	177.961	179.988	Linear	ChAdOx1
25	177.439	176.448	178.442	Linear	ChAdOx1
26	175.919	174.944	176.907	Linear	ChAdOx1
27	174.303	173.345	175.275	Linear	ChAdOx1
28	172.81	171.862	173.768	Linear	ChAdOx1
29	171.33	170.391	172.276	Linear	ChAdOx1
30	169.758	168.834	170.69	Linear	ChAdOx1
31	168.304	167.389	169.222	Linear	ChAdOx1
32	166.863	165.958	167.768	Linear	ChAdOx1
33	165.433	164.539	166.324	Linear	ChAdOx1
34	163.915	163.034	164.795	Linear	ChAdOx1
35	162.51	161.644	163.38	Linear	ChAdOx1
36	161.119	160.267	161.979	Linear	ChAdOx1
37	159.64	158.799	160.494	Linear	ChAdOx1
38	158.272	157.445	159.114	Linear	ChAdOx1
39	156.916	156.101	157.748	Linear	ChAdOx1
40	155.569	154.763	156.393	Linear	ChAdOx1
41	154.142	153.345	154.953	Linear	ChAdOx1
42	152.822	152.032	153.622	Linear	ChAdOx1
43	151.513	150.734	152.299	Linear	ChAdOx1
44	150.124	149.351	150.899	Linear	ChAdOx1
45	148.838	148.076	149.604	Linear	ChAdOx1
46	147.563	146.812	148.321	Linear	ChAdOx1
47	146.299	145.555	147.05	Linear	ChAdOx1
48	144.956	144.219	145.701	Linear	ChAdOx1
49	143.713	142.984	144.453	Linear	ChAdOx1
50	142.482	141.759	143.216	Linear	ChAdOx1
51	141.174	140.456	141.902	Linear	ChAdOx1
52	139.965	139.252	140.685	Linear	ChAdOx1
53	138.765	138.061	139.481	Linear	ChAdOx1
54	137.577	136.881	138.284	Linear	ChAdOx1
55	136.314	135.627	137.014	Linear	ChAdOx1
56	135.147	134.464	135.837	Linear	ChAdOx1
57	133.989	133.316	134.674	Linear	ChAdOx1
58	132.761	132.093	133.437	Linear	ChAdOx1
59	131.623	130.962	132.296	Linear	ChAdOx1
60	130.496	129.842	131.159	Linear	ChAdOx1
61	129.377	128.729	130.036	Linear	ChAdOx1
62	128.19	127.546	128.846	Linear	ChAdOx1
63	127.091	126.456	127.743	Linear	ChAdOx1
64	126.003	125.373	126.651	Linear	ChAdOx1
65	124.847	124.222	125.487	Linear	ChAdOx1
66	123.779	123.154	124.414	Linear	ChAdOx1
67	122.719	122.097	123.346	Linear	ChAdOx1
68	121.668	121.052	122.29	Linear	ChAdOx1
69	120.55	119.936	121.171	Linear	ChAdOx1
70	119.517	118.91	120.136	Linear	ChAdOx1
71	118.493	117.89	119.11	Linear	ChAdOx1
72	117.406	116.805	118.015	Linear	ChAdOx1
73	116.4	115.805	117.007	Linear	ChAdOx1
74	115.403	114.809	116.009	Linear	ChAdOx1
75	114.414	113.824	115.017	Linear	ChAdOx1
76	113.365	112.778	113.961	Linear	ChAdOx1
77	112.394	111.808	112.987	Linear	ChAdOx1
78	111.431	110.848	112.02	Linear	ChAdOx1
79	110.409	109.828	110.994	Linear	ChAdOx1
80	109.463	108.886	110.045	Linear	ChAdOx1
81	108.525	107.95	109.104	Linear	ChAdOx1
82	107.595	107.024	108.175	Linear	ChAdOx1
83	106.607	106.039	107.183	Linear	ChAdOx1
84	105.693	105.131	106.268	Linear	ChAdOx1
85	104.789	104.228	105.362	Linear	ChAdOx1
86	103.828	103.27	104.395	Linear	ChAdOx1
87	102.939	102.382	103.504	Linear	ChAdOx1
88	102.057	101.502	102.619	Linear	ChAdOx1
89	101.183	100.629	101.742	Linear	ChAdOx1
90	100.253	99.7031	100.813	Linear	ChAdOx1
91	99.3942	98.8479	99.9534	Linear	ChAdOx1
92	98.5428	97.9964	99.0993	Linear	ChAdOx1
93	97.6396	97.0953	98.1929	Linear	ChAdOx1
94	96.8031	96.2607	97.3553	Linear	ChAdOx1
95	95.9737	95.4343	96.5255	Linear	ChAdOx1
96	95.152	94.613	95.7035	Linear	ChAdOx1
97	94.2788	93.7417	94.8303	Linear	ChAdOx1
98	93.4709	92.9377	94.0204	Linear	ChAdOx1
99	92.6702	92.1395	93.2184	Linear	ChAdOx1
100	91.8199	91.289	92.366	Linear	ChAdOx1
101	91.0336	90.5026	91.577	Linear	ChAdOx1
102	90.2539	89.7255	90.7974	Linear	ChAdOx1
103	89.4804	88.9537	90.0235	Linear	ChAdOx1
104	88.66	88.1333	89.2022	Linear	ChAdOx1
105	87.9014	87.3744	88.4412	Linear	ChAdOx1
106	87.149	86.6229	87.6866	Linear	ChAdOx1
107	86.3494	85.8229	86.8856	Linear	ChAdOx1
108	85.6101	85.0835	86.1462	Linear	ChAdOx1
109	84.8766	84.3522	85.4135	Linear	ChAdOx1
110	84.1496	83.6249	84.687	Linear	ChAdOx1
111	83.3776	82.8529	83.914	Linear	ChAdOx1
112	82.6644	82.1411	83.199	Linear	ChAdOx1
113	81.9563	81.4317	82.49	Linear	ChAdOx1
114	81.2045	80.6785	81.7379	Linear	ChAdOx1
115	80.5092	79.9833	81.0411	Linear	ChAdOx1
116	79.8192	79.2957	80.3516	Linear	ChAdOx1
117	79.1352	78.6116	79.6662	Linear	ChAdOx1
118	78.4087	77.8857	78.9377	Linear	ChAdOx1
119	77.7367	77.214	78.2656	Linear	ChAdOx1
21	185.137	183.87	186.35	Spline	ChAdOx1
22	183.484	182.251	184.668	Spline	ChAdOx1
23	181.729	180.531	182.885	Spline	ChAdOx1
24	180.107	178.941	181.236	Spline	ChAdOx1
25	178.5	177.364	179.599	Spline	ChAdOx1
26	176.909	175.797	177.978	Spline	ChAdOx1
27	175.22	174.137	176.265	Spline	ChAdOx1
28	173.655	172.6	174.68	Spline	ChAdOx1
29	172.105	171.073	173.112	Spline	ChAdOx1
30	170.462	169.456	171.447	Spline	ChAdOx1
31	168.942	167.963	169.9	Spline	ChAdOx1
32	167.434	166.483	168.371	Spline	ChAdOx1
33	165.939	165.015	166.857	Spline	ChAdOx1
34	164.353	163.445	165.25	Spline	ChAdOx1
35	162.886	161.997	163.767	Spline	ChAdOx1
36	161.435	160.56	162.296	Spline	ChAdOx1
37	159.896	159.035	160.739	Spline	ChAdOx1
38	158.473	157.627	159.299	Spline	ChAdOx1
39	157.061	156.234	157.875	Spline	ChAdOx1
40	155.663	154.85	156.468	Spline	ChAdOx1
41	154.177	153.38	154.972	Spline	ChAdOx1
42	152.807	152.02	153.591	Spline	ChAdOx1
43	151.449	150.675	152.226	Spline	ChAdOx1
44	150.01	149.243	150.778	Spline	ChAdOx1
45	148.681	147.922	149.442	Spline	ChAdOx1
46	147.364	146.616	148.121	Spline	ChAdOx1
47	146.062	145.317	146.812	Spline	ChAdOx1
48	144.68	143.947	145.421	Spline	ChAdOx1
49	143.403	142.675	144.139	Spline	ChAdOx1
50	142.14	141.41	142.864	Spline	ChAdOx1
51	140.799	140.072	141.522	Spline	ChAdOx1
52	139.562	138.842	140.28	Spline	ChAdOx1
53	138.335	137.622	139.047	Spline	ChAdOx1
54	137.121	136.414	137.835	Spline	ChAdOx1
55	135.836	135.133	136.544	Spline	ChAdOx1
56	134.649	133.95	135.35	Spline	ChAdOx1
57	133.473	132.777	134.172	Spline	ChAdOx1
58	132.229	131.539	132.927	Spline	ChAdOx1
59	131.079	130.395	131.77	Spline	ChAdOx1
60	129.942	129.261	130.629	Spline	ChAdOx1
61	128.818	128.138	129.5	Spline	ChAdOx1
62	127.626	126.949	128.305	Spline	ChAdOx1
63	126.526	125.852	127.2	Spline	ChAdOx1
64	125.438	124.768	126.111	Spline	ChAdOx1
65	124.285	123.62	124.95	Spline	ChAdOx1
66	123.221	122.565	123.883	Spline	ChAdOx1
67	122.169	121.517	122.824	Spline	ChAdOx1
68	121.128	120.483	121.778	Spline	ChAdOx1
69	120.026	119.385	120.665	Spline	ChAdOx1
70	119.008	118.372	119.641	Spline	ChAdOx1
71	118	117.37	118.628	Spline	ChAdOx1
72	116.932	116.311	117.55	Spline	ChAdOx1
73	115.947	115.331	116.556	Spline	ChAdOx1
74	114.972	114.365	115.574	Spline	ChAdOx1
75	114.006	113.406	114.601	Spline	ChAdOx1
76	112.982	112.391	113.572	Spline	ChAdOx1
77	112.037	111.452	112.62	Spline	ChAdOx1
78	111.103	110.523	111.677	Spline	ChAdOx1
79	110.111	109.537	110.676	Spline	ChAdOx1
80	109.193	108.625	109.757	Spline	ChAdOx1
81	108.285	107.721	108.84	Spline	ChAdOx1
82	107.388	106.826	107.938	Spline	ChAdOx1
83	106.436	105.879	106.978	Spline	ChAdOx1
84	105.557	105.004	106.094	Spline	ChAdOx1
85	104.685	104.134	105.22	Spline	ChAdOx1
86	103.759	103.215	104.294	Spline	ChAdOx1
87	102.904	102.361	103.435	Spline	ChAdOx1
88	102.056	101.514	102.588	Spline	ChAdOx1
89	101.217	100.681	101.745	Spline	ChAdOx1
90	100.324	99.7926	100.849	Spline	ChAdOx1
91	99.4984	98.9675	100.026	Spline	ChAdOx1
92	98.6813	98.1526	99.2074	Spline	ChAdOx1
93	97.8134	97.284	98.3434	Spline	ChAdOx1
94	97.0111	96.4814	97.539	Spline	ChAdOx1
95	96.2167	95.6891	96.744	Spline	ChAdOx1
96	95.4287	94.9017	95.9559	Spline	ChAdOx1
97	94.5914	94.0625	95.1194	Spline	ChAdOx1
98	93.8169	93.2862	94.3466	Spline	ChAdOx1
99	93.0482	92.516	93.5813	Spline	ChAdOx1
100	92.231	91.6964	92.7704	Spline	ChAdOx1
101	91.4767	90.9368	92.0219	Spline	ChAdOx1
102	90.7271	90.1867	91.2782	Spline	ChAdOx1
103	89.9847	89.4391	90.5371	Spline	ChAdOx1
104	89.1958	88.6447	89.7507	Spline	ChAdOx1
105	88.4664	87.9139	89.0246	Spline	ChAdOx1
106	87.7424	87.1883	88.3068	Spline	ChAdOx1
107	86.9728	86.4196	87.5434	Spline	ChAdOx1
108	86.2608	85.7045	86.837	Spline	ChAdOx1
109	85.5549	84.9953	86.1358	Spline	ChAdOx1
110	84.8544	84.2889	85.444	Spline	ChAdOx1
111	84.11	83.5379	84.7061	Spline	ChAdOx1
112	83.4214	82.8455	84.0221	Spline	ChAdOx1
113	82.7395	82.1594	83.3447	Spline	ChAdOx1
114	82.0136	81.4306	82.6252	Spline	ChAdOx1
115	81.3435	80.7539	81.9591	Spline	ChAdOx1
116	80.678	80.0839	81.2974	Spline	ChAdOx1
117	80.0182	79.4197	80.6411	Spline	ChAdOx1
118	79.3177	78.713	79.9448	Spline	ChAdOx1
119	78.6679	78.0572	79.3012	Spline	ChAdOx1

## Sheet: BNT162b2
time	pred	lc	uc	model	vac
21	959.124	944.381	973.835	Linear	BNT162b2
22	946.431	932.032	960.797	Linear	BNT162b2
23	933.034	918.989	947.056	Linear	BNT162b2
24	920.674	906.963	934.406	Linear	BNT162b2
25	908.498	895.094	921.913	Linear	BNT162b2
26	896.481	883.383	909.596	Linear	BNT162b2
27	883.784	871.013	896.609	Linear	BNT162b2
28	872.097	859.6	884.616	Linear	BNT162b2
29	860.554	848.332	872.758	Linear	BNT162b2
30	848.373	836.395	860.272	Linear	BNT162b2
31	837.154	825.413	848.771	Linear	BNT162b2
32	826.066	814.603	837.439	Linear	BNT162b2
33	815.133	803.927	826.25	Linear	BNT162b2
34	803.582	792.669	814.406	Linear	BNT162b2
35	792.962	782.288	803.488	Linear	BNT162b2
36	782.474	772.045	792.779	Linear	BNT162b2
37	771.391	761.227	781.466	Linear	BNT162b2
38	761.185	751.255	771.018	Linear	BNT162b2
39	751.116	741.417	760.736	Linear	BNT162b2
40	741.176	731.709	750.577	Linear	BNT162b2
41	730.674	721.441	739.791	Linear	BNT162b2
42	721.005	711.978	729.879	Linear	BNT162b2
43	711.458	702.664	720.124	Linear	BNT162b2
44	701.373	692.823	709.831	Linear	BNT162b2
45	692.092	683.71	700.373	Linear	BNT162b2
46	682.936	674.744	691.033	Linear	BNT162b2
47	673.9	665.882	681.814	Linear	BNT162b2
48	664.345	656.542	672.049	Linear	BNT162b2
49	655.557	647.928	663.089	Linear	BNT162b2
50	646.891	639.459	654.228	Linear	BNT162b2
51	637.722	630.482	644.91	Linear	BNT162b2
52	629.275	622.228	636.311	Linear	BNT162b2
53	620.949	614.069	627.824	Linear	BNT162b2
54	612.738	605.998	619.448	Linear	BNT162b2
55	604.071	597.473	610.594	Linear	BNT162b2
56	596.08	589.64	602.425	Linear	BNT162b2
57	588.192	581.908	594.399	Linear	BNT162b2
58	579.858	573.728	585.938	Linear	BNT162b2
59	572.19	566.181	578.126	Linear	BNT162b2
60	564.623	558.742	570.421	Linear	BNT162b2
61	557.149	551.429	562.836	Linear	BNT162b2
62	549.268	543.664	554.796	Linear	BNT162b2
63	541.998	536.521	547.414	Linear	BNT162b2
64	534.826	529.459	540.135	Linear	BNT162b2
65	527.251	521.982	532.446	Linear	BNT162b2
66	520.271	515.123	525.356	Linear	BNT162b2
67	513.393	508.333	518.355	Linear	BNT162b2
68	506.6	501.649	511.457	Linear	BNT162b2
69	499.416	494.597	504.168	Linear	BNT162b2
70	492.805	488.098	497.441	Linear	BNT162b2
71	486.288	481.689	490.844	Linear	BNT162b2
72	479.399	474.898	483.865	Linear	BNT162b2
73	473.058	468.653	477.429	Linear	BNT162b2
74	466.8	462.477	471.086	Linear	BNT162b2
75	460.62	456.416	464.827	Linear	BNT162b2
76	454.088	449.975	458.188	Linear	BNT162b2
77	448.079	444.06	452.108	Linear	BNT162b2
78	442.151	438.233	446.116	Linear	BNT162b2
79	435.893	432.072	439.772	Linear	BNT162b2
80	430.128	426.381	433.932	Linear	BNT162b2
81	424.441	420.772	428.165	Linear	BNT162b2
82	418.826	415.214	422.464	Linear	BNT162b2
83	412.892	409.348	416.447	Linear	BNT162b2
84	407.428	403.951	410.904	Linear	BNT162b2
85	402.042	398.629	405.447	Linear	BNT162b2
86	396.35	393.006	399.691	Linear	BNT162b2
87	391.106	387.825	394.385	Linear	BNT162b2
88	385.928	382.698	389.155	Linear	BNT162b2
89	380.821	377.647	383.99	Linear	BNT162b2
90	375.427	372.303	378.543	Linear	BNT162b2
91	370.459	367.395	373.528	Linear	BNT162b2
92	365.561	362.552	368.582	Linear	BNT162b2
93	360.377	357.409	363.368	Linear	BNT162b2
94	355.607	352.69	358.549	Linear	BNT162b2
95	350.909	348.007	353.805	Linear	BNT162b2
96	346.267	343.403	349.128	Linear	BNT162b2
97	341.36	338.529	344.182	Linear	BNT162b2
98	336.846	334.028	339.622	Linear	BNT162b2
99	332.384	329.619	335.131	Linear	BNT162b2
100	327.675	324.955	330.373	Linear	BNT162b2
101	323.344	320.664	326.006	Linear	BNT162b2
102	319.068	316.425	321.704	Linear	BNT162b2
103	314.843	312.241	317.454	Linear	BNT162b2
104	310.381	307.828	312.951	Linear	BNT162b2
105	306.275	303.742	308.816	Linear	BNT162b2
106	302.223	299.722	304.734	Linear	BNT162b2
107	297.939	295.468	300.434	Linear	BNT162b2
108	293.999	291.537	296.475	Linear	BNT162b2
109	290.112	287.685	292.553	Linear	BNT162b2
110	286.272	283.866	288.69	Linear	BNT162b2
111	282.216	279.84	284.606	Linear	BNT162b2
112	278.483	276.137	280.836	Linear	BNT162b2
113	274.804	272.489	277.133	Linear	BNT162b2
114	270.911	268.618	273.218	Linear	BNT162b2
115	267.327	265.045	269.623	Linear	BNT162b2
116	263.791	261.519	266.072	Linear	BNT162b2
117	260.301	258.05	262.573	Linear	BNT162b2
118	256.617	254.372	258.859	Linear	BNT162b2
119	253.222	250.989	255.444	Linear	BNT162b2
120	249.873	247.663	252.086	Linear	BNT162b2
121	246.325	244.131	248.529	Linear	BNT162b2
122	243.071	240.889	245.261	Linear	BNT162b2
123	239.855	237.695	242.025	Linear	BNT162b2
124	236.681	234.532	238.847	Linear	BNT162b2
125	233.328	231.187	235.481	Linear	BNT162b2
126	230.245	228.117	232.381	Linear	BNT162b2
127	227.2	225.083	229.328	Linear	BNT162b2
128	223.983	221.867	226.097	Linear	BNT162b2
129	221.02	218.911	223.137	Linear	BNT162b2
130	218.098	215.998	220.212	Linear	BNT162b2
131	215.214	213.125	217.324	Linear	BNT162b2
132	212.162	210.082	214.272	Linear	BNT162b2
133	209.353	207.285	211.455	Linear	BNT162b2
134	206.585	204.526	208.674	Linear	BNT162b2
135	203.657	201.605	205.737	Linear	BNT162b2
136	200.962	198.916	203.039	Linear	BNT162b2
137	198.305	196.26	200.366	Linear	BNT162b2
138	195.681	193.649	197.742	Linear	BNT162b2
139	192.907	190.882	194.973	Linear	BNT162b2
140	190.358	188.336	192.414	Linear	BNT162b2
141	187.836	185.825	189.885	Linear	BNT162b2
142	185.172	183.178	187.216	Linear	BNT162b2
143	182.72	180.74	184.759	Linear	BNT162b2
144	180.304	178.331	182.334	Linear	BNT162b2
145	177.92	175.955	179.942	Linear	BNT162b2
146	175.399	173.434	177.411	Linear	BNT162b2
147	173.079	171.121	175.084	Linear	BNT162b2
148	170.79	168.844	172.783	Linear	BNT162b2
149	168.37	166.433	170.355	Linear	BNT162b2
21	829.588	715.144	1183.68	Spline	BNT162b2
22	822.598	711.2	1161.3	Spline	BNT162b2
23	815.32	706.913	1137.88	Spline	BNT162b2
24	808.34	702.929	1116.41	Spline	BNT162b2
25	801.437	699.015	1095.27	Spline	BNT162b2
26	794.53	695.119	1074.63	Spline	BNT162b2
27	787.354	691.009	1052.97	Spline	BNT162b2
28	780.546	687.158	1033.09	Spline	BNT162b2
29	773.728	683.295	1013.62	Spline	BNT162b2
30	766.645	679.142	992.986	Spline	BNT162b2
31	759.92	675.242	974.23	Spline	BNT162b2
32	753.202	671.379	955.913	Spline	BNT162b2
33	746.525	667.611	937.865	Spline	BNT162b2
34	739.601	663.497	919.087	Spline	BNT162b2
35	732.985	659.69	901.712	Spline	BNT162b2
36	726.4	655.784	884.74	Spline	BNT162b2
37	719.53	651.692	866.978	Spline	BNT162b2
38	712.971	647.808	850.624	Spline	BNT162b2
39	706.455	643.979	834.706	Spline	BNT162b2
40	699.892	640.102	819.17	Spline	BNT162b2
41	693.097	635.836	802.854	Spline	BNT162b2
42	686.542	631.852	788.002	Spline	BNT162b2
43	679.973	627.795	773.507	Spline	BNT162b2
44	673.105	623.414	758.266	Spline	BNT162b2
45	666.494	619.269	744.382	Spline	BNT162b2
46	659.823	615.089	730.888	Spline	BNT162b2
47	653.131	610.81	717.553	Spline	BNT162b2
48	646.06	606.125	703.723	Spline	BNT162b2
49	639.255	601.737	691.158	Spline	BNT162b2
50	632.381	597.326	678.862	Spline	BNT162b2
51	625.115	592.457	666.094	Spline	BNT162b2
52	618.107	587.887	654.402	Spline	BNT162b2
53	611.032	583.212	643.014	Spline	BNT162b2
54	603.876	578.478	631.845	Spline	BNT162b2
55	596.304	573.346	620.239	Spline	BNT162b2
56	588.964	568.479	609.666	Spline	BNT162b2
57	581.542	563.565	599.36	Spline	BNT162b2
58	573.673	558.145	588.532	Spline	BNT162b2
59	566.053	553.031	578.751	Spline	BNT162b2
60	558.306	547.824	569.142	Spline	BNT162b2
61	550.224	542.49	559.903	Spline	BNT162b2
62	543.78	536.589	551.09	Spline	BNT162b2
63	537.475	530.392	544.48	Spline	BNT162b2
64	531.216	523.053	538.57	Spline	BNT162b2
65	524.69	514.458	532.342	Spline	BNT162b2
66	518.798	506.465	526.469	Spline	BNT162b2
67	512.937	498.657	520.503	Spline	BNT162b2
68	507.05	491.038	514.456	Spline	BNT162b2
69	500.673	483.085	507.934	Spline	BNT162b2
70	494.666	475.864	501.785	Spline	BNT162b2
71	488.651	468.802	495.58	Spline	BNT162b2
72	482.185	461.45	488.901	Spline	BNT162b2
73	476.123	454.748	482.618	Spline	BNT162b2
74	470.063	448.217	476.384	Spline	BNT162b2
75	463.996	441.823	470.173	Spline	BNT162b2
76	457.515	435.128	463.545	Spline	BNT162b2
77	451.484	429.07	457.344	Spline	BNT162b2
78	445.466	423.1	451.168	Spline	BNT162b2
79	439.051	416.856	444.604	Spline	BNT162b2
80	433.107	411.132	438.559	Spline	BNT162b2
81	427.192	405.543	432.537	Spline	BNT162b2
82	421.339	400.075	426.576	Spline	BNT162b2
83	415.117	394.368	420.223	Spline	BNT162b2
84	409.378	389.155	414.367	Spline	BNT162b2
85	403.682	383.987	408.611	Spline	BNT162b2
86	397.669	378.622	402.51	Spline	BNT162b2
87	392.121	373.695	396.901	Spline	BNT162b2
88	386.651	368.888	391.372	Spline	BNT162b2
89	381.256	364.173	385.905	Spline	BNT162b2
90	375.579	359.191	380.149	Spline	BNT162b2
91	370.363	354.603	374.877	Spline	BNT162b2
92	365.228	350.092	369.71	Spline	BNT162b2
93	359.841	345.388	364.256	Spline	BNT162b2
94	354.895	341.091	359.284	Spline	BNT162b2
95	350.051	336.877	354.402	Spline	BNT162b2
96	345.292	332.727	349.616	Spline	BNT162b2
97	340.332	328.348	344.62	Spline	BNT162b2
98	335.804	324.339	340.038	Spline	BNT162b2
99	331.38	320.397	335.566	Spline	BNT162b2
100	326.745	316.272	330.887	Spline	BNT162b2
101	322.518	312.473	326.618	Spline	BNT162b2
102	318.391	308.748	322.44	Spline	BNT162b2
103	314.356	305.09	318.329	Spline	BNT162b2
104	310.122	301.226	314.031	Spline	BNT162b2
105	306.263	297.682	310.096	Spline	BNT162b2
106	302.476	294.188	306.244	Spline	BNT162b2
107	298.516	290.534	302.216	Spline	BNT162b2
108	294.893	287.173	298.509	Spline	BNT162b2
109	291.343	283.862	294.857	Spline	BNT162b2
110	287.866	280.609	291.311	Spline	BNT162b2
111	284.21	277.192	287.573	Spline	BNT162b2
112	277.854	274.025	284.137	Spline	BNT162b2
113	274.569	270.936	280.785	Spline	BNT162b2
114	270.108	267.654	277.244	Spline	BNT162b2
115	266.941	264.653	274.009	Spline	BNT162b2
116	262.817	261.666	270.857	Spline	BNT162b2
117	259.751	258.734	267.75	Spline	BNT162b2
118	256.536	255.614	264.466	Spline	BNT162b2
119	253.574	252.746	261.452	Spline	BNT162b2
120	250.659	249.924	258.505	Spline	BNT162b2
121	247.583	246.921	255.427	Spline	BNT162b2
122	244.74	244.166	252.614	Spline	BNT162b2
123	241.948	241.432	249.816	Spline	BNT162b2
124	239.203	238.739	247.062	Spline	BNT162b2
125	236.312	235.88	244.157	Spline	BNT162b2
126	233.633	233.246	241.504	Spline	BNT162b2
127	230.992	230.67	238.881	Spline	BNT162b2
128	228.211	227.909	236.124	Spline	BNT162b2
129	225.636	225.35	233.588	Spline	BNT162b2
130	223.091	222.837	231.088	Spline	BNT162b2
131	220.585	220.371	228.619	Spline	BNT162b2
132	217.925	217.742	226.007	Spline	BNT162b2
133	215.471	215.288	223.609	Spline	BNT162b2
134	213.037	212.877	221.24	Spline	BNT162b2
135	210.465	210.317	218.732	Spline	BNT162b2
136	208.088	207.956	216.428	Spline	BNT162b2
137	205.742	205.612	214.161	Spline	BNT162b2
138	203.421	203.299	211.901	Spline	BNT162b2
139	200.953	200.855	209.507	Spline	BNT162b2
140	198.683	198.569	207.321	Spline	BNT162b2
141	196.434	196.327	205.17	Spline	BNT162b2
142	194.059	193.971	202.851	Spline	BNT162b2
143	191.865	191.794	200.733	Spline	BNT162b2
144	189.705	189.642	198.647	Spline	BNT162b2
145	187.565	187.493	196.565	Spline	BNT162b2
146	185.3	185.248	194.376	Spline	BNT162b2
147	183.206	183.15	192.339	Spline	BNT162b2
148	181.123	181.082	190.331	Spline	BNT162b2
149	178.921	178.89	188.203	Spline	BNT162b2
